# Supplementary material for: Publisher Correction: Learning relative values in the striatum induces violations of normative decision making
Source: Nat Commun. 2019 Jun 27;10:2833. doi: 10.1038/s41467-019-10718-8 (PMC6597713; doi:10.1038/s41467-019-10718-8)
Supplement: Supplementary file 1 — Supplementary Figures [file 41467_2019_10718_MOESM1_ESM.zip]

Archive with 80 entries (77 files):
- exp1/
- exp1/VP01.dat
- exp1/VP02.dat
- exp1/VP03.dat
- exp1/VP04.dat
- exp1/VP05.dat
- exp1/VP06.dat
- exp1/VP07.dat
- exp1/VP08.dat
- exp1/VP09.dat
- exp1/VP10.dat
- exp1/VP11.dat
- exp1/VP12.dat
- exp1/VP13.dat
- exp1/VP14.dat
- exp1/VP15.dat
- exp1/VP16.dat
- exp1/VP17.dat
- exp1/VP18.dat
- exp1/VP19.dat
- exp1/VP20.dat
- exp1/VP21.dat
- exp1/VP22.dat
- exp1/VP23.dat
- exp1/VP24.dat
- exp1/VP25.dat
- exp1/VP26.dat
- exp1/VP27.dat
- exp1/VP28.dat
- exp1/VP29.dat
- exp1/VP30.dat
- exp2/
- exp2/vp01.dat
- exp2/vp02.dat
- exp2/vp03.dat
- exp2/vp04.dat
- exp2/vp05.dat
- exp2/vp06.dat
- exp2/vp08.dat
- exp2/vp09.dat
- exp2/vp10.dat
- exp2/vp11.dat
- exp2/vp12.dat
- exp2/vp14.dat
- exp2/vp15.dat
- exp2/vp16.dat
- exp2/vp17.dat
- exp2/vp18.dat
- exp2/vp19.dat
- exp2/vp20.dat
- exp2/vp21.dat
- exp2/vp22.dat
- exp2/vp23.dat
- exp2/vp25.dat
- exp2/vp26.dat
- exp2/vp27.dat
- exp3/
- exp3/vp28.dat
- exp3/vp29.dat
- exp3/vp30.dat
- exp3/vp31.dat
- exp3/vp32.dat
- exp3/vp33.dat
- exp3/vp34.dat
- exp3/vp35.dat
- exp3/vp36.dat
- exp3/vp37.dat
- exp3/vp38.dat
- exp3/vp39.dat
- exp3/vp40.dat
- exp3/vp41.dat
- exp3/vp42.dat
- exp3/vp43.dat
- exp3/vp44.dat
- exp3/vp45.dat
- exp3/vp46.dat
- exp3/vp47.dat
- exp3/vp48.dat
- exp3/vp49.dat
- readme.pdf
