# Supplementary material for: Publisher Correction: Learning relative values in the striatum induces violations of normative decision making
Source: Nat Commun. 2019 Jun 27;10:2833. doi: 10.1038/s41467-019-10718-8 (PMC6597713; doi:10.1038/s41467-019-10718-8)
Supplement: Supplementary file 1 — Supplementary Figures [file 41467_2019_10718_MOESM1_ESM.zip › exp1/VP01.dat]

stim_left	stim_right	bait_left	bait_right	choice	stim_onset	resp_onset	outcome_onset	RT	trl_type	block
3	4	1	1	2	16	720	1765	704	2	1
1	2	1	1	2	4298	4807	5847	509	1	1
1	2	0	1	2	8380	9077	10112	697	1	1
1	2	1	1	2	12645	13143	14178	498	1	1
2	1	0	1	2	16710	18053	19093	1343	1	1
3	4	0	1	1	21625	22556	23591	931	2	1
1	2	0	0	2	26124	27283	28323	1159	1	1
2	1	0	1	2	30855	31614	32655	759	1	1
4	3	0	1	1	35187	36047	37086	860	2	1
4	3	0	1	2	39619	40225	41268	606	2	1
1	2	1	0	1	43801	44911	45950	1110	1	1
4	3	0	1	1	48482	49445	50482	963	2	1
3	4	1	1	1	53014	53674	54714	660	2	1
1	2	1	1	1	57246	58066	59112	820	1	1
3	4	1	0	nan	61645	nan	nan	nan	2	1
3	4	1	0	1	67709	68211	69259	502	2	1
1	2	0	0	1	71791	72624	73674	833	1	1
3	4	0	1	1	76223	76914	77956	691	2	1
2	1	1	0	2	80488	81712	82754	1224	1	1
2	1	0	1	2	85287	85870	86919	583	1	1
2	1	0	1	2	89468	90017	91068	549	1	1
3	4	1	1	1	93600	94643	95683	1043	2	1
2	1	0	1	1	98215	98709	99748	494	1	1
2	1	1	1	2	102281	102796	103830	515	1	1
2	1	0	1	2	106363	106892	107929	529	1	1
3	4	0	0	1	110478	111447	112494	969	2	1
1	2	0	1	1	115026	115646	116692	620	1	1
4	3	0	1	1	119225	120088	121124	863	2	1
1	2	0	1	1	123657	124246	125289	589	1	1
3	4	1	0	1	127822	128485	129521	663	2	1
4	3	0	0	2	132054	132948	133986	894	2	1
3	4	0	1	1	136519	137146	138185	627	2	1
2	1	1	1	2	140718	141538	142584	820	1	1
4	3	0	0	2	145116	145777	146815	661	2	1
4	3	0	0	2	149348	149803	150847	455	2	1
2	1	1	1	2	153380	154174	155213	794	1	1
2	1	0	1	2	157745	158383	159428	638	1	1
4	3	1	1	2	161977	162612	163660	635	2	1
1	2	1	1	1	166192	167034	168075	842	1	1
2	1	1	0	2	170624	171222	172257	598	1	1
3	4	0	1	1	174789	175889	176938	1100	2	1
3	4	0	0	1	179471	180036	181087	565	2	1
3	4	1	0	1	183619	183981	185019	362	2	1
2	1	1	1	2	187551	188169	189218	618	1	1
4	3	0	0	2	191750	192663	193699	913	2	1
1	2	1	1	1	196248	197197	198248	949	1	1
1	2	1	0	1	200797	201365	202413	568	1	1
3	4	0	0	1	204945	205726	206762	781	2	1
1	2	1	0	1	209294	209996	211043	702	1	1
4	3	0	1	2	213576	214286	215325	710	2	1
4	3	0	0	2	217858	218363	219407	505	2	1
3	4	0	1	1	221940	222359	223406	419	2	1
4	3	0	1	2	225938	226445	227488	507	2	1
1	2	0	0	1	230020	230777	231820	757	1	1
4	3	0	0	1	234369	235158	236201	789	2	1
3	4	1	0	1	238734	239296	240333	562	2	1
4	3	0	0	2	242866	243383	244432	517	2	1
1	2	1	0	1	246964	247674	248714	710	1	1
4	3	0	1	1	251263	252076	253112	813	2	1
2	1	0	1	2	255645	256417	257461	772	1	1
2	1	1	0	2	259993	260778	261826	785	1	1
1	3	1	1	2	264358	265140	266174	782	3	2
4	2	0	1	1	268707	269999	271039	1292	4	2
4	2	0	1	2	273572	274371	275421	799	4	2
1	3	1	1	2	277954	278966	280003	1012	3	2
4	2	1	1	2	282536	283816	284851	1280	4	2
2	4	0	0	nan	287384	nan	nan	nan	4	2
2	4	0	0	1	293448	294166	295215	718	4	2
2	4	1	0	1	297747	298629	299663	882	4	2
2	4	0	1	1	302195	302767	303812	572	4	2
3	1	0	0	1	306344	307209	308243	865	3	2
4	2	0	0	2	310793	311987	313025	1194	4	2
4	2	1	0	2	315558	316552	317590	994	4	2
2	4	0	0	1	320123	321106	322155	983	4	2
1	3	1	0	2	324688	325457	326504	769	3	2
2	4	1	0	1	329036	329818	330869	782	4	2
1	3	1	1	2	333401	334200	335234	799	3	2
1	3	1	1	2	337783	338388	339433	605	3	2
1	3	1	1	2	341965	342587	343631	622	3	2
2	4	0	1	2	346164	347171	348213	1007	4	2
4	2	1	1	2	350745	351817	352861	1072	4	2
1	3	1	1	2	355394	356178	357227	784	3	2
3	1	0	1	1	359759	360417	361458	658	3	2
2	4	0	0	2	363991	364860	365907	869	4	2
3	1	0	0	1	368439	369170	370205	731	3	2
3	1	0	1	1	372738	373420	374454	682	3	2
2	4	0	1	1	376986	377588	378636	602	4	2
1	3	0	0	2	381168	381949	382984	781	3	2
4	2	0	0	1	385517	386615	387649	1098	4	2
2	4	0	0	1	390199	391190	392231	991	4	2
1	3	1	0	2	394764	395602	396646	838	3	2
4	2	0	0	2	399196	400167	401211	971	4	2
1	3	0	0	2	403744	404467	405510	723	3	2
1	3	1	1	2	408042	408655	409692	613	3	2
2	4	1	0	1	412224	413108	414157	884	4	2
3	1	0	0	1	416690	417368	418406	678	3	2
3	1	1	1	1	420938	421444	422488	506	3	2
3	1	0	0	1	425020	425500	426536	480	3	2
3	1	0	1	1	429069	430462	431501	1393	3	2
2	4	1	1	1	434034	434884	435933	850	4	2
3	1	1	1	1	438465	439052	440098	587	3	2
1	3	0	0	2	442631	443190	444230	559	3	2
2	4	0	0	1	446763	447490	448529	727	4	2
3	1	1	1	1	451078	451698	452744	620	3	2
2	4	0	0	1	455276	455866	456909	590	4	2
1	3	1	1	2	459458	459943	460991	485	3	2
1	3	0	0	2	463523	464142	465190	619	3	2
4	2	1	1	2	467722	468614	469655	892	4	2
2	4	1	0	1	472187	472782	473820	595	4	2
3	1	0	0	1	476369	477174	478218	805	3	2
4	2	0	0	2	480751	481454	482500	703	4	2
1	3	1	1	2	485033	485794	486832	761	3	2
3	1	1	1	1	489381	489921	490964	540	3	2
4	2	0	0	2	493496	494211	495246	715	4	2
3	1	1	1	1	497778	498551	499594	773	3	2
3	1	0	1	1	502144	502648	503693	504	3	2
4	2	1	1	1	506225	507039	508075	814	4	2
4	2	0	1	2	510607	511339	512373	732	4	2
4	2	0	1	2	514906	515537	516572	631	4	2
2	4	1	0	1	519104	519786	520820	682	4	2
4	2	0	1	2	523353	523882	524919	529	4	2
3	1	1	1	1	527468	528548	529584	1080	3	2
7	8	0	1	2	537148	538002	539048	854	6	1
6	5	1	1	1	541580	542556	543596	976	5	1
6	5	1	1	1	546128	546998	548044	870	5	1
6	5	0	0	1	550577	551278	552326	701	5	1
5	6	1	1	2	554859	555639	556675	780	5	1
5	6	1	1	2	559207	560081	561123	874	5	1
8	7	1	1	1	563656	564758	565805	1102	6	1
8	7	1	1	1	568337	568885	569920	548	6	1
7	8	1	0	1	572453	573297	574335	844	6	1
5	6	0	0	2	576868	577648	578684	780	5	1
6	5	1	1	1	581216	582222	583266	1006	5	1
8	7	0	1	1	585798	586471	587514	673	6	1
8	7	0	1	1	590047	590781	591829	734	6	1
6	5	0	1	1	594362	595132	596178	770	5	1
8	7	0	0	1	598710	599249	600293	539	6	1
5	6	0	1	2	602842	603285	604325	443	5	1
5	6	0	0	2	606858	607879	608924	1021	5	1
6	5	0	1	1	611456	612118	613155	662	5	1
8	7	0	1	1	615688	616368	617404	680	6	1
7	8	0	0	1	619953	620932	621969	979	6	1
5	6	1	0	2	624502	624978	626018	476	5	1
7	8	1	1	1	628550	629410	630449	860	6	1
5	6	0	0	2	632982	633446	634481	464	5	1
8	7	1	0	2	637014	638183	639230	1169	6	1
5	6	1	0	2	641762	642127	643162	365	5	1
5	6	1	1	2	645694	646326	647360	632	5	1
7	8	1	0	1	649893	650666	651709	773	6	1
6	5	1	1	1	654241	655007	656057	766	5	1
8	7	0	0	2	658590	659653	660689	1063	6	1
7	8	1	0	1	663222	664024	665071	802	6	1
7	8	0	0	1	667620	668101	669136	481	6	1
8	7	0	1	2	671685	672513	673551	828	6	1
8	7	0	1	1	676084	677138	678183	1054	6	1
8	7	0	1	2	680716	681357	682398	641	6	1
7	8	1	0	1	684947	685738	686780	791	6	1
6	5	1	0	1	689313	689997	691045	684	5	1
8	7	0	1	1	693578	694531	695577	953	6	1
8	7	0	1	2	698110	698953	699992	843	6	1
7	8	1	0	1	702525	703212	704258	687	6	1
6	5	0	1	1	706790	707543	708589	753	5	1
5	6	0	0	2	711122	711883	712921	761	5	1
7	8	1	0	1	715454	716061	717103	607	6	1
7	8	1	0	1	719636	720290	721335	654	6	1
6	5	0	1	1	723867	724600	725650	733	5	1
6	5	0	1	1	728183	728809	729849	626	5	1
5	6	1	0	2	732381	733119	734164	738	5	1
6	5	1	1	2	736696	737338	738379	642	5	1
7	8	1	0	1	740912	741821	742861	909	6	1
6	5	1	1	2	745393	746539	747576	1146	5	1
7	8	0	0	1	750108	750697	751741	589	6	1
6	5	0	1	1	754274	754671	755707	397	5	1
6	5	1	1	2	758239	758849	759888	610	5	1
5	6	1	1	1	762421	763505	764553	1084	5	1
8	7	0	0	2	767103	768029	769069	926	6	1
7	8	1	0	1	771601	772736	773784	1135	6	1
5	6	0	0	2	776333	776894	777932	561	5	1
5	6	1	1	1	780465	781255	782297	790	5	1
8	7	0	1	2	784830	785585	786629	755	6	1
5	6	0	1	1	789162	789621	790661	459	5	1
7	8	0	1	1	793194	793788	794826	594	6	1
7	5	1	1	2	797359	797672	798708	313	7	2
5	7	1	1	2	801241	802114	803157	873	7	2
5	7	1	0	2	805689	806272	807322	583	7	2
5	7	1	1	2	809855	810399	811437	544	7	2
7	5	1	1	1	813970	814455	815503	485	7	2
7	5	1	1	1	818035	818776	819818	741	7	2
5	7	1	0	2	822350	822882	823933	532	7	2
5	7	0	0	2	826466	826979	828015	513	7	2
7	5	1	1	1	830548	831188	832230	640	7	2
5	7	1	0	2	834779	835376	836412	597	7	2
5	7	0	1	1	838961	839392	840427	431	7	2
7	5	1	0	1	842977	843661	844709	684	7	2
7	5	1	1	1	847242	847606	848641	364	7	2
7	5	1	1	1	851174	851539	852590	365	7	2
5	7	1	0	2	855139	855667	856705	528	7	2
7	5	1	1	1	859238	859763	860804	525	7	2
5	7	0	1	2	863336	864053	865102	717	7	2
7	5	1	1	1	867635	868140	869184	505	7	2
7	5	1	1	1	871717	872267	873316	550	7	2
5	7	1	1	2	875849	876507	877548	658	7	2
7	5	0	0	1	880081	880542	881580	461	7	2
7	5	1	1	1	884112	884629	885679	517	7	2
5	7	0	1	2	888211	888868	889910	657	7	2
7	5	0	1	1	892443	892946	893992	503	7	2
5	7	0	1	2	896525	896971	898008	446	7	2
5	7	0	0	2	900540	900895	901940	355	7	2
5	7	1	1	2	904472	904881	905922	409	7	2
7	5	1	1	1	908454	909333	910370	879	7	2
5	7	0	1	2	912903	913532	914569	629	7	2
7	5	0	1	1	917118	917741	918784	623	7	2
11	12	1	0	2	926365	927185	928231	820	9	1
11	12	1	0	1	930780	931221	932263	441	9	1
10	9	1	0	2	934795	935654	936694	859	8	1
12	11	1	1	2	939244	940188	941226	944	9	1
9	10	0	1	2	943775	945027	946075	1252	8	1
10	9	1	1	2	948607	949195	950240	588	8	1
9	10	1	1	2	952789	953892	954938	1103	8	1
10	9	1	1	2	957471	958447	959487	976	8	1
10	9	0	0	2	962019	962625	963669	606	8	1
10	9	1	1	2	966201	966610	967650	409	8	1
9	10	1	1	2	970200	970819	971866	619	8	1
11	12	0	0	2	974398	974682	975731	284	9	1
9	10	1	0	2	978280	979430	980479	1150	8	1
11	12	0	1	1	983012	983811	984861	799	9	1
10	9	1	0	1	987394	988284	989326	890	8	1
10	9	0	1	1	991859	992371	993408	512	8	1
9	10	1	0	1	995941	996590	997640	649	8	1
11	12	1	1	1	1000173	1001186	1002222	1013	9	1
11	12	1	0	1	1004754	1005222	1006271	468	9	1
10	9	1	1	2	1008803	1009847	1010886	1044	8	1
12	11	0	1	2	1013418	1014157	1015201	739	9	1
12	11	0	1	2	1017733	1018407	1019449	674	9	1
11	12	1	0	1	1021982	1022514	1023565	532	9	1
9	10	1	1	1	1026114	1026794	1027830	680	8	1
12	11	0	1	2	1030362	1030921	1031962	559	9	1
10	9	0	1	2	1034494	1035292	1036327	798	8	1
9	10	1	0	1	1038859	1039450	1040492	591	8	1
11	12	1	0	1	1043025	1043740	1044791	715	9	1
12	11	1	0	2	1047323	1047888	1048923	565	9	1
10	9	0	1	2	1051455	1052148	1053188	693	8	1
10	9	1	1	2	1055720	1056356	1057403	636	8	1
9	10	1	1	1	1059935	1060647	1061685	712	8	1
12	11	0	1	2	1064217	1064815	1065850	598	9	1
9	10	0	0	1	1068383	1068881	1069915	498	8	1
11	12	1	1	1	1072448	1073090	1074131	642	9	1
12	11	1	0	2	1076663	1077298	1078346	635	9	1
12	11	0	1	2	1080878	1081538	1082578	660	9	1
12	11	0	1	2	1085110	1085655	1086693	545	9	1
11	12	1	1	1	1089225	1090026	1091075	801	9	1
11	12	1	0	1	1093607	1094103	1095140	496	9	1
9	10	1	0	1	1097673	1098251	1099289	578	8	1
9	10	1	0	1	1101821	1102266	1103304	445	8	1
9	10	1	1	1	1105853	1106282	1107319	429	8	1
11	12	0	0	1	1109852	1110379	1111418	527	9	1
12	11	1	1	2	1113950	1114517	1115566	567	9	1
9	10	1	0	1	1118099	1118573	1119615	474	8	1
10	9	0	1	2	1122147	1122751	1123797	604	8	1
12	11	0	1	2	1126329	1127082	1128129	753	9	1
10	9	1	1	2	1130678	1131138	1132177	460	8	1
11	12	1	0	1	1134710	1135275	1136326	565	9	1
12	11	1	0	2	1138858	1139494	1140541	636	9	1
9	10	1	1	1	1143074	1143743	1144790	669	8	1
11	12	1	0	1	1147322	1147901	1148938	579	9	1
12	11	0	1	2	1151487	1152049	1153087	562	9	1
12	11	0	1	2	1155636	1156573	1157619	937	9	1
9	10	0	1	1	1160151	1160700	1161751	549	8	1
10	9	1	1	2	1164283	1165071	1166116	788	8	1
10	9	1	1	2	1168648	1169016	1170064	368	8	1
12	11	0	1	2	1172613	1173245	1174280	632	9	1
11	12	1	0	1	1176829	1177403	1178445	574	9	1
9	11	1	1	1	1180977	1181581	1182627	604	10	2
11	9	1	0	2	1185176	1185698	1186742	522	10	2
9	11	1	1	1	1189274	1189663	1190707	389	10	2
11	9	1	1	2	1193240	1193739	1194789	499	10	2
11	9	1	1	2	1197338	1197805	1198854	467	10	2
9	11	1	1	1	1201387	1201861	1202903	474	10	2
11	9	0	1	2	1205436	1205816	1206852	380	10	2
9	11	0	1	1	1209384	1209832	1210867	448	10	2
9	11	1	1	1	1213399	1213756	1214799	357	10	2
11	9	1	1	2	1217331	1217812	1218848	481	10	2
11	9	1	1	2	1221380	1221716	1222763	336	10	2
9	11	1	1	1	1225295	1225691	1226728	396	10	2
9	11	1	1	1	1229261	1229605	1230644	344	10	2
11	9	0	0	2	1233176	1233630	1234676	454	10	2
11	9	1	1	2	1237208	1237555	1238591	347	10	2
9	11	1	0	1	1241123	1241560	1242606	437	10	2
11	9	0	0	2	1245139	1245454	1246488	315	10	2
9	11	0	1	1	1249021	1249429	1250470	408	10	2
11	9	1	1	2	1253003	1253342	1254385	339	10	2
9	11	1	1	1	1256918	1257297	1258334	379	10	2
11	9	1	1	2	1260867	1261292	1262333	425	10	2
9	11	1	1	1	1264865	1265318	1266365	453	10	2
11	9	1	1	2	1268897	1269364	1270413	467	10	2
11	9	1	1	2	1272946	1273390	1274429	444	10	2
11	9	1	1	2	1276961	1277324	1278361	363	10	2
9	11	1	1	1	1280893	1281553	1282592	660	10	2
9	11	1	1	1	1285142	1285518	1286558	376	10	2
9	11	1	1	1	1289090	1289483	1290523	393	10	2
11	9	0	0	2	1293055	1293722	1294772	667	10	2
9	11	1	0	1	1297304	1297697	1298737	393	10	2
