# Supplementary material for: Publisher Correction: Learning relative values in the striatum induces violations of normative decision making
Source: Nat Commun. 2019 Jun 27;10:2833. doi: 10.1038/s41467-019-10718-8 (PMC6597713; doi:10.1038/s41467-019-10718-8)
Supplement: Supplementary file 1 — Supplementary Figures [file 41467_2019_10718_MOESM1_ESM.zip › exp1/VP02.dat]

stim_left	stim_right	bait_left	bait_right	choice	stim_onset	resp_onset	outcome_onset	RT	trl_type	block
3	4	1	1	2	16	766	1815	750	2	1
1	2	1	1	1	4348	5311	6347	963	1	1
1	2	0	1	1	8879	9754	10795	875	1	1
1	2	1	1	2	13328	14430	15477	1102	1	1
2	1	0	1	1	18010	18700	19742	690	1	1
3	4	0	1	1	22275	23611	24657	1336	2	1
1	2	0	0	2	27190	28206	29256	1016	1	1
2	1	0	1	2	31788	32975	34021	1187	1	1
4	3	0	1	1	36553	37743	38786	1190	2	1
4	3	0	1	2	41318	42349	43384	1031	2	1
1	2	1	0	1	45917	46842	47883	925	1	1
4	3	0	1	2	50415	51336	52381	921	2	1
3	4	1	1	2	54914	55799	56846	885	2	1
1	2	1	1	1	59379	60363	61411	984	1	1
3	4	1	0	1	63944	64583	65627	639	2	1
1	2	0	0	2	68159	69045	70092	886	1	1
3	4	0	1	1	72624	73559	74607	935	2	1
2	1	1	0	2	77139	78175	79222	1036	1	1
2	1	0	1	2	81754	82424	83470	670	1	1
2	1	0	1	1	86003	86765	87802	762	1	1
3	4	1	1	nan	90335	nan	nan	nan	2	1
3	4	1	1	1	96399	96830	97866	431	2	1
2	1	0	1	1	100398	101181	102231	783	1	1
2	1	1	1	2	104763	105634	106679	871	1	1
2	1	0	1	2	109212	110067	111111	855	1	1
3	4	0	0	1	113643	114662	115709	1019	2	1
1	2	0	1	2	118242	119024	120075	782	1	1
4	3	0	1	2	122607	123324	124373	717	2	1
1	2	0	1	1	126906	127625	128672	719	1	1
3	4	1	0	1	131204	131813	132854	609	2	1
4	3	0	0	1	135386	136358	137402	972	2	1
3	4	0	1	1	139934	141218	142267	1284	2	1
2	1	1	1	1	144799	145894	146932	1095	1	1
4	3	0	0	2	149465	150723	151764	1258	2	1
4	3	0	0	1	154296	155512	156562	1216	2	1
2	1	1	1	1	159095	159914	160961	819	1	1
2	1	0	1	2	163493	164306	165342	813	1	1
4	3	1	1	2	167875	169287	170324	1412	2	1
1	2	1	1	1	172856	173710	174756	854	1	1
2	1	1	0	2	177288	177828	178871	540	1	1
3	4	0	1	1	181404	182545	183586	1141	2	1
3	4	0	0	2	186119	186989	188035	870	2	1
3	4	1	0	2	190584	191543	192583	959	2	1
2	1	1	1	1	195132	196017	197065	885	1	1
4	3	0	0	1	199597	200693	201730	1096	2	1
1	2	1	1	2	204279	205289	206328	1010	1	1
1	2	1	0	2	208861	209651	210694	790	1	1
3	4	0	0	1	213226	214033	215075	807	2	1
1	2	1	0	1	217608	218730	219774	1122	1	1
4	3	0	1	1	222306	223345	224389	1039	2	1
4	3	0	0	1	226921	227971	229021	1050	2	1
3	4	0	1	1	231553	232648	233686	1095	2	1
4	3	0	1	1	236218	236858	237901	640	2	1
1	2	0	0	2	240433	241850	242899	1417	1	1
4	3	0	0	2	245448	246811	247847	1363	2	1
3	4	1	0	2	250380	251539	252579	1159	2	1
4	3	0	0	1	255112	256552	257594	1440	2	1
1	2	1	0	2	260127	261259	262309	1132	1	1
4	3	0	1	2	264842	265498	266541	656	2	1
2	1	0	1	1	269073	269707	270756	634	1	1
2	1	1	0	2	273305	274262	275305	957	1	1
1	3	1	1	2	277837	278990	280036	1153	3	2
4	2	0	1	1	282569	283606	284651	1037	4	2
4	2	0	1	2	287184	288232	289267	1048	4	2
1	3	1	1	1	291799	293264	294315	1465	3	2
4	2	1	1	nan	296847	nan	nan	nan	4	2
4	2	1	1	1	302912	303634	304678	722	4	2
2	4	0	0	2	307210	308483	309526	1273	4	2
2	4	1	0	1	312059	313211	314258	1152	4	2
2	4	0	1	2	316790	317583	318623	793	4	2
3	1	0	0	1	321156	322036	323072	880	3	2
4	2	0	0	1	325604	326744	327787	1140	4	2
4	2	1	0	2	330319	331796	332835	1477	4	2
2	4	0	0	1	335367	336402	337450	1035	4	2
1	3	1	0	1	339982	340703	341749	721	3	2
2	4	1	0	2	344281	345278	346314	997	4	2
1	3	1	1	1	348846	349610	350645	764	3	2
1	3	1	1	2	353195	353890	354927	695	3	2
1	3	1	1	2	357460	358120	359159	660	3	2
2	4	0	1	2	361692	362787	363824	1095	4	2
4	2	1	1	2	366357	367087	368123	730	4	2
1	3	1	1	1	370672	371520	372555	848	3	2
3	1	0	1	1	375087	376217	377253	1130	3	2
2	4	0	0	2	379785	380701	381751	916	4	2
3	1	0	0	1	384284	385042	386083	758	3	2
3	1	0	1	2	388616	389607	390648	991	3	2
2	4	0	1	1	393181	394070	395114	889	4	2
1	3	0	0	1	397663	398951	399995	1288	3	2
4	2	0	0	1	402528	403841	404877	1313	4	2
2	4	0	0	2	407409	408406	409442	997	4	2
1	3	1	0	2	411974	413175	414224	1201	3	2
4	2	0	0	2	416756	417496	418539	740	4	2
1	3	0	0	1	421071	421512	422554	441	3	2
1	3	1	1	2	425087	425508	426553	421	3	2
2	4	1	0	2	429085	429767	430818	682	4	2
3	1	0	0	1	433350	434292	435333	942	3	2
3	1	1	1	1	437866	438897	439932	1031	3	2
3	1	0	0	1	442464	443015	444063	551	3	2
3	1	0	1	1	446596	447316	448362	720	3	2
2	4	1	1	1	450894	451779	452827	885	4	2
3	1	1	1	2	455376	456233	457276	857	3	2
1	3	0	0	nan	459808	nan	nan	nan	3	2
1	3	0	0	1	465889	466258	467305	369	3	2
2	4	0	0	1	469838	470611	471654	773	4	2
3	1	1	1	1	474186	474718	475769	532	3	2
2	4	0	0	2	478302	479274	480318	972	4	2
1	3	1	1	1	482850	483860	484899	1010	3	2
1	3	0	0	2	487432	488365	489415	933	3	2
4	2	1	1	2	491947	492869	493913	922	4	2
2	4	1	0	1	496445	496967	498012	522	4	2
3	1	0	0	1	500544	501248	502293	704	3	2
4	2	0	0	2	504826	505681	506725	855	4	2
1	3	1	1	1	509258	509697	510741	439	3	2
3	1	1	1	1	513273	513968	515006	695	3	2
4	2	0	0	1	517555	518483	519521	928	4	2
3	1	1	1	2	522053	522682	523719	629	3	2
3	1	0	1	1	526252	526526	527568	274	3	2
4	2	1	1	1	530101	530522	531567	421	4	2
4	2	0	1	1	534099	534488	535532	389	4	2
4	2	0	1	1	538065	538494	539531	429	4	2
2	4	1	0	1	542063	542338	543379	275	4	2
4	2	0	1	1	545912	546273	547311	361	4	2
3	1	1	1	2	549844	550544	551593	700	3	2
7	8	0	1	1	559157	559817	560857	660	6	1
6	5	1	1	1	563389	564057	565105	668	5	1
6	5	1	1	2	567638	568175	569221	537	5	1
6	5	0	0	2	571753	572344	573386	591	5	1
5	6	1	1	1	575918	576686	577734	768	5	1
5	6	1	1	1	580267	580733	581783	466	5	1
8	7	1	1	1	584332	584607	585648	275	6	1
8	7	1	1	2	588181	588441	589480	260	6	1
7	8	1	0	2	592029	592549	593595	520	6	1
5	6	0	0	1	596128	597104	598144	976	5	1
6	5	1	1	2	600676	601029	602076	353	5	1
8	7	0	1	1	604608	604954	605991	346	6	1
8	7	0	1	1	608524	608839	609873	315	6	1
6	5	0	1	1	612406	612734	613772	328	5	1
8	7	0	0	1	616321	617147	618187	826	6	1
5	6	0	1	1	620719	621275	622319	556	5	1
5	6	0	0	2	624868	625597	626634	729	5	1
6	5	0	1	1	629167	629725	630766	558	5	1
8	7	0	1	2	633299	633549	634598	250	6	1
7	8	0	0	2	637131	637555	638597	424	6	1
5	6	1	0	2	641129	641409	642445	280	5	1
7	8	1	1	2	644995	645375	646411	380	6	1
5	6	0	0	1	648943	649716	650759	773	5	1
8	7	1	0	2	653292	654119	655158	827	6	1
5	6	1	0	1	657690	658553	659589	863	5	1
5	6	1	1	2	662122	662396	663438	274	5	1
7	8	1	0	1	665971	666372	667420	401	6	1
6	5	1	1	1	669953	670206	671252	253	5	1
8	7	0	0	2	673785	674039	675084	254	6	1
7	8	1	0	2	677617	677873	678916	256	6	1
7	8	0	0	1	681449	681696	682732	247	6	1
8	7	0	1	1	685264	685590	686630	326	6	1
8	7	0	1	2	689163	689475	690512	312	6	1
8	7	0	1	2	693045	693725	694761	680	6	1
7	8	1	0	2	697293	698179	699226	886	6	1
6	5	1	0	2	701758	702399	703441	641	5	1
8	7	0	1	1	705974	706761	707806	787	6	1
8	7	0	1	1	710339	711174	712221	835	6	1
7	8	1	0	1	714771	715628	716670	857	6	1
6	5	0	1	1	719202	720224	721268	1022	5	1
5	6	0	0	1	723801	724708	725750	907	5	1
7	8	1	0	2	728283	729295	730332	1012	6	1
7	8	1	0	1	732864	733464	734514	600	6	1
6	5	0	1	1	737046	738050	739096	1004	5	1
6	5	0	1	2	741645	742890	743927	1245	5	1
5	6	1	0	1	746460	747761	748809	1301	5	1
6	5	1	1	2	751341	752235	753274	894	5	1
7	8	1	0	1	755806	756760	757806	954	6	1
6	5	1	1	1	760338	761163	762204	825	5	1
7	8	0	0	2	764737	765881	766919	1144	6	1
6	5	0	1	2	769452	770843	771884	1391	5	1
6	5	1	1	1	774417	775104	776150	687	5	1
5	6	1	1	1	778682	779567	780615	885	5	1
8	7	0	0	1	783147	784418	785463	1271	6	1
7	8	1	0	1	788012	788790	789828	778	6	1
5	6	0	0	2	792377	793376	794427	999	5	1
5	6	1	1	1	796959	798175	799225	1216	5	1
8	7	0	1	nan	801757	nan	nan	nan	6	1
8	7	0	1	2	807855	808495	809538	640	6	1
5	6	0	1	2	812071	813406	814453	1335	5	1
7	8	0	1	1	816985	817839	818885	854	6	1
7	5	1	1	1	821417	822080	823117	663	7	2
5	7	1	1	2	825649	827103	828148	1454	7	2
5	7	1	0	2	830697	831424	832464	727	7	2
5	7	1	1	2	834996	836082	837129	1086	7	2
7	5	1	1	1	839661	840444	841494	783	7	2
7	5	1	1	1	844026	844694	845742	668	7	2
5	7	1	0	2	848275	849290	850341	1015	7	2
5	7	0	0	1	852873	853551	854589	678	7	2
7	5	1	1	1	857122	858177	859221	1055	7	2
5	7	1	0	1	861770	862712	863753	942	7	2
5	7	0	1	nan	866302	nan	nan	nan	7	2
5	7	0	1	2	872366	872738	873783	372	7	2
7	5	1	0	1	876315	877385	878431	1070	7	2
7	5	1	1	1	880964	882113	883163	1149	7	2
7	5	1	1	1	885695	886638	887678	943	7	2
5	7	1	0	1	890210	891640	892676	1430	7	2
7	5	1	1	1	895209	896419	897458	1210	7	2
5	7	0	1	nan	899990	nan	nan	nan	7	2
5	7	0	1	1	906055	906384	907421	329	7	2
7	5	1	1	1	909954	910807	911853	853	7	2
7	5	1	1	1	914385	914782	915818	397	7	2
5	7	1	1	1	918351	919521	920567	1170	7	2
7	5	0	0	1	923099	923781	924832	682	7	2
7	5	1	1	1	927364	928092	929130	728	7	2
5	7	0	1	1	931663	932627	933662	964	7	2
7	5	0	1	1	936195	936684	937727	489	7	2
5	7	0	1	nan	940260	nan	nan	nan	7	2
5	7	0	1	1	946341	946588	947624	247	7	2
5	7	0	0	1	950156	950930	951973	774	7	2
5	7	1	1	1	954522	955303	956338	781	7	2
7	5	1	1	1	958870	959777	960819	907	7	2
5	7	0	1	2	963352	964627	965668	1275	7	2
7	5	0	1	1	968217	968938	969983	721	7	2
11	12	1	0	1	977564	978334	979380	770	9	1
11	12	1	0	1	981912	982696	983745	784	9	1
10	9	1	0	1	986277	987302	988343	1025	8	1
12	11	1	1	1	990876	991807	992842	931	9	1
9	10	0	1	2	995374	996362	997407	988	8	1
10	9	1	1	2	999939	1001172	1002222	1233	8	1
9	10	1	1	1	1004754	1005494	1006537	740	8	1
10	9	1	1	2	1009070	1010293	1011335	1223	8	1
10	9	0	0	2	1013868	1014584	1015634	716	8	1
10	9	1	1	1	1018183	1019404	1020449	1221	8	1
9	10	1	1	2	1022981	1024061	1025097	1080	8	1
11	12	0	0	1	1027630	1028993	1030029	1363	9	1
9	10	1	0	1	1032562	1033478	1034528	916	8	1
11	12	0	1	1	1037060	1038298	1039343	1238	9	1
10	9	1	0	2	1041875	1042924	1043974	1049	8	1
10	9	0	1	2	1046507	1047327	1048373	820	8	1
9	10	1	0	1	1050922	1052147	1053188	1225	8	1
11	12	1	1	2	1055720	1056744	1057786	1024	9	1
11	12	1	0	2	1060319	1060963	1062001	644	9	1
10	9	1	1	2	1064534	1065478	1066517	944	8	1
12	11	0	1	1	1069049	1069597	1070632	548	9	1
12	11	0	1	2	1073164	1074305	1075347	1141	9	1
11	12	1	0	1	1077879	1078515	1079562	636	9	1
9	10	1	1	1	1082095	1083173	1084210	1078	8	1
12	11	0	1	2	1086760	1087658	1088692	898	9	1
10	9	0	1	2	1091241	1091980	1093024	739	8	1
9	10	1	0	2	1095557	1096586	1097623	1029	8	1
11	12	1	0	1	1100155	1100746	1101788	591	9	1
12	11	1	0	2	1104320	1104997	1106036	677	9	1
10	9	0	1	2	1108585	1109268	1110318	683	8	1
10	9	1	1	2	1112851	1113691	1114733	840	8	1
9	10	1	1	1	1117266	1118369	1119415	1103	8	1
12	11	0	1	2	1121948	1122905	1123947	957	9	1
9	10	0	0	1	1126479	1127237	1128279	758	8	1
11	12	1	1	1	1130811	1132026	1133077	1215	9	1
12	11	1	0	2	1135610	1136877	1137925	1267	9	1
12	11	0	1	1	1140458	1141250	1142291	792	9	1
12	11	0	1	2	1144823	1145653	1146689	830	9	1
11	12	1	1	1	1149238	1149975	1151021	737	9	1
11	12	1	0	1	1153553	1154104	1155153	551	9	1
9	10	1	0	1	1157685	1158528	1159568	843	8	1
9	10	1	0	1	1162100	1162585	1163633	485	8	1
9	10	1	1	1	1166166	1166521	1167565	355	8	1
11	12	0	0	1	1170098	1170649	1171697	551	9	1
12	11	1	1	2	1174230	1175033	1176079	803	9	1
9	10	1	0	1	1178611	1179049	1180094	438	8	1
10	9	0	1	2	1182643	1183219	1184259	576	8	1
12	11	0	1	1	1186792	1187480	1188525	688	9	1
10	9	1	1	2	1191057	1191883	1192923	826	8	1
11	12	1	0	1	1195456	1195971	1197005	515	9	1
12	11	1	0	2	1199554	1200211	1201254	657	9	1
9	10	1	1	1	1203803	1204614	1205652	811	8	1
11	12	1	0	1	1208201	1208895	1209934	694	9	1
12	11	0	1	2	1212483	1213094	1214133	611	9	1
12	11	0	1	2	1216682	1217437	1218481	755	9	1
9	10	0	1	1	1221014	1221708	1222746	694	8	1
10	9	1	1	2	1225279	1226406	1227445	1127	8	1
10	9	1	1	2	1229977	1230738	1231777	761	8	1
12	11	0	1	2	1234309	1235527	1236575	1218	9	1
11	12	1	0	1	1239107	1240205	1241240	1098	9	1
9	11	1	1	1	1243789	1244435	1245472	646	10	2
11	9	1	0	2	1248004	1248940	1249987	936	10	2
9	11	1	1	2	1252519	1253516	1254552	997	10	2
11	9	1	1	1	1257085	1257634	1258684	549	10	2
11	9	1	1	1	1261216	1261753	1262799	537	10	2
9	11	1	1	2	1265332	1266145	1267181	813	10	2
11	9	0	1	1	1269714	1270630	1271679	916	10	2
9	11	0	1	2	1274212	1275419	1276461	1207	10	2
9	11	1	1	2	1278994	1279710	1280760	716	10	2
11	9	1	1	1	1283309	1284215	1285258	906	10	2
11	9	1	1	1	1287791	1288313	1289357	522	10	2
9	11	1	1	2	1291889	1292563	1293605	674	10	2
9	11	1	1	2	1296138	1296732	1297771	594	10	2
11	9	0	0	1	1300303	1301206	1302252	903	10	2
11	9	1	1	1	1304785	1305192	1306234	407	10	2
9	11	1	0	1	1308767	1309392	1310433	625	10	2
11	9	0	0	1	1312965	1313480	1314515	515	10	2
9	11	0	1	1	1317047	1317466	1318513	419	10	2
11	9	1	1	1	1321046	1321513	1322562	467	10	2
9	11	1	1	2	1325094	1326008	1327044	914	10	2
11	9	1	1	1	1329576	1330340	1331376	764	10	2
9	11	1	1	2	1333925	1334712	1335758	787	10	2
11	9	1	1	1	1338290	1339075	1340123	785	10	2
11	9	1	1	1	1342672	1343274	1344321	602	10	2
11	9	1	1	1	1346854	1347362	1348403	508	10	2
9	11	1	1	2	1350936	1351552	1352602	616	10	2
9	11	1	1	2	1355151	1355934	1356984	783	10	2
9	11	1	1	2	1359516	1360063	1361099	547	10	2
11	9	0	0	1	1363631	1364588	1365631	957	10	2
9	11	1	0	2	1368163	1368940	1369979	777	10	2
