# Supplementary material for: Publisher Correction: Learning relative values in the striatum induces violations of normative decision making
Source: Nat Commun. 2019 Jun 27;10:2833. doi: 10.1038/s41467-019-10718-8 (PMC6597713; doi:10.1038/s41467-019-10718-8)
Supplement: Supplementary file 1 — Supplementary Figures [file 41467_2019_10718_MOESM1_ESM.zip › exp1/VP03.dat]

stim_left	stim_right	bait_left	bait_right	choice	stim_onset	resp_onset	outcome_onset	RT	trl_type	block
3	4	1	1	1	16	1025	2065	1009	2	1
1	2	1	1	1	4598	5762	6797	1164	1	1
1	2	0	1	1	9329	10175	11212	846	1	1
1	2	1	1	2	13744	14455	15494	711	1	1
2	1	0	1	1	18026	18816	19859	790	1	1
3	4	0	1	1	22391	23330	24374	939	2	1
1	2	0	0	2	26907	27966	29006	1059	1	1
2	1	0	1	2	31538	33019	34054	1481	1	1
4	3	0	1	1	36587	37350	38386	763	2	1
4	3	0	1	1	40918	42077	43118	1159	2	1
1	2	1	0	1	45650	46713	47749	1063	1	1
4	3	0	1	2	50282	51003	52048	721	2	1
3	4	1	1	1	54580	55151	56197	571	2	1
1	2	1	1	nan	58729	nan	nan	nan	1	1
1	2	1	1	1	64794	65531	66576	737	1	1
3	4	1	0	1	69109	69608	70658	499	2	1
1	2	0	0	1	73191	73675	74723	484	1	1
3	4	0	1	1	77273	77884	78922	611	2	1
2	1	1	0	2	81471	82185	83221	714	1	1
2	1	0	1	2	85753	86770	87819	1017	1	1
2	1	0	1	1	90351	91040	92084	689	1	1
3	4	1	1	1	94617	95249	96299	632	2	1
2	1	0	1	2	98832	99459	100498	627	1	1
2	1	1	1	2	103030	103729	104763	699	1	1
2	1	0	1	2	107312	108161	109212	849	1	1
3	4	0	0	1	111744	112268	113310	524	2	1
1	2	0	1	1	115843	116579	117625	736	1	1
4	3	0	1	2	120158	121368	122407	1210	2	1
1	2	0	1	1	124940	126044	127089	1104	1	1
3	4	1	0	1	129638	130456	131504	818	2	1
4	3	0	0	2	134036	134757	135803	721	2	1
3	4	0	1	1	138335	139393	140434	1058	2	1
2	1	1	1	1	142983	143744	144783	761	1	1
4	3	0	0	2	147332	148472	149515	1140	2	1
4	3	0	0	2	152047	153474	154513	1427	2	1
2	1	1	1	2	157045	158019	159061	974	1	1
2	1	0	1	2	161594	162451	163493	857	1	1
4	3	1	1	1	166042	166945	167992	903	2	1
1	2	1	1	2	170524	171316	172357	792	1	1
2	1	1	0	2	174889	175647	176689	758	1	1
3	4	0	1	2	179221	180120	181170	899	2	1
3	4	0	0	1	183703	184939	185985	1236	2	1
3	4	1	0	1	188518	189351	190400	833	2	1
2	1	1	1	2	192933	194018	195066	1085	1	1
4	3	0	0	2	197615	198237	199281	622	2	1
1	2	1	1	1	201813	202903	203946	1090	1	1
1	2	1	0	2	206478	207295	208344	817	1	1
3	4	0	0	1	210877	211657	212693	780	2	1
1	2	1	0	1	215225	216089	217125	864	1	1
4	3	0	1	2	219674	220542	221590	868	2	1
4	3	0	0	2	224122	224751	225788	629	2	1
3	4	0	1	1	228337	228981	230020	644	2	1
4	3	0	1	2	232569	233261	234302	692	2	1
1	2	0	0	1	236835	237591	238634	756	1	1
4	3	0	0	2	241166	241841	242882	675	2	1
3	4	1	0	1	245415	246436	247481	1021	2	1
4	3	0	0	2	250013	250563	251613	550	2	1
1	2	1	0	1	254145	255087	256128	942	1	1
4	3	0	1	2	258660	259347	260393	687	2	1
2	1	0	1	2	262926	263687	264725	761	1	1
2	1	1	0	2	267257	267988	269024	731	1	1
1	3	1	1	2	271556	272715	273755	1159	3	2
4	2	0	1	2	276288	277127	278170	839	4	2
4	2	0	1	2	280703	281651	282685	948	4	2
1	3	1	1	2	285235	285972	287017	737	3	2
4	2	1	1	2	289550	290089	291133	539	4	2
2	4	0	0	1	293665	294288	295331	623	4	2
2	4	1	0	1	297864	298355	299396	491	4	2
2	4	0	1	1	301929	302848	303895	919	4	2
3	1	0	0	1	306427	307372	308410	945	3	2
4	2	0	0	2	310942	311459	312509	517	4	2
4	2	1	0	2	315058	315536	316574	478	4	2
2	4	0	0	2	319106	319958	321006	852	4	2
1	3	1	0	2	323555	324025	325071	470	3	2
2	4	1	0	2	327620	328295	329336	675	4	2
1	3	1	1	1	331869	332453	333501	584	3	2
1	3	1	1	1	336034	337282	338333	1248	3	2
1	3	1	1	1	340866	341522	342565	656	3	2
2	4	0	1	2	345097	345935	346980	838	4	2
4	2	1	1	1	349513	349961	350995	448	4	2
1	3	1	1	1	353545	354231	355277	686	3	2
3	1	0	1	2	357810	358592	359642	782	3	2
2	4	0	0	2	362192	362872	363908	680	4	2
3	1	0	0	2	366457	367122	368173	665	3	2
3	1	0	1	2	370705	371361	372405	656	3	2
2	4	0	1	2	374937	375662	376703	725	4	2
1	3	0	0	2	379252	380491	381535	1239	3	2
4	2	0	0	2	384084	384760	385800	676	4	2
2	4	0	0	1	388333	389457	390498	1124	4	2
1	3	1	0	2	393031	393879	394930	848	3	2
4	2	0	0	1	397463	398343	399379	880	4	2
1	3	0	0	1	401911	402735	403777	824	3	2
1	3	1	1	2	406310	407218	408259	908	3	2
2	4	1	0	1	410792	411783	412824	991	4	2
3	1	0	0	1	415357	416002	417039	645	3	2
3	1	1	1	1	419572	420191	421238	619	3	2
3	1	0	0	2	423770	424715	425753	945	3	2
3	1	0	1	1	428286	428792	429835	506	3	2
2	4	1	1	2	432367	433255	434300	888	4	2
3	1	1	1	2	436833	437363	438399	530	3	2
1	3	0	0	2	440948	441674	442714	726	3	2
2	4	0	0	2	445246	446035	447079	789	4	2
3	1	1	1	2	449612	450183	451228	571	3	2
2	4	0	0	2	453760	454870	455909	1110	4	2
1	3	1	1	2	458442	459089	460125	647	3	2
1	3	0	0	2	462657	463268	464307	611	3	2
4	2	1	1	2	466856	467466	468505	610	4	2
2	4	1	0	2	471038	472224	473270	1186	4	2
3	1	0	0	1	475803	476616	477652	813	3	2
4	2	0	0	1	480184	480967	482017	783	4	2
1	3	1	1	1	484550	485186	486232	636	3	2
3	1	1	1	2	488765	489425	490464	660	3	2
4	2	0	0	1	492997	493492	494529	495	4	2
3	1	1	1	1	497062	497660	498695	598	3	2
3	1	0	1	1	501227	502102	503143	875	3	2
4	2	1	1	1	505676	506423	507458	747	4	2
4	2	0	1	1	510007	510479	511524	472	4	2
4	2	0	1	1	514056	514637	515672	581	4	2
2	4	1	0	2	518205	519324	520371	1119	4	2
4	2	0	1	2	522920	523614	524652	694	4	2
3	1	1	1	2	527202	528067	529101	865	3	2
7	8	0	1	2	536665	537613	538648	948	6	1
6	5	1	1	2	541180	542025	543063	845	5	1
6	5	1	1	2	545595	546986	548028	1391	5	1
6	5	0	0	2	550560	551825	552859	1265	5	1
5	6	1	1	1	555392	556613	557658	1221	5	1
5	6	1	1	1	560190	560751	561790	561	5	1
8	7	1	1	1	564322	565265	566305	943	6	1
8	7	1	1	1	568837	569484	570520	647	6	1
7	8	1	0	2	573053	573794	574835	741	6	1
5	6	0	0	2	577368	578400	579450	1032	5	1
6	5	1	1	2	581983	582629	583666	646	5	1
8	7	0	1	1	586198	587102	588147	904	6	1
8	7	0	1	2	590680	591220	592263	540	6	1
6	5	0	1	2	594795	595459	596494	664	5	1
8	7	0	0	2	599027	599881	600926	854	6	1
5	6	0	1	1	603459	604934	605975	1475	5	1
5	6	0	0	2	608507	609011	610056	504	5	1
6	5	0	1	2	612589	613575	614622	986	5	1
8	7	0	1	2	617154	618027	619070	873	6	1
7	8	0	0	2	621603	622989	624035	1386	6	1
5	6	1	0	2	626567	627289	628334	722	5	1
7	8	1	1	2	630866	631884	632932	1018	6	1
5	6	0	0	1	635481	636916	637964	1435	5	1
8	7	1	0	2	640496	641288	642329	792	6	1
5	6	1	0	1	644861	645924	646961	1063	5	1
5	6	1	1	1	649493	650428	651476	935	5	1
7	8	1	0	2	654008	654535	655574	527	6	1
6	5	1	1	2	658107	658784	659823	677	5	1
8	7	0	0	2	662355	663146	664188	791	6	1
7	8	1	0	2	666720	667365	668403	645	6	1
7	8	0	0	2	670936	671716	672752	780	6	1
8	7	0	1	2	675284	676128	677167	844	6	1
8	7	0	1	2	679699	680347	681382	648	6	1
8	7	0	1	2	683914	684403	685447	489	6	1
7	8	1	0	2	687980	688866	689912	886	6	1
6	5	1	0	2	692445	693278	694328	833	5	1
8	7	0	1	2	696860	697528	698576	668	6	1
8	7	0	1	2	701125	701726	702775	601	6	1
7	8	1	0	1	705307	706352	707390	1045	6	1
6	5	0	1	1	709922	710855	711905	933	5	1
5	6	0	0	2	714437	715094	716137	657	5	1
7	8	1	0	1	718669	719435	720485	766	6	1
7	8	1	0	1	723018	723481	724517	463	6	1
6	5	0	1	1	727050	727894	728932	844	5	1
6	5	0	1	2	731465	731940	732981	475	5	1
5	6	1	0	1	735513	736088	737130	575	5	1
6	5	1	1	2	739662	740205	741245	543	5	1
7	8	1	0	1	743794	744851	745893	1057	6	1
6	5	1	1	1	748426	749162	750208	736	5	1
7	8	0	0	1	752741	753350	754390	609	6	1
6	5	0	1	1	756923	757447	758489	524	5	1
6	5	1	1	1	761021	761544	762587	523	5	1
5	6	1	1	1	765120	765743	766786	623	5	1
8	7	0	0	2	769319	770023	771068	704	6	1
7	8	1	0	1	773600	774160	775200	560	6	1
5	6	0	0	2	777732	778502	779548	770	5	1
5	6	1	1	2	782081	782955	783997	874	5	1
8	7	0	1	2	786529	787174	788212	645	6	1
5	6	0	1	2	790761	791373	792411	612	5	1
7	8	0	1	1	794943	795632	796676	689	6	1
7	5	1	1	1	799225	799760	800808	535	7	2
5	7	1	1	2	803340	803857	804906	517	7	2
5	7	1	0	2	807439	807843	808888	404	7	2
5	7	1	1	1	811421	812052	813087	631	7	2
7	5	1	1	2	815619	816352	817402	733	7	2
7	5	1	1	2	819951	820571	821617	620	7	2
5	7	1	0	1	824150	825095	826132	945	7	2
5	7	0	0	1	828665	829202	830248	537	7	2
7	5	1	1	2	832780	833432	834479	652	7	2
5	7	1	0	nan	837012	nan	nan	nan	7	2
5	7	1	0	1	843077	843588	844626	511	7	2
5	7	0	1	1	847158	847716	848758	558	7	2
7	5	1	0	2	851290	852016	853056	726	7	2
7	5	1	1	1	855589	856022	857072	433	7	2
7	5	1	1	1	859604	860363	861404	759	7	2
5	7	1	0	2	863936	864775	865819	839	7	2
7	5	1	1	2	868351	868954	870001	603	7	2
5	7	0	1	2	872533	873254	874299	721	7	2
7	5	1	1	1	876832	877707	878748	875	7	2
7	5	1	1	2	881280	881754	882796	474	7	2
5	7	1	1	1	885329	885759	886795	430	7	2
7	5	0	0	2	889327	889948	890993	621	7	2
7	5	1	1	2	893526	894005	895042	479	7	2
5	7	0	1	1	897575	898133	899174	558	7	2
7	5	0	1	1	901706	902464	903506	758	7	2
5	7	0	1	1	906055	906846	907888	791	7	2
5	7	0	0	2	910437	911146	912186	709	7	2
5	7	1	1	1	914735	915173	916218	438	7	2
7	5	1	1	2	918751	919209	920250	458	7	2
5	7	0	1	2	922783	923266	924315	483	7	2
7	5	0	1	1	926848	927404	928447	556	7	2
11	12	1	0	2	936011	937134	938177	1123	9	1
11	12	1	0	1	940710	941211	942259	501	9	1
10	9	1	0	2	944792	945797	946841	1005	8	1
12	11	1	1	2	949373	950057	951106	684	9	1
9	10	0	1	1	953639	954480	955521	841	8	1
10	9	1	1	1	958054	958648	959687	594	8	1
9	10	1	1	2	962219	962766	963802	547	8	1
10	9	1	1	1	966334	966955	968000	621	8	1
10	9	0	0	1	970533	971083	972132	550	8	1
10	9	1	1	1	974665	975200	976248	535	8	1
9	10	1	1	2	978780	979664	980713	884	8	1
11	12	0	0	1	983245	984127	985178	882	9	1
9	10	1	0	2	987710	988489	989526	779	8	1
11	12	0	1	1	992075	992952	993991	877	9	1
10	9	1	0	1	996524	997243	998290	719	8	1
10	9	0	1	1	1000822	1001442	1002489	620	8	1
9	10	1	0	1	1005021	1005681	1006720	660	8	1
11	12	1	1	2	1009253	1010317	1011352	1064	9	1
11	12	1	0	2	1013885	1014384	1015434	499	9	1
10	9	1	1	1	1017967	1018735	1019783	768	8	1
12	11	0	1	2	1022315	1023005	1024048	690	9	1
12	11	0	1	1	1026580	1027611	1028646	1031	9	1
11	12	1	0	1	1031179	1031952	1032995	773	9	1
9	10	1	1	2	1035527	1036415	1037460	888	8	1
12	11	0	1	2	1039992	1040970	1042008	978	9	1
10	9	0	1	2	1044541	1045535	1046573	994	8	1
9	10	1	0	1	1049106	1049764	1050805	658	8	1
11	12	1	0	1	1053338	1054176	1055220	838	9	1
12	11	1	0	2	1057753	1058406	1059452	653	9	1
10	9	0	1	1	1061985	1063021	1064067	1036	8	1
10	9	1	1	2	1066600	1067109	1068149	509	8	1
9	10	1	1	2	1070682	1071155	1072198	473	8	1
12	11	0	1	2	1074730	1075771	1076813	1041	9	1
9	10	0	0	1	1079345	1080112	1081162	767	8	1
11	12	1	1	1	1083694	1084443	1085493	749	9	1
12	11	1	0	2	1088026	1088622	1089659	596	9	1
12	11	0	1	2	1092191	1092760	1093807	569	9	1
12	11	0	1	2	1096340	1096969	1098006	629	9	1
11	12	1	1	1	1100538	1101249	1102288	711	9	1
11	12	1	0	1	1104820	1105804	1106853	984	9	1
9	10	1	0	1	1109385	1110369	1111418	984	8	1
9	10	1	0	1	1113950	1114741	1115783	791	8	1
9	10	1	1	1	1118315	1118848	1119898	533	8	1
11	12	0	0	1	1122431	1123250	1124297	819	9	1
12	11	1	1	2	1126846	1127490	1128529	644	9	1
9	10	1	0	1	1131061	1131638	1132677	577	8	1
10	9	0	1	2	1135226	1135806	1136842	580	8	1
12	11	0	1	2	1139375	1139975	1141024	600	9	1
10	9	1	1	2	1143557	1144255	1145290	698	8	1
11	12	1	0	1	1147822	1148302	1149338	480	9	1
12	11	1	0	2	1151871	1152623	1153670	752	9	1
9	10	1	1	1	1156202	1157005	1158052	803	8	1
11	12	1	0	1	1160584	1161174	1162217	590	9	1
12	11	0	1	2	1164750	1165190	1166232	440	9	1
12	11	0	1	2	1168765	1169338	1170381	573	9	1
9	10	0	1	1	1172913	1173394	1174430	481	8	1
10	9	1	1	1	1176962	1177349	1178395	387	8	1
10	9	1	1	1	1180927	1181569	1182610	642	8	1
12	11	0	1	2	1185143	1185849	1186892	706	9	1
11	12	1	0	1	1189424	1190018	1191057	594	9	1
9	11	1	1	2	1193590	1194217	1195256	627	10	2
11	9	1	0	1	1197788	1198284	1199321	496	10	2
9	11	1	1	2	1201870	1202238	1203286	368	10	2
11	9	1	1	1	1205819	1206468	1207518	649	10	2
11	9	1	1	1	1210067	1210565	1211600	498	10	2
9	11	1	1	2	1214133	1214653	1215699	520	10	2
11	9	0	1	1	1218231	1218811	1219847	580	10	2
9	11	0	1	1	1222396	1222847	1223896	451	10	2
9	11	1	1	2	1226428	1227097	1228144	669	10	2
11	9	1	1	2	1230677	1231174	1232210	497	10	2
11	9	1	1	2	1234742	1235272	1236308	530	10	2
9	11	1	1	1	1238841	1239287	1240324	446	10	2
9	11	1	1	1	1242856	1243303	1244339	447	10	2
11	9	0	0	2	1246871	1247350	1248387	479	10	2
11	9	1	1	2	1250920	1251376	1252419	456	10	2
9	11	1	0	1	1254969	1255402	1256451	433	10	2
11	9	0	0	2	1258984	1259489	1260533	505	10	2
9	11	0	1	1	1263066	1263749	1264799	683	10	2
11	9	1	1	2	1267348	1267796	1268830	448	10	2
9	11	1	1	1	1271363	1271791	1272829	428	10	2
11	9	1	1	2	1275362	1275899	1276944	537	10	2
9	11	1	1	1	1279477	1279915	1280960	438	10	2
11	9	1	1	2	1283492	1284002	1285042	510	10	2
11	9	1	1	2	1287574	1288109	1289157	535	10	2
11	9	1	1	2	1291689	1292135	1293172	446	10	2
9	11	1	1	1	1295705	1296263	1297304	558	10	2
9	11	1	1	1	1299836	1300279	1301319	443	10	2
9	11	1	1	1	1303868	1304357	1305401	489	10	2
11	9	0	0	2	1307934	1308403	1309450	469	10	2
9	11	1	0	1	1311982	1312399	1313448	417	10	2
