# Supplementary material for: Publisher Correction: Learning relative values in the striatum induces violations of normative decision making
Source: Nat Commun. 2019 Jun 27;10:2833. doi: 10.1038/s41467-019-10718-8 (PMC6597713; doi:10.1038/s41467-019-10718-8)
Supplement: Supplementary file 1 — Supplementary Figures [file 41467_2019_10718_MOESM1_ESM.zip › exp1/VP04.dat]

stim_left	stim_right	bait_left	bait_right	choice	stim_onset	resp_onset	outcome_onset	RT	trl_type	block
3	4	1	1	2	32	609	1649	577	2	1
1	2	1	1	2	4181	5113	6164	932	1	1
1	2	0	1	2	8696	9362	10412	666	1	1
1	2	1	1	2	12945	13794	14844	849	1	1
2	1	0	1	1	17376	18205	19242	829	1	1
3	4	0	1	2	21775	23207	24257	1432	2	1
1	2	0	0	2	26790	28117	29156	1327	1	1
2	1	0	1	1	31688	32691	33737	1003	1	1
4	3	0	1	1	36270	37408	38452	1138	2	1
4	3	0	1	2	40985	41698	42734	713	2	1
1	2	1	0	2	45267	45927	46966	660	1	1
4	3	0	1	1	49498	50806	51848	1308	2	1
3	4	1	1	2	54380	55310	56346	930	2	1
1	2	1	1	2	58879	59904	60944	1025	1	1
3	4	1	0	2	63477	64357	65393	880	2	1
1	2	0	0	2	67925	68657	69708	732	1	1
3	4	0	1	2	72241	73069	74107	828	2	1
2	1	1	0	2	76639	77685	78722	1046	1	1
2	1	0	1	2	81254	82300	83337	1046	1	1
2	1	0	1	1	85869	87098	88135	1229	1	1
3	4	1	1	1	90667	91835	92883	1168	2	1
2	1	0	1	1	95416	96613	97648	1197	1	1
2	1	1	1	2	100181	101218	102263	1037	1	1
2	1	0	1	2	104796	105681	106728	885	1	1
3	4	0	0	1	109261	110531	111577	1270	2	1
1	2	0	1	2	114109	115319	116358	1210	1	1
4	3	0	1	1	118891	120077	121123	1186	2	1
1	2	0	1	2	123656	124529	125572	873	1	1
3	4	1	0	1	128104	129287	130337	1183	2	1
4	3	0	0	2	132869	133761	134802	892	2	1
3	4	0	1	1	137334	138071	139117	737	2	1
2	1	1	1	2	141650	142890	143932	1240	1	1
4	3	0	0	2	146465	147404	148447	939	2	1
4	3	0	0	2	150980	151765	152812	785	2	1
2	1	1	1	1	155345	156543	157577	1198	1	1
2	1	0	1	2	160110	160833	161876	723	1	1
4	3	1	1	2	164408	165225	166274	817	2	1
1	2	1	1	2	168807	169993	171039	1186	1	1
2	1	1	0	2	173572	173978	175021	406	1	1
3	4	0	1	2	177554	178684	179720	1130	2	1
3	4	0	0	1	182252	182883	183918	631	2	1
3	4	1	0	1	186451	187072	188117	621	2	1
2	1	1	1	2	190649	191708	192748	1059	1	1
4	3	0	0	1	195281	196405	197447	1124	2	1
1	2	1	1	2	199979	200735	201779	756	1	1
1	2	1	0	1	204311	205076	206127	765	1	1
3	4	0	0	1	208659	209855	210892	1196	2	1
1	2	1	0	2	213424	214287	215324	863	1	1
4	3	0	1	2	217856	218771	219806	915	2	1
4	3	0	0	1	222338	223112	224154	774	2	1
3	4	0	1	2	226687	227646	228686	959	2	1
4	3	0	1	2	231218	232108	233151	890	2	1
1	2	0	0	2	235683	236521	237566	838	1	1
4	3	0	0	2	240098	241227	242264	1129	2	1
3	4	1	0	1	244797	246087	247129	1290	2	1
4	3	0	0	2	249662	250692	251728	1030	2	1
1	2	1	0	2	254260	254921	255960	661	1	1
4	3	0	1	2	258492	259109	260158	617	2	1
2	1	0	1	1	262691	263786	264823	1095	1	1
2	1	1	0	2	267356	268523	269572	1167	1	1
1	3	1	1	2	272104	272996	274037	892	3	2
4	2	0	1	2	276569	277551	278585	982	4	2
4	2	0	1	1	281117	281912	282950	795	4	2
1	3	1	1	2	285483	286314	287349	831	3	2
4	2	1	1	2	289881	290350	291397	469	4	2
2	4	0	0	1	293930	295066	296112	1136	4	2
2	4	1	0	1	298645	299427	300477	782	4	2
2	4	0	1	1	303010	303453	304493	443	4	2
3	1	0	0	2	307025	308434	309474	1409	3	2
4	2	0	0	2	312007	312673	313723	666	4	2
4	2	1	0	2	316255	316750	317788	495	4	2
2	4	0	0	1	320320	321334	322370	1014	4	2
1	3	1	0	2	324902	325594	326635	692	3	2
2	4	1	0	2	329167	330066	331117	899	4	2
1	3	1	1	2	333649	334183	335232	534	3	2
1	3	1	1	1	337764	338686	339730	922	3	2
1	3	1	1	2	342263	342712	343762	449	3	2
2	4	0	1	2	346295	347327	348377	1032	4	2
4	2	1	1	2	350910	351769	352809	859	4	2
1	3	1	1	2	355342	356100	357141	758	3	2
3	1	0	1	2	359673	360664	361706	991	3	2
2	4	0	0	1	364238	365208	366254	970	4	2
3	1	0	0	2	368787	369854	370903	1067	3	2
3	1	0	1	2	373435	374204	375251	769	3	2
2	4	0	1	1	377784	378819	379866	1035	4	2
1	3	0	0	2	382399	383007	384048	608	3	2
4	2	0	0	2	386581	387551	388597	970	4	2
2	4	0	0	2	391129	392167	393212	1038	4	2
1	3	1	0	2	395744	396629	397677	885	3	2
4	2	0	0	2	400209	401082	402125	873	4	2
1	3	0	0	1	404658	405301	406340	643	3	2
1	3	1	1	1	408873	409326	410372	453	3	2
2	4	1	0	1	412905	414054	415104	1149	4	2
3	1	0	0	1	417636	418628	419669	992	3	2
3	1	1	1	1	422201	422786	423834	585	3	2
3	1	0	0	2	426367	427056	428099	689	3	2
3	1	0	1	2	430632	431204	432248	572	3	2
2	4	1	1	1	434780	435453	436496	673	4	2
3	1	1	1	2	439029	439662	440712	633	3	2
1	3	0	0	2	443244	444175	445210	931	3	2
2	4	0	0	1	447743	448394	449442	651	4	2
3	1	1	1	1	451974	452857	453907	883	3	2
2	4	0	0	1	456439	457462	458505	1023	4	2
1	3	1	1	1	461038	461833	462871	795	3	2
1	3	0	0	2	465403	466022	467069	619	3	2
4	2	1	1	2	469602	470240	471284	638	4	2
2	4	1	0	1	473817	474500	475549	683	4	2
3	1	0	0	2	478082	478607	479648	525	3	2
4	2	0	0	2	482180	483181	484230	1001	4	2
1	3	1	1	1	486762	487379	488428	617	3	2
3	1	1	1	2	490961	491242	492277	281	3	2
4	2	0	0	2	494809	495766	496809	957	4	2
3	1	1	1	2	499341	499883	500924	542	3	2
3	1	0	1	2	503456	503960	505006	504	3	2
4	2	1	1	2	507538	508291	509338	753	4	2
4	2	0	1	1	511870	512459	513503	589	4	2
4	2	0	1	2	516035	516596	517635	561	4	2
2	4	1	0	2	520167	520937	521983	770	4	2
4	2	0	1	2	524516	525044	526082	528	4	2
3	1	1	1	2	528614	529609	530647	995	3	2
7	8	0	1	2	538211	538900	539944	689	6	1
6	5	1	1	2	542476	543516	544559	1040	5	1
6	5	1	1	2	547091	547836	548874	745	5	1
6	5	0	0	2	551406	551902	552939	496	5	1
5	6	1	1	2	555472	556375	557421	903	5	1
5	6	1	1	1	559953	560370	561419	417	5	1
8	7	1	1	2	563952	564894	565935	942	6	1
8	7	1	1	1	568467	569082	570133	615	6	1
7	8	1	0	2	572665	573514	574565	849	6	1
5	6	0	0	1	577097	578181	579230	1084	5	1
6	5	1	1	2	581762	582532	583578	770	5	1
8	7	0	1	2	586111	586944	587993	833	6	1
8	7	0	1	2	590526	590960	592009	434	6	1
6	5	0	1	2	594541	595575	596624	1034	5	1
8	7	0	0	2	599156	599825	600872	669	6	1
5	6	0	1	1	603405	604187	605237	782	5	1
5	6	0	0	1	607770	608385	609436	615	5	1
6	5	0	1	2	611968	612533	613568	565	5	1
8	7	0	1	2	616100	616671	617716	571	6	1
7	8	0	0	1	620249	620677	621715	428	6	1
5	6	1	0	2	624247	625445	626480	1198	5	1
7	8	1	1	1	629012	629634	630679	622	6	1
5	6	0	0	1	633211	633823	634860	612	5	1
8	7	1	0	2	637393	637879	638926	486	6	1
5	6	1	0	1	641458	641834	642874	376	5	1
5	6	1	1	1	645407	645931	646973	524	5	1
7	8	1	0	1	649505	650028	651071	523	6	1
6	5	1	1	2	653604	654135	655170	531	5	1
8	7	0	0	2	657702	658141	659185	439	6	1
7	8	1	0	1	661718	662299	663334	581	6	1
7	8	0	0	1	665866	666376	667416	510	6	1
8	7	0	1	2	669948	670829	671864	881	6	1
8	7	0	1	2	674397	674967	676013	570	6	1
8	7	0	1	2	678545	678943	679978	398	6	1
7	8	1	0	1	682510	682968	684010	458	6	1
6	5	1	0	2	686542	687299	688342	757	5	1
8	7	0	1	2	690874	691630	692674	756	6	1
8	7	0	1	2	695206	695707	696755	501	6	1
7	8	1	0	1	699288	699916	700954	628	6	1
6	5	0	1	2	703486	704145	705186	659	5	1
5	6	0	0	1	707718	708333	709368	615	5	1
7	8	1	0	1	711900	712613	713650	713	6	1
7	8	1	0	1	716182	716914	717948	732	6	1
6	5	0	1	2	720480	720960	721997	480	5	1
6	5	0	1	2	724529	725098	726145	569	5	1
5	6	1	0	1	728678	729267	730310	589	5	1
6	5	1	1	2	732843	733384	734426	541	5	1
7	8	1	0	1	736958	737543	738591	585	6	1
6	5	1	1	2	741123	741579	742623	456	5	1
7	8	0	0	1	745155	745585	746621	430	6	1
6	5	0	1	2	749154	749550	750587	396	5	1
6	5	1	1	2	753119	753841	754885	722	5	1
5	6	1	1	1	757418	758040	759084	622	5	1
8	7	0	0	2	761616	762117	763166	501	6	1
7	8	1	0	1	765698	766255	767297	557	6	1
5	6	0	0	1	769830	770362	771413	532	5	1
5	6	1	1	1	773945	774663	775711	718	5	1
8	7	0	1	2	778244	778842	779876	598	6	1
5	6	0	1	1	782409	782878	783925	469	5	1
7	8	0	1	1	786457	787148	788190	691	6	1
7	5	1	1	1	790723	791256	792305	533	7	2
5	7	1	1	2	794838	795394	796437	556	7	2
5	7	1	0	2	798970	799542	800586	572	7	2
5	7	1	1	2	803118	803599	804634	481	7	2
7	5	1	1	2	807167	807838	808883	671	7	2
7	5	1	1	1	811415	811864	812915	449	7	2
5	7	1	0	2	815447	815840	816880	393	7	2
5	7	0	0	1	819413	819917	820962	504	7	2
7	5	1	1	2	823494	823861	824911	367	7	2
5	7	1	0	1	827443	827877	828926	434	7	2
5	7	0	1	1	831458	831852	832891	394	7	2
7	5	1	0	2	835424	835818	836856	394	7	2
7	5	1	1	1	839389	840098	841138	709	7	2
7	5	1	1	2	843671	844001	845037	330	7	2
5	7	1	0	1	847569	847895	848936	326	7	2
7	5	1	1	2	851468	851849	852884	381	7	2
5	7	0	1	1	855417	855773	856816	356	7	2
7	5	1	1	2	859349	859819	860865	470	7	2
7	5	1	1	2	863397	863734	864780	337	7	2
5	7	1	1	1	867312	867699	868745	387	7	2
7	5	0	0	2	871278	871653	872694	375	7	2
7	5	1	1	2	875226	875578	876626	352	7	2
5	7	0	1	1	879158	879512	880558	354	7	2
7	5	0	1	2	883090	883477	884523	387	7	2
5	7	0	1	1	887056	887380	888422	324	7	2
5	7	0	0	1	890954	891427	892470	473	7	2
5	7	1	1	1	895003	895351	896386	348	7	2
7	5	1	1	2	898918	899255	900301	337	7	2
5	7	0	1	1	902833	903200	904250	367	7	2
7	5	0	1	2	906782	907144	908181	362	7	2
11	12	1	0	1	915745	916549	917595	804	9	1
11	12	1	0	1	920127	920677	921727	550	9	1
10	9	1	0	2	924259	925211	926258	952	8	1
12	11	1	1	2	928791	929308	930357	517	9	1
9	10	0	1	2	932889	933579	934622	690	8	1
10	9	1	1	1	937155	937686	938721	531	8	1
9	10	1	1	2	941253	941895	942936	642	8	1
10	9	1	1	1	945468	946043	947085	575	8	1
10	9	0	0	1	949617	950038	951083	421	8	1
10	9	1	1	1	953616	954004	955048	388	8	1
9	10	1	1	2	957581	957918	958964	337	8	1
11	12	0	0	1	961496	962300	963345	804	9	1
9	10	1	0	2	965878	966438	967477	560	8	1
11	12	0	1	1	970010	970485	971526	475	9	1
10	9	1	0	1	974058	974470	975508	412	8	1
10	9	0	1	1	978040	978507	979556	467	8	1
9	10	1	0	2	982089	982736	983772	647	8	1
11	12	1	1	1	986304	986935	987970	631	9	1
11	12	1	0	1	990503	990910	991952	407	9	1
10	9	1	1	1	994485	995374	996417	889	8	1
12	11	0	1	2	998950	999430	1000466	480	9	1
12	11	0	1	2	1002998	1003538	1004581	540	9	1
11	12	1	0	1	1007114	1007747	1008796	633	9	1
9	10	1	1	2	1011329	1011722	1012762	393	8	1
12	11	0	1	2	1015294	1015890	1016927	596	9	1
10	9	0	1	1	1019459	1019835	1020875	376	8	1
9	10	1	0	2	1023408	1023800	1024841	392	8	1
11	12	1	0	1	1027373	1027846	1028889	473	9	1
12	11	1	0	2	1031422	1031851	1032888	429	9	1
10	9	0	1	1	1035420	1035887	1036936	467	8	1
10	9	1	1	1	1039469	1040584	1041618	1115	8	1
9	10	1	1	2	1044151	1044610	1045650	459	8	1
12	11	0	1	2	1048182	1048534	1049582	352	9	1
9	10	0	0	2	1052114	1052519	1053564	405	8	1
11	12	1	1	1	1056096	1056555	1057596	459	9	1
12	11	1	0	2	1060128	1060784	1061828	656	9	1
12	11	0	1	2	1064360	1064738	1065776	378	9	1
12	11	0	1	2	1068309	1068764	1069808	455	9	1
11	12	1	1	1	1072341	1072780	1073824	439	9	1
11	12	1	0	1	1076356	1076744	1077789	388	9	1
9	10	1	0	2	1080321	1080912	1081954	591	8	1
9	10	1	0	1	1084486	1084959	1086003	473	8	1
9	10	1	1	1	1088535	1088873	1089918	338	8	1
11	12	0	0	1	1092450	1092991	1094033	541	9	1
12	11	1	1	2	1096566	1097200	1098248	634	9	1
9	10	1	0	1	1100781	1101531	1102580	750	8	1
10	9	0	1	2	1105113	1105892	1106929	779	8	1
12	11	0	1	2	1109461	1109837	1110877	376	9	1
10	9	1	1	2	1113410	1113903	1114942	493	8	1
11	12	1	0	1	1117475	1118112	1119158	637	9	1
12	11	1	0	2	1121690	1122067	1123106	377	9	1
9	10	1	1	2	1125639	1126215	1127255	576	8	1
11	12	1	0	1	1129787	1130322	1131370	535	9	1
12	11	0	1	2	1133903	1134469	1135519	566	9	1
12	11	0	1	2	1138051	1138536	1139584	485	9	1
9	10	0	1	1	1142116	1142531	1143566	415	8	1
10	9	1	1	2	1146098	1146973	1148014	875	8	1
10	9	1	1	2	1150547	1151314	1152363	767	8	1
12	11	0	1	2	1154895	1155391	1156428	496	9	1
11	12	1	0	1	1158960	1159478	1160527	518	9	1
9	11	1	1	2	1163059	1163494	1164542	435	10	2
11	9	1	0	1	1167074	1167459	1168507	385	10	2
9	11	1	1	2	1171040	1171474	1172522	434	10	2
11	9	1	1	1	1175055	1175470	1176504	415	10	2
11	9	1	1	1	1179037	1179384	1180420	347	10	2
9	11	1	1	2	1182952	1183348	1184385	396	10	2
11	9	0	1	1	1186917	1187252	1188300	335	10	2
9	11	0	1	2	1190833	1191176	1192215	343	10	2
9	11	1	1	2	1194748	1195121	1196164	373	10	2
11	9	1	1	1	1198697	1199045	1200079	348	10	2
11	9	1	1	1	1202612	1202989	1204028	377	10	2
9	11	1	1	2	1206560	1206913	1207960	353	10	2
9	11	1	1	2	1210492	1210858	1211892	366	10	2
11	9	0	0	1	1214424	1214802	1215841	378	10	2
11	9	1	1	1	1218373	1218726	1219772	353	10	2
9	11	1	0	2	1222305	1222661	1223704	356	10	2
11	9	0	0	1	1226237	1226574	1227620	337	10	2
9	11	0	1	2	1230152	1230478	1231518	326	10	2
11	9	1	1	1	1234051	1234362	1235400	311	10	2
9	11	1	1	2	1237933	1238307	1239349	374	10	2
11	9	1	1	1	1241881	1242231	1243281	350	10	2
9	11	1	1	2	1245813	1246125	1247163	312	10	2
11	9	1	1	1	1249695	1250039	1251078	344	10	2
11	9	1	1	1	1253611	1254055	1255093	444	10	2
11	9	1	1	1	1257626	1257979	1259025	353	10	2
9	11	1	1	2	1261558	1261944	1262991	386	10	2
9	11	1	1	2	1265523	1265899	1266939	376	10	2
9	11	1	1	2	1269472	1269874	1270921	402	10	2
11	9	0	0	1	1273454	1273951	1274986	497	10	2
9	11	1	0	2	1277519	1277886	1278935	367	10	2
