# Supplementary material for: Publisher Correction: Learning relative values in the striatum induces violations of normative decision making
Source: Nat Commun. 2019 Jun 27;10:2833. doi: 10.1038/s41467-019-10718-8 (PMC6597713; doi:10.1038/s41467-019-10718-8)
Supplement: Supplementary file 1 — Supplementary Figures [file 41467_2019_10718_MOESM1_ESM.zip › exp1/VP05.dat]

stim_left	stim_right	bait_left	bait_right	choice	stim_onset	resp_onset	outcome_onset	RT	trl_type	block
3	4	1	1	2	16	1206	2248	1190	2	1
1	2	1	1	1	4781	5904	6947	1123	1	1
1	2	0	1	1	9479	10439	11478	960	1	1
1	2	1	1	2	14011	14688	15727	677	1	1
2	1	0	1	1	18259	18969	20009	710	1	1
3	4	0	1	1	22541	24021	25057	1480	2	1
1	2	0	0	2	27589	28200	29239	611	1	1
2	1	0	1	1	31771	32399	33437	628	1	1
4	3	0	1	1	35970	37198	38236	1228	2	1
4	3	0	1	1	40768	41835	42884	1067	2	1
1	2	1	0	2	45417	46379	47416	962	1	1
4	3	0	1	2	49948	51361	52397	1413	2	1
3	4	1	1	1	54930	55479	56529	549	2	1
1	2	1	1	2	59062	60227	61278	1165	1	1
3	4	1	0	1	63810	64802	65843	992	2	1
1	2	0	0	2	68375	69601	70641	1226	1	1
3	4	0	1	1	73174	74085	75123	911	2	1
2	1	1	0	1	77655	78629	79671	974	1	1
2	1	0	1	1	82204	83174	84220	970	1	1
2	1	0	1	1	86752	87709	88751	957	1	1
3	4	1	1	1	91284	92243	93283	959	2	1
2	1	0	1	2	95816	96737	97782	921	1	1
2	1	1	1	2	100314	101515	102563	1201	1	1
2	1	0	1	2	105096	106131	107178	1035	1	1
3	4	0	0	1	109711	110971	112010	1260	2	1
1	2	0	1	1	114542	115302	116342	760	1	1
4	3	0	1	2	118874	119969	121007	1095	2	1
1	2	0	1	1	123539	124127	125172	588	1	1
3	4	1	0	1	127704	128580	129620	876	2	1
4	3	0	0	2	132153	133368	134419	1215	2	1
3	4	0	1	1	136951	137801	138851	850	2	1
2	1	1	1	1	141383	142133	143182	750	1	1
4	3	0	0	2	145715	146709	147747	994	2	1
4	3	0	0	2	150280	151396	152446	1116	2	1
2	1	1	1	2	154978	156084	157127	1106	1	1
2	1	0	1	2	159660	160568	161609	908	1	1
4	3	1	1	2	164142	165428	166474	1286	2	1
1	2	1	1	1	169007	169607	170656	600	1	1
2	1	1	0	2	173189	173928	174971	739	1	1
3	4	0	1	1	177504	178341	179386	837	2	1
3	4	0	0	2	181919	182591	183635	672	2	1
3	4	1	0	2	186167	186912	187950	745	2	1
2	1	1	1	2	190482	191468	192515	986	1	1
4	3	0	0	1	195048	195616	196664	568	2	1
1	2	1	1	1	199196	200151	201195	955	1	1
1	2	1	0	1	203728	204756	205794	1028	1	1
3	4	0	0	2	208326	209261	210309	935	2	1
1	2	1	0	1	212841	214121	215157	1280	1	1
4	3	0	1	1	217690	218646	219689	956	2	1
4	3	0	0	2	222221	222753	223804	532	2	1
3	4	0	1	1	226337	227095	228136	758	2	1
4	3	0	1	2	230668	231386	232434	718	2	1
1	2	0	0	1	234967	236012	237050	1045	1	1
4	3	0	0	2	239582	240242	241281	660	2	1
3	4	1	0	1	243814	245000	246046	1186	2	1
4	3	0	0	2	248579	249565	250611	986	2	1
1	2	1	0	1	253144	254150	255193	1006	1	1
4	3	0	1	2	257726	258278	259325	552	2	1
2	1	0	1	2	261858	262762	263807	904	1	1
2	1	1	0	2	266339	267429	268472	1090	1	1
1	3	1	1	1	271004	272014	273054	1010	3	2
4	2	0	1	2	275586	276579	277619	993	4	2
4	2	0	1	2	280151	281500	282550	1349	4	2
1	3	1	1	1	285083	286208	287249	1125	3	2
4	2	1	1	2	289781	290630	291680	849	4	2
2	4	0	0	1	294213	295389	296429	1176	4	2
2	4	1	0	1	298961	299944	300994	983	4	2
2	4	0	1	1	303526	304366	305409	840	4	2
3	1	0	0	1	307941	309155	310191	1214	3	2
4	2	0	0	2	312723	313526	314572	803	4	2
4	2	1	0	2	317105	317918	318954	813	4	2
2	4	0	0	1	321487	322147	323186	660	4	2
1	3	1	0	2	325719	326478	327518	759	3	2
2	4	1	0	1	330050	330861	331900	811	4	2
1	3	1	1	2	334432	335415	336465	983	3	2
1	3	1	1	2	338997	339939	340980	942	3	2
1	3	1	1	2	343512	344413	345462	901	3	2
2	4	0	1	1	347994	348957	349993	963	4	2
4	2	1	1	2	352526	353258	354309	732	4	2
1	3	1	1	2	356841	358017	359057	1176	3	2
3	1	0	1	1	361589	362307	363355	718	3	2
2	4	0	0	1	365888	366536	367587	648	4	2
3	1	0	0	1	370120	371091	372136	971	3	2
3	1	0	1	2	374668	375280	376317	612	3	2
2	4	0	1	1	378850	379835	380883	985	4	2
1	3	0	0	1	383415	384471	385514	1056	3	2
4	2	0	0	2	388047	388843	389879	796	4	2
2	4	0	0	1	392412	393083	394128	671	4	2
1	3	1	0	2	396660	397241	398276	581	3	2
4	2	0	0	2	400809	401623	402658	814	4	2
1	3	0	0	1	405191	406178	407223	987	3	2
1	3	1	1	2	409756	410448	411489	692	3	2
2	4	1	0	1	414021	414921	415970	900	4	2
3	1	0	0	1	418503	419659	420702	1156	3	2
3	1	1	1	1	423234	424011	425050	777	3	2
3	1	0	0	2	427583	428342	429382	759	3	2
3	1	0	1	1	431915	432389	433431	474	3	2
2	4	1	1	1	435963	437025	438063	1062	4	2
3	1	1	1	2	440595	441184	442228	589	3	2
1	3	0	0	2	444760	445800	446843	1040	3	2
2	4	0	0	1	449375	449938	450975	563	4	2
3	1	1	1	2	453507	454269	455307	762	3	2
2	4	0	0	1	457839	458397	459438	558	4	2
1	3	1	1	2	461971	462697	463737	726	3	2
1	3	0	0	1	466269	467049	468085	780	3	2
4	2	1	1	2	470618	471420	472467	802	4	2
2	4	1	0	1	475000	475955	476999	955	4	2
3	1	0	0	1	479531	480621	481664	1090	3	2
4	2	0	0	2	484196	485003	486046	807	4	2
1	3	1	1	1	488578	489670	490711	1092	3	2
3	1	1	1	1	493243	493950	494993	707	3	2
4	2	0	0	2	497525	498302	499341	777	4	2
3	1	1	1	1	501874	502704	503740	830	3	2
3	1	0	1	1	506272	507441	508488	1169	3	2
4	2	1	1	2	511020	511752	512786	732	4	2
4	2	0	1	2	515319	516144	517185	825	4	2
4	2	0	1	2	519717	520475	521517	758	4	2
2	4	1	0	1	524049	524623	525665	574	4	2
4	2	0	1	2	528198	528700	529747	502	4	2
3	1	1	1	1	532280	533194	534229	914	3	2
7	8	0	1	2	541793	543147	544192	1354	6	1
6	5	1	1	2	546725	548048	549090	1323	5	1
6	5	1	1	2	551623	552613	553655	990	5	1
6	5	0	0	2	556188	557239	558287	1051	5	1
5	6	1	1	1	560820	561834	562869	1014	5	1
5	6	1	1	1	565401	566348	567384	947	5	1
8	7	1	1	1	569916	570872	571916	956	6	1
8	7	1	1	1	574448	575010	576048	562	6	1
7	8	1	0	2	578580	579454	580496	874	6	1
5	6	0	0	1	583029	583602	584645	573	5	1
6	5	1	1	2	587177	588044	589093	867	5	1
8	7	0	1	1	591626	592233	593275	607	6	1
8	7	0	1	1	595807	596757	597807	950	6	1
6	5	0	1	2	600339	601140	602188	801	5	1
8	7	0	0	2	604721	605318	606354	597	6	1
5	6	0	1	1	608886	609721	610769	835	5	1
5	6	0	0	1	613301	614164	615201	863	5	1
6	5	0	1	2	617733	618546	619582	813	5	1
8	7	0	1	2	622115	622817	623864	702	6	1
7	8	0	0	1	626397	627341	628379	944	6	1
5	6	1	0	1	630912	631957	632994	1045	5	1
7	8	1	1	1	635527	636055	637093	528	6	1
5	6	0	0	1	639625	640183	641225	558	5	1
8	7	1	0	2	643757	644880	645923	1123	6	1
5	6	1	0	1	648456	649018	650055	562	5	1
5	6	1	1	1	652588	653289	654337	701	5	1
7	8	1	0	1	656869	657722	658769	853	6	1
6	5	1	1	2	661301	662053	663101	752	5	1
8	7	0	0	2	665633	666466	667516	833	6	1
7	8	1	0	1	670048	670899	671947	851	6	1
7	8	0	0	1	674480	675129	676179	649	6	1
8	7	0	1	2	678712	679389	680428	677	6	1
8	7	0	1	2	682960	683680	684726	720	6	1
8	7	0	1	2	687259	687849	688891	590	6	1
7	8	1	0	1	691424	692038	693073	614	6	1
6	5	1	0	2	695606	696491	697538	885	5	1
8	7	0	1	2	700071	700853	701904	782	6	1
8	7	0	1	2	704436	705225	706269	789	6	1
7	8	1	0	1	708801	709333	710384	532	6	1
6	5	0	1	2	712916	713584	714632	668	5	1
5	6	0	0	1	717165	717723	718764	558	5	1
7	8	1	0	1	721297	721800	722846	503	6	1
7	8	1	0	1	725379	726102	727145	723	6	1
6	5	0	1	2	729677	730271	731310	594	5	1
6	5	0	1	2	733842	734775	735825	933	5	1
5	6	1	0	1	738358	739087	740124	729	5	1
6	5	1	1	2	742656	743388	744422	732	5	1
7	8	1	0	1	746955	747862	748904	907	6	1
6	5	1	1	2	751436	752163	753202	727	5	1
7	8	0	0	1	755735	756363	757401	628	6	1
6	5	0	1	2	759933	760674	761716	741	5	1
6	5	1	1	2	764248	764945	765981	697	5	1
5	6	1	1	1	768514	769216	770263	702	5	1
8	7	0	0	2	772795	773426	774462	631	6	1
7	8	1	0	1	776994	777503	778543	509	6	1
5	6	0	0	1	781076	781886	782925	810	5	1
5	6	1	1	1	785458	786390	787440	932	5	1
8	7	0	1	2	789973	790743	791789	770	6	1
5	6	0	1	1	794321	794851	795887	530	5	1
7	8	0	1	1	798420	799335	800386	915	6	1
7	5	1	1	1	802918	803393	804434	475	7	2
5	7	1	1	2	806967	808019	809066	1052	7	2
5	7	1	0	nan	811599	nan	nan	nan	7	2
5	7	1	0	2	817663	818421	819462	758	7	2
5	7	1	1	1	821995	822763	823811	768	7	2
7	5	1	1	1	826343	827136	828176	793	7	2
7	5	1	1	1	830709	831620	832658	911	7	2
5	7	1	0	1	835190	836033	837073	843	7	2
5	7	0	0	2	839605	840833	841871	1228	7	2
7	5	1	1	1	844420	845164	846203	744	7	2
5	7	1	0	1	848736	849425	850468	689	7	2
5	7	0	1	1	853001	853380	854417	379	7	2
7	5	1	0	2	856949	857661	858699	712	7	2
7	5	1	1	1	861231	861718	862764	487	7	2
7	5	1	1	2	865296	866131	867179	835	7	2
5	7	1	0	1	869712	870371	871411	659	7	2
7	5	1	1	1	873943	874673	875709	730	7	2
5	7	0	1	2	878242	878832	879875	590	7	2
7	5	1	1	1	882424	883011	884057	587	7	2
7	5	1	1	2	886589	887109	888155	520	7	2
5	7	1	1	1	890688	891471	892520	783	7	2
7	5	0	0	2	895053	895620	896669	567	7	2
7	5	1	1	1	899201	899799	900834	598	7	2
5	7	0	1	1	903383	904059	905099	676	7	2
7	5	0	1	1	907632	908401	909448	769	7	2
5	7	0	1	2	911997	912326	913363	329	7	2
5	7	0	0	1	915895	916485	917528	590	7	2
5	7	1	1	1	920061	920562	921610	501	7	2
7	5	1	1	1	924143	924508	925542	365	7	2
5	7	0	1	1	928075	928840	929874	765	7	2
7	5	0	1	1	932406	933059	934106	653	7	2
11	12	1	0	2	941670	942740	943786	1070	9	1
11	12	1	0	1	946318	947215	948251	897	9	1
10	9	1	0	2	950783	951893	952932	1110	8	1
12	11	1	1	2	955465	956540	957581	1075	9	1
9	10	0	1	2	960113	960872	961913	759	8	1
10	9	1	1	1	964445	965295	966344	850	8	1
9	10	1	1	2	968877	969606	970643	729	8	1
10	9	1	1	1	973175	973796	974841	621	8	1
10	9	0	0	1	977374	978158	979207	784	8	1
10	9	1	1	1	981739	982409	983455	670	8	1
9	10	1	1	2	985988	986771	987820	783	8	1
11	12	0	0	1	990353	991236	992285	883	9	1
9	10	1	0	2	994818	995456	996501	638	8	1
11	12	0	1	1	999033	999707	1000749	674	9	1
10	9	1	0	1	1003282	1003917	1004964	635	8	1
10	9	0	1	1	1007497	1008584	1009629	1087	8	1
9	10	1	0	2	1012162	1012753	1013795	591	8	1
11	12	1	1	1	1016327	1017075	1018110	748	9	1
11	12	1	0	1	1020642	1021691	1022741	1049	9	1
10	9	1	1	1	1025274	1025840	1026890	566	8	1
12	11	0	1	2	1029439	1030152	1031188	713	9	1
12	11	0	1	2	1033721	1034514	1035554	793	9	1
11	12	1	0	1	1038103	1038694	1039735	591	9	1
9	10	1	1	2	1042285	1043005	1044051	720	8	1
12	11	0	1	2	1046600	1047592	1048632	992	9	1
10	9	0	1	1	1051165	1052015	1053064	850	8	1
9	10	1	0	2	1055597	1056235	1057279	638	8	1
11	12	1	0	1	1059812	1060486	1061528	674	9	1
12	11	1	0	2	1064060	1064746	1065793	686	9	1
10	9	0	1	2	1068325	1069668	1070708	1343	8	1
10	9	1	1	2	1073240	1074172	1075206	932	8	1
9	10	1	1	1	1077739	1078707	1079755	968	8	1
12	11	0	1	2	1082287	1083110	1084153	823	9	1
9	10	0	0	1	1086686	1087177	1088218	491	8	1
11	12	1	1	1	1090751	1091580	1092617	829	9	1
12	11	1	0	2	1095149	1095953	1096999	804	9	1
12	11	0	1	2	1099531	1100315	1101364	784	9	1
12	11	0	1	2	1103913	1104809	1105846	896	9	1
11	12	1	1	1	1108378	1108907	1109944	529	9	1
11	12	1	0	1	1112493	1113107	1114143	614	9	1
9	10	1	0	2	1116675	1117713	1118758	1038	8	1
9	10	1	0	1	1121290	1121903	1122940	613	8	1
9	10	1	1	1	1125489	1126418	1127455	929	8	1
11	12	0	0	1	1129987	1130719	1131753	732	9	1
12	11	1	1	2	1134302	1135132	1136168	830	9	1
9	10	1	0	2	1138701	1139545	1140584	844	8	1
10	9	0	1	1	1143133	1143918	1144965	785	8	1
12	11	0	1	2	1147498	1148331	1149380	833	9	1
10	9	1	1	2	1151913	1152510	1153546	597	8	1
11	12	1	0	1	1156078	1157015	1158061	937	9	1
12	11	1	0	2	1160593	1161449	1162493	856	9	1
9	10	1	1	1	1165025	1165852	1166891	827	8	1
11	12	1	0	1	1169423	1170031	1171073	608	9	1
12	11	0	1	2	1173605	1174393	1175438	788	9	1
12	11	0	1	2	1177987	1178766	1179803	779	9	1
9	10	0	1	1	1182336	1182914	1183952	578	8	1
10	9	1	1	2	1186484	1187185	1188234	701	8	1
10	9	1	1	2	1190783	1191720	1192765	937	8	1
12	11	0	1	2	1195298	1196144	1197180	846	9	1
11	12	1	0	1	1199713	1200374	1201412	661	9	1
9	11	1	1	1	1203945	1204543	1205577	598	10	2
11	9	1	0	2	1208110	1209373	1210409	1263	10	2
9	11	1	1	1	1212942	1213959	1215007	1017	10	2
11	9	1	1	2	1217540	1218555	1219606	1015	10	2
11	9	1	1	2	1222138	1223334	1224371	1196	10	2
9	11	1	1	1	1226903	1227727	1228769	824	10	2
11	9	0	1	2	1231302	1231988	1233035	686	10	2
9	11	0	1	1	1235567	1236411	1237450	844	10	2
9	11	1	1	1	1239982	1240642	1241681	660	10	2
11	9	1	1	2	1244214	1244862	1245897	648	10	2
11	9	1	1	2	1248429	1249275	1250312	846	10	2
9	11	1	1	1	1252844	1253363	1254410	519	10	2
9	11	1	1	1	1256943	1257685	1258726	742	10	2
11	9	0	0	2	1261258	1261752	1262791	494	10	2
11	9	1	1	1	1265323	1266104	1267139	781	10	2
9	11	1	0	2	1269672	1270202	1271238	530	10	2
11	9	0	0	2	1273770	1274290	1275336	520	10	2
9	11	0	1	1	1277869	1278235	1279285	366	10	2
11	9	1	1	2	1281817	1282252	1283300	435	10	2
9	11	1	1	1	1285833	1286604	1287649	771	10	2
11	9	1	1	2	1290181	1290722	1291764	541	10	2
9	11	1	1	1	1294313	1294738	1295779	425	10	2
11	9	1	1	2	1298328	1298704	1299744	376	10	2
11	9	1	1	2	1302277	1302822	1303860	545	10	2
11	9	1	1	2	1306409	1306849	1307892	440	10	2
9	11	1	1	1	1310424	1310865	1311907	441	10	2
9	11	1	1	1	1314439	1315217	1316255	778	10	2
9	11	1	1	1	1318788	1319244	1320287	456	10	2
11	9	0	0	2	1322820	1323718	1324752	898	10	2
9	11	1	0	1	1327302	1328172	1329218	870	10	2
