# Supplementary material for: Publisher Correction: Learning relative values in the striatum induces violations of normative decision making
Source: Nat Commun. 2019 Jun 27;10:2833. doi: 10.1038/s41467-019-10718-8 (PMC6597713; doi:10.1038/s41467-019-10718-8)
Supplement: Supplementary file 1 — Supplementary Figures [file 41467_2019_10718_MOESM1_ESM.zip › exp1/VP06.dat]

stim_left	stim_right	bait_left	bait_right	choice	stim_onset	resp_onset	outcome_onset	RT	trl_type	block
3	4	1	1	nan	16	nan	nan	nan	2	1
3	4	1	1	1	6097	6619	7663	522	2	1
1	2	1	1	nan	10196	nan	nan	nan	1	1
1	2	1	1	2	16277	17163	18209	886	1	1
1	2	0	1	2	20742	21444	22491	702	1	1
1	2	1	1	2	25024	25867	26906	843	1	1
2	1	0	1	1	29439	30169	31205	730	1	1
3	4	0	1	1	33737	34531	35570	794	2	1
1	2	0	0	2	38102	39137	40185	1035	1	1
2	1	0	1	1	42718	43428	44467	710	1	1
4	3	0	1	2	46999	48045	49082	1046	2	1
4	3	0	1	2	51614	52773	53814	1159	2	1
1	2	1	0	2	56346	57206	58245	860	1	1
4	3	0	1	2	60778	61761	62810	983	2	1
3	4	1	1	1	65343	66266	67309	923	2	1
1	2	1	1	1	69841	70882	71924	1041	1	1
3	4	1	0	1	74456	75244	76289	788	2	1
1	2	0	0	1	78822	80125	81171	1303	1	1
3	4	0	1	1	83703	84538	85586	835	2	1
2	1	1	0	2	88118	89215	90251	1097	1	1
2	1	0	1	2	92783	93842	94883	1059	1	1
2	1	0	1	nan	97415	nan	nan	nan	1	1
2	1	0	1	2	103496	103806	104846	310	1	1
3	4	1	1	1	107378	108300	109344	922	2	1
2	1	0	1	2	111877	112754	113793	877	1	1
2	1	1	1	2	116325	117277	118324	952	1	1
2	1	0	1	2	120874	122310	123356	1436	1	1
3	4	0	0	1	125905	126652	127688	747	2	1
1	2	0	1	1	130220	131451	132486	1231	1	1
4	3	0	1	2	135019	135924	136968	905	2	1
1	2	0	1	1	139500	140571	141616	1071	1	1
3	4	1	0	1	144149	145166	146215	1017	2	1
4	3	0	0	2	148747	149680	150730	933	2	1
3	4	0	1	1	153279	154144	155178	865	2	1
2	1	1	1	2	157711	158933	159977	1222	1	1
4	3	0	0	2	162509	163406	164442	897	2	1
4	3	0	0	2	166974	167931	168973	957	2	1
2	1	1	1	2	171506	172425	173472	919	1	1
2	1	0	1	2	176004	177305	178353	1301	1	1
4	3	1	1	2	180886	182114	183152	1228	2	1
1	2	1	1	1	185684	186750	187800	1066	1	1
2	1	1	0	2	190333	191264	192315	931	1	1
3	4	0	1	1	194864	195880	196930	1016	2	1
3	4	0	0	1	199463	200577	201612	1114	2	1
3	4	1	0	1	204144	205020	206060	876	2	1
2	1	1	1	2	208593	209758	210809	1165	1	1
4	3	0	0	2	213358	214730	215774	1372	2	1
1	2	1	1	1	218306	219203	220239	897	1	1
1	2	1	0	1	222771	223809	224854	1038	1	1
3	4	0	0	1	227386	228475	229519	1089	2	1
1	2	1	0	1	232051	233152	234201	1101	1	1
4	3	0	1	2	236733	237920	238966	1187	2	1
4	3	0	0	2	241498	242596	243647	1098	2	1
3	4	0	1	1	246180	247517	248562	1337	2	1
4	3	0	1	2	251095	252133	253177	1038	2	1
1	2	0	0	1	255710	257186	258225	1476	1	1
4	3	0	0	2	260758	261720	262757	962	2	1
3	4	1	0	1	265290	266092	267139	802	2	1
4	3	0	0	2	269671	270504	271554	833	2	1
1	2	1	0	2	274087	274753	275803	666	1	1
4	3	0	1	2	278352	279450	280501	1098	2	1
2	1	0	1	2	283033	283893	284933	860	1	1
2	1	1	0	2	287465	288509	289548	1044	1	1
1	3	1	1	1	292080	292993	294030	913	3	2
4	2	0	1	1	296562	297629	298678	1067	4	2
4	2	0	1	2	301210	302184	303226	974	4	2
1	3	1	1	1	305776	307268	308308	1492	3	2
4	2	1	1	nan	310840	nan	nan	nan	4	2
4	2	1	1	2	316905	317425	318471	520	4	2
2	4	0	0	1	321004	322366	323403	1362	4	2
2	4	1	0	1	325935	326911	327951	976	4	2
2	4	0	1	1	330484	331425	332466	941	4	2
3	1	0	0	1	334999	335939	336981	940	3	2
4	2	0	0	2	339514	340748	341796	1234	4	2
4	2	1	0	2	344329	345618	346661	1289	4	2
2	4	0	0	1	349194	350661	351709	1467	4	2
1	3	1	0	1	354242	355450	356491	1208	3	2
2	4	1	0	1	359024	360381	361423	1357	4	2
1	3	1	1	1	363955	364945	365988	990	3	2
1	3	1	1	1	368520	369246	370286	726	3	2
1	3	1	1	1	372819	373750	374785	931	3	2
2	4	0	1	1	377317	378325	379366	1008	4	2
4	2	1	1	1	381899	383297	384331	1398	4	2
1	3	1	1	1	386864	388075	389113	1211	3	2
3	1	0	1	2	391645	393098	394145	1453	3	2
2	4	0	0	2	396677	397908	398943	1231	4	2
3	1	0	0	2	401475	402290	403325	815	3	2
3	1	0	1	nan	405857	nan	nan	nan	3	2
3	1	0	1	2	411922	412233	413271	311	3	2
2	4	0	1	1	415804	416869	417903	1065	4	2
1	3	0	0	1	420452	421261	422301	809	3	2
4	2	0	0	1	424834	425816	426866	982	4	2
2	4	0	0	2	429399	430300	431348	901	4	2
1	3	1	0	1	433881	434723	435763	842	3	2
4	2	0	0	2	438296	439257	440295	961	4	2
1	3	0	0	1	442844	443934	444977	1090	3	2
1	3	1	1	1	447509	448418	449459	909	3	2
2	4	1	0	2	451991	453034	454074	1043	4	2
3	1	0	0	2	456606	457772	458822	1166	3	2
3	1	1	1	2	461354	462002	463037	648	3	2
3	1	0	0	2	465570	466150	467186	580	3	2
3	1	0	1	2	469718	470217	471268	499	3	2
2	4	1	1	2	473817	474823	475866	1006	4	2
3	1	1	1	2	478398	478910	479948	512	3	2
1	3	0	0	1	482480	483343	484380	863	3	2
2	4	0	0	2	486912	488000	489045	1088	4	2
3	1	1	1	2	491577	492413	493460	836	3	2
2	4	0	0	2	495992	496968	498008	976	4	2
1	3	1	1	1	500541	501380	502423	839	3	2
1	3	0	0	nan	504956	nan	nan	nan	3	2
1	3	0	0	1	511037	511639	512686	602	3	2
4	2	1	1	1	515219	516234	517285	1015	4	2
2	4	1	0	2	519817	520708	521750	891	4	2
3	1	0	0	2	524282	524998	526048	716	3	2
4	2	0	0	1	528581	529533	530580	952	4	2
1	3	1	1	1	533113	533844	534879	731	3	2
3	1	1	1	2	537411	538155	539194	744	3	2
4	2	0	0	1	541726	542720	543759	994	4	2
3	1	1	1	2	546291	546919	547957	628	3	2
3	1	0	1	2	550490	551179	552223	689	3	2
4	2	1	1	1	554755	555795	556838	1040	4	2
4	2	0	1	2	559370	560452	561486	1082	4	2
4	2	0	1	2	564019	565119	566168	1100	4	2
2	4	1	0	2	568700	570060	571099	1360	4	2
4	2	0	1	2	573648	574848	575898	1200	4	2
3	1	1	1	2	578430	579678	580713	1248	3	2
7	8	0	1	nan	588293	nan	nan	nan	6	1
7	8	0	1	1	594358	595223	596274	865	6	1
6	5	1	1	2	598806	600206	601255	1400	5	1
6	5	1	1	2	603788	604608	605654	820	5	1
6	5	0	0	nan	608186	nan	nan	nan	5	1
6	5	0	0	2	614251	615385	616434	1134	5	1
5	6	1	1	1	618983	620356	621398	1373	5	1
5	6	1	1	1	623948	624922	625964	974	5	1
8	7	1	1	nan	628496	nan	nan	nan	6	1
8	7	1	1	2	634577	635415	636460	838	6	1
8	7	1	1	2	639009	640275	641325	1266	6	1
7	8	1	0	1	643857	645003	646040	1146	6	1
5	6	0	0	1	648572	649975	651021	1403	5	1
6	5	1	1	2	653571	654785	655820	1214	5	1
8	7	0	1	2	658352	659330	660368	978	6	1
8	7	0	1	2	662917	663763	664800	846	6	1
6	5	0	1	2	667332	668400	669448	1068	5	1
8	7	0	0	2	671981	673006	674047	1025	6	1
5	6	0	1	1	676579	677581	678628	1002	5	1
5	6	0	0	1	681161	682401	683443	1240	5	1
6	5	0	1	2	685976	687342	688392	1366	5	1
8	7	0	1	2	690924	691857	692907	933	6	1
7	8	0	0	1	695439	696930	697972	1491	6	1
5	6	1	0	2	700504	701536	702570	1032	5	1
7	8	1	1	1	705102	706131	707168	1029	6	1
5	6	0	0	1	709701	710544	711584	843	5	1
8	7	1	0	2	714116	715089	716132	973	6	1
5	6	1	0	1	718664	719502	720547	838	5	1
5	6	1	1	1	723080	724423	725462	1343	5	1
7	8	1	0	1	728011	728978	730027	967	6	1
6	5	1	1	2	732560	733736	734775	1176	5	1
8	7	0	0	2	737308	738352	739391	1044	6	1
7	8	1	0	1	741923	742836	743872	913	6	1
7	8	0	0	1	746405	747239	748287	834	6	1
8	7	0	1	2	750820	751682	752719	862	6	1
8	7	0	1	2	755252	756318	757368	1066	6	1
8	7	0	1	2	759900	760741	761783	841	6	1
7	8	1	0	1	764315	765185	766231	870	6	1
6	5	1	0	2	768764	769841	770879	1077	5	1
8	7	0	1	2	773412	774834	775878	1422	6	1
8	7	0	1	2	778410	779409	780459	999	6	1
7	8	1	0	1	782992	783842	784891	850	6	1
6	5	0	1	2	787424	788326	789373	902	5	1
5	6	0	0	1	791905	792576	793622	671	5	1
7	8	1	0	1	796154	796888	797937	734	6	1
7	8	1	0	1	800486	801056	802102	570	6	1
6	5	0	1	2	804651	805489	806534	838	5	1
6	5	0	1	2	809066	810105	811149	1039	5	1
5	6	1	0	1	813681	814945	815980	1264	5	1
6	5	1	1	2	818513	819887	820929	1374	5	1
7	8	1	0	1	823461	824218	825260	757	6	1
6	5	1	1	2	827793	828977	830025	1184	5	1
7	8	0	0	1	832558	833349	834391	791	6	1
6	5	0	1	2	836940	837884	838922	944	5	1
6	5	1	1	2	841455	842245	843287	790	5	1
5	6	1	1	1	845820	846791	847836	971	5	1
8	7	0	0	2	850368	850949	851984	581	6	1
7	8	1	0	1	854517	855230	856266	713	6	1
5	6	0	0	1	858799	859999	861048	1200	5	1
5	6	1	1	1	863580	864483	865530	903	5	1
8	7	0	1	2	868062	868773	869812	711	6	1
5	6	0	1	1	872344	873451	874493	1107	5	1
7	8	0	1	1	877026	877721	878758	695	6	1
7	5	1	1	1	881291	881890	882940	599	7	2
5	7	1	1	2	885473	886435	887472	962	7	2
5	7	1	0	2	890004	890808	891854	804	7	2
5	7	1	1	2	894386	895120	896169	734	7	2
7	5	1	1	1	898701	899401	900451	700	7	2
7	5	1	1	1	902983	903580	904616	597	7	2
5	7	1	0	2	907148	907892	908931	744	7	2
5	7	0	0	2	911464	912264	913313	800	7	2
7	5	1	1	1	915862	916931	917978	1069	7	2
5	7	1	0	2	920510	921101	922143	591	7	2
5	7	0	1	1	924676	925209	926258	533	7	2
7	5	1	0	1	928791	929398	930440	607	7	2
7	5	1	1	1	932973	933547	934589	574	7	2
7	5	1	1	1	937121	937736	938771	615	7	2
5	7	1	0	2	941303	941966	943003	663	7	2
7	5	1	1	1	945535	946328	947368	793	7	2
5	7	0	1	2	949900	950446	951483	546	7	2
7	5	1	1	1	954015	954494	955532	479	7	2
7	5	1	1	1	958081	958612	959647	531	7	2
5	7	1	1	2	962179	962700	963745	521	7	2
7	5	0	0	1	966278	967093	968127	815	7	2
7	5	1	1	1	970660	971597	972642	937	7	2
5	7	0	1	2	975175	975726	976774	551	7	2
7	5	0	1	1	979307	979844	980889	537	7	2
5	7	0	1	2	983422	983840	984888	418	7	2
5	7	0	0	2	987420	988131	989170	711	7	2
5	7	1	1	2	991702	992290	993335	588	7	2
7	5	1	1	1	995867	996510	997550	643	7	2
5	7	0	1	2	1000083	1000780	1001815	697	7	2
7	5	0	1	1	1004364	1005031	1006081	667	7	2
11	12	1	0	1	1013645	1015056	1016094	1411	9	1
11	12	1	0	1	1018626	1019947	1020992	1321	9	1
10	9	1	0	2	1023524	1024898	1025940	1374	8	1
12	11	1	1	2	1028489	1029799	1030839	1310	9	1
9	10	0	1	2	1033371	1034578	1035620	1207	8	1
10	9	1	1	1	1038153	1038726	1039769	573	8	1
9	10	1	1	2	1042301	1043078	1044117	777	8	1
10	9	1	1	1	1046650	1047653	1048699	1003	8	1
10	9	0	0	1	1051231	1051974	1053014	743	8	1
10	9	1	1	1	1055547	1056408	1057446	861	8	1
9	10	1	1	2	1059978	1060739	1061778	761	8	1
11	12	0	0	1	1064310	1065284	1066326	974	9	1
9	10	1	0	2	1068859	1069717	1070758	858	8	1
11	12	0	1	1	1073290	1074110	1075156	820	9	1
10	9	1	0	1	1077689	1078827	1079871	1138	8	1
10	9	0	1	1	1082404	1083362	1084403	958	8	1
9	10	1	0	2	1086936	1087744	1088785	808	8	1
11	12	1	1	1	1091317	1092207	1093250	890	9	1
11	12	1	0	1	1095783	1096417	1097465	634	9	1
10	9	1	1	1	1099998	1100728	1101764	730	8	1
12	11	0	1	2	1104296	1105069	1106112	773	9	1
12	11	0	1	2	1108645	1109269	1110311	624	9	1
11	12	1	0	1	1112843	1113651	1114693	808	9	1
9	10	1	1	2	1117225	1117881	1118924	656	8	1
12	11	0	1	2	1121457	1122273	1123323	816	9	1
10	9	0	1	1	1125855	1126564	1127605	709	8	1
9	10	1	0	1	1130154	1131516	1132553	1362	8	1
11	12	1	0	1	1135085	1136396	1137435	1311	9	1
12	11	1	0	2	1139967	1140768	1141816	801	9	1
10	9	0	1	2	1144349	1145211	1146248	862	8	1
10	9	1	1	2	1148781	1150153	1151196	1372	8	1
9	10	1	1	1	1153729	1154352	1155395	623	8	1
12	11	0	1	2	1157927	1158643	1159693	716	9	1
9	10	0	0	1	1162243	1162832	1163875	589	8	1
11	12	1	1	1	1166408	1167316	1168357	908	9	1
12	11	1	0	2	1170890	1171657	1172706	767	9	1
12	11	0	1	2	1175238	1176192	1177237	954	9	1
12	11	0	1	2	1179786	1180676	1181719	890	9	1
11	12	1	1	1	1184268	1185332	1186367	1064	9	1
11	12	1	0	1	1188900	1189430	1190466	530	9	1
9	10	1	0	1	1193015	1194219	1195264	1204	8	1
9	10	1	0	1	1197797	1198479	1199530	682	8	1
9	10	1	1	1	1202062	1202627	1203661	565	8	1
11	12	0	0	1	1206194	1206928	1207977	734	9	1
12	11	1	1	2	1210509	1211279	1212325	770	9	1
9	10	1	0	1	1214858	1215865	1216907	1007	8	1
10	9	0	1	2	1219439	1219931	1220972	492	8	1
12	11	0	1	2	1223505	1224191	1225237	686	9	1
10	9	1	1	2	1227770	1228533	1229569	763	8	1
11	12	1	0	1	1232118	1232935	1233984	817	9	1
12	11	1	0	2	1236517	1237216	1238266	699	9	1
9	10	1	1	1	1240798	1241598	1242648	800	8	1
11	12	1	0	1	1245197	1246133	1247180	936	9	1
12	11	0	1	2	1249712	1250515	1251561	803	9	1
12	11	0	1	2	1254094	1254856	1255893	762	9	1
9	10	0	1	1	1258426	1259248	1260292	822	8	1
10	9	1	1	2	1262841	1263386	1264424	545	8	1
10	9	1	1	2	1266973	1267646	1268689	673	8	1
12	11	0	1	2	1271238	1271866	1272904	628	9	1
11	12	1	0	1	1275436	1276258	1277302	822	9	1
9	11	1	1	2	1279835	1280549	1281584	714	10	2
11	9	1	0	1	1284133	1284676	1285716	543	10	2
9	11	1	1	2	1288249	1288855	1289898	606	10	2
11	9	1	1	1	1292447	1293054	1294096	607	10	2
11	9	1	1	1	1296646	1297325	1298362	679	10	2
9	11	1	1	2	1300894	1301391	1302427	497	10	2
11	9	0	1	1	1304976	1305611	1306659	635	10	2
9	11	0	1	2	1309191	1310033	1311074	842	10	2
9	11	1	1	2	1313606	1314080	1315122	474	10	2
11	9	1	1	1	1317655	1318350	1319388	695	10	2
11	9	1	1	1	1321937	1322763	1323803	826	10	2
9	11	1	1	2	1326352	1327043	1328085	691	10	2
9	11	1	1	2	1330617	1331578	1332616	961	10	2
11	9	0	0	1	1335149	1335767	1336815	618	10	2
11	9	1	1	1	1339347	1340443	1341480	1096	10	2
9	11	1	0	2	1344012	1344490	1345528	478	10	2
11	9	0	0	1	1348061	1348598	1349644	537	10	2
9	11	0	1	2	1352176	1352644	1353692	468	10	2
11	9	1	1	1	1356225	1356813	1357858	588	10	2
9	11	1	1	2	1360390	1360951	1361989	561	10	2
11	9	1	1	1	1364539	1365120	1366155	581	10	2
9	11	1	1	2	1368687	1369309	1370353	622	10	2
11	9	1	1	1	1372886	1373478	1374518	592	10	2
11	9	1	1	1	1377051	1377667	1378717	616	10	2
11	9	1	1	1	1381249	1381866	1382915	617	10	2
9	11	1	1	2	1385448	1386106	1387147	658	10	2
9	11	1	1	2	1389680	1390254	1391296	574	10	2
9	11	1	1	2	1393828	1394433	1395478	605	10	2
11	9	0	0	1	1398010	1398653	1399693	643	10	2
9	11	1	0	2	1402225	1402679	1403725	454	10	2
