# Supplementary material for: Publisher Correction: Learning relative values in the striatum induces violations of normative decision making
Source: Nat Commun. 2019 Jun 27;10:2833. doi: 10.1038/s41467-019-10718-8 (PMC6597713; doi:10.1038/s41467-019-10718-8)
Supplement: Supplementary file 1 — Supplementary Figures [file 41467_2019_10718_MOESM1_ESM.zip › exp1/VP07.dat]

stim_left	stim_right	bait_left	bait_right	choice	stim_onset	resp_onset	outcome_onset	RT	trl_type	block
3	4	1	1	1	16	1086	2132	1070	2	1
1	2	1	1	2	4664	5722	6763	1058	1	1
1	2	0	1	1	9296	10042	11079	746	1	1
1	2	1	1	2	13611	14292	15327	681	1	1
2	1	0	1	2	17860	18714	19759	854	1	1
3	4	0	1	1	22291	23024	24074	733	2	1
1	2	0	0	2	26606	27944	28989	1338	1	1
2	1	0	1	2	31521	32295	33337	774	1	1
4	3	0	1	1	35870	36788	37836	918	2	1
4	3	0	1	2	40368	41475	42518	1107	2	1
1	2	1	0	2	45050	46039	47083	989	1	1
4	3	0	1	2	49615	50848	51898	1233	2	1
3	4	1	1	2	54430	55372	56413	942	2	1
1	2	1	1	2	58945	59712	60761	767	1	1
3	4	1	0	1	63294	63657	64693	363	2	1
1	2	0	0	1	67226	68089	69125	863	1	1
3	4	0	1	1	71657	72369	73407	712	2	1
2	1	1	0	1	75939	76821	77855	882	1	1
2	1	0	1	2	80388	81019	82054	631	1	1
2	1	0	1	1	84586	85208	86252	622	1	1
3	4	1	1	2	88785	89233	90284	448	2	1
2	1	0	1	2	92817	93534	94583	717	1	1
2	1	1	1	1	97115	97732	98781	617	1	1
2	1	0	1	1	101314	101869	102913	555	1	1
3	4	0	0	2	105446	106027	107062	581	2	1
1	2	0	1	2	109594	110348	111393	754	1	1
4	3	0	1	1	113926	114922	115959	996	2	1
1	2	0	1	2	118491	119172	120207	681	1	1
3	4	1	0	2	122740	123482	124522	742	2	1
4	3	0	0	2	127055	128149	129187	1094	2	1
3	4	0	1	1	131720	132439	133486	719	2	1
2	1	1	1	2	136018	136576	137618	558	1	1
4	3	0	0	2	140150	140632	141683	482	2	1
4	3	0	0	2	144215	144912	145948	697	2	1
2	1	1	1	2	148481	148958	149997	477	1	1
2	1	0	1	1	152529	152963	154012	434	1	1
4	3	1	1	2	156544	157233	158277	689	2	1
1	2	1	1	1	160810	161513	162559	703	1	1
2	1	1	0	2	165091	165874	166924	783	1	1
3	4	0	1	1	169457	169920	170956	463	2	1
3	4	0	0	2	173488	174058	175105	570	2	1
3	4	1	0	2	177637	178195	179236	558	2	1
2	1	1	1	1	181769	182302	183352	533	1	1
4	3	0	0	1	185884	186379	187417	495	2	1
1	2	1	1	1	189949	190426	191465	477	1	1
1	2	1	0	1	193998	194574	195614	576	1	1
3	4	0	0	1	198146	198803	199846	657	2	1
1	2	1	0	1	202378	203062	204111	684	1	1
4	3	0	1	2	206644	207464	208510	820	2	1
4	3	0	0	2	211042	211948	212991	906	2	1
3	4	0	1	2	215524	216360	217406	836	2	1
4	3	0	1	2	219939	220711	221755	772	2	1
1	2	0	0	1	224287	224859	225903	572	1	1
4	3	0	0	1	228436	229312	230352	876	2	1
3	4	1	0	1	232884	233948	234984	1064	2	1
4	3	0	0	2	237516	238441	239482	925	2	1
1	2	1	0	1	242014	242589	243631	575	1	1
4	3	0	1	2	246163	246930	247979	767	2	1
2	1	0	1	2	250512	251433	252477	921	1	1
2	1	1	0	2	255010	255693	256743	683	1	1
1	3	1	1	2	259275	260725	261774	1450	3	2
4	2	0	1	2	264307	265117	266156	810	4	2
4	2	0	1	2	268688	269346	270388	658	4	2
1	3	1	1	2	272920	273484	274520	564	3	2
4	2	1	1	2	277052	277713	278752	661	4	2
2	4	0	0	1	281284	281942	282983	658	4	2
2	4	1	0	1	285516	286080	287115	564	4	2
2	4	0	1	2	289648	290207	291247	559	4	2
3	1	0	0	2	293780	294203	295246	423	3	2
4	2	0	0	1	297778	298269	299311	491	4	2
4	2	1	0	2	301844	302264	303310	420	4	2
2	4	0	0	1	305842	306402	307442	560	4	2
1	3	1	0	1	309974	310458	311507	484	3	2
2	4	1	0	2	314039	314687	315722	648	4	2
1	3	1	1	2	318254	318825	319871	571	3	2
1	3	1	1	1	322403	322881	323919	478	3	2
1	3	1	1	2	326452	326846	327884	394	3	2
2	4	0	1	1	330417	330801	331850	384	4	2
4	2	1	1	2	334382	334796	335832	414	4	2
1	3	1	1	2	338364	338700	339747	336	3	2
3	1	0	1	1	342279	342624	343662	345	3	2
2	4	0	0	2	346195	346538	347578	343	4	2
3	1	0	0	2	350110	350554	351593	444	3	2
3	1	0	1	2	354125	354437	355475	312	3	2
2	4	0	1	2	358007	358280	359323	273	4	2
1	3	0	0	2	361856	362205	363255	349	3	2
4	2	0	0	1	365788	366332	367371	544	4	2
2	4	0	0	1	369903	370297	371336	394	4	2
1	3	1	0	2	373868	374476	375518	608	3	2
4	2	0	0	1	378050	378543	379583	493	4	2
1	3	0	0	1	382115	382741	383782	626	3	2
1	3	1	1	1	386314	386747	387797	433	3	2
2	4	1	0	1	390329	390763	391812	434	4	2
3	1	0	0	2	394345	394962	396011	617	3	2
3	1	1	1	2	398543	399201	400242	658	3	2
3	1	0	0	2	402775	403461	404508	686	3	2
3	1	0	1	2	407040	407670	408706	630	3	2
2	4	1	1	2	411239	412133	413171	894	4	2
3	1	1	1	2	415704	416321	417370	617	3	2
1	3	0	0	1	419902	420561	421602	659	3	2
2	4	0	0	1	424134	424729	425767	595	4	2
3	1	1	1	2	428299	428796	429832	497	3	2
2	4	0	0	2	432365	432761	433797	396	4	2
1	3	1	1	1	436330	436929	437979	599	3	2
1	3	0	0	2	440512	440864	441911	352	3	2
4	2	1	1	1	444444	445103	446143	659	4	2
2	4	1	0	2	448676	449302	450342	626	4	2
3	1	0	0	2	452874	453491	454540	617	3	2
4	2	0	0	1	457073	457771	458805	698	4	2
1	3	1	1	1	461338	461919	462954	581	3	2
3	1	1	1	2	465486	466006	467052	520	3	2
4	2	0	0	1	469585	470326	471368	741	4	2
3	1	1	1	1	473900	474433	475483	533	3	2
3	1	0	1	2	478015	478469	479515	454	3	2
4	2	1	1	1	482047	482901	483947	854	4	2
4	2	0	1	1	486479	487131	488178	652	4	2
4	2	0	1	2	490711	491299	492344	588	4	2
2	4	1	0	2	494876	495487	496525	611	4	2
4	2	0	1	1	499058	499533	500574	475	4	2
3	1	1	1	2	503106	503600	504639	494	3	2
7	8	0	1	1	512203	513096	514136	893	6	1
6	5	1	1	2	516668	517356	518401	688	5	1
6	5	1	1	2	520934	521493	522533	559	5	1
6	5	0	0	2	525065	525468	526515	403	5	1
5	6	1	1	2	529047	529627	530664	580	5	1
5	6	1	1	2	533196	533724	534762	528	5	1
8	7	1	1	1	537295	537902	538944	607	6	1
8	7	1	1	1	541476	541878	542926	402	6	1
7	8	1	0	1	545458	546097	547141	639	6	1
5	6	0	0	2	549674	550265	551306	591	5	1
6	5	1	1	1	553839	554556	555605	717	5	1
8	7	0	1	1	558137	558897	559937	760	6	1
8	7	0	1	2	562469	562922	563969	453	6	1
6	5	0	1	1	566501	567193	568234	692	5	1
8	7	0	0	2	570766	571412	572449	646	6	1
5	6	0	1	2	574981	575723	576764	742	5	1
5	6	0	0	2	579296	579759	580796	463	5	1
6	5	0	1	2	583328	584049	585094	721	5	1
8	7	0	1	2	587627	588268	589310	641	6	1
7	8	0	0	1	591842	592376	593425	534	6	1
5	6	1	0	2	595957	596534	597573	577	5	1
7	8	1	1	1	600106	600967	602005	861	6	1
5	6	0	0	2	604538	605023	606070	485	5	1
8	7	1	0	1	608603	609009	610052	406	6	1
5	6	1	0	1	612585	613106	614151	521	5	1
5	6	1	1	1	616683	617142	618183	459	5	1
7	8	1	0	2	620715	621250	622298	535	6	1
6	5	1	1	1	624831	625357	626397	526	5	1
8	7	0	0	1	628929	629425	630462	496	6	1
7	8	1	0	2	632994	633471	634511	477	6	1
7	8	0	0	1	637043	637477	638526	434	6	1
8	7	0	1	1	641058	641605	642641	547	6	1
8	7	0	1	2	645173	645581	646623	408	6	1
8	7	0	1	2	649155	649617	650655	462	6	1
7	8	1	0	1	653187	653654	654703	467	6	1
6	5	1	0	1	657236	657863	658902	627	5	1
8	7	0	1	2	661434	661879	662917	445	6	1
8	7	0	1	2	665450	665915	666966	465	6	1
7	8	1	0	1	669498	669942	670981	444	6	1
6	5	0	1	1	673514	674151	675196	637	5	1
5	6	0	0	2	677729	678269	679312	540	5	1
7	8	1	0	1	681844	682387	683427	543	6	1
7	8	1	0	1	685959	686443	687492	484	6	1
6	5	0	1	2	690024	690612	691657	588	5	1
6	5	0	1	1	694190	694943	695989	753	5	1
5	6	1	0	1	698521	699224	700271	703	5	1
6	5	1	1	2	702803	703301	704336	498	5	1
7	8	1	0	1	706869	707358	708401	489	6	1
6	5	1	1	2	710934	711578	712617	644	5	1
7	8	0	0	1	715149	715553	716598	404	6	1
6	5	0	1	1	719131	719905	720947	774	5	1
6	5	1	1	2	723479	724013	725062	534	5	1
5	6	1	1	2	727595	728131	729177	536	5	1
8	7	0	0	2	731710	732259	733309	549	6	1
7	8	1	0	1	735842	736427	737475	585	6	1
5	6	0	0	2	740007	740647	741690	640	5	1
5	6	1	1	1	744222	744724	745772	502	5	1
8	7	0	1	2	748304	748710	749754	406	6	1
5	6	0	1	1	752286	752909	753952	623	5	1
7	8	0	1	1	756485	757077	758117	592	6	1
7	5	1	1	1	760650	761582	762632	932	7	2
5	7	1	1	1	765165	766035	767081	870	7	2
5	7	1	0	1	769613	770295	771346	682	7	2
5	7	1	1	1	773878	774515	775561	637	7	2
7	5	1	1	1	778094	778958	779993	864	7	2
7	5	1	1	1	782525	783116	784158	591	7	2
5	7	1	0	1	786691	787295	788340	604	7	2
5	7	0	0	1	790872	791393	792439	521	7	2
7	5	1	1	1	794971	795561	796604	590	7	2
5	7	1	0	1	799136	799649	800686	513	7	2
5	7	0	1	1	803218	803736	804784	518	7	2
7	5	1	0	1	807317	807803	808850	486	7	2
7	5	1	1	1	811382	811962	812998	580	7	2
7	5	1	1	1	815531	815937	816980	406	7	2
5	7	1	0	2	819512	820075	821112	563	7	2
7	5	1	1	2	823644	824193	825227	549	7	2
5	7	0	1	1	827760	828158	829192	398	7	2
7	5	1	1	2	831725	832174	833224	449	7	2
7	5	1	1	1	835757	836170	837206	413	7	2
5	7	1	1	2	839739	840278	841322	539	7	2
7	5	0	0	1	843854	844303	845353	449	7	2
7	5	1	1	1	847886	848299	849335	413	7	2
5	7	0	1	2	851868	852254	853301	386	7	2
7	5	0	1	1	855833	856321	857366	488	7	2
5	7	0	1	1	859898	860428	861464	530	7	2
5	7	0	0	2	863997	864363	865413	366	7	2
5	7	1	1	2	867946	868440	869478	494	7	2
7	5	1	1	1	872011	872537	873577	526	7	2
5	7	0	1	1	876109	876594	877642	485	7	2
7	5	0	1	1	880175	880600	881641	425	7	2
11	12	1	0	1	889205	889832	890871	627	9	1
11	12	1	0	1	893403	893879	894919	476	9	1
10	9	1	0	2	897452	898067	899118	615	8	1
12	11	1	1	2	901650	902378	903416	728	9	1
9	10	0	1	2	905949	906912	907948	963	8	1
10	9	1	1	1	910481	911000	912047	519	8	1
9	10	1	1	2	914579	915087	916129	508	8	1
10	9	1	1	1	918661	919173	920211	512	8	1
10	9	0	0	1	922743	923271	924309	528	8	1
10	9	1	1	1	926842	927327	928374	485	8	1
9	10	1	1	1	930907	931496	932540	589	8	1
11	12	0	0	1	935072	935563	936605	491	9	1
9	10	1	0	2	939137	939782	940820	645	8	1
11	12	0	1	1	943352	943991	945035	639	9	1
10	9	1	0	1	947568	948373	949417	805	8	1
10	9	0	1	1	951949	952613	953649	664	8	1
9	10	1	0	1	956181	956670	957714	489	8	1
11	12	1	1	1	960247	960777	961813	530	9	1
11	12	1	0	1	964345	964854	965895	509	9	1
10	9	1	1	2	968427	969063	970110	636	8	1
12	11	0	1	1	972642	973140	974175	498	9	1
12	11	0	1	2	976707	977228	978274	521	9	1
11	12	1	0	1	980806	981386	982422	580	9	1
9	10	1	1	2	984955	985504	986554	549	8	1
12	11	0	1	2	989086	989682	990719	596	9	1
10	9	0	1	1	993252	993688	994735	436	8	1
9	10	1	0	2	997267	997745	998783	478	8	1
11	12	1	0	1	1001316	1001771	1002815	455	9	1
12	11	1	0	2	1005347	1005787	1006830	440	9	1
10	9	0	1	1	1009363	1009864	1010912	501	8	1
10	9	1	1	2	1013445	1014033	1015077	588	8	1
9	10	1	1	2	1017610	1018070	1019109	460	8	1
12	11	0	1	2	1021642	1022086	1023125	444	9	1
9	10	0	0	1	1025657	1026214	1027256	557	8	1
11	12	1	1	1	1029789	1030311	1031355	522	9	1
12	11	1	0	1	1033887	1034327	1035370	440	9	1
12	11	0	1	1	1037903	1038404	1039452	501	9	1
12	11	0	1	1	1041985	1042400	1043451	415	9	1
11	12	1	1	1	1045983	1046802	1047849	819	9	1
11	12	1	0	1	1050382	1050880	1051915	498	9	1
9	10	1	0	1	1054447	1055201	1056246	754	8	1
9	10	1	0	1	1058779	1059207	1060245	428	8	1
9	10	1	1	1	1062777	1063111	1064160	334	8	1
11	12	0	0	2	1066693	1067127	1068175	434	9	1
12	11	1	1	2	1070708	1071154	1072191	446	9	1
9	10	1	0	1	1074723	1075343	1076389	620	8	1
10	9	0	1	2	1078922	1079369	1080405	447	8	1
12	11	0	1	1	1082937	1083772	1084820	835	9	1
10	9	1	1	1	1087352	1088226	1089268	874	8	1
11	12	1	0	2	1091801	1092120	1093167	319	9	1
12	11	1	0	2	1095699	1096126	1097165	427	9	1
9	10	1	1	1	1099698	1100244	1101281	546	8	1
11	12	1	0	1	1103813	1104382	1105429	569	9	1
12	11	0	1	2	1107962	1108338	1109378	376	9	1
12	11	0	1	1	1111910	1112364	1113410	454	9	1
9	10	0	1	1	1115942	1116503	1117542	561	8	1
10	9	1	1	2	1120074	1120906	1121957	832	8	1
10	9	1	1	1	1124489	1124892	1125939	403	8	1
12	11	0	1	1	1128471	1128918	1129954	447	9	1
11	12	1	0	1	1132486	1132996	1134036	510	9	1
9	11	1	1	2	1136568	1136982	1138018	414	10	2
11	9	1	0	1	1140550	1141070	1142116	520	10	2
9	11	1	1	2	1144649	1145056	1146098	407	10	2
11	9	1	1	2	1148631	1149326	1150363	695	10	2
11	9	1	1	2	1152896	1153404	1154445	508	10	2
9	11	1	1	2	1156978	1157543	1158577	565	10	2
11	9	0	1	2	1161110	1161589	1162626	479	10	2
9	11	0	1	1	1165158	1165718	1166758	560	10	2
9	11	1	1	2	1169290	1169693	1170740	403	10	2
11	9	1	1	1	1173272	1173750	1174788	478	10	2
11	9	1	1	1	1177321	1177726	1178770	405	10	2
9	11	1	1	2	1181303	1181691	1182735	388	10	2
9	11	1	1	1	1185268	1185666	1186701	398	10	2
11	9	0	0	2	1189233	1189622	1190666	389	10	2
11	9	1	1	1	1193198	1193729	1194765	531	10	2
9	11	1	0	2	1197297	1197603	1198647	306	10	2
11	9	0	0	1	1201179	1201548	1202595	369	10	2
9	11	0	1	1	1205128	1205463	1206510	335	10	2
11	9	1	1	1	1209043	1209428	1210476	385	10	2
9	11	1	1	1	1213008	1213342	1214391	334	10	2
11	9	1	1	1	1216923	1217206	1218256	283	10	2
9	11	1	1	2	1220789	1221181	1222222	392	10	2
11	9	1	1	1	1224754	1225096	1226137	342	10	2
11	9	1	1	1	1228669	1229071	1230119	402	10	2
11	9	1	1	1	1232651	1233046	1234084	395	10	2
9	11	1	1	2	1236617	1237011	1238049	394	10	2
9	11	1	1	2	1240582	1240977	1242015	395	10	2
9	11	1	1	2	1244547	1244881	1245930	334	10	2
11	9	0	0	1	1248462	1248876	1249912	414	10	2
9	11	1	0	1	1252444	1252933	1253977	489	10	2
