# Supplementary material for: Publisher Correction: Learning relative values in the striatum induces violations of normative decision making
Source: Nat Commun. 2019 Jun 27;10:2833. doi: 10.1038/s41467-019-10718-8 (PMC6597713; doi:10.1038/s41467-019-10718-8)
Supplement: Supplementary file 1 — Supplementary Figures [file 41467_2019_10718_MOESM1_ESM.zip › exp1/VP08.dat]

stim_left	stim_right	bait_left	bait_right	choice	stim_onset	resp_onset	outcome_onset	RT	trl_type	block
3	4	1	1	1	16	1487	2532	1471	2	1
1	2	1	1	2	5064	5950	6997	886	1	1
1	2	0	1	2	9529	10413	11462	884	1	1
1	2	1	1	2	13994	15079	16127	1085	1	1
2	1	0	1	1	18659	19877	20925	1218	1	1
3	4	0	1	1	23458	24604	25640	1146	2	1
1	2	0	0	2	28173	29473	30522	1300	1	1
2	1	0	1	2	33054	34037	35087	983	1	1
4	3	0	1	nan	37619	nan	nan	nan	2	1
4	3	0	1	1	43684	44732	45766	1048	2	1
4	3	0	1	2	48316	49337	50382	1021	2	1
1	2	1	0	2	52914	54267	55313	1353	1	1
4	3	0	1	2	57846	58872	59912	1026	2	1
3	4	1	1	1	62461	63467	64510	1006	2	1
1	2	1	1	1	67042	68235	69275	1193	1	1
3	4	1	0	1	71807	72901	73940	1094	2	1
1	2	0	0	1	76472	77527	78572	1055	1	1
3	4	0	1	1	81121	82111	83153	990	2	1
2	1	1	0	1	85686	86940	87985	1254	1	1
2	1	0	1	nan	90517	nan	nan	nan	1	1
2	1	0	1	1	96599	97166	98215	567	1	1
2	1	0	1	1	100747	102005	103046	1258	1	1
3	4	1	1	nan	105579	nan	nan	nan	2	1
3	4	1	1	1	111643	111957	112993	314	2	1
2	1	0	1	2	115525	116257	117291	732	1	1
2	1	1	1	2	119841	120669	121707	828	1	1
2	1	0	1	2	124239	125061	126105	822	1	1
3	4	0	0	1	128637	129697	130737	1060	2	1
1	2	0	1	2	133269	133987	135035	718	1	1
4	3	0	1	1	137584	138734	139784	1150	2	1
1	2	0	1	2	142316	143716	144765	1400	1	1
3	4	1	0	1	147314	148087	149130	773	2	1
4	3	0	0	2	151663	152936	153979	1273	2	1
3	4	0	1	1	156511	157308	158344	797	2	1
2	1	1	1	2	160876	162045	163092	1169	1	1
4	3	0	0	2	165625	166538	167574	913	2	1
4	3	0	0	1	170106	170971	172006	865	2	1
2	1	1	1	2	174538	175322	176371	784	1	1
2	1	0	1	2	178903	179724	180769	821	1	1
4	3	1	1	2	183302	184074	185118	772	2	1
1	2	1	1	2	187650	188822	189866	1172	1	1
2	1	1	0	2	192399	193762	194798	1363	1	1
3	4	0	1	1	197330	198032	199079	702	2	1
3	4	0	0	nan	201612	nan	nan	nan	2	1
3	4	0	0	2	207676	207994	209043	318	2	1
3	4	1	0	1	211575	212406	213441	831	2	1
2	1	1	1	1	215974	216747	217790	773	1	1
4	3	0	0	2	220322	221027	222071	705	2	1
1	2	1	1	1	224604	225246	226287	642	1	1
1	2	1	0	1	228819	230025	231068	1206	1	1
3	4	0	0	1	233601	234325	235367	724	2	1
1	2	1	0	1	237899	238992	240032	1093	1	1
4	3	0	1	2	242581	243414	244464	833	2	1
4	3	0	0	2	246996	247918	248962	922	2	1
3	4	0	1	1	251494	252351	253394	857	2	1
4	3	0	1	2	255926	257079	258126	1153	2	1
1	2	0	0	1	260658	261359	262407	701	1	1
4	3	0	0	2	264940	266087	267122	1147	2	1
3	4	1	0	2	269655	270479	271521	824	2	1
4	3	0	0	nan	274053	nan	nan	nan	2	1
4	3	0	0	2	280118	280412	281451	294	2	1
1	2	1	0	2	283983	284631	285666	648	1	1
4	3	0	1	2	288198	289369	290414	1171	2	1
2	1	0	1	1	292947	293771	294813	824	1	1
2	1	1	0	2	297345	298030	299078	685	1	1
1	3	1	1	1	301610	302443	303493	833	3	2
4	2	0	1	1	306025	307099	308141	1074	4	2
4	2	0	1	nan	310674	nan	nan	nan	4	2
4	2	0	1	2	316755	317174	318221	419	4	2
1	3	1	1	1	320754	321850	322886	1096	3	2
4	2	1	1	2	325419	326283	327318	864	4	2
2	4	0	0	1	329850	330888	331933	1038	4	2
2	4	1	0	1	334465	335301	336348	836	4	2
2	4	0	1	1	338881	339876	340913	995	4	2
3	1	0	0	2	343446	344644	345695	1198	3	2
4	2	0	0	2	348227	349148	350193	921	4	2
4	2	1	0	2	352726	353825	354875	1099	4	2
2	4	0	0	nan	357407	nan	nan	nan	4	2
2	4	0	0	1	363472	363860	364905	388	4	2
1	3	1	0	2	367437	368181	369220	744	3	2
2	4	1	0	1	371752	372827	373868	1075	4	2
1	3	1	1	2	376401	377727	378767	1326	3	2
1	3	1	1	1	381299	381957	382998	658	3	2
1	3	1	1	2	385531	386308	387347	777	3	2
2	4	0	1	1	389879	390843	391879	964	4	2
4	2	1	1	2	394411	395357	396394	946	4	2
1	3	1	1	1	398926	399800	400842	874	3	2
3	1	0	1	2	403375	404141	405191	766	3	2
2	4	0	0	2	407723	408615	409656	892	4	2
3	1	0	0	1	412188	412946	413988	758	3	2
3	1	0	1	2	416520	417267	418303	747	3	2
2	4	0	1	2	420835	421700	422735	865	4	2
1	3	0	0	1	425267	426184	427233	917	3	2
4	2	0	0	2	429765	430626	431665	861	4	2
2	4	0	0	1	434197	434795	435830	598	4	2
1	3	1	0	1	438362	439075	440112	713	3	2
4	2	0	0	2	442644	443741	444777	1097	4	2
1	3	0	0	1	447309	448174	449209	865	3	2
1	3	1	1	2	451741	452383	453424	642	3	2
2	4	1	0	2	455973	457019	458056	1046	4	2
3	1	0	0	1	460588	461360	462404	772	3	2
3	1	1	1	2	464937	465742	466786	805	3	2
3	1	0	0	1	469318	470053	471101	735	3	2
3	1	0	1	2	473650	474262	475300	612	3	2
2	4	1	1	1	477832	478877	479915	1045	4	2
3	1	1	1	2	482447	483188	484230	741	3	2
1	3	0	0	1	486762	487418	488462	656	3	2
2	4	0	0	2	490994	491688	492727	694	4	2
3	1	1	1	1	495259	495988	497025	729	3	2
2	4	0	0	1	499574	500309	501357	735	4	2
1	3	1	1	1	503890	504518	505556	628	3	2
1	3	0	0	1	508088	508595	509638	507	3	2
4	2	1	1	1	512170	513058	514103	888	4	2
2	4	1	0	1	516635	517603	518651	968	4	2
3	1	0	0	2	521183	521924	522966	741	3	2
4	2	0	0	1	525499	526316	527365	817	4	2
1	3	1	1	1	529897	530606	531647	709	3	2
3	1	1	1	2	534196	534988	536028	792	3	2
4	2	0	0	1	538561	539176	540227	615	4	2
3	1	1	1	1	542759	543619	544659	860	3	2
3	1	0	1	nan	547191	nan	nan	nan	3	2
3	1	0	1	1	553272	553988	555038	716	3	2
4	2	1	1	2	557571	558492	559537	921	4	2
4	2	0	1	2	562069	563107	564152	1038	4	2
4	2	0	1	2	566684	567408	568450	724	4	2
2	4	1	0	1	570983	571881	572932	898	4	2
4	2	0	1	2	575465	576355	577397	890	4	2
3	1	1	1	1	579930	580930	581979	1000	3	2
7	8	0	1	2	589543	590679	591725	1136	6	1
6	5	1	1	2	594275	595244	596291	969	5	1
6	5	1	1	2	598823	599514	600556	691	5	1
6	5	0	0	2	603088	604129	605171	1041	5	1
5	6	1	1	1	607703	608602	609653	899	5	1
5	6	1	1	1	612185	612933	613968	748	5	1
8	7	1	1	1	616500	617294	618333	794	6	1
8	7	1	1	1	620865	621636	622681	771	6	1
7	8	1	0	2	625214	626414	627463	1200	6	1
5	6	0	0	1	629995	630765	631811	770	5	1
6	5	1	1	1	634344	635147	636193	803	5	1
8	7	0	1	2	638726	639529	640575	803	6	1
8	7	0	1	1	643108	644195	645240	1087	6	1
6	5	0	1	2	647773	648515	649555	742	5	1
8	7	0	0	2	652088	653202	654237	1114	6	1
5	6	0	1	1	656769	657503	658552	734	5	1
5	6	0	0	2	661085	661762	662801	677	5	1
6	5	0	1	1	665333	665850	666899	517	5	1
8	7	0	1	2	669432	670425	671464	993	6	1
7	8	0	0	1	673997	675132	676179	1135	6	1
5	6	1	0	1	678712	679737	680778	1025	5	1
7	8	1	1	1	683310	684424	685459	1114	6	1
5	6	0	0	2	687992	688948	689991	956	5	1
8	7	1	0	1	692524	693685	694723	1161	6	1
5	6	1	0	2	697272	698057	699105	785	5	1
5	6	1	1	1	701637	702194	703236	557	5	1
7	8	1	0	1	705769	706586	707635	817	6	1
6	5	1	1	2	710167	711466	712517	1299	5	1
8	7	0	0	2	715049	715827	716865	778	6	1
7	8	1	0	1	719397	720494	721530	1097	6	1
7	8	0	0	1	724063	724967	726012	904	6	1
8	7	0	1	2	728544	729207	730244	663	6	1
8	7	0	1	1	732793	733477	734526	684	6	1
8	7	0	1	2	737058	737696	738741	638	6	1
7	8	1	0	1	741273	742058	743106	785	6	1
6	5	1	0	1	745638	746501	747538	863	5	1
8	7	0	1	2	750070	750914	751953	844	6	1
8	7	0	1	2	754485	755153	756201	668	6	1
7	8	1	0	1	758734	759759	760800	1025	6	1
6	5	0	1	1	763349	764253	765298	904	5	1
5	6	0	0	2	767831	768991	770030	1160	5	1
7	8	1	0	1	772562	773363	774412	801	6	1
7	8	1	0	1	776944	777735	778777	791	6	1
6	5	0	1	1	781309	782117	783159	808	5	1
6	5	0	1	2	785708	786255	787290	547	5	1
5	6	1	0	1	789823	790587	791622	764	5	1
6	5	1	1	2	794155	794938	795987	783	5	1
7	8	1	0	2	798520	799758	800802	1238	6	1
6	5	1	1	2	803335	804384	805434	1049	5	1
7	8	0	0	1	807983	809092	810132	1109	6	1
6	5	0	1	2	812665	813687	814731	1022	5	1
6	5	1	1	2	817263	818038	819079	775	5	1
5	6	1	1	1	821612	822573	823611	961	5	1
8	7	0	0	2	826160	827240	828276	1080	6	1
7	8	1	0	2	830809	831449	832491	640	6	1
5	6	0	0	1	835024	835973	837023	949	5	1
5	6	1	1	1	839572	840457	841505	885	5	1
8	7	0	1	2	844037	845093	846136	1056	6	1
5	6	0	1	1	848669	849608	850652	939	5	1
7	8	0	1	1	853184	853980	855017	796	6	1
7	5	1	1	1	857549	858474	859515	925	7	2
5	7	1	1	nan	862048	nan	nan	nan	7	2
5	7	1	1	2	868129	868488	869528	359	7	2
5	7	1	0	2	872061	872769	873810	708	7	2
5	7	1	1	1	876343	877354	878392	1011	7	2
7	5	1	1	1	880924	881950	882990	1026	7	2
7	5	1	1	1	885523	886739	887789	1216	7	2
5	7	1	0	2	890321	891293	892337	972	7	2
5	7	0	0	1	894869	895747	896785	878	7	2
7	5	1	1	2	899318	899997	901034	679	7	2
5	7	1	0	1	903566	904399	905449	833	7	2
5	7	0	1	1	907982	908679	909714	697	7	2
7	5	1	0	1	912247	913245	914279	998	7	2
7	5	1	1	1	916812	918074	919111	1262	7	2
7	5	1	1	2	921643	922355	923393	712	7	2
5	7	1	0	2	925925	926889	927925	964	7	2
7	5	1	1	2	930457	931271	932306	814	7	2
5	7	0	1	1	934839	935877	936921	1038	7	2
7	5	1	1	1	939454	940452	941486	998	7	2
7	5	1	1	2	944019	944844	945885	825	7	2
5	7	1	1	1	948417	949216	950267	799	7	2
7	5	0	0	2	952799	953690	954732	891	7	2
7	5	1	1	1	957281	957980	959030	699	7	2
5	7	0	1	2	961563	962291	963329	728	7	2
7	5	0	1	1	965861	967121	968160	1260	7	2
5	7	0	1	2	970710	971371	972409	661	7	2
5	7	0	0	2	974941	975702	976741	761	7	2
5	7	1	1	1	979290	979830	980873	540	7	2
7	5	1	1	1	983405	984304	985354	899	7	2
5	7	0	1	2	987887	988951	989986	1064	7	2
7	5	0	1	1	992519	993140	994185	621	7	2
11	12	1	0	2	1001765	1003093	1004131	1328	9	1
11	12	1	0	1	1006664	1007587	1008630	923	9	1
10	9	1	0	1	1011162	1011989	1013028	827	8	1
12	11	1	1	2	1015561	1016666	1017710	1105	9	1
9	10	0	1	2	1020242	1021455	1022491	1213	8	1
10	9	1	1	1	1025024	1025918	1026957	894	8	1
9	10	1	1	2	1029489	1030148	1031188	659	8	1
10	9	1	1	1	1033721	1034510	1035554	789	8	1
10	9	0	0	1	1038086	1038719	1039769	633	8	1
10	9	1	1	1	1042301	1042938	1043984	637	8	1
9	10	1	1	2	1046516	1047187	1048232	671	8	1
11	12	0	0	1	1050765	1051854	1052898	1089	9	1
9	10	1	0	2	1055430	1056287	1057329	857	8	1
11	12	0	1	1	1059862	1060730	1061778	868	9	1
10	9	1	0	1	1064310	1064970	1066010	660	8	1
10	9	0	1	1	1068559	1069169	1070208	610	8	1
9	10	1	0	2	1072757	1073703	1074740	946	8	1
11	12	1	1	1	1077272	1078014	1079055	742	9	1
11	12	1	0	1	1081587	1082243	1083287	656	9	1
10	9	1	1	2	1085819	1086625	1087669	806	8	1
12	11	0	1	2	1090201	1091485	1092534	1284	9	1
12	11	0	1	2	1095083	1095735	1096782	652	9	1
11	12	1	0	1	1099331	1100056	1101097	725	9	1
9	10	1	1	2	1103630	1104560	1105596	930	8	1
12	11	0	1	2	1108128	1108810	1109844	682	9	1
10	9	0	1	1	1112377	1113182	1114226	805	8	1
9	10	1	0	2	1116759	1117463	1118508	704	8	1
11	12	1	0	1	1121040	1121652	1122690	612	9	1
12	11	1	0	2	1125222	1126064	1127105	842	9	1
10	9	0	1	2	1129637	1130416	1131453	779	8	1
10	9	1	1	2	1133986	1134575	1135619	589	8	1
9	10	1	1	2	1138151	1139140	1140184	989	8	1
12	11	0	1	2	1142716	1143857	1144899	1141	9	1
9	10	0	0	1	1147448	1148158	1149197	710	8	1
11	12	1	1	1	1151730	1152581	1153629	851	9	1
12	11	1	0	2	1156161	1156862	1157911	701	9	1
12	11	0	1	2	1160443	1161773	1162809	1330	9	1
12	11	0	1	1	1165342	1166369	1167407	1027	9	1
11	12	1	1	1	1169940	1171381	1172422	1441	9	1
11	12	1	0	1	1174955	1175561	1176604	606	9	1
9	10	1	0	2	1179137	1180014	1181053	877	8	1
9	10	1	0	1	1183585	1184000	1185035	415	8	1
9	10	1	1	1	1187567	1188006	1189050	439	8	1
11	12	0	0	1	1191599	1192439	1193482	840	9	1
12	11	1	1	2	1196014	1196913	1197963	899	9	1
9	10	1	0	1	1200513	1201184	1202229	671	8	1
10	9	0	1	2	1204761	1205628	1206677	867	8	1
12	11	0	1	2	1209226	1210152	1211192	926	9	1
10	9	1	1	1	1213725	1214850	1215890	1125	8	1
11	12	1	0	1	1218423	1219161	1220206	738	9	1
12	11	1	0	2	1222738	1223330	1224371	592	9	1
9	10	1	1	1	1226903	1227601	1228636	698	8	1
11	12	1	0	1	1231168	1232207	1233251	1039	9	1
12	11	0	1	2	1235784	1236681	1237716	897	9	1
12	11	0	1	2	1240249	1240901	1241948	652	9	1
9	10	0	1	1	1244480	1245131	1246180	651	8	1
10	9	1	1	2	1248712	1249391	1250428	679	8	1
10	9	1	1	2	1252961	1253804	1254844	843	8	1
12	11	0	1	2	1257376	1258136	1259175	760	9	1
11	12	1	0	1	1261708	1262305	1263341	597	9	1
9	11	1	1	1	1265873	1266779	1267822	906	10	2
11	9	1	0	2	1270355	1271385	1272421	1030	10	2
9	11	1	1	2	1274953	1275757	1276803	804	10	2
11	9	1	1	1	1279352	1280810	1281851	1458	10	2
11	9	1	1	2	1284383	1284989	1286033	606	10	2
9	11	1	1	2	1288565	1289402	1290448	837	10	2
11	9	0	1	1	1292980	1293550	1294596	570	10	2
9	11	0	1	2	1297129	1297800	1298845	671	10	2
9	11	1	1	2	1301377	1301949	1302993	572	10	2
11	9	1	1	2	1305526	1306239	1307275	713	10	2
11	9	1	1	2	1309808	1310490	1311540	682	10	2
9	11	1	1	1	1314073	1315065	1316105	992	10	2
9	11	1	1	2	1318638	1319234	1320271	596	10	2
11	9	0	0	1	1322803	1323311	1324353	508	10	2
11	9	1	1	2	1326902	1327633	1328668	731	10	2
9	11	1	0	1	1331200	1331659	1332700	459	10	2
11	9	0	0	1	1335232	1336052	1337098	820	10	2
9	11	0	1	1	1339631	1340455	1341497	824	10	2
11	9	1	1	1	1344029	1345315	1346362	1286	10	2
9	11	1	1	2	1348894	1349504	1350543	610	10	2
11	9	1	1	1	1353076	1353592	1354642	516	10	2
9	11	1	1	2	1357191	1357761	1358807	570	10	2
11	9	1	1	1	1361340	1361919	1362956	579	10	2
11	9	1	1	1	1365505	1366058	1367104	553	10	2
11	9	1	1	1	1369637	1370257	1371303	620	10	2
9	11	1	1	nan	1373835	nan	nan	nan	10	2
9	11	1	1	nan	1379933	nan	nan	nan	10	2
9	11	1	1	2	1386031	1386374	1387414	343	10	2
9	11	1	1	2	1389963	1390431	1391479	468	10	2
9	11	1	1	1	1394012	1394458	1395494	446	10	2
11	9	0	0	1	1398027	1398850	1399893	823	10	2
9	11	1	0	2	1402425	1403019	1404058	594	10	2
