# Supplementary material for: Publisher Correction: Learning relative values in the striatum induces violations of normative decision making
Source: Nat Commun. 2019 Jun 27;10:2833. doi: 10.1038/s41467-019-10718-8 (PMC6597713; doi:10.1038/s41467-019-10718-8)
Supplement: Supplementary file 1 — Supplementary Figures [file 41467_2019_10718_MOESM1_ESM.zip › exp1/VP09.dat]

stim_left	stim_right	bait_left	bait_right	choice	stim_onset	resp_onset	outcome_onset	RT	trl_type	block
3	4	1	1	2	16	1335	2382	1319	2	1
1	2	1	1	nan	4914	nan	nan	nan	1	1
1	2	1	1	1	10995	11531	12578	536	1	1
1	2	0	1	1	15111	15780	16827	669	1	1
1	2	1	1	2	19359	20110	21158	751	1	1
2	1	0	1	1	23708	24299	25340	591	1	1
3	4	0	1	1	27873	29036	30072	1163	2	1
1	2	0	0	2	32621	33356	34404	735	1	1
2	1	0	1	2	36936	37992	39035	1056	1	1
4	3	0	1	1	41568	42374	43417	806	2	1
4	3	0	1	1	45950	46603	47649	653	2	1
1	2	1	0	1	50182	51076	52114	894	1	1
4	3	0	1	1	54647	55661	56696	1014	2	1
3	4	1	1	2	59228	60084	61128	856	2	1
1	2	1	1	1	63677	64100	65143	423	1	1
3	4	1	0	2	67675	68136	69175	461	2	1
1	2	0	0	1	71707	72345	73390	638	1	1
3	4	0	1	2	75923	77022	78072	1099	2	1
2	1	1	0	1	80604	81424	82470	820	1	1
2	1	0	1	2	85003	86314	87352	1311	1	1
2	1	0	1	1	89884	90441	91484	557	1	1
3	4	1	1	2	94016	94691	95732	675	2	1
2	1	0	1	1	98265	99113	100164	848	1	1
2	1	1	1	2	102697	103150	104196	453	1	1
2	1	0	1	2	106728	107053	108095	325	1	1
3	4	0	0	1	110627	111343	112393	716	2	1
1	2	0	1	2	114942	115247	116292	305	1	1
4	3	0	1	2	118824	119294	120340	470	2	1
1	2	0	1	1	122873	123289	124339	416	1	1
3	4	1	0	2	126871	127407	128454	536	2	1
4	3	0	0	1	131003	131524	132569	521	2	1
3	4	0	1	2	135102	135509	136551	407	2	1
2	1	1	1	1	139084	139871	140917	787	1	1
4	3	0	0	2	143449	144060	145098	611	2	1
4	3	0	0	1	147631	148655	149697	1024	2	1
2	1	1	1	2	152229	152661	153695	432	1	1
2	1	0	1	2	156228	156870	157911	642	1	1
4	3	1	1	2	160443	161252	162292	809	2	1
1	2	1	1	2	164841	165512	166558	671	1	1
2	1	1	0	1	169090	169751	170789	661	1	1
3	4	0	1	1	173322	174204	175254	882	2	1
3	4	0	0	2	177787	178627	179670	840	2	1
3	4	1	0	1	182219	182673	183718	454	2	1
2	1	1	1	1	186251	186841	187883	590	1	1
4	3	0	0	2	190433	191152	192199	719	2	1
1	2	1	1	1	194731	195554	196597	823	1	1
1	2	1	0	1	199146	200384	201429	1238	1	1
3	4	0	0	2	203961	204410	205444	449	2	1
1	2	1	0	2	207976	208466	209509	490	1	1
4	3	0	1	1	212042	212645	213691	603	2	1
4	3	0	0	2	216223	216569	217606	346	2	1
3	4	0	1	1	220139	221144	222188	1005	2	1
4	3	0	1	1	224721	224987	226037	266	2	1
1	2	0	0	2	228569	229217	230252	648	1	1
4	3	0	0	1	232784	233111	234151	327	2	1
3	4	1	0	1	236683	236984	238033	301	2	1
4	3	0	0	1	240565	241021	242064	456	2	1
1	2	1	0	2	244597	245098	246146	501	1	1
4	3	0	1	1	248679	249368	250412	689	2	1
2	1	0	1	1	252944	253638	254677	694	1	1
2	1	1	0	2	257226	257756	258792	530	1	1
1	3	1	1	1	261324	261863	262907	539	3	2
4	2	0	1	2	265440	266103	267139	663	4	2
4	2	0	1	1	269688	270313	271354	625	4	2
1	3	1	1	2	273887	274502	275536	615	3	2
4	2	1	1	1	278069	278761	279801	692	4	2
2	4	0	0	2	282350	282696	283733	346	4	2
2	4	1	0	1	286266	286804	287848	538	4	2
2	4	0	1	2	290381	290830	291880	449	4	2
3	1	0	0	2	294413	295192	296229	779	3	2
4	2	0	0	1	298761	299167	300211	406	4	2
4	2	1	0	2	302743	303326	304376	583	4	2
2	4	0	0	2	306908	307515	308558	607	4	2
1	3	1	0	2	311107	311653	312690	546	3	2
2	4	1	0	2	315222	315964	317005	742	4	2
1	3	1	1	2	319537	320539	321587	1002	3	2
1	3	1	1	2	324119	324586	325635	467	3	2
1	3	1	1	1	328168	328846	329884	678	3	2
2	4	0	1	1	332416	333299	334349	883	4	2
4	2	1	1	1	336898	337640	338681	742	4	2
1	3	1	1	2	341213	341859	342896	646	3	2
3	1	0	1	2	345428	346201	347244	773	3	2
2	4	0	0	1	349777	350501	351543	724	4	2
3	1	0	0	1	354075	354721	355758	646	3	2
3	1	0	1	2	358290	358757	359807	467	3	2
2	4	0	1	1	362356	363179	364222	823	4	2
1	3	0	0	2	366754	367439	368487	685	3	2
4	2	0	0	2	371036	371811	372852	775	4	2
2	4	0	0	1	375384	376132	377167	748	4	2
1	3	1	0	2	379700	380371	381416	671	3	2
4	2	0	0	1	383948	384571	385614	623	4	2
1	3	0	0	2	388147	388536	389580	389	3	2
1	3	1	1	1	392112	392704	393745	592	3	2
2	4	1	0	2	396277	396974	398010	697	4	2
3	1	0	0	1	400542	401082	402125	540	3	2
3	1	1	1	2	404658	405311	406357	653	3	2
3	1	0	0	2	408889	409734	410772	845	3	2
3	1	0	1	1	413321	414329	415371	1008	3	2
2	4	1	1	1	417903	418711	419752	808	4	2
3	1	1	1	1	422285	422981	424017	696	3	2
1	3	0	0	2	426550	427190	428233	640	3	2
2	4	0	0	1	430765	432009	433048	1244	4	2
3	1	1	1	2	435597	436482	437529	885	3	2
2	4	0	0	2	440062	441129	442178	1067	4	2
1	3	1	1	1	444727	445368	446410	641	3	2
1	3	0	0	1	448942	449485	450525	543	3	2
4	2	1	1	2	453057	453725	454773	668	4	2
2	4	1	0	2	457306	457792	458839	486	4	2
3	1	0	0	1	461371	462184	463220	813	3	2
4	2	0	0	2	465753	466321	467369	568	4	2
1	3	1	1	1	469901	470388	471434	487	3	2
3	1	1	1	2	473967	474445	475483	478	3	2
4	2	0	0	2	478015	478857	479898	842	4	2
3	1	1	1	2	482430	483188	484230	758	3	2
3	1	0	1	2	486762	487570	488612	808	3	2
4	2	1	1	1	491144	492002	493043	858	4	2
4	2	0	1	1	495576	496882	497925	1306	4	2
4	2	0	1	2	500474	501315	502357	841	4	2
2	4	1	0	2	504889	505880	506922	991	4	2
4	2	0	1	1	509454	510373	511420	919	4	2
3	1	1	1	2	513953	514623	515669	670	3	2
7	8	0	1	2	523233	523935	524982	702	6	1
6	5	1	1	1	527515	528673	529714	1158	5	1
6	5	1	1	1	532246	533441	534479	1195	5	1
6	5	0	0	1	537011	537538	538577	527	5	1
5	6	1	1	2	541110	541777	542826	667	5	1
5	6	1	1	2	545358	545986	547024	628	5	1
8	7	1	1	1	549557	550694	551739	1137	6	1
8	7	1	1	1	554272	555045	556088	773	6	1
7	8	1	0	2	558620	559132	560170	512	6	1
5	6	0	0	2	562702	563321	564368	619	5	1
6	5	1	1	1	566901	567469	568517	568	5	1
8	7	0	1	1	571049	571719	572765	670	6	1
8	7	0	1	2	575298	575796	576831	498	6	1
6	5	0	1	1	579363	579873	580913	510	5	1
8	7	0	0	2	583445	584011	585061	566	6	1
5	6	0	1	2	587594	588363	589410	769	5	1
5	6	0	0	2	591942	592623	593658	681	5	1
6	5	0	1	1	596207	597107	598157	900	5	1
8	7	0	1	2	600706	601621	602672	915	6	1
7	8	0	0	1	605204	605881	606920	677	6	1
5	6	1	0	2	609469	609988	611035	519	5	1
7	8	1	1	1	613568	614635	615684	1067	6	1
5	6	0	0	1	618233	618834	619882	601	5	1
8	7	1	0	1	622415	623256	624297	841	6	1
5	6	1	0	1	626830	627476	628513	646	5	1
5	6	1	1	1	631045	631756	632794	711	5	1
7	8	1	0	1	635327	635792	636826	465	6	1
6	5	1	1	1	639359	639838	640875	479	5	1
8	7	0	0	1	643407	643874	644924	467	6	1
7	8	1	0	1	647456	647869	648905	413	6	1
7	8	0	0	1	651438	651763	652804	325	6	1
8	7	0	1	1	655337	655769	656819	432	6	1
8	7	0	1	1	659352	659886	660935	534	6	1
8	7	0	1	2	663467	663851	664900	384	6	1
7	8	1	0	2	667432	667918	668965	486	6	1
6	5	1	0	2	671498	672289	673330	791	5	1
8	7	0	1	1	675863	676275	677312	412	6	1
8	7	0	1	2	679845	680545	681594	700	6	1
7	8	1	0	1	684143	684967	686009	824	6	1
6	5	0	1	1	688542	689278	690324	736	5	1
5	6	0	0	1	692857	693254	694290	397	5	1
7	8	1	0	1	696822	697503	698538	681	6	1
7	8	1	0	1	701071	701591	702637	520	6	1
6	5	0	1	2	705169	705556	706602	387	5	1
6	5	0	1	1	709134	709847	710884	713	5	1
5	6	1	0	1	713433	713884	714932	451	5	1
6	5	1	1	2	717465	718022	719064	557	5	1
7	8	1	0	1	721597	722435	723479	838	6	1
6	5	1	1	2	726012	726411	727461	399	5	1
7	8	0	0	1	729994	730508	731543	514	6	1
6	5	0	1	2	734092	734707	735742	615	5	1
6	5	1	1	1	738274	739028	740074	754	5	1
5	6	1	1	2	742606	743014	744056	408	5	1
8	7	0	0	1	746588	747253	748304	665	6	1
7	8	1	0	1	750837	751259	752303	422	6	1
5	6	0	0	2	754835	755214	756251	379	5	1
5	6	1	1	1	758784	759861	760900	1077	5	1
8	7	0	1	2	763432	764223	765265	791	6	1
5	6	0	1	1	767797	768290	769330	493	5	1
7	8	0	1	1	771862	772987	774028	1125	6	1
7	5	1	1	1	776561	777257	778294	696	7	2
5	7	1	1	1	780826	781365	782409	539	7	2
5	7	1	0	1	784941	785381	786424	440	7	2
5	7	1	1	1	788973	789519	790556	546	7	2
7	5	1	1	2	793088	793616	794655	528	7	2
7	5	1	1	2	797187	797754	798803	567	7	2
5	7	1	0	1	801336	801841	802885	505	7	2
5	7	0	0	2	805417	805867	806917	450	7	2
7	5	1	1	2	809449	809934	810982	485	7	2
5	7	1	0	1	813531	813949	814997	418	7	2
5	7	0	1	1	817530	818006	819046	476	7	2
7	5	1	0	2	821578	822195	823245	617	7	2
7	5	1	1	1	825777	826323	827360	546	7	2
7	5	1	1	1	829892	830451	831492	559	7	2
5	7	1	0	2	834024	834498	835540	474	7	2
7	5	1	1	2	838073	838575	839622	502	7	2
5	7	0	1	1	842155	842642	843687	487	7	2
7	5	1	1	1	846220	846739	847786	519	7	2
7	5	1	1	1	850318	850827	851868	509	7	2
5	7	1	1	2	854400	854925	855966	525	7	2
7	5	0	0	1	858499	858900	859948	401	7	2
7	5	1	1	2	862481	862937	863980	456	7	2
5	7	0	1	1	866513	866912	867962	399	7	2
7	5	0	1	1	870495	870959	871994	464	7	2
5	7	0	1	1	874527	875087	876126	560	7	2
5	7	0	0	1	878658	879042	880091	384	7	2
5	7	1	1	2	882624	883038	884073	414	7	2
7	5	1	1	1	886606	887074	888122	468	7	2
5	7	0	1	2	890671	891151	892187	480	7	2
7	5	0	1	1	894736	895127	896169	391	7	2
11	12	1	0	1	903733	904410	905449	677	9	1
11	12	1	0	1	907982	908497	909548	515	9	1
10	9	1	0	2	912080	912869	913913	789	8	1
12	11	1	1	2	916445	917190	918228	745	9	1
9	10	0	1	2	920760	921816	922860	1056	8	1
10	9	1	1	1	925409	925873	926908	464	8	1
9	10	1	1	2	929441	929890	930940	449	8	1
10	9	1	1	1	933473	934150	935189	677	8	1
10	9	0	0	1	937738	938227	939271	489	8	1
10	9	1	1	2	941803	942182	943219	379	8	1
9	10	1	1	1	945752	946127	947168	375	8	1
11	12	0	0	2	949700	949981	951016	281	9	1
9	10	1	0	1	953549	954343	955382	794	8	1
11	12	0	1	1	957914	958684	959730	770	9	1
10	9	1	0	2	962263	962904	963945	641	8	1
10	9	0	1	1	966478	966920	967961	442	8	1
9	10	1	0	2	970493	971149	972192	656	8	1
11	12	1	1	1	974725	975562	976608	837	9	1
11	12	1	0	2	979157	979853	980889	696	9	1
10	9	1	1	1	983422	984327	985371	905	8	1
12	11	0	1	2	987904	988729	989770	825	9	1
12	11	0	1	2	992302	992888	993935	586	9	1
11	12	1	0	1	996467	997219	998267	752	9	1
9	10	1	1	2	1000799	1001693	1002732	894	8	1
12	11	0	1	1	1005264	1006218	1007263	954	9	1
10	9	0	1	1	1009796	1010366	1011412	570	8	1
9	10	1	0	1	1013944	1014535	1015577	591	8	1
11	12	1	0	1	1018110	1018775	1019826	665	9	1
12	11	1	0	2	1022358	1022924	1023974	566	9	1
10	9	0	1	1	1026507	1027245	1028289	738	8	1
10	9	1	1	2	1030822	1031241	1032288	419	8	1
9	10	1	1	1	1034820	1035349	1036387	529	8	1
12	11	0	1	2	1038936	1039782	1040818	846	9	1
9	10	0	0	1	1043351	1044144	1045184	793	8	1
11	12	1	1	1	1047716	1048313	1049349	597	9	1
12	11	1	0	2	1051881	1052349	1053397	468	9	1
12	11	0	1	1	1055930	1056905	1057946	975	9	1
12	11	0	1	2	1060478	1060941	1061978	463	9	1
11	12	1	1	1	1064510	1064957	1065993	447	9	1
11	12	1	0	1	1068525	1069096	1070141	571	9	1
9	10	1	0	2	1072674	1073285	1074323	611	8	1
9	10	1	0	1	1076856	1077525	1078572	669	8	1
9	10	1	1	1	1081104	1081531	1082570	427	8	1
11	12	0	0	1	1085103	1085711	1086752	608	9	1
12	11	1	1	2	1089285	1089696	1090734	411	9	1
9	10	1	0	1	1093267	1093632	1094666	365	8	1
10	9	0	1	2	1097199	1097658	1098698	459	8	1
12	11	0	1	1	1101231	1101806	1102847	575	9	1
10	9	1	1	2	1105396	1106341	1107378	945	8	1
11	12	1	0	1	1109911	1110489	1111527	578	9	1
12	11	1	0	2	1114059	1114709	1115759	650	9	1
9	10	1	1	1	1118308	1118726	1119774	418	8	1
11	12	1	0	1	1122307	1123017	1124056	710	9	1
12	11	0	1	1	1126588	1127145	1128188	557	9	1
12	11	0	1	2	1130720	1131435	1132486	715	9	1
9	10	0	1	1	1135019	1135513	1136552	494	8	1
10	9	1	1	2	1139084	1139427	1140467	343	8	1
10	9	1	1	2	1142999	1143504	1144549	505	8	1
12	11	0	1	2	1147081	1147968	1149014	887	9	1
11	12	1	0	1	1151563	1152300	1153346	737	9	1
9	11	1	1	1	1155878	1156682	1157728	804	10	2
11	9	1	0	2	1160260	1160770	1161809	510	10	2
9	11	1	1	1	1164342	1164827	1165875	485	10	2
11	9	1	1	1	1168407	1168863	1169907	456	10	2
11	9	1	1	1	1172439	1172839	1173889	400	10	2
9	11	1	1	2	1176438	1176886	1177920	448	10	2
11	9	0	1	1	1180453	1180811	1181852	358	10	2
9	11	0	1	1	1184385	1184818	1185868	433	10	2
9	11	1	1	2	1188417	1188723	1189766	306	10	2
11	9	1	1	2	1192299	1192923	1193965	624	10	2
11	9	1	1	2	1196497	1196817	1197863	320	10	2
9	11	1	1	1	1200396	1201322	1202362	926	10	2
9	11	1	1	1	1204894	1205318	1206360	424	10	2
11	9	0	0	2	1208893	1209376	1210426	483	10	2
11	9	1	1	2	1212975	1213453	1214491	478	10	2
9	11	1	0	1	1217023	1217663	1218706	640	10	2
11	9	0	0	2	1221239	1221619	1222655	380	10	2
9	11	0	1	1	1225187	1225565	1226603	378	10	2
11	9	1	1	1	1229136	1229724	1230769	588	10	2
9	11	1	1	2	1233301	1233730	1234767	429	10	2
11	9	1	1	1	1237300	1237736	1238782	436	10	2
9	11	1	1	2	1241315	1241732	1242781	417	10	2
11	9	1	1	2	1245314	1245881	1246930	567	10	2
11	9	1	1	2	1249462	1249918	1250962	456	10	2
11	9	1	1	2	1253494	1253864	1254910	370	10	2
9	11	1	1	1	1257443	1258063	1259109	620	10	2
9	11	1	1	1	1261641	1262100	1263141	459	10	2
9	11	1	1	1	1265673	1266117	1267156	444	10	2
11	9	0	0	2	1269688	1270194	1271238	506	10	2
9	11	1	0	2	1273770	1274312	1275353	542	10	2
