# Supplementary material for: Publisher Correction: Learning relative values in the striatum induces violations of normative decision making
Source: Nat Commun. 2019 Jun 27;10:2833. doi: 10.1038/s41467-019-10718-8 (PMC6597713; doi:10.1038/s41467-019-10718-8)
Supplement: Supplementary file 1 — Supplementary Figures [file 41467_2019_10718_MOESM1_ESM.zip › exp1/VP10.dat]

stim_left	stim_right	bait_left	bait_right	choice	stim_onset	resp_onset	outcome_onset	RT	trl_type	block
3	4	1	1	1	16	1242	2282	1226	2	1
1	2	1	1	2	4814	5757	6797	943	1	1
1	2	0	1	2	9329	10078	11129	749	1	1
1	2	1	1	1	13661	14715	15760	1054	1	1
2	1	0	1	2	18293	19250	20292	957	1	1
3	4	0	1	1	22824	23653	24690	829	2	1
1	2	0	0	2	27223	28523	29572	1300	1	1
2	1	0	1	2	32105	32916	33954	811	1	1
4	3	0	1	1	36486	37339	38386	853	2	1
4	3	0	1	2	40918	41457	42501	539	2	1
1	2	1	0	2	45033	46236	47283	1203	1	1
4	3	0	1	2	49815	50872	51914	1057	2	1
3	4	1	1	2	54447	55539	56579	1092	2	1
1	2	1	1	1	59112	60084	61128	972	1	1
3	4	1	0	2	63660	64803	65843	1143	2	1
1	2	0	0	1	68375	69358	70408	983	1	1
3	4	0	1	1	72940	74208	75256	1268	2	1
2	1	1	0	2	77789	78601	79638	812	1	1
2	1	0	1	2	82170	83207	84253	1037	1	1
2	1	0	1	1	86785	87783	88818	998	1	1
3	4	1	1	1	91351	92420	93466	1069	2	1
2	1	0	1	2	95999	96985	98032	986	1	1
2	1	1	1	2	100564	101490	102530	926	1	1
2	1	0	1	2	105062	105821	106862	759	1	1
3	4	0	0	1	109394	110539	111577	1145	2	1
1	2	0	1	2	114109	115217	116258	1108	1	1
4	3	0	1	2	118791	119721	120757	930	2	1
1	2	0	1	2	123289	124480	125522	1191	1	1
3	4	1	0	2	128054	129126	130170	1072	2	1
4	3	0	0	2	132703	133723	134769	1020	2	1
3	4	0	1	1	137301	138339	139384	1038	2	1
2	1	1	1	2	141916	142721	143766	805	1	1
4	3	0	0	2	146298	147216	148264	918	2	1
4	3	0	0	2	150796	151618	152662	822	2	1
2	1	1	1	2	155195	156193	157227	998	1	1
2	1	0	1	2	159760	160616	161659	856	1	1
4	3	1	1	2	164192	165211	166258	1019	2	1
1	2	1	1	2	168790	169766	170806	976	1	1
2	1	1	0	2	173338	174494	175538	1156	1	1
3	4	0	1	2	178070	179059	180103	989	2	1
3	4	0	0	2	182635	183421	184468	786	2	1
3	4	1	0	2	187000	187681	188716	681	2	1
2	1	1	1	2	191249	192287	193332	1038	1	1
4	3	0	0	1	195864	196903	197947	1039	2	1
1	2	1	1	2	200479	201550	202595	1071	1	1
1	2	1	0	2	205127	206054	207093	927	1	1
3	4	0	0	2	209626	210456	211492	830	2	1
1	2	1	0	2	214024	215001	216040	977	1	1
4	3	0	1	2	218573	219455	220505	882	2	1
4	3	0	0	2	223038	224010	225054	972	2	1
3	4	0	1	2	227586	228433	229469	847	2	1
4	3	0	1	2	232001	232856	233901	855	2	1
1	2	0	0	2	236433	237493	238532	1060	1	1
4	3	0	0	2	241065	242078	243114	1013	2	1
3	4	1	0	2	245647	246531	247579	884	2	1
4	3	0	0	2	250112	250985	252028	873	2	1
1	2	1	0	2	254560	255683	256726	1123	1	1
4	3	0	1	2	259258	259953	260991	695	2	1
2	1	0	1	1	263524	264438	265473	914	1	1
2	1	1	0	1	268005	268973	270021	968	1	1
1	3	1	1	2	272554	273447	274486	893	3	2
4	2	0	1	1	277019	277941	278985	922	4	2
4	2	0	1	2	281517	282435	283483	918	4	2
1	3	1	1	2	286016	286950	287998	934	3	2
4	2	1	1	2	290531	291424	292463	893	4	2
2	4	0	0	1	294996	296050	297095	1054	4	2
2	4	1	0	1	299628	300891	301927	1263	4	2
2	4	0	1	1	304459	305416	306459	957	4	2
3	1	0	0	2	308991	309910	310957	919	3	2
4	2	0	0	2	313489	314364	315405	875	4	2
4	2	1	0	2	317938	318696	319737	758	4	2
2	4	0	0	2	322270	323332	324369	1062	4	2
1	3	1	0	2	326901	327959	329001	1058	3	2
2	4	1	0	2	331533	332596	333632	1063	4	2
1	3	1	1	2	336165	337131	338181	966	3	2
1	3	1	1	2	340713	341768	342813	1055	3	2
1	3	1	1	1	345345	346191	347228	846	3	2
2	4	0	1	2	349760	350716	351759	956	4	2
4	2	1	1	1	354292	355241	356291	949	4	2
1	3	1	1	2	358824	359827	360873	1003	3	2
3	1	0	1	2	363405	364473	365521	1068	3	2
2	4	0	0	1	368054	369354	370403	1300	4	2
3	1	0	0	2	372935	373767	374801	832	3	2
3	1	0	1	2	377334	378261	379300	927	3	2
2	4	0	1	2	381832	382846	383882	1014	4	2
1	3	0	0	1	386414	387412	388447	998	3	2
4	2	0	0	2	390979	391906	392945	927	4	2
2	4	0	0	2	395477	396461	397510	984	4	2
1	3	1	0	2	400043	401017	402058	974	3	2
4	2	0	0	2	404591	405511	406557	920	4	2
1	3	0	0	1	409089	410046	411089	957	3	2
1	3	1	1	1	413621	414418	415454	797	3	2
2	4	1	0	2	417986	419156	420202	1170	4	2
3	1	0	0	2	422735	423732	424767	997	3	2
3	1	1	1	2	427300	427769	428816	469	3	2
3	1	0	0	2	431348	432141	433181	793	3	2
3	1	0	1	2	435713	436402	437446	689	3	2
2	4	1	1	2	439979	440967	442011	988	4	2
3	1	1	1	2	444544	445350	446393	806	3	2
1	3	0	0	1	448925	450038	451075	1113	3	2
2	4	0	0	2	453607	454411	455456	804	4	2
3	1	1	1	2	457989	458661	459705	672	3	2
2	4	0	0	2	462237	463003	464053	766	4	2
1	3	1	1	2	466586	467671	468719	1085	3	2
1	3	0	0	1	471251	472175	473217	924	3	2
4	2	1	1	1	475749	476680	477715	931	4	2
2	4	1	0	2	480248	481215	482264	967	4	2
3	1	0	0	2	484796	485537	486579	741	3	2
4	2	0	0	2	489111	490133	491177	1022	4	2
1	3	1	1	1	493710	494933	495976	1223	3	2
3	1	1	1	2	498508	499367	500407	859	3	2
4	2	0	0	1	502940	503810	504856	870	4	2
3	1	1	1	2	507388	508173	509221	785	3	2
3	1	0	1	2	511753	512576	513619	823	3	2
4	2	1	1	2	516152	517121	518168	969	4	2
4	2	0	1	2	520700	521757	522800	1057	4	2
4	2	0	1	2	525332	526160	527198	828	4	2
2	4	1	0	1	529731	530685	531730	954	4	2
4	2	0	1	2	534262	535068	536112	806	4	2
3	1	1	1	2	538644	539491	540527	847	3	2
7	8	0	1	2	548091	549202	550240	1111	6	1
6	5	1	1	1	552772	553625	554672	853	5	1
6	5	1	1	1	557204	557967	559004	763	5	1
6	5	0	0	1	561536	562370	563419	834	5	1
5	6	1	1	2	565951	566672	567717	721	5	1
5	6	1	1	2	570250	571218	572266	968	5	1
8	7	1	1	2	574798	575581	576631	783	6	1
8	7	1	1	2	579163	579811	580846	648	6	1
7	8	1	0	1	583378	584428	585478	1050	6	1
5	6	0	0	2	588010	588729	589776	719	5	1
6	5	1	1	1	592309	593224	594275	915	5	1
8	7	0	1	2	596807	597464	598506	657	6	1
8	7	0	1	2	601039	601603	602638	564	6	1
6	5	0	1	1	605171	605864	606904	693	5	1
8	7	0	0	2	609436	610155	611202	719	6	1
5	6	0	1	2	613734	614436	615484	702	5	1
5	6	0	0	2	618016	618565	619616	549	5	1
6	5	0	1	1	622148	622816	623864	668	5	1
8	7	0	1	2	626397	627077	628113	680	6	1
7	8	0	0	1	630645	631419	632461	774	6	1
5	6	1	0	2	634994	635711	636760	717	5	1
7	8	1	1	1	639292	639972	641008	680	6	1
5	6	0	0	1	643541	644507	645557	966	5	1
8	7	1	0	2	648089	648718	649755	629	6	1
5	6	1	0	1	652288	653304	654354	1016	5	1
5	6	1	1	1	656886	657615	658652	729	5	1
7	8	1	0	1	661185	661947	662984	762	6	1
6	5	1	1	1	665516	666361	667399	845	5	1
8	7	0	0	2	669931	670571	671614	640	6	1
7	8	1	0	1	674147	674719	675763	572	6	1
7	8	0	0	1	678295	679061	680111	766	6	1
8	7	0	1	2	682644	683383	684426	739	6	1
8	7	0	1	2	686959	687857	688891	898	6	1
8	7	0	1	2	691424	692077	693123	653	6	1
7	8	1	0	1	695656	696297	697339	641	6	1
6	5	1	0	2	699871	700832	701870	961	5	1
8	7	0	1	2	704403	705164	706202	761	6	1
8	7	0	1	2	708735	709364	710401	629	6	1
7	8	1	0	1	712933	713747	714782	814	6	1
6	5	0	1	1	717315	718038	719081	723	5	1
5	6	0	0	2	721613	722502	723546	889	5	1
7	8	1	0	1	726078	726763	727811	685	6	1
7	8	1	0	1	730344	730891	731926	547	6	1
6	5	0	1	2	734459	735202	736242	743	5	1
6	5	0	1	1	738774	739453	740490	679	5	1
5	6	1	0	2	743023	743887	744922	864	5	1
6	5	1	1	2	747454	748503	749554	1049	5	1
7	8	1	0	1	752086	752774	753819	688	6	1
6	5	1	1	1	756351	756760	757801	409	5	1
7	8	0	0	1	760333	761021	762066	688	6	1
6	5	0	1	2	764598	765221	766264	623	5	1
6	5	1	1	2	768797	769349	770396	552	5	1
5	6	1	1	1	772929	773671	774711	742	5	1
8	7	0	0	2	777244	777820	778860	576	6	1
7	8	1	0	1	781392	782009	783059	617	6	1
5	6	0	0	1	785591	786301	787340	710	5	1
5	6	1	1	1	789873	790419	791456	546	5	1
8	7	0	1	2	793988	794537	795588	549	6	1
5	6	0	1	1	798120	798767	799803	647	5	1
7	8	0	1	1	802335	802825	803868	490	6	1
7	5	1	1	1	806400	806953	808000	553	7	2
5	7	1	1	2	810532	811194	812232	662	7	2
5	7	1	0	2	814764	815505	816547	741	7	2
5	7	1	1	2	819079	819634	820679	555	7	2
7	5	1	1	1	823211	823874	824911	663	7	2
7	5	1	1	1	827443	828115	829159	672	7	2
5	7	1	0	2	831692	832111	833158	419	7	2
5	7	0	0	2	835690	836291	837340	601	7	2
7	5	1	1	1	839872	840410	841455	538	7	2
5	7	1	0	2	843987	844864	845903	877	7	2
5	7	0	1	1	848436	849074	850118	638	7	2
7	5	1	0	1	852651	853141	854184	490	7	2
7	5	1	1	1	856716	857199	858249	483	7	2
7	5	1	1	1	860781	861216	862264	435	7	2
5	7	1	0	2	864797	865426	866463	629	7	2
7	5	1	1	1	868995	869809	870845	814	7	2
5	7	0	1	2	873377	873825	874860	448	7	2
7	5	1	1	1	877392	877924	878958	532	7	2
7	5	1	1	1	881491	882001	883040	510	7	2
5	7	1	1	2	885573	886110	887155	537	7	2
7	5	0	0	1	889688	890137	891187	449	7	2
7	5	1	1	1	893720	894195	895236	475	7	2
5	7	0	1	2	897768	898242	899285	474	7	2
7	5	0	1	1	901817	902178	903217	361	7	2
5	7	0	1	2	905749	906306	907348	557	7	2
5	7	0	0	2	909881	910333	911380	452	7	2
5	7	1	1	2	913913	914269	915312	356	7	2
7	5	1	1	1	917845	918224	919261	379	7	2
5	7	0	1	2	921793	922150	923193	357	7	2
7	5	0	1	1	925725	926238	927275	513	7	2
11	12	1	0	1	934839	935757	936805	918	9	1
11	12	1	0	1	939337	939886	940920	549	9	1
10	9	1	0	2	943452	944198	945235	746	8	1
12	11	1	1	2	947768	948693	949734	925	9	1
9	10	0	1	2	952266	953533	954582	1267	8	1
10	9	1	1	1	957114	957734	958780	620	8	1
9	10	1	1	2	961313	961771	962812	458	8	1
10	9	1	1	1	965345	965981	967028	636	8	1
10	9	0	0	1	969560	969896	970943	336	8	1
10	9	1	1	1	973475	973812	974858	337	8	1
9	10	1	1	2	977391	978052	979090	661	8	1
11	12	0	0	1	981622	982242	983289	620	9	1
9	10	1	0	2	985821	986391	987437	570	8	1
11	12	0	1	1	989970	990561	991602	591	9	1
10	9	1	0	2	994135	994934	995984	799	8	1
10	9	0	1	1	998517	998991	1000033	474	8	1
9	10	1	0	1	1002565	1003364	1004414	799	8	1
11	12	1	1	1	1006947	1007696	1008746	749	9	1
11	12	1	0	1	1011279	1011662	1012712	383	9	1
10	9	1	1	1	1015244	1016198	1017243	954	8	1
12	11	0	1	2	1019776	1020510	1021558	734	9	1
12	11	0	1	2	1024091	1024578	1025624	487	9	1
11	12	1	0	1	1028156	1028666	1029706	510	9	1
9	10	1	1	2	1032238	1033181	1034221	943	8	1
12	11	0	1	2	1036753	1037433	1038469	680	9	1
10	9	0	1	1	1041002	1041734	1042784	732	8	1
9	10	1	0	1	1045317	1046036	1047083	719	8	1
11	12	1	0	1	1049615	1050145	1051181	530	9	1
12	11	1	0	2	1053714	1054325	1055363	611	9	1
10	9	0	1	1	1057896	1058413	1059462	517	8	1
10	9	1	1	1	1061994	1062542	1063577	548	8	1
9	10	1	1	2	1066110	1066853	1067892	743	8	1
12	11	0	1	2	1070425	1071003	1072041	578	9	1
9	10	0	0	2	1074573	1075406	1076456	833	8	1
11	12	1	1	1	1078988	1079646	1080688	658	9	1
12	11	1	0	2	1083220	1083643	1084686	423	9	1
12	11	0	1	2	1087219	1088189	1089235	970	9	1
12	11	0	1	2	1091767	1092236	1093283	469	9	1
11	12	1	1	1	1095816	1096385	1097432	569	9	1
11	12	1	0	1	1099964	1100361	1101397	397	9	1
9	10	1	0	2	1103930	1104683	1105729	753	8	1
9	10	1	0	2	1108261	1108680	1109728	419	8	1
9	10	1	1	2	1112260	1112737	1113776	477	8	1
11	12	0	0	1	1116309	1116866	1117908	557	9	1
12	11	1	1	2	1120441	1121025	1122073	584	9	1
9	10	1	0	2	1124606	1125154	1126189	548	8	1
10	9	0	1	2	1128721	1129333	1130370	612	8	1
12	11	0	1	2	1132903	1133472	1134519	569	9	1
10	9	1	1	2	1137051	1137662	1138701	611	8	1
11	12	1	0	1	1141233	1141842	1142883	609	9	1
12	11	1	0	2	1145415	1145920	1146965	505	9	1
9	10	1	1	2	1149497	1150191	1151230	694	8	1
11	12	1	0	1	1153762	1154350	1155395	588	9	1
12	11	0	1	1	1157927	1158672	1159710	745	9	1
12	11	0	1	2	1162243	1162730	1163775	487	9	1
9	10	0	1	2	1166308	1166900	1167941	592	8	1
10	9	1	1	2	1170473	1171110	1172156	637	8	1
10	9	1	1	2	1174688	1175330	1176371	642	8	1
12	11	0	1	2	1178903	1179551	1180586	648	9	1
11	12	1	0	1	1183119	1183669	1184718	550	9	1
9	11	1	1	2	1187251	1187697	1188733	446	10	2
11	9	1	0	1	1191266	1191683	1192732	417	10	2
9	11	1	1	2	1195264	1195690	1196731	426	10	2
11	9	1	1	1	1199263	1199859	1200896	596	10	2
11	9	1	1	1	1203428	1204120	1205161	692	10	2
9	11	1	1	2	1207693	1208269	1209309	576	10	2
11	9	0	1	1	1211842	1212357	1213391	515	10	2
9	11	0	1	2	1215924	1216485	1217523	561	10	2
9	11	1	1	2	1220056	1220482	1221522	426	10	2
11	9	1	1	2	1224054	1224804	1225854	750	10	2
11	9	1	1	2	1228386	1229045	1230086	659	10	2
9	11	1	1	2	1232618	1233184	1234234	566	10	2
9	11	1	1	2	1236767	1237394	1238433	627	10	2
11	9	0	0	2	1240965	1241950	1242998	985	10	2
11	9	1	1	2	1245530	1246414	1247463	884	10	2
9	11	1	0	2	1249995	1250574	1251611	579	10	2
11	9	0	0	2	1254144	1254856	1255893	712	10	2
9	11	0	1	2	1258426	1258934	1259975	508	10	2
11	9	1	1	2	1262508	1263195	1264240	687	10	2
9	11	1	1	2	1266773	1267578	1268622	805	10	2
11	9	1	1	2	1271155	1271982	1273021	827	10	2
9	11	1	1	2	1275553	1276060	1277102	507	10	2
11	9	1	1	2	1279635	1280138	1281184	503	10	2
11	9	1	1	2	1283717	1284135	1285183	418	10	2
11	9	1	1	2	1287715	1288132	1289182	417	10	2
9	11	1	1	2	1291714	1292291	1293330	577	10	2
9	11	1	1	2	1295863	1296247	1297295	384	10	2
9	11	1	1	2	1299828	1300122	1301161	294	10	2
11	9	0	0	2	1303693	1304118	1305159	425	10	2
9	11	1	0	2	1307692	1308095	1309141	403	10	2
