# Supplementary material for: Publisher Correction: Learning relative values in the striatum induces violations of normative decision making
Source: Nat Commun. 2019 Jun 27;10:2833. doi: 10.1038/s41467-019-10718-8 (PMC6597713; doi:10.1038/s41467-019-10718-8)
Supplement: Supplementary file 1 — Supplementary Figures [file 41467_2019_10718_MOESM1_ESM.zip › exp1/VP11.dat]

stim_left	stim_right	bait_left	bait_right	choice	stim_onset	resp_onset	outcome_onset	RT	trl_type	block
3	4	1	1	2	16	937	1982	921	2	1
1	2	1	1	1	4514	5411	6447	897	1	1
1	2	0	1	1	8979	9733	10779	754	1	1
1	2	1	1	2	13311	13994	15044	683	1	1
2	1	0	1	1	17576	18560	19609	984	1	1
3	4	0	1	1	22141	23096	24141	955	2	1
1	2	0	0	2	26673	27499	28539	826	1	1
2	1	0	1	1	31072	31943	32988	871	1	1
4	3	0	1	2	35520	36620	37669	1100	2	1
4	3	0	1	2	40202	41430	42468	1228	2	1
1	2	1	0	1	45000	45833	46883	833	1	1
4	3	0	1	2	49415	50094	51131	679	2	1
3	4	1	1	1	53664	54446	55496	782	2	1
1	2	1	1	1	58029	59002	60045	973	1	1
3	4	1	0	1	62577	63303	64343	726	2	1
1	2	0	0	1	66876	67676	68725	800	1	1
3	4	0	1	1	71258	71936	72974	678	2	1
2	1	1	0	2	75506	76593	77639	1087	1	1
2	1	0	1	2	80171	81027	82070	856	1	1
2	1	0	1	2	84603	85440	86486	837	1	1
3	4	1	1	1	89018	89487	90534	469	2	1
2	1	0	1	2	93067	94042	95083	975	1	1
2	1	1	1	2	97615	98456	99498	841	1	1
2	1	0	1	2	102030	102960	103996	930	1	1
3	4	0	0	1	106529	107241	108278	712	2	1
1	2	0	1	1	110810	111868	112910	1058	1	1
4	3	0	1	2	115442	116169	117208	727	2	1
1	2	0	1	1	119741	120653	121690	912	1	1
3	4	1	0	1	124222	124934	125972	712	2	1
4	3	0	0	2	128504	129256	130304	752	2	1
3	4	0	1	1	132836	133598	134635	762	2	1
2	1	1	1	2	137168	138021	139067	853	1	1
4	3	0	0	2	141600	142262	143299	662	2	1
4	3	0	0	2	145831	146268	147314	437	2	1
2	1	1	1	2	149847	150631	151679	784	1	1
2	1	0	1	2	154212	154871	155911	659	1	1
4	3	1	1	2	158444	159223	160260	779	2	1
1	2	1	1	1	162792	163524	164558	732	1	1
2	1	1	0	2	167091	167703	168740	612	1	1
3	4	0	1	1	171273	171994	173039	721	2	1
3	4	0	0	1	175571	176468	177504	897	2	1
3	4	1	0	1	180036	180515	181552	479	2	1
2	1	1	1	2	184085	184797	185834	712	1	1
4	3	0	0	2	188367	189017	190066	650	2	1
1	2	1	1	1	192598	193440	194481	842	1	1
1	2	1	0	1	197014	197497	198546	483	1	1
3	4	0	0	1	201079	201727	202778	648	2	1
1	2	1	0	1	205311	206038	207077	727	1	1
4	3	0	1	2	209609	210350	211392	741	2	1
4	3	0	0	2	213924	214804	215840	880	2	1
3	4	0	1	1	218373	218942	219989	569	2	1
4	3	0	1	2	222521	222979	224021	458	2	1
1	2	0	0	1	226553	227210	228253	657	1	1
4	3	0	0	2	230785	231338	232385	553	2	1
3	4	1	0	1	234917	235436	236483	519	2	1
4	3	0	0	2	239016	239595	240632	579	2	1
1	2	1	0	1	243164	243835	244880	671	1	1
4	3	0	1	2	247413	248116	249162	703	2	1
2	1	0	1	2	251694	252499	253544	805	1	1
2	1	1	0	2	256076	257207	258242	1131	1	1
1	3	1	1	2	260775	261772	262807	997	3	2
4	2	0	1	1	265340	266430	267472	1090	4	2
4	2	0	1	2	270005	270894	271937	889	4	2
1	3	1	1	2	274470	275511	276552	1041	3	2
4	2	1	1	2	279085	280026	281067	941	4	2
2	4	0	0	1	283600	284368	285416	768	4	2
2	4	1	0	1	287948	289116	290164	1168	4	2
2	4	0	1	1	292697	293336	294379	639	4	2
3	1	0	0	1	296912	297556	298595	644	3	2
4	2	0	0	2	301127	301726	302760	599	4	2
4	2	1	0	2	305292	305936	306975	644	4	2
2	4	0	0	1	309508	310318	311357	810	4	2
1	3	1	0	2	313889	314742	315789	853	3	2
2	4	1	0	1	318321	318961	320004	640	4	2
1	3	1	1	2	322536	323130	324169	594	3	2
1	3	1	1	2	326702	327289	328334	587	3	2
1	3	1	1	2	330867	331448	332483	581	3	2
2	4	0	1	1	335015	335861	336898	846	4	2
4	2	1	1	1	339430	340162	341196	732	4	2
1	3	1	1	2	343729	344311	345345	582	3	2
3	1	0	1	1	347877	348571	349610	694	3	2
2	4	0	0	2	352143	352924	353959	781	4	2
3	1	0	0	2	356491	357194	358240	703	3	2
3	1	0	1	2	360773	361313	362356	540	3	2
2	4	0	1	2	364888	365583	366621	695	4	2
1	3	0	0	1	369153	370017	371053	864	3	2
4	2	0	0	1	373585	374308	375351	723	4	2
2	4	0	0	2	377884	378508	379550	624	4	2
1	3	1	0	1	382082	382697	383732	615	3	2
4	2	0	0	1	386264	386958	387997	694	4	2
1	3	0	0	1	390529	391128	392162	599	3	2
1	3	1	1	1	394694	395246	396294	552	3	2
2	4	1	0	2	398826	399720	400759	894	4	2
3	1	0	0	2	403291	403849	404891	558	3	2
3	1	1	1	2	407423	407927	408973	504	3	2
3	1	0	0	2	411505	412005	413055	500	3	2
3	1	0	1	2	415587	416052	417087	465	3	2
2	4	1	1	2	419619	420760	421802	1141	4	2
3	1	1	1	2	424334	425153	426200	819	3	2
1	3	0	0	1	428732	429515	430565	783	3	2
2	4	0	0	2	433098	433766	434814	668	4	2
3	1	1	1	2	437346	437915	438962	569	3	2
2	4	0	0	2	441495	442176	443211	681	4	2
1	3	1	1	1	445743	446263	447309	520	3	2
1	3	0	0	1	449842	450412	451458	570	3	2
4	2	1	1	1	453990	454856	455906	866	4	2
2	4	1	0	2	458439	459137	460188	698	4	2
3	1	0	0	2	462721	463663	464703	942	3	2
4	2	0	0	2	467236	468107	469152	871	4	2
1	3	1	1	1	471684	472591	473633	907	3	2
3	1	1	1	2	476166	477493	478532	1327	3	2
4	2	0	0	2	481064	482059	483097	995	4	2
3	1	1	1	2	485629	486553	487595	924	3	2
3	1	0	1	2	490128	490997	492044	869	3	2
4	2	1	1	2	494576	495471	496509	895	4	2
4	2	0	1	2	499041	499559	500607	518	4	2
4	2	0	1	2	503140	503565	504606	425	4	2
2	4	1	0	1	507138	508151	509188	1013	4	2
4	2	0	1	2	511720	512381	513420	661	4	2
3	1	1	1	2	515952	516479	517518	527	3	2
7	8	0	1	1	525082	526230	527265	1148	6	1
6	5	1	1	1	529797	531152	532196	1355	5	1
6	5	1	1	1	534729	535748	536795	1019	5	1
6	5	0	0	1	539327	540182	541226	855	5	1
5	6	1	1	2	543759	544727	545775	968	5	1
5	6	1	1	2	548307	548988	550023	681	5	1
8	7	1	1	2	552556	553929	554972	1373	6	1
8	7	1	1	2	557504	557977	559020	473	6	1
7	8	1	0	1	561553	562187	563235	634	6	1
5	6	0	0	2	565768	566549	567584	781	5	1
6	5	1	1	1	570116	571054	572099	938	5	1
8	7	0	1	2	574631	575468	576514	837	6	1
8	7	0	1	2	579047	579556	580596	509	6	1
6	5	0	1	1	583128	584000	585044	872	5	1
8	7	0	0	2	587577	588240	589276	663	6	1
5	6	0	1	1	591809	592582	593625	773	5	1
5	6	0	0	2	596157	596965	598007	808	5	1
6	5	0	1	1	600539	601114	602155	575	5	1
8	7	0	1	2	604688	605395	606437	707	6	1
7	8	0	0	1	608969	609605	610652	636	6	1
5	6	1	0	1	613185	613998	615034	813	5	1
7	8	1	1	1	617566	618351	619399	785	6	1
5	6	0	0	1	621932	622703	623748	771	5	1
8	7	1	0	2	626280	627065	628113	785	6	1
5	6	1	0	1	630645	631540	632578	895	5	1
5	6	1	1	1	635110	635688	636726	578	5	1
7	8	1	0	1	639259	639970	641008	711	6	1
6	5	1	1	2	643541	644769	645807	1228	5	1
8	7	0	0	2	648339	648939	649988	600	6	1
7	8	1	0	1	652521	653138	654187	617	6	1
7	8	0	0	1	656719	657287	658336	568	6	1
8	7	0	1	2	660868	661557	662601	689	6	1
8	7	0	1	2	665133	665726	666766	593	6	1
8	7	0	1	2	669298	670038	671081	740	6	1
7	8	1	0	1	673614	674715	675763	1101	6	1
6	5	1	0	2	678295	679088	680128	793	5	1
8	7	0	1	2	682660	683247	684293	587	6	1
8	7	0	1	2	686826	687477	688525	651	6	1
7	8	1	0	1	691057	691525	692574	468	6	1
6	5	0	1	2	695106	695928	696972	822	5	1
5	6	0	0	1	699504	700138	701187	634	5	1
7	8	1	0	1	703720	704388	705436	668	6	1
7	8	1	0	1	707968	708507	709551	539	6	1
6	5	0	1	2	712083	712808	713849	725	5	1
6	5	0	1	2	716382	717069	718115	687	5	1
5	6	1	0	1	720647	721259	722296	612	5	1
6	5	1	1	2	724829	725591	726628	762	5	1
7	8	1	0	1	729161	729882	730927	721	6	1
6	5	1	1	2	733459	734316	735359	857	5	1
7	8	0	0	1	737891	738506	739540	615	6	1
6	5	0	1	2	742073	742991	744039	918	5	1
6	5	1	1	2	746571	747434	748471	863	5	1
5	6	1	1	1	751003	751776	752819	773	5	1
8	7	0	0	2	755352	756058	757101	706	6	1
7	8	1	0	1	759633	760359	761399	726	6	1
5	6	0	0	1	763932	764732	765781	800	5	1
5	6	1	1	1	768314	768820	769863	506	5	1
8	7	0	1	2	772396	772990	774028	594	6	1
5	6	0	1	1	776561	777322	778360	761	5	1
7	8	0	1	1	780893	781775	782825	882	6	1
7	5	1	1	1	785358	785863	786907	505	7	2
5	7	1	1	2	789440	790409	791456	969	7	2
5	7	1	0	2	793988	794649	795687	661	7	2
5	7	1	1	1	798220	798656	799703	436	7	2
7	5	1	1	2	802235	802764	803801	529	7	2
7	5	1	1	2	806334	806812	807850	478	7	2
5	7	1	0	1	810382	810940	811982	558	7	2
5	7	0	0	1	814514	815110	816147	596	7	2
7	5	1	1	2	818679	819187	820229	508	7	2
5	7	1	0	1	822761	823367	824411	606	7	2
5	7	0	1	1	826943	827435	828476	492	7	2
7	5	1	0	2	831008	831553	832591	545	7	2
7	5	1	1	2	835124	835905	836940	781	7	2
7	5	1	1	2	839472	840186	841222	714	7	2
5	7	1	0	1	843754	844213	845253	459	7	2
7	5	1	1	2	847786	848413	849452	627	7	2
5	7	0	1	1	851984	852491	853534	507	7	2
7	5	1	1	2	856066	856945	857982	879	7	2
7	5	1	1	2	860515	861185	862231	670	7	2
5	7	1	1	1	864763	865233	866279	470	7	2
7	5	0	0	2	868812	869270	870311	458	7	2
7	5	1	1	2	872844	873398	874443	554	7	2
5	7	0	1	1	876976	877669	878708	693	7	2
7	5	0	1	1	881241	882012	883057	771	7	2
5	7	0	1	1	885589	886761	887805	1172	7	2
5	7	0	0	1	890338	891296	892337	958	7	2
5	7	1	1	1	894869	895354	896402	485	7	2
7	5	1	1	2	898935	899797	900834	862	7	2
5	7	0	1	1	903366	903845	904883	479	7	2
7	5	0	1	2	907415	907953	908998	538	7	2
11	12	1	0	1	916562	917370	918411	808	9	1
11	12	1	0	1	920944	921682	922726	738	9	1
10	9	1	0	1	925259	926157	927191	898	8	1
12	11	1	1	2	929724	930570	931607	846	9	1
9	10	0	1	2	934139	934913	935955	774	8	1
10	9	1	1	1	938488	938930	939970	442	8	1
9	10	1	1	2	942503	942876	943919	373	8	1
10	9	1	1	1	946451	946954	948001	503	8	1
10	9	0	0	1	950533	951113	952149	580	8	1
10	9	1	1	1	954682	955150	956198	468	8	1
9	10	1	1	2	958730	959167	960213	437	8	1
11	12	0	0	1	962746	963683	964728	937	9	1
9	10	1	0	2	967261	967933	968977	672	8	1
11	12	0	1	1	971509	972621	973659	1112	9	1
10	9	1	0	1	976191	977035	978074	844	8	1
10	9	0	1	1	980606	981194	982239	588	8	1
9	10	1	0	2	984771	985405	986454	634	8	1
11	12	1	1	1	988987	989605	990653	618	9	1
11	12	1	0	1	993185	993632	994668	447	9	1
10	9	1	1	1	997200	997761	998800	561	8	1
12	11	0	1	2	1001332	1002073	1003115	741	9	1
12	11	0	1	2	1005647	1006456	1007497	809	9	1
11	12	1	0	1	1010029	1010605	1011645	576	9	1
9	10	1	1	2	1014178	1014785	1015827	607	8	1
12	11	0	1	2	1018360	1018924	1019959	564	9	1
10	9	0	1	1	1022491	1023124	1024174	633	8	1
9	10	1	0	2	1026707	1027202	1028239	495	8	1
11	12	1	0	1	1030772	1031789	1032838	1017	9	1
12	11	1	0	2	1035370	1036223	1037270	853	9	1
10	9	0	1	2	1039802	1040382	1041418	580	8	1
10	9	1	1	2	1043951	1044389	1045433	438	8	1
9	10	1	1	1	1047966	1048456	1049499	490	8	1
12	11	0	1	2	1052031	1052890	1053930	859	9	1
9	10	0	0	1	1056463	1057182	1058229	719	8	1
11	12	1	1	1	1060761	1061473	1062511	712	9	1
12	11	1	0	2	1065043	1065724	1066759	681	9	1
12	11	0	1	2	1069292	1069741	1070791	449	9	1
12	11	0	1	2	1073324	1073860	1074906	536	9	1
11	12	1	1	1	1077439	1078253	1079288	814	9	1
11	12	1	0	1	1081821	1082453	1083503	632	9	1
9	10	1	0	2	1086036	1086694	1087735	658	8	1
9	10	1	0	1	1090268	1090721	1091767	453	8	1
9	10	1	1	1	1094300	1094707	1095749	407	8	1
11	12	0	0	1	1098282	1098917	1099964	635	9	1
12	11	1	1	2	1102497	1103433	1104479	936	9	1
9	10	1	0	2	1107012	1107877	1108928	865	8	1
10	9	0	1	2	1111460	1112016	1113060	556	8	1
12	11	0	1	2	1115592	1116430	1117475	838	9	1
10	9	1	1	2	1120007	1120559	1121607	552	8	1
11	12	1	0	1	1124139	1124952	1125989	813	9	1
12	11	1	0	2	1128521	1129456	1130504	935	9	1
9	10	1	1	1	1133036	1133799	1134836	763	8	1
11	12	1	0	1	1137368	1138091	1139134	723	9	1
12	11	0	1	1	1141666	1142626	1143666	960	9	1
12	11	0	1	2	1146198	1146775	1147814	577	9	1
9	10	0	1	1	1150347	1151311	1152346	964	8	1
10	9	1	1	2	1154879	1155277	1156311	398	8	1
10	9	1	1	2	1158844	1159334	1160377	490	8	1
12	11	0	1	2	1162909	1164012	1165058	1103	9	1
11	12	1	0	1	1167591	1168578	1169623	987	9	1
9	11	1	1	1	1172156	1172890	1173939	734	10	2
11	9	1	0	1	1176471	1177548	1178587	1077	10	2
9	11	1	1	2	1181119	1181544	1182585	425	10	2
11	9	1	1	1	1185118	1185663	1186701	545	10	2
11	9	1	1	1	1189233	1189893	1190933	660	10	2
9	11	1	1	2	1193465	1193950	1194998	485	10	2
11	9	0	1	1	1197530	1198089	1199130	559	10	2
9	11	0	1	2	1201662	1202228	1203278	566	10	2
9	11	1	1	2	1205811	1206662	1207710	851	10	2
11	9	1	1	1	1210242	1211035	1212075	793	10	2
11	9	1	1	1	1214608	1215408	1216457	800	10	2
9	11	1	1	2	1218989	1219811	1220855	822	10	2
9	11	1	1	1	1223388	1224337	1225387	949	10	2
11	9	0	0	2	1227920	1228557	1229602	637	10	2
11	9	1	1	2	1232135	1232686	1233734	551	10	2
9	11	1	0	1	1236267	1236713	1237750	446	10	2
11	9	0	0	1	1240282	1241015	1242065	733	10	2
9	11	0	1	2	1244597	1245134	1246180	537	10	2
11	9	1	1	1	1248712	1249354	1250395	642	10	2
9	11	1	1	2	1252928	1253615	1254660	687	10	2
11	9	1	1	2	1257193	1258405	1259442	1212	10	2
9	11	1	1	1	1261974	1262788	1263824	814	10	2
11	9	1	1	2	1266356	1266775	1267822	419	10	2
11	9	1	1	2	1270355	1270944	1271988	589	10	2
11	9	1	1	2	1274520	1275032	1276069	512	10	2
9	11	1	1	1	1278602	1279009	1280051	407	10	2
9	11	1	1	1	1282584	1283158	1284200	574	10	2
9	11	1	1	1	1286732	1287164	1288199	432	10	2
11	9	0	0	2	1290731	1291140	1292180	409	10	2
9	11	1	0	1	1294713	1295137	1296179	424	10	2
