# Supplementary material for: Publisher Correction: Learning relative values in the striatum induces violations of normative decision making
Source: Nat Commun. 2019 Jun 27;10:2833. doi: 10.1038/s41467-019-10718-8 (PMC6597713; doi:10.1038/s41467-019-10718-8)
Supplement: Supplementary file 1 — Supplementary Figures [file 41467_2019_10718_MOESM1_ESM.zip › exp1/VP12.dat]

stim_left	stim_right	bait_left	bait_right	choice	stim_onset	resp_onset	outcome_onset	RT	trl_type	block
3	4	1	1	nan	16	nan	nan	nan	2	1
3	4	1	1	2	6097	6902	7946	805	2	1
1	2	1	1	2	10479	11519	12561	1040	1	1
1	2	0	1	2	15094	16329	17376	1235	1	1
1	2	1	1	2	19909	20692	21742	783	1	1
2	1	0	1	1	24274	25207	26257	933	1	1
3	4	0	1	nan	28789	nan	nan	nan	2	1
3	4	0	1	1	34854	35477	36520	623	2	1
1	2	0	0	2	39052	40033	41068	981	1	1
2	1	0	1	1	43601	44457	45500	856	1	1
4	3	0	1	2	48049	48921	49965	872	2	1
4	3	0	1	2	52497	53263	54313	766	2	1
1	2	1	0	2	56846	57849	58895	1003	1	1
4	3	0	1	2	61428	62100	63144	672	2	1
3	4	1	1	1	65676	66920	67959	1244	2	1
1	2	1	1	1	70491	71486	72524	995	1	1
3	4	1	0	1	75056	75696	76739	640	2	1
1	2	0	0	1	79271	80384	81421	1113	1	1
3	4	0	1	1	83953	84685	85736	732	2	1
2	1	1	0	2	88268	89271	90318	1003	1	1
2	1	0	1	1	92850	93684	94733	834	1	1
2	1	0	1	2	97265	98281	99331	1016	1	1
3	4	1	1	1	101863	102613	103663	750	2	1
2	1	0	1	2	106195	106935	107978	740	1	1
2	1	1	1	2	110510	111460	112510	950	1	1
2	1	0	1	2	115042	115904	116942	862	1	1
3	4	0	0	1	119474	120215	121257	741	2	1
1	2	0	1	1	123789	124659	125705	870	1	1
4	3	0	1	2	128254	129032	130070	778	2	1
1	2	0	1	1	132619	133353	134402	734	1	1
3	4	1	0	1	136935	137614	138651	679	2	1
4	3	0	0	2	141200	141803	142849	603	2	1
3	4	0	1	1	145382	146074	147114	692	2	1
2	1	1	1	2	149647	150650	151696	1003	1	1
4	3	0	0	2	154229	155135	156178	906	2	1
4	3	0	0	2	158710	159568	160610	858	2	1
2	1	1	1	2	163142	164195	165241	1053	1	1
2	1	0	1	2	167774	168486	169523	712	1	1
4	3	1	1	2	172056	172920	173955	864	2	1
1	2	1	1	1	176487	177272	178320	785	1	1
2	1	1	0	2	180853	181665	182702	812	1	1
3	4	0	1	1	185234	185957	187000	723	2	1
3	4	0	0	1	189549	190309	191349	760	2	1
3	4	1	0	1	193881	194611	195647	730	2	1
2	1	1	1	2	198180	199025	200062	845	1	1
4	3	0	0	2	202612	203265	204311	653	2	1
1	2	1	1	1	206843	207699	208743	856	1	1
1	2	1	0	1	211275	211919	212958	644	1	1
3	4	0	0	1	215490	216190	217240	700	2	1
1	2	1	0	1	219772	220400	221438	628	1	1
4	3	0	1	2	223971	224702	225737	731	2	1
4	3	0	0	2	228269	229024	230069	755	2	1
3	4	0	1	1	232601	233274	234317	673	2	1
4	3	0	1	2	236850	237504	238549	654	2	1
1	2	0	0	1	241081	241918	242964	837	1	1
4	3	0	0	2	245497	246392	247429	895	2	1
3	4	1	0	1	249962	250612	251661	650	2	1
4	3	0	0	2	254194	254903	255943	709	2	1
1	2	1	0	1	258475	259164	260208	689	1	1
4	3	0	1	2	262741	263466	264507	725	2	1
2	1	0	1	2	267039	268011	269055	972	1	1
2	1	1	0	2	271587	272354	273403	767	1	1
1	3	1	1	2	275953	276899	277935	946	3	2
4	2	0	1	2	280468	281302	282350	834	4	2
4	2	0	1	2	284899	285899	286949	1000	4	2
1	3	1	1	2	289481	290698	291747	1217	3	2
4	2	1	1	2	294280	295295	296345	1015	4	2
2	4	0	0	1	298878	300166	301210	1288	4	2
2	4	1	0	1	303743	304742	305792	999	4	2
2	4	0	1	1	308341	309247	310291	906	4	2
3	1	0	0	1	312823	313884	314922	1061	3	2
4	2	0	0	2	317455	318440	319487	985	4	2
4	2	1	0	2	322020	322966	324002	946	4	2
2	4	0	0	1	326535	327430	328468	895	4	2
1	3	1	0	2	331000	331965	333016	965	3	2
2	4	1	0	1	335548	336715	337764	1167	4	2
1	3	1	1	2	340297	341220	342263	923	3	2
1	3	1	1	2	344812	345633	346678	821	3	2
1	3	1	1	2	349210	349976	351026	766	3	2
2	4	0	1	1	353559	354420	355458	861	4	2
4	2	1	1	2	357991	358925	359973	934	4	2
1	3	1	1	2	362506	363461	364505	955	3	2
3	1	0	1	1	367037	367874	368920	837	3	2
2	4	0	0	1	371453	372643	373685	1190	4	2
3	1	0	0	1	376218	377047	378084	829	3	2
3	1	0	1	1	380616	381389	382432	773	3	2
2	4	0	1	1	384981	385864	386914	883	4	2
1	3	0	0	2	389463	390420	391462	957	3	2
4	2	0	0	2	393995	394894	395944	899	4	2
2	4	0	0	1	398476	399440	400476	964	4	2
1	3	1	0	2	403008	403721	404758	713	3	2
4	2	0	0	2	407307	408277	409323	970	4	2
1	3	0	0	2	411872	412721	413771	849	3	2
1	3	1	1	2	416304	417043	418086	739	3	2
2	4	1	0	1	420619	421497	422535	878	4	2
3	1	0	0	1	425084	425738	426783	654	3	2
3	1	1	1	1	429316	429795	430832	479	3	2
3	1	0	0	1	433364	434006	435047	642	3	2
3	1	0	1	1	437579	438094	439129	515	3	2
2	4	1	1	1	441661	442487	443527	826	4	2
3	1	1	1	2	446060	446829	447876	769	3	2
1	3	0	0	1	450408	451202	452241	794	3	2
2	4	0	0	1	454773	455718	456756	945	4	2
3	1	1	1	2	459288	460111	461154	823	3	2
2	4	0	0	1	463687	464667	465703	980	4	2
1	3	1	1	1	468235	469050	470085	815	3	2
1	3	0	0	1	472617	473311	474350	694	3	2
4	2	1	1	2	476882	477959	478998	1077	4	2
2	4	1	0	2	481531	482516	483563	985	4	2
3	1	0	0	2	486096	487113	488162	1017	3	2
4	2	0	0	2	490711	491913	492960	1202	4	2
1	3	1	1	1	495509	496460	497508	951	3	2
3	1	1	1	2	500041	501219	502257	1178	3	2
4	2	0	0	2	504789	505806	506855	1017	4	2
3	1	1	1	2	509388	510444	511487	1056	3	2
3	1	0	1	2	514019	514695	515735	676	3	2
4	2	1	1	2	518268	519332	520367	1064	4	2
4	2	0	1	2	522900	524204	525249	1304	4	2
4	2	0	1	2	527798	528943	529980	1145	4	2
2	4	1	0	1	532513	533275	534312	762	4	2
4	2	0	1	2	536845	537811	538861	966	4	2
3	1	1	1	2	541393	542438	543476	1045	3	2
7	8	0	1	1	551040	551896	552939	856	6	1
6	5	1	1	2	555488	556482	557521	994	5	1
6	5	1	1	2	560053	561018	562053	965	5	1
6	5	0	0	2	564585	565188	566234	603	5	1
5	6	1	1	1	568767	569550	570600	783	5	1
5	6	1	1	1	573132	573852	574898	720	5	1
8	7	1	1	1	577430	578367	579413	937	6	1
8	7	1	1	1	581946	582607	583645	661	6	1
7	8	1	0	2	586177	586817	587860	640	6	1
5	6	0	0	1	590393	591251	592292	858	5	1
6	5	1	1	2	594824	595614	596657	790	5	1
8	7	0	1	1	599190	599977	601022	787	6	1
8	7	0	1	2	603555	604258	605304	703	6	1
6	5	0	1	2	607837	608875	609919	1038	5	1
8	7	0	0	2	612452	613370	614418	918	6	1
5	6	0	1	1	616950	617855	618899	905	5	1
5	6	0	0	1	621448	622371	623414	923	5	1
6	5	0	1	2	625947	626642	627680	695	5	1
8	7	0	1	2	630229	631137	632178	908	6	1
7	8	0	0	1	634710	635510	636560	800	6	1
5	6	1	0	1	639109	640097	641142	988	5	1
7	8	1	1	1	643674	644389	645423	715	6	1
5	6	0	0	1	647972	648741	649789	769	5	1
8	7	1	0	2	652321	653257	654304	936	6	1
5	6	1	0	1	656836	657641	658685	805	5	1
5	6	1	1	1	661218	662034	663084	816	5	1
7	8	1	0	2	665633	666651	667699	1018	6	1
6	5	1	1	nan	670231	nan	nan	nan	5	1
6	5	1	1	2	676313	677034	678079	721	5	1
8	7	0	0	2	680611	681529	682577	918	6	1
7	8	1	0	1	685109	685648	686692	539	6	1
7	8	0	0	1	689225	689869	690907	644	6	1
8	7	0	1	2	693440	693998	695039	558	6	1
8	7	0	1	2	697588	698259	699305	671	6	1
8	7	0	1	2	701837	702378	703420	541	6	1
7	8	1	0	1	705952	706426	707468	474	6	1
6	5	1	0	2	710017	711002	712050	985	5	1
8	7	0	1	2	714583	715172	716215	589	6	1
8	7	0	1	2	718764	719444	720480	680	6	1
7	8	1	0	1	723030	723634	724679	604	6	1
6	5	0	1	2	727211	728180	729227	969	5	1
5	6	0	0	1	731760	732400	733443	640	5	1
7	8	1	0	1	735975	736671	737708	696	6	1
7	8	1	0	1	740240	740790	741840	550	6	1
6	5	0	1	2	744372	744990	746038	618	5	1
6	5	0	1	2	748571	749139	750187	568	5	1
5	6	1	0	1	752719	753258	754302	539	5	1
6	5	1	1	2	756834	757346	758384	512	5	1
7	8	1	0	1	760916	761628	762666	712	6	1
6	5	1	1	2	765215	765787	766831	572	5	1
7	8	0	0	1	769363	769936	770979	573	6	1
6	5	0	1	2	773512	774105	775145	593	5	1
6	5	1	1	2	777694	778264	779310	570	5	1
5	6	1	1	1	781842	782414	783458	572	5	1
8	7	0	0	2	785991	786797	787840	806	6	1
7	8	1	0	1	790373	791159	792205	786	6	1
5	6	0	0	1	794738	795461	796504	723	5	1
5	6	1	1	1	799036	799509	800552	473	5	1
8	7	0	1	2	803085	803760	804801	675	6	1
5	6	0	1	1	807333	807807	808850	474	5	1
7	8	0	1	1	811382	811885	812931	503	6	1
7	5	1	1	1	815464	815923	816963	459	7	2
5	7	1	1	2	819496	819960	820995	464	7	2
5	7	1	0	2	823544	824140	825177	596	7	2
5	7	1	1	2	827710	828137	829176	427	7	2
7	5	1	1	1	831708	832103	833141	395	7	2
7	5	1	1	1	835673	836232	837273	559	7	2
5	7	1	0	2	839805	840168	841205	363	7	2
5	7	0	0	2	843737	844124	845170	387	7	2
7	5	1	1	1	847703	848131	849169	428	7	2
5	7	1	0	2	851718	852188	853234	470	7	2
5	7	0	1	1	855766	856338	857383	572	7	2
7	5	1	0	2	859932	860578	861614	646	7	2
7	5	1	1	1	864164	864575	865613	411	7	2
7	5	1	1	1	868145	868542	869578	397	7	2
5	7	1	0	2	872111	872508	873544	397	7	2
7	5	1	1	1	876076	876423	877459	347	7	2
5	7	0	1	2	879991	880379	881424	388	7	2
7	5	1	1	1	883957	884508	885556	551	7	2
7	5	1	1	1	888088	888504	889555	416	7	2
5	7	1	1	2	892104	892501	893537	397	7	2
7	5	0	0	1	896069	896579	897618	510	7	2
7	5	1	1	1	900151	900576	901617	425	7	2
5	7	0	1	2	904150	904593	905632	443	7	2
7	5	0	1	1	908181	908528	909564	347	7	2
5	7	0	1	2	912097	912657	913696	560	7	2
5	7	0	0	2	916229	916643	917678	414	7	2
5	7	1	1	2	920211	920731	921777	520	7	2
7	5	1	1	1	924309	924728	925775	419	7	2
5	7	0	1	2	928308	928643	929691	335	7	2
7	5	0	1	1	932223	932650	933689	427	7	2
11	12	1	0	2	941253	941761	942803	508	9	1
11	12	1	0	1	945335	945849	946885	514	9	1
10	9	1	0	2	949417	950171	951216	754	8	1
12	11	1	1	2	953749	954544	955582	795	9	1
9	10	0	1	1	958114	958825	959863	711	8	1
10	9	1	1	1	962396	962832	963879	436	8	1
9	10	1	1	2	966428	966981	968027	553	8	1
10	9	1	1	1	970560	971019	972059	459	8	1
10	9	0	0	1	974592	975056	976091	464	8	1
10	9	1	1	1	978623	979063	980106	440	8	1
9	10	1	1	2	982639	983141	984188	502	8	1
11	12	0	0	1	986737	987575	988620	838	9	1
9	10	1	0	2	991152	991764	992802	612	8	1
11	12	0	1	1	995334	995913	996950	579	9	1
10	9	1	0	1	999483	1000012	1001049	529	8	1
10	9	0	1	1	1003581	1004029	1005064	448	8	1
9	10	1	0	2	1007597	1008147	1009196	550	8	1
11	12	1	1	2	1011729	1012439	1013478	710	9	1
11	12	1	0	1	1016027	1016547	1017593	520	9	1
10	9	1	1	1	1020126	1020726	1021775	600	8	1
12	11	0	1	2	1024308	1025089	1026124	781	9	1
12	11	0	1	2	1028656	1029523	1030572	867	9	1
11	12	1	0	1	1033104	1033734	1034771	630	9	1
9	10	1	1	2	1037303	1037984	1039019	681	8	1
12	11	0	1	2	1041568	1042256	1043301	688	9	1
10	9	0	1	1	1045833	1046456	1047499	623	8	1
9	10	1	0	2	1050032	1050859	1051898	827	8	1
11	12	1	0	1	1054447	1055029	1056080	582	9	1
12	11	1	0	2	1058612	1059137	1060178	525	9	1
10	9	0	1	1	1062711	1063205	1064244	494	8	1
10	9	1	1	2	1066793	1067364	1068409	571	8	1
9	10	1	1	1	1070941	1071524	1072574	583	8	1
12	11	0	1	2	1075106	1076019	1077056	913	9	1
9	10	0	0	2	1079588	1080331	1081371	743	8	1
11	12	1	1	1	1083920	1084562	1085603	642	9	1
12	11	1	0	2	1088135	1088823	1089868	688	9	1
12	11	0	1	2	1092417	1093227	1094266	810	9	1
12	11	0	1	2	1096799	1097478	1098515	679	9	1
11	12	1	1	1	1101047	1101506	1102547	459	9	1
11	12	1	0	1	1105079	1105543	1106579	464	9	1
9	10	1	0	1	1109111	1109906	1110944	795	8	1
9	10	1	0	1	1113476	1113883	1114926	407	8	1
9	10	1	1	1	1117458	1117890	1118924	432	8	1
11	12	0	0	1	1121457	1122101	1123140	644	9	1
12	11	1	1	2	1125672	1126118	1127155	446	9	1
9	10	1	0	1	1129704	1130308	1131353	604	8	1
10	9	0	1	2	1133903	1134376	1135419	473	8	1
12	11	0	1	2	1137951	1138627	1139667	676	9	1
10	9	1	1	2	1142200	1142868	1143916	668	8	1
11	12	1	0	1	1146448	1147099	1148148	651	9	1
12	11	1	0	2	1150680	1151330	1152379	650	9	1
9	10	1	1	1	1154928	1155439	1156478	511	8	1
11	12	1	0	1	1159010	1159629	1160676	619	9	1
12	11	0	1	2	1163209	1163788	1164825	579	9	1
12	11	0	1	2	1167374	1167897	1168940	523	9	1
9	10	0	1	1	1171473	1171955	1173005	482	8	1
10	9	1	1	2	1175538	1176155	1177204	617	8	1
10	9	1	1	2	1179736	1180273	1181319	537	8	1
12	11	0	1	2	1183852	1184555	1185601	703	9	1
11	12	1	0	2	1188134	1189111	1190150	977	9	1
9	11	1	1	1	1192682	1193423	1194465	741	10	2
11	9	1	0	2	1196997	1197491	1198530	494	10	2
9	11	1	1	2	1201062	1201467	1202512	405	10	2
11	9	1	1	1	1205044	1205464	1206510	420	10	2
11	9	1	1	1	1209060	1209675	1210709	615	10	2
9	11	1	1	2	1213258	1213641	1214691	383	10	2
11	9	0	1	1	1217223	1217617	1218656	394	10	2
9	11	0	1	2	1221205	1221604	1222638	399	10	2
9	11	1	1	2	1225171	1225600	1226637	429	10	2
11	9	1	1	1	1229169	1229831	1230869	662	10	2
11	9	1	1	1	1233401	1233838	1234884	437	10	2
9	11	1	1	2	1237416	1237824	1238866	408	10	2
9	11	1	1	2	1241398	1241851	1242898	453	10	2
11	9	0	0	1	1245430	1245797	1246846	367	10	2
11	9	1	1	1	1249379	1249784	1250828	405	10	2
9	11	1	0	2	1253361	1253770	1254810	409	10	2
11	9	0	0	1	1257343	1257696	1258742	353	10	2
9	11	0	1	2	1261275	1261692	1262741	417	10	2
11	9	1	1	1	1265273	1265638	1266673	365	10	2
9	11	1	1	2	1269205	1269655	1270705	450	10	2
11	9	1	1	1	1273237	1273652	1274687	415	10	2
9	11	1	1	2	1277219	1277577	1278619	358	10	2
11	9	1	1	1	1281151	1281563	1282600	412	10	2
11	9	1	1	1	1285133	1285620	1286666	487	10	2
11	9	1	1	1	1289198	1289607	1290648	409	10	2
9	11	1	1	2	1293180	1293634	1294680	454	10	2
9	11	1	1	2	1297212	1297600	1298645	388	10	2
9	11	1	1	2	1301177	1301628	1302677	451	10	2
11	9	0	0	1	1305209	1305686	1306725	477	10	2
9	11	1	0	2	1309258	1309652	1310691	394	10	2
