# Supplementary material for: Publisher Correction: Learning relative values in the striatum induces violations of normative decision making
Source: Nat Commun. 2019 Jun 27;10:2833. doi: 10.1038/s41467-019-10718-8 (PMC6597713; doi:10.1038/s41467-019-10718-8)
Supplement: Supplementary file 1 — Supplementary Figures [file 41467_2019_10718_MOESM1_ESM.zip › exp1/VP13.dat]

stim_left	stim_right	bait_left	bait_right	choice	stim_onset	resp_onset	outcome_onset	RT	trl_type	block
3	4	1	1	2	16	662	1699	646	2	1
1	2	1	1	2	4231	4811	5847	580	1	1
1	2	0	1	2	8380	8939	9979	559	1	1
1	2	1	1	2	12511	13027	14078	516	1	1
2	1	0	1	1	16610	17665	18709	1055	1	1
3	4	0	1	2	21242	22241	23291	999	2	1
1	2	0	0	2	25823	27112	28156	1289	1	1
2	1	0	1	2	30688	32034	33071	1346	1	1
4	3	0	1	1	35603	36691	37736	1088	2	1
4	3	0	1	2	40268	41288	42334	1020	2	1
1	2	1	0	2	44867	45661	46699	794	1	1
4	3	0	1	2	49232	50217	51265	985	2	1
3	4	1	1	2	53797	55108	56146	1311	2	1
1	2	1	1	2	58679	59583	60628	904	1	1
3	4	1	0	2	63160	64088	65126	928	2	1
1	2	0	0	2	67659	68512	69558	853	1	1
3	4	0	1	1	72091	73241	74290	1150	2	1
2	1	1	0	1	76822	77695	78738	873	1	1
2	1	0	1	1	81271	82028	83070	757	1	1
2	1	0	1	2	85603	86218	87252	615	1	1
3	4	1	1	1	89784	90997	92034	1213	2	1
2	1	0	1	nan	94566	nan	nan	nan	1	1
2	1	0	1	1	100647	101584	102630	937	1	1
2	1	1	1	2	105162	105621	106662	459	1	1
2	1	0	1	2	109194	109831	110877	637	1	1
3	4	0	0	1	113409	114163	115209	754	2	1
1	2	0	1	2	117758	118546	119591	788	1	1
4	3	0	1	2	122123	122777	123822	654	2	1
1	2	0	1	2	126355	127038	128088	683	1	1
3	4	1	0	1	130620	131512	132553	892	2	1
4	3	0	0	2	135085	135671	136718	586	2	1
3	4	0	1	1	139267	139953	141000	686	2	1
2	1	1	1	1	143532	144346	145382	814	1	1
4	3	0	0	2	147914	148596	149647	682	2	1
4	3	0	0	2	152179	152715	153762	536	2	1
2	1	1	1	1	156294	157118	158160	824	1	1
2	1	0	1	2	160693	161460	162509	767	1	1
4	3	1	1	2	165041	165864	166907	823	2	1
1	2	1	1	2	169440	170135	171173	695	1	1
2	1	1	0	1	173705	174447	175488	742	1	1
3	4	0	1	1	178020	178779	179820	759	2	1
3	4	0	0	2	182352	183202	184251	850	2	1
3	4	1	0	2	186784	187341	188383	557	2	1
2	1	1	1	2	190916	191978	193015	1062	1	1
4	3	0	0	2	195564	196493	197530	929	2	1
1	2	1	1	2	200062	200907	201945	845	1	1
1	2	1	0	2	204478	205097	206144	619	1	1
3	4	0	0	nan	208693	nan	nan	nan	2	1
3	4	0	0	2	214757	215327	216373	570	2	1
1	2	1	0	2	218906	219598	220639	692	1	1
4	3	0	1	2	223171	223757	224804	586	2	1
4	3	0	0	2	227336	227907	228952	571	2	1
3	4	0	1	1	231485	232778	233817	1293	2	1
4	3	0	1	2	236350	236825	237866	475	2	1
1	2	0	0	2	240398	241066	242114	668	1	1
4	3	0	0	2	244647	245256	246296	609	2	1
3	4	1	0	1	248829	249679	250728	850	2	1
4	3	0	0	2	253261	253910	254960	649	2	1
1	2	1	0	2	257492	258079	259125	587	1	1
4	3	0	1	2	261658	262473	263507	815	2	1
2	1	0	1	2	266039	267130	268172	1091	1	1
2	1	1	0	2	270704	271270	272304	566	1	1
1	3	1	1	2	274836	275541	276586	705	3	2
4	2	0	1	2	279118	279660	280701	542	4	2
4	2	0	1	1	283233	284043	285083	810	4	2
1	3	1	1	2	287615	288192	289231	577	3	2
4	2	1	1	2	291764	292270	293313	506	4	2
2	4	0	0	2	295846	297040	298078	1194	4	2
2	4	1	0	1	300611	301687	302727	1076	4	2
2	4	0	1	1	305259	305969	307008	710	4	2
3	1	0	0	2	309558	310189	311224	631	3	2
4	2	0	0	2	313756	314471	315505	715	4	2
4	2	1	0	2	318038	318559	319604	521	4	2
2	4	0	0	1	322136	322861	323903	725	4	2
1	3	1	0	2	326435	327498	328534	1063	3	2
2	4	1	0	1	331067	331617	332666	550	4	2
1	3	1	1	1	335199	336142	337181	943	3	2
1	3	1	1	1	339714	340271	341313	557	3	2
1	3	1	1	2	343846	344827	345861	981	3	2
2	4	0	1	1	348394	349444	350493	1050	4	2
4	2	1	1	1	353042	353797	354842	755	4	2
1	3	1	1	1	357374	358129	359173	755	3	2
3	1	0	1	1	361723	362604	363639	881	3	2
2	4	0	0	1	366171	366875	367920	704	4	2
3	1	0	0	2	370453	371574	372619	1121	3	2
3	1	0	1	2	375168	375825	376867	657	3	2
2	4	0	1	1	379416	380147	381182	731	4	2
1	3	0	0	1	383715	384631	385681	916	3	2
4	2	0	0	2	388213	388781	389829	568	4	2
2	4	0	0	2	392379	393021	394061	642	4	2
1	3	1	0	1	396610	397323	398360	713	3	2
4	2	0	0	1	400892	401777	402825	885	4	2
1	3	0	0	1	405357	406120	407157	763	3	2
1	3	1	1	1	409689	410340	411389	651	3	2
2	4	1	0	2	413921	414804	415854	883	4	2
3	1	0	0	1	418386	419197	420235	811	3	2
3	1	1	1	2	422785	423336	424384	551	3	2
3	1	0	0	2	426916	427465	428499	549	3	2
3	1	0	1	2	431032	431614	432664	582	3	2
2	4	1	1	2	435214	436190	437230	976	4	2
3	1	1	1	1	439779	440502	441545	723	3	2
1	3	0	0	1	444077	444824	445860	747	3	2
2	4	0	0	1	448392	449105	450142	713	4	2
3	1	1	1	2	452691	453366	454407	675	3	2
2	4	0	0	2	456939	457505	458555	566	4	2
1	3	1	1	1	461088	461949	462987	861	3	2
1	3	0	0	1	465520	466353	467402	833	3	2
4	2	1	1	2	469935	470522	471568	587	4	2
2	4	1	0	2	474100	474855	475899	755	4	2
3	1	0	0	2	478432	479106	480148	674	3	2
4	2	0	0	2	482680	483428	484463	748	4	2
1	3	1	1	1	486995	487496	488545	501	3	2
3	1	1	1	2	491094	491838	492877	744	3	2
4	2	0	0	1	495409	496069	497109	660	4	2
3	1	1	1	2	499641	500228	501274	587	3	2
3	1	0	1	2	503823	504397	505439	574	3	2
4	2	1	1	2	507971	508964	510004	993	4	2
4	2	0	1	2	512553	513174	514219	621	4	2
4	2	0	1	2	516752	517404	518451	652	4	2
2	4	1	0	2	520984	521787	522833	803	4	2
4	2	0	1	2	525365	525905	526948	540	4	2
3	1	1	1	1	529481	530614	531663	1133	3	2
7	8	0	1	1	539244	539868	540910	624	6	1
6	5	1	1	1	543442	544271	545308	829	5	1
6	5	1	1	2	547841	548675	549724	834	5	1
6	5	0	0	2	552273	552783	553822	510	5	1
5	6	1	1	2	556355	557451	558487	1096	5	1
5	6	1	1	2	561036	561570	562619	534	5	1
8	7	1	1	1	565151	565922	566967	771	6	1
8	7	1	1	1	569517	570224	571266	707	6	1
7	8	1	0	2	573815	574627	575664	812	6	1
5	6	0	0	1	578214	579173	580213	959	5	1
6	5	1	1	2	582762	583607	584645	845	5	1
8	7	0	1	1	587177	587899	588943	722	6	1
8	7	0	1	1	591476	592017	593058	541	6	1
6	5	0	1	2	595591	596319	597357	728	5	1
8	7	0	0	1	599889	600610	601655	721	6	1
5	6	0	1	1	604188	605115	606154	927	5	1
5	6	0	0	2	608686	609305	610352	619	5	1
6	5	0	1	2	612885	613617	614667	732	5	1
8	7	0	1	1	617200	617807	618849	607	6	1
7	8	0	0	1	621382	622170	623214	788	6	1
5	6	1	0	1	625747	626634	627680	887	5	1
7	8	1	1	1	630229	631058	632095	829	6	1
5	6	0	0	2	634627	635472	636510	845	5	1
8	7	1	0	1	639042	639875	640925	833	6	1
5	6	1	0	1	643457	644421	645457	964	5	1
5	6	1	1	1	648006	648489	649539	483	5	1
7	8	1	0	2	652071	652842	653887	771	6	1
6	5	1	1	2	656420	657103	658152	683	5	1
8	7	0	0	1	660685	661282	662317	597	6	1
7	8	1	0	1	664867	665838	666883	971	6	1
7	8	0	0	1	669415	669947	670998	532	6	1
8	7	0	1	1	673530	674472	675513	942	6	1
8	7	0	1	2	678045	678581	679628	536	6	1
8	7	0	1	2	682161	682771	683810	610	6	1
7	8	1	0	1	686342	686900	687942	558	6	1
6	5	1	0	2	690474	691222	692257	748	5	1
8	7	0	1	2	694789	695574	696622	785	6	1
8	7	0	1	2	699155	699825	700871	670	6	1
7	8	1	0	1	703403	704290	705336	887	6	1
6	5	0	1	1	707868	708653	709701	785	5	1
5	6	0	0	2	712233	713616	714666	1383	5	1
7	8	1	0	1	717198	718060	719098	862	6	1
7	8	1	0	1	721630	722576	723613	946	6	1
6	5	0	1	2	726145	727233	728278	1088	5	1
6	5	0	1	2	730810	731230	732276	420	5	1
5	6	1	0	1	734809	735725	736775	916	5	1
6	5	1	1	2	739307	739864	740907	557	5	1
7	8	1	0	1	743439	744115	745155	676	6	1
6	5	1	1	2	747688	748509	749554	821	5	1
7	8	0	0	1	752086	752628	753669	542	6	1
6	5	0	1	2	756201	756818	757867	617	5	1
6	5	1	1	2	760416	761201	762249	785	5	1
5	6	1	1	1	764798	765666	766714	868	5	1
8	7	0	0	2	769263	769998	771046	735	6	1
7	8	1	0	1	773579	774117	775161	538	6	1
5	6	0	0	1	777694	778429	779476	735	5	1
5	6	1	1	1	782009	782456	783492	447	5	1
8	7	0	1	2	786024	786880	787924	856	6	1
5	6	0	1	1	790456	790999	792039	543	5	1
7	8	0	1	1	794571	795138	796187	567	6	1
7	5	1	1	1	798720	800213	801252	1493	7	2
5	7	1	1	1	803785	804840	805884	1055	7	2
5	7	1	0	1	808416	808969	810016	553	7	2
5	7	1	1	1	812548	813169	814214	621	7	2
7	5	1	1	2	816747	817878	818913	1131	7	2
7	5	1	1	2	821445	822159	823195	714	7	2
5	7	1	0	1	825727	826308	827343	581	7	2
5	7	0	0	1	829876	830467	831508	591	7	2
7	5	1	1	2	834057	834586	835624	529	7	2
5	7	1	0	1	838156	838694	839739	538	7	2
5	7	0	1	1	842271	842833	843871	562	7	2
7	5	1	0	2	846420	846860	847903	440	7	2
7	5	1	1	2	850452	851375	852418	923	7	2
7	5	1	1	2	854950	855402	856450	452	7	2
5	7	1	0	1	858982	859674	860715	692	7	2
7	5	1	1	2	863247	864067	865113	820	7	2
5	7	0	1	1	867646	868084	869128	438	7	2
7	5	1	1	2	871678	872182	873227	504	7	2
7	5	1	1	2	875759	876250	877292	491	7	2
5	7	1	1	1	879825	880765	881807	940	7	2
7	5	0	0	2	884340	885250	886289	910	7	2
7	5	1	1	2	888822	889531	890571	709	7	2
5	7	0	1	1	893103	893559	894603	456	7	2
7	5	0	1	2	897135	897861	898901	726	7	2
5	7	0	1	1	901434	901898	902933	464	7	2
5	7	0	0	1	905466	905936	906982	470	7	2
5	7	1	1	1	909531	910075	911114	544	7	2
7	5	1	1	2	913646	914366	915412	720	7	2
5	7	0	1	1	917945	918475	919511	530	7	2
7	5	0	1	2	922060	922482	923526	422	7	2
11	12	1	0	1	931107	931595	932640	488	9	1
11	12	1	0	1	935172	935623	936671	451	9	1
10	9	1	0	2	939204	940027	941070	823	8	1
12	11	1	1	2	943602	944349	945385	747	9	1
9	10	0	1	1	947918	948803	949850	885	8	1
10	9	1	1	1	952383	953431	954465	1048	8	1
9	10	1	1	2	957014	957692	958730	678	8	1
10	9	1	1	1	961263	961943	962979	680	8	1
10	9	0	0	1	965511	966133	967177	622	8	1
10	9	1	1	1	969710	970252	971293	542	8	1
9	10	1	1	2	973825	974523	975558	698	8	1
11	12	0	0	1	978090	979049	980090	959	9	1
9	10	1	0	2	982622	983494	984538	872	8	1
11	12	0	1	1	987071	987755	988803	684	9	1
10	9	1	0	1	991336	992169	993218	833	8	1
10	9	0	1	1	995751	996206	997250	455	8	1
9	10	1	0	2	999799	1000732	1001782	933	8	1
11	12	1	1	1	1004315	1004953	1005997	638	9	1
11	12	1	0	1	1008530	1009214	1010262	684	9	1
10	9	1	1	1	1012795	1013607	1014644	812	8	1
12	11	0	1	2	1017177	1017970	1019009	793	9	1
12	11	0	1	2	1021542	1022374	1023424	832	9	1
11	12	1	0	1	1025957	1026534	1027573	577	9	1
9	10	1	1	2	1030105	1030978	1032021	873	8	1
12	11	0	1	2	1034554	1035260	1036303	706	9	1
10	9	0	1	1	1038836	1039948	1040985	1112	8	1
9	10	1	0	2	1043517	1044627	1045667	1110	8	1
11	12	1	0	1	1048199	1048786	1049832	587	9	1
12	11	1	0	2	1052364	1053210	1054247	846	9	1
10	9	0	1	1	1056779	1057838	1058879	1059	8	1
10	9	1	1	2	1061411	1062140	1063177	729	8	1
9	10	1	1	1	1065710	1066350	1067392	640	8	1
12	11	0	1	2	1069925	1070611	1071658	686	9	1
9	10	0	0	1	1074207	1074791	1075839	584	8	1
11	12	1	1	1	1078389	1079042	1080088	653	9	1
12	11	1	0	2	1082620	1083222	1084270	602	9	1
12	11	0	1	2	1086802	1087412	1088452	610	9	1
12	11	0	1	2	1090984	1091703	1092750	719	9	1
11	12	1	1	1	1095283	1095731	1096766	448	9	1
11	12	1	0	1	1099298	1099809	1100847	511	9	1
9	10	1	0	1	1103380	1104274	1105313	894	8	1
9	10	1	0	1	1107845	1108382	1109428	537	8	1
9	10	1	1	1	1111960	1112379	1113426	419	8	1
11	12	0	0	1	1115959	1116569	1117608	610	9	1
12	11	1	1	2	1120141	1120891	1121940	750	9	1
9	10	1	0	1	1124472	1125081	1126122	609	8	1
10	9	0	1	2	1128654	1129504	1130554	850	8	1
12	11	0	1	2	1133103	1133643	1134686	540	9	1
10	9	1	1	2	1137218	1138199	1139234	981	8	1
11	12	1	0	1	1141766	1142267	1143316	501	9	1
12	11	1	0	2	1145848	1146416	1147464	568	9	1
9	10	1	1	1	1149997	1150555	1151596	558	8	1
11	12	1	0	1	1154129	1154714	1155762	585	9	1
12	11	0	1	2	1158294	1158833	1159877	539	9	1
12	11	0	1	2	1162409	1163186	1164225	777	9	1
9	10	0	1	1	1166758	1167457	1168507	699	8	1
10	9	1	1	2	1171056	1172216	1173255	1160	8	1
10	9	1	1	2	1175788	1176325	1177371	537	8	1
12	11	0	1	2	1179903	1180738	1181786	835	9	1
11	12	1	0	1	1184318	1185009	1186051	691	9	1
9	11	1	1	1	1188600	1189077	1190116	477	10	2
11	9	1	0	1	1192649	1193287	1194331	638	10	2
9	11	1	1	2	1196880	1197538	1198580	658	10	2
11	9	1	1	1	1201112	1201576	1202612	464	10	2
11	9	1	1	1	1205161	1205542	1206577	381	10	2
9	11	1	1	2	1209110	1209528	1210576	418	10	2
11	9	0	1	1	1213108	1213647	1214691	539	10	2
9	11	0	1	2	1217223	1217613	1218656	390	10	2
9	11	1	1	2	1221189	1221905	1222955	716	10	2
11	9	1	1	1	1225487	1226278	1227320	791	10	2
11	9	1	1	1	1229852	1230366	1231402	514	10	2
9	11	1	1	2	1233934	1234363	1235400	429	10	2
9	11	1	1	2	1237933	1238340	1239382	407	10	2
11	9	0	0	1	1241915	1242306	1243348	391	10	2
11	9	1	1	1	1245880	1246374	1247413	494	10	2
9	11	1	0	2	1249945	1250513	1251561	568	10	2
11	9	0	0	1	1254094	1254500	1255543	406	10	2
9	11	0	1	2	1258076	1258781	1259825	705	10	2
11	9	1	1	1	1262358	1262768	1263807	410	10	2
9	11	1	1	2	1266340	1266714	1267756	374	10	2
11	9	1	1	1	1270288	1270853	1271888	565	10	2
9	11	1	1	2	1274420	1274829	1275870	409	10	2
11	9	1	1	1	1278419	1278836	1279885	417	10	2
11	9	1	1	1	1282417	1282904	1283950	487	10	2
11	9	1	1	1	1286482	1286952	1287999	470	10	2
9	11	1	1	2	1290531	1290979	1292014	448	10	2
9	11	1	1	2	1294546	1295047	1296096	501	10	2
9	11	1	1	2	1298628	1299034	1300078	406	10	2
11	9	0	0	1	1302610	1303235	1304276	625	10	2
9	11	1	0	2	1306809	1307404	1308441	595	10	2
