# Supplementary material for: Publisher Correction: Learning relative values in the striatum induces violations of normative decision making
Source: Nat Commun. 2019 Jun 27;10:2833. doi: 10.1038/s41467-019-10718-8 (PMC6597713; doi:10.1038/s41467-019-10718-8)
Supplement: Supplementary file 1 — Supplementary Figures [file 41467_2019_10718_MOESM1_ESM.zip › exp1/VP14.dat]

stim_left	stim_right	bait_left	bait_right	choice	stim_onset	resp_onset	outcome_onset	RT	trl_type	block
3	4	1	1	2	16	950	1998	934	2	1
1	2	1	1	2	4548	5312	6347	764	1	1
1	2	0	1	2	8879	9603	10645	724	1	1
1	2	1	1	2	13178	13995	15044	817	1	1
2	1	0	1	1	17576	18407	19442	831	1	1
3	4	0	1	2	21975	22932	23974	957	2	1
1	2	0	0	2	26506	27334	28372	828	1	1
2	1	0	1	2	30905	31716	32754	811	1	1
4	3	0	1	2	35287	36667	37702	1380	2	1
4	3	0	1	2	40235	40978	42018	743	2	1
1	2	1	0	2	44550	45665	46699	1115	1	1
4	3	0	1	2	49232	50047	51081	815	2	1
3	4	1	1	2	53614	54306	55346	692	2	1
1	2	1	1	2	57879	58678	59728	799	1	1
3	4	1	0	2	62260	63030	64076	770	2	1
1	2	0	0	2	66609	67381	68425	772	1	1
3	4	0	1	2	70957	71712	72757	755	2	1
2	1	1	0	2	75289	76185	77222	896	1	1
2	1	0	1	2	79754	80943	81987	1189	1	1
2	1	0	1	1	84519	85447	86485	928	1	1
3	4	1	1	2	89018	89738	90784	720	2	1
2	1	0	1	2	93316	94272	95315	956	1	1
2	1	1	1	1	97848	98664	99714	816	1	1
2	1	0	1	1	102246	102762	103812	516	1	1
3	4	0	0	2	106345	107246	108294	901	2	1
1	2	0	1	2	110827	111638	112676	811	1	1
4	3	0	1	2	115208	116213	117258	1005	2	1
1	2	0	1	2	119790	121052	122089	1262	1	1
3	4	1	0	2	124622	125506	126554	884	2	1
4	3	0	0	2	129087	129776	130820	689	2	1
3	4	0	1	2	133352	134371	135418	1019	2	1
2	1	1	1	2	137950	138946	139983	996	1	1
4	3	0	0	2	142515	143329	144365	814	2	1
4	3	0	0	2	146897	147701	148747	804	2	1
2	1	1	1	2	151279	152083	153128	804	1	1
2	1	0	1	2	155661	156607	157643	946	1	1
4	3	1	1	2	160176	161091	162142	915	2	1
1	2	1	1	2	164674	165433	166474	759	1	1
2	1	1	0	2	169006	169835	170872	829	1	1
3	4	0	1	2	173405	174298	175337	893	2	1
3	4	0	0	2	177870	179046	180086	1176	2	1
3	4	1	0	1	182618	183083	184117	465	2	1
2	1	1	1	1	186650	187668	188716	1018	1	1
4	3	0	0	2	191248	192396	193431	1148	2	1
1	2	1	1	2	195963	197246	198296	1283	1	1
1	2	1	0	2	200828	201648	202694	820	1	1
3	4	0	0	2	205227	206081	207126	854	2	1
1	2	1	0	2	209658	210351	211391	693	1	1
4	3	0	1	2	213924	214794	215840	870	2	1
4	3	0	0	2	218372	219593	220638	1221	2	1
3	4	0	1	2	223170	224199	225236	1029	2	1
4	3	0	1	2	227769	228743	229785	974	2	1
1	2	0	0	2	232317	233298	234333	981	1	1
4	3	0	0	2	236865	237822	238865	957	2	1
3	4	1	0	2	241397	242102	243147	705	2	1
4	3	0	0	2	245679	246515	247562	836	2	1
1	2	1	0	2	250094	250887	251927	793	1	1
4	3	0	1	1	254459	255462	256509	1003	2	1
2	1	0	1	2	259041	259793	260840	752	1	1
2	1	1	0	2	263373	264419	265455	1046	1	1
1	3	1	1	1	267988	269035	270070	1047	3	2
4	2	0	1	2	272603	273651	274685	1048	4	2
4	2	0	1	2	277218	278155	279201	937	4	2
1	3	1	1	2	281733	282608	283649	875	3	2
4	2	1	1	2	286181	287132	288181	951	4	2
2	4	0	0	2	290713	291707	292746	994	4	2
2	4	1	0	2	295278	296526	297561	1248	4	2
2	4	0	1	1	300093	301192	302242	1099	4	2
3	1	0	0	2	304775	305971	307007	1196	3	2
4	2	0	0	2	309540	310911	311956	1371	4	2
4	2	1	0	nan	314488	nan	nan	nan	4	2
4	2	1	0	2	320553	321179	322219	626	4	2
2	4	0	0	2	324751	325673	326717	922	4	2
1	3	1	0	2	329250	330166	331216	916	3	2
2	4	1	0	2	333748	334558	335597	810	4	2
1	3	1	1	2	338130	339072	340112	942	3	2
1	3	1	1	2	342661	343841	344877	1180	3	2
1	3	1	1	1	347410	348233	349276	823	3	2
2	4	0	1	2	351808	352696	353741	888	4	2
4	2	1	1	2	356273	357211	358256	938	4	2
1	3	1	1	2	360788	361827	362871	1039	3	2
3	1	0	1	2	365403	366402	367453	999	3	2
2	4	0	0	2	369985	370998	372034	1013	4	2
3	1	0	0	2	374567	375940	376983	1373	3	2
3	1	0	1	1	379515	380118	381165	603	3	2
2	4	0	1	2	383697	384775	385813	1078	4	2
1	3	0	0	2	388345	389330	390378	985	3	2
4	2	0	0	1	392910	393905	394943	995	4	2
2	4	0	0	2	397475	398856	399891	1381	4	2
1	3	1	0	2	402424	403370	404406	946	3	2
4	2	0	0	2	406939	407976	409021	1037	4	2
1	3	0	0	2	411554	412531	413570	977	3	2
1	3	1	1	2	416119	416984	418018	865	3	2
2	4	1	0	2	420551	421569	422617	1018	4	2
3	1	0	0	2	425149	426032	427082	883	3	2
3	1	1	1	1	429614	430699	431747	1085	3	2
3	1	0	0	2	434279	435498	436545	1219	3	2
3	1	0	1	2	439077	440368	441410	1291	3	2
2	4	1	1	1	443942	445025	446075	1083	4	2
3	1	1	1	2	448607	449753	450790	1146	3	2
1	3	0	0	2	453322	454247	455288	925	3	2
2	4	0	0	2	457821	458710	459753	889	4	2
3	1	1	1	2	462286	463397	464435	1111	3	2
2	4	0	0	1	466968	467973	469017	1005	4	2
1	3	1	1	2	471549	472477	473515	928	3	2
1	3	0	0	1	476048	476992	478030	944	3	2
4	2	1	1	2	480563	481405	482445	842	4	2
2	4	1	0	1	484978	486224	487260	1246	4	2
3	1	0	0	2	489793	490962	492009	1169	3	2
4	2	0	0	2	494541	495477	496524	936	4	2
1	3	1	1	2	499056	499961	501006	905	3	2
3	1	1	1	2	503538	504780	505821	1242	3	2
4	2	0	0	2	508353	509335	510386	982	4	2
3	1	1	1	1	512918	513768	514817	850	3	2
3	1	0	1	2	517350	518262	519299	912	3	2
4	2	1	1	1	521832	522919	523964	1087	4	2
4	2	0	1	2	526497	527291	528329	794	4	2
4	2	0	1	1	530862	531470	532511	608	4	2
2	4	1	0	2	535044	536005	537043	961	4	2
4	2	0	1	2	539575	540427	541475	852	4	2
3	1	1	1	2	544007	544932	545973	925	3	2
7	8	0	1	2	553554	554368	555403	814	6	1
6	5	1	1	1	557935	559014	560051	1079	5	1
6	5	1	1	1	562584	563569	564616	985	5	1
6	5	0	0	1	567149	568287	569331	1138	5	1
5	6	1	1	2	571864	572894	573930	1030	5	1
5	6	1	1	1	576462	577378	578428	916	5	1
8	7	1	1	1	580961	581933	582977	972	6	1
8	7	1	1	1	585509	586417	587458	908	6	1
7	8	1	0	2	589991	590901	591940	910	6	1
5	6	0	0	1	594473	595456	596505	983	5	1
6	5	1	1	2	599038	600062	601104	1024	5	1
8	7	0	1	1	603653	604730	605769	1077	6	1
8	7	0	1	2	608301	608797	609834	496	6	1
6	5	0	1	2	612383	613261	614299	878	5	1
8	7	0	0	2	616831	617714	618764	883	6	1
5	6	0	1	2	621296	622087	623129	791	5	1
5	6	0	0	2	625678	626551	627594	873	5	1
6	5	0	1	2	630127	631086	632126	959	5	1
8	7	0	1	2	634658	635601	636641	943	6	1
7	8	0	0	2	639173	640298	641339	1125	6	1
5	6	1	0	2	643872	644741	645788	869	5	1
7	8	1	1	2	648320	649327	650369	1007	6	1
5	6	0	0	2	652902	653598	654635	696	5	1
8	7	1	0	2	657167	658092	659133	925	6	1
5	6	1	0	2	661665	662596	663631	931	5	1
5	6	1	1	2	666164	667324	668363	1160	5	1
7	8	1	0	1	670896	671981	673028	1085	6	1
6	5	1	1	2	675577	676556	677593	979	5	1
8	7	0	0	2	680126	680969	682008	843	6	1
7	8	1	0	2	684541	685605	686640	1064	6	1
7	8	0	0	1	689172	689774	690822	602	6	1
8	7	0	1	2	693354	693953	695004	599	6	1
8	7	0	1	2	697536	698326	699369	790	6	1
8	7	0	1	1	701901	702993	704034	1092	6	1
7	8	1	0	2	706583	707660	708699	1077	6	1
6	5	1	0	2	711231	712155	713197	924	5	1
8	7	0	1	2	715730	716659	717696	929	6	1
8	7	0	1	2	720228	721123	722161	895	6	1
7	8	1	0	1	724693	725628	726676	935	6	1
6	5	0	1	1	729208	730346	731391	1138	5	1
5	6	0	0	2	733923	734414	735456	491	5	1
7	8	1	0	1	738005	738572	739621	567	6	1
7	8	1	0	1	742154	742701	743736	547	6	1
6	5	0	1	1	746286	747225	748268	939	5	1
6	5	0	1	2	750801	751283	752333	482	5	1
5	6	1	0	2	754866	755808	756849	942	5	1
6	5	1	1	2	759381	759864	760914	483	5	1
7	8	1	0	1	763463	764023	765062	560	6	1
6	5	1	1	2	767595	768131	769178	536	5	1
7	8	0	0	1	771727	772116	773159	389	6	1
6	5	0	1	2	775692	776661	777708	969	5	1
6	5	1	1	2	780240	780881	781923	641	5	1
5	6	1	1	1	784455	785090	786138	635	5	1
8	7	0	0	2	788687	789157	790203	470	6	1
7	8	1	0	1	792753	793631	794669	878	6	1
5	6	0	0	1	797201	797861	798900	660	5	1
5	6	1	1	1	801433	801847	802882	414	5	1
8	7	0	1	2	805415	806219	807264	804	6	1
5	6	0	1	1	809797	810744	811779	947	5	1
7	8	0	1	1	814328	815309	816344	981	6	1
7	5	1	1	2	818877	820047	821093	1170	7	2
5	7	1	1	2	823625	824602	825641	977	7	2
5	7	1	0	1	828173	829452	830489	1279	7	2
5	7	1	1	1	833038	834200	835238	1162	7	2
7	5	1	1	2	837787	838877	839919	1090	7	2
7	5	1	1	1	842452	843270	844318	818	7	2
5	7	1	0	2	846850	847804	848849	954	7	2
5	7	0	0	2	851382	852563	853598	1181	7	2
7	5	1	1	2	856130	857027	858063	897	7	2
5	7	1	0	1	860595	861470	862511	875	7	2
5	7	0	1	2	865044	865862	866910	818	7	2
7	5	1	0	1	869442	870376	871425	934	7	2
7	5	1	1	2	873957	875256	876306	1299	7	2
7	5	1	1	2	878855	879852	880888	997	7	2
5	7	1	0	1	883420	884122	885170	702	7	2
7	5	1	1	2	887702	888738	889785	1036	7	2
5	7	0	1	1	892317	893293	894333	976	7	2
7	5	1	1	1	896882	897654	898698	772	7	2
7	5	1	1	2	901231	902585	903630	1354	7	2
5	7	1	1	2	906162	906764	907812	602	7	2
7	5	0	0	1	910344	910943	911977	599	7	2
7	5	1	1	2	914510	915142	916192	632	7	2
5	7	0	1	2	918725	919504	920541	779	7	2
7	5	0	1	1	923073	923642	924689	569	7	2
5	7	0	1	1	927222	928471	929521	1249	7	2
5	7	0	0	2	932070	932223	933270	153	7	2
5	7	1	1	1	935802	936300	937335	498	7	2
7	5	1	1	1	939867	940703	941750	836	7	2
5	7	0	1	2	944282	944800	945848	518	7	2
7	5	0	1	2	948381	949192	950230	811	7	2
11	12	1	0	1	957794	958729	959777	935	9	1
11	12	1	0	1	962326	962948	963992	622	9	1
10	9	1	0	1	966524	967574	968624	1050	8	1
12	11	1	1	1	971156	972424	973472	1268	9	1
9	10	0	1	2	976004	977060	978104	1056	8	1
10	9	1	1	1	980636	981483	982519	847	8	1
9	10	1	1	2	985051	985672	986717	621	8	1
10	9	1	1	1	989250	989932	990983	682	8	1
10	9	0	0	2	993515	994365	995414	850	8	1
10	9	1	1	1	997947	998787	999829	840	8	1
9	10	1	1	2	1002362	1003017	1004061	655	8	1
11	12	0	0	1	1006594	1007674	1008710	1080	9	1
9	10	1	0	2	1011242	1012055	1013091	813	8	1
11	12	0	1	1	1015624	1016559	1017606	935	9	1
10	9	1	0	1	1020139	1021053	1022088	914	8	1
10	9	0	1	1	1024621	1025801	1026837	1180	8	1
9	10	1	0	1	1029386	1030672	1031718	1286	8	1
11	12	1	1	2	1034251	1035318	1036366	1067	9	1
11	12	1	0	2	1038899	1039619	1040665	720	9	1
10	9	1	1	2	1043197	1044326	1045363	1129	8	1
12	11	0	1	2	1047912	1048861	1049912	949	9	1
12	11	0	1	2	1052444	1053396	1054443	952	9	1
11	12	1	0	2	1056976	1057849	1058892	873	9	1
9	10	1	1	2	1061424	1062048	1063090	624	8	1
12	11	0	1	2	1065623	1066471	1067506	848	9	1
10	9	0	1	1	1070055	1071138	1072187	1083	8	1
9	10	1	0	2	1074720	1075540	1076586	820	8	1
11	12	1	0	2	1079118	1079902	1080951	784	9	1
12	11	1	0	2	1083483	1083939	1084983	456	9	1
10	9	0	1	2	1087515	1088311	1089348	796	8	1
10	9	1	1	1	1091880	1092662	1093713	782	8	1
9	10	1	1	1	1096245	1096658	1097695	413	8	1
12	11	0	1	2	1100227	1101010	1102060	783	9	1
9	10	0	0	2	1104592	1105586	1106625	994	8	1
11	12	1	1	2	1109157	1110232	1111273	1075	9	1
12	11	1	0	2	1113806	1114726	1115772	920	9	1
12	11	0	1	1	1118304	1119455	1120503	1151	9	1
12	11	0	1	2	1123036	1123522	1124569	486	9	1
11	12	1	1	2	1127101	1128016	1129067	915	9	1
11	12	1	0	1	1131600	1132490	1133532	890	9	1
9	10	1	0	2	1136065	1136832	1137881	767	8	1
9	10	1	0	1	1140413	1140828	1141863	415	8	1
9	10	1	1	1	1144395	1144783	1145828	388	8	1
11	12	0	0	1	1148360	1149430	1150476	1070	9	1
12	11	1	1	2	1153009	1153741	1154791	732	9	1
9	10	1	0	1	1157324	1158459	1159506	1135	8	1
10	9	0	1	2	1162039	1162486	1163522	447	8	1
12	11	0	1	2	1166071	1166899	1167937	828	9	1
10	9	1	1	2	1170469	1171210	1172252	741	8	1
11	12	1	0	2	1174784	1175501	1176550	717	9	1
12	11	1	0	2	1179083	1179598	1180649	515	9	1
9	10	1	1	2	1183181	1184083	1185131	902	8	1
11	12	1	0	2	1187663	1188536	1189579	873	9	1
12	11	0	1	2	1192111	1192523	1193561	412	9	1
12	11	0	1	2	1196093	1196529	1197576	436	9	1
9	10	0	1	1	1200109	1200606	1201641	497	8	1
10	9	1	1	1	1204174	1204724	1205773	550	8	1
10	9	1	1	2	1208306	1208883	1209922	577	8	1
12	11	0	1	2	1212454	1213123	1214170	669	9	1
11	12	1	0	1	1216719	1217201	1218236	482	9	1
9	11	1	1	2	1220768	1221126	1222168	358	10	2
11	9	1	0	1	1224700	1225254	1226299	554	10	2
9	11	1	1	2	1228832	1229230	1230281	398	10	2
11	9	1	1	2	1232814	1233461	1234497	647	10	2
11	9	1	1	1	1237029	1237457	1238495	428	10	2
9	11	1	1	2	1241028	1241657	1242694	629	10	2
11	9	0	1	2	1245226	1246426	1247475	1200	10	2
9	11	0	1	2	1250024	1251083	1252124	1059	10	2
9	11	1	1	2	1254656	1255221	1256272	565	10	2
11	9	1	1	2	1258805	1259452	1260487	647	10	2
11	9	1	1	1	1263036	1263743	1264786	707	10	2
9	11	1	1	2	1267318	1267840	1268884	522	10	2
9	11	1	1	2	1271433	1272253	1273299	820	10	2
11	9	0	0	2	1275832	1276229	1277265	397	10	2
11	9	1	1	2	1279797	1280317	1281363	520	10	2
9	11	1	0	2	1283896	1284404	1285445	508	10	2
11	9	0	0	2	1287978	1288522	1289560	544	10	2
9	11	0	1	2	1292093	1292956	1293992	863	10	2
11	9	1	1	2	1296525	1297429	1298474	904	10	2
9	11	1	1	2	1301006	1301567	1302606	561	10	2
11	9	1	1	2	1305138	1305533	1306571	395	10	2
9	11	1	1	1	1309104	1310119	1311169	1015	10	2
11	9	1	1	2	1313702	1314125	1315168	423	10	2
11	9	1	1	2	1317700	1318263	1319300	563	10	2
11	9	1	1	2	1321832	1322249	1323299	417	10	2
9	11	1	1	2	1325831	1326642	1327680	811	10	2
9	11	1	1	2	1330213	1330699	1331746	486	10	2
9	11	1	1	1	1334295	1334735	1335777	440	10	2
11	9	0	0	2	1338327	1338985	1340026	658	10	2
9	11	1	0	1	1342558	1343296	1344341	738	10	2
