# Supplementary material for: Publisher Correction: Learning relative values in the striatum induces violations of normative decision making
Source: Nat Commun. 2019 Jun 27;10:2833. doi: 10.1038/s41467-019-10718-8 (PMC6597713; doi:10.1038/s41467-019-10718-8)
Supplement: Supplementary file 1 — Supplementary Figures [file 41467_2019_10718_MOESM1_ESM.zip › exp1/VP15.dat]

stim_left	stim_right	bait_left	bait_right	choice	stim_onset	resp_onset	outcome_onset	RT	trl_type	block
3	4	1	1	2	16	939	1982	923	2	1
1	2	1	1	2	4514	5118	6164	604	1	1
1	2	0	1	2	8696	9237	10279	541	1	1
1	2	1	1	2	12811	13487	14527	676	1	1
2	1	0	1	1	17060	17778	18826	718	1	1
3	4	0	1	2	21358	22425	23474	1067	2	1
1	2	0	0	2	26007	27001	28039	994	1	1
2	1	0	1	2	30572	31445	32488	873	1	1
4	3	0	1	1	35020	35777	36819	757	2	1
4	3	0	1	1	39352	40353	41401	1001	2	1
1	2	1	0	1	43934	44837	45883	903	1	1
4	3	0	1	2	48415	48854	49898	439	2	1
3	4	1	1	1	52431	52932	53980	501	2	1
1	2	1	1	2	56513	57111	58145	598	1	1
3	4	1	0	1	60678	61321	62360	643	2	1
1	2	0	0	2	64893	65816	66859	923	1	1
3	4	0	1	1	69391	70147	71191	756	2	1
2	1	1	0	1	73723	74540	75589	817	1	1
2	1	0	1	1	78122	79116	80154	994	1	1
2	1	0	1	2	82687	83244	84286	557	1	1
3	4	1	1	1	86818	87607	88651	789	2	1
2	1	0	1	2	91184	91847	92883	663	1	1
2	1	1	1	2	95415	96199	97248	784	1	1
2	1	0	1	2	99781	100409	101447	628	1	1
3	4	0	0	1	103979	104801	105845	822	2	1
1	2	0	1	1	108378	109133	110177	755	1	1
4	3	0	1	2	112709	113221	114259	512	2	1
1	2	0	1	2	116791	117227	118274	436	1	1
3	4	1	0	1	120806	121834	122872	1028	2	1
4	3	0	0	2	125405	125871	126921	466	2	1
3	4	0	1	1	129453	129989	131036	536	2	1
2	1	1	1	1	133569	134738	135785	1169	1	1
4	3	0	0	2	138317	138887	139933	570	2	1
4	3	0	0	2	142465	142924	143965	459	2	1
2	1	1	1	1	146497	147113	148163	616	1	1
2	1	0	1	2	150696	150988	152029	292	1	1
4	3	1	1	2	154561	155238	156277	677	2	1
1	2	1	1	2	158810	159428	160476	618	1	1
2	1	1	0	1	163008	163607	164658	599	1	1
3	4	0	1	2	167190	167604	168640	414	2	1
3	4	0	0	2	171172	171539	172588	367	2	1
3	4	1	0	1	175121	175525	176570	404	2	1
2	1	1	1	2	179103	179887	180935	784	1	1
4	3	0	0	1	183468	184117	185167	649	2	1
1	2	1	1	2	187700	188042	189082	342	1	1
1	2	1	0	2	191615	191957	192998	342	1	1
3	4	0	0	2	195530	195984	197030	454	2	1
1	2	1	0	1	199562	200133	201178	571	1	1
4	3	0	1	2	203711	204342	205377	631	2	1
4	3	0	0	2	207909	208470	209508	561	2	1
3	4	0	1	1	212041	212690	213740	649	2	1
4	3	0	1	2	216273	216534	217572	261	2	1
1	2	0	0	1	220105	220794	221837	689	1	1
4	3	0	0	2	224370	224729	225769	359	2	1
3	4	1	0	2	228302	228878	229918	576	2	1
4	3	0	0	2	232450	232915	233950	465	2	1
1	2	1	0	2	236482	237277	238315	795	1	1
4	3	0	1	2	240847	241395	242430	548	2	1
2	1	0	1	2	244963	245797	246845	834	1	1
2	1	1	0	2	249378	249865	250911	487	1	1
1	3	1	1	2	253443	254156	255192	713	3	2
4	2	0	1	2	257725	258437	259474	712	4	2
4	2	0	1	2	262007	262535	263573	528	4	2
1	3	1	1	2	266105	266877	267921	772	3	2
4	2	1	1	2	270454	271798	272836	1344	4	2
2	4	0	0	1	275369	276628	277668	1259	4	2
2	4	1	0	2	280200	281031	282066	831	4	2
2	4	0	1	1	284599	285434	286481	835	4	2
3	1	0	0	1	289014	289928	290963	914	3	2
4	2	0	0	2	293495	294260	295295	765	4	2
4	2	1	0	2	297827	298530	299577	703	4	2
2	4	0	0	1	302109	302546	303592	437	4	2
1	3	1	0	2	306124	306726	307774	602	3	2
2	4	1	0	2	310306	311282	312322	976	4	2
1	3	1	1	1	314855	315481	316521	626	3	2
1	3	1	1	1	319053	319437	320486	384	3	2
1	3	1	1	1	323018	323464	324501	446	3	2
2	4	0	1	1	327034	327877	328916	843	4	2
4	2	1	1	2	331449	332179	333215	730	4	2
1	3	1	1	2	335747	336378	337413	631	3	2
3	1	0	1	2	339946	340792	341828	846	3	2
2	4	0	0	2	344361	345368	346410	1007	4	2
3	1	0	0	2	348943	349751	350792	808	3	2
3	1	0	1	2	353324	353930	354974	606	3	2
2	4	0	1	2	357506	358232	359272	726	4	2
1	3	0	0	1	361805	363031	364071	1226	3	2
4	2	0	0	1	366603	367536	368586	933	4	2
2	4	0	0	2	371118	371817	372867	699	4	2
1	3	1	0	1	375400	376119	377166	719	3	2
4	2	0	0	1	379698	380654	381698	956	4	2
1	3	0	0	2	384230	384772	385813	542	3	2
1	3	1	1	1	388345	388992	390028	647	3	2
2	4	1	0	2	392561	393212	394260	651	4	2
3	1	0	0	2	396792	397289	398325	497	3	2
3	1	1	1	1	400858	402251	403290	1393	3	2
3	1	0	0	1	405822	406238	407272	416	3	2
3	1	0	1	1	409804	410203	411237	399	3	2
2	4	1	1	1	413770	414687	415736	917	4	2
3	1	1	1	1	418268	419039	420084	771	3	2
1	3	0	0	2	422617	423381	424416	764	3	2
2	4	0	0	2	426948	427774	428814	826	4	2
3	1	1	1	1	431347	432015	433063	668	3	2
2	4	0	0	1	435595	436123	437161	528	4	2
1	3	1	1	1	439694	440770	441810	1076	3	2
1	3	0	0	2	444342	444929	445975	587	3	2
4	2	1	1	2	448507	449190	450240	683	4	2
2	4	1	0	nan	452773	nan	nan	nan	4	2
2	4	1	0	1	458837	459460	460503	623	4	2
3	1	0	0	1	463036	464098	465135	1062	3	2
4	2	0	0	2	467684	468328	469367	644	4	2
1	3	1	1	1	471899	472172	473215	273	3	2
3	1	1	1	2	475748	476433	477481	685	3	2
4	2	0	0	1	480013	480724	481762	711	4	2
3	1	1	1	2	484295	484558	485594	263	3	2
3	1	0	1	2	488127	488961	490009	834	3	2
4	2	1	1	2	492542	493974	495024	1432	4	2
4	2	0	1	2	497557	498448	499489	891	4	2
4	2	0	1	2	502022	502547	503588	525	4	2
2	4	1	0	1	506120	507346	508386	1226	4	2
4	2	0	1	2	510919	511678	512718	759	4	2
3	1	1	1	2	515251	515980	517017	729	3	2
7	8	0	1	2	524581	525884	526930	1303	6	1
6	5	1	1	1	529462	530786	531828	1324	5	1
6	5	1	1	2	534360	534834	535877	474	5	1
6	5	0	0	2	538426	539135	540175	709	5	1
5	6	1	1	1	542707	543386	544424	679	5	1
5	6	1	1	1	546956	547474	548522	518	5	1
8	7	1	1	2	551055	551958	553004	903	6	1
8	7	1	1	2	555536	556392	557436	856	6	1
7	8	1	0	1	559985	560744	561784	759	6	1
5	6	0	0	2	564317	565300	566349	983	5	1
6	5	1	1	1	568882	569917	570964	1035	5	1
8	7	0	1	2	573497	574392	575429	895	6	1
8	7	0	1	2	577978	578541	579578	563	6	1
6	5	0	1	1	582110	582975	584010	865	5	1
8	7	0	0	2	586542	587469	588508	927	6	1
5	6	0	1	2	591040	591262	592307	222	5	1
5	6	0	0	2	594856	595411	596455	555	5	1
6	5	0	1	1	598988	599815	600854	827	5	1
8	7	0	1	2	603386	604096	605135	710	6	1
7	8	0	0	1	607668	608774	609817	1106	6	1
5	6	1	0	2	612366	613167	614216	801	5	1
7	8	1	1	2	616748	617337	618381	589	6	1
5	6	0	0	2	620913	621771	622813	858	5	1
8	7	1	0	2	625345	625829	626878	484	6	1
5	6	1	0	2	629410	629785	630826	375	5	1
5	6	1	1	2	633359	633995	635042	636	5	1
7	8	1	0	1	637591	638652	639690	1061	6	1
6	5	1	1	2	642222	642863	643905	641	5	1
8	7	0	0	2	646438	647113	648154	675	6	1
7	8	1	0	1	650686	651324	652369	638	6	1
7	8	0	0	1	654918	655544	656584	626	6	1
8	7	0	1	2	659116	659876	660916	760	6	1
8	7	0	1	2	663448	664056	665098	608	6	1
8	7	0	1	2	667630	668408	669446	778	6	1
7	8	1	0	1	671979	672629	673678	650	6	1
6	5	1	0	1	676210	676961	678010	751	5	1
8	7	0	1	2	680559	681364	682408	805	6	1
8	7	0	1	2	684957	685656	686707	699	6	1
7	8	1	0	1	689239	689714	690755	475	6	1
6	5	0	1	1	693288	693863	694904	575	5	1
5	6	0	0	2	697453	698002	699052	549	5	1
7	8	1	0	2	701601	701979	703018	378	6	1
7	8	1	0	1	705550	706006	707049	456	6	1
6	5	0	1	2	709582	710369	711415	787	5	1
6	5	0	1	2	713947	714752	715796	805	5	1
5	6	1	0	1	718329	719125	720161	796	5	1
6	5	1	1	2	722694	723518	724560	824	5	1
7	8	1	0	1	727092	727830	728875	738	6	1
6	5	1	1	2	731408	731979	733024	571	5	1
7	8	0	0	1	735556	736220	737255	664	6	1
6	5	0	1	2	739788	740471	741521	683	5	1
6	5	1	1	2	744053	745260	746302	1207	5	1
5	6	1	1	1	748835	750142	751184	1307	5	1
8	7	0	0	2	753716	754199	755249	483	6	1
7	8	1	0	1	757782	758430	759464	648	6	1
5	6	0	0	2	762013	762549	763596	536	5	1
5	6	1	1	1	766129	766799	767845	670	5	1
8	7	0	1	2	770377	770989	772027	612	6	1
5	6	0	1	1	774559	775860	776908	1301	5	1
7	8	0	1	1	779441	780263	781307	822	6	1
7	5	1	1	1	783839	784422	785472	583	7	2
5	7	1	1	2	788004	788643	789687	639	7	2
5	7	1	0	2	792219	793005	794052	786	7	2
5	7	1	1	2	796601	797084	798134	483	7	2
7	5	1	1	1	800666	801477	802516	811	7	2
7	5	1	1	1	805048	805565	806614	517	7	2
5	7	1	0	2	809163	809541	810580	378	7	2
5	7	0	0	2	813112	813660	814695	548	7	2
7	5	1	1	1	817227	817951	818993	724	7	2
5	7	1	0	2	821526	821958	823008	432	7	2
5	7	0	1	2	825541	825914	826957	373	7	2
7	5	1	0	1	829506	829920	830956	414	7	2
7	5	1	1	1	833488	833917	834954	429	7	2
7	5	1	1	1	837487	837924	838970	437	7	2
5	7	1	0	2	841502	842235	843285	733	7	2
7	5	1	1	1	845834	846781	847816	947	7	2
5	7	0	1	2	850349	851479	852515	1130	7	2
7	5	1	1	1	855047	856024	857063	977	7	2
7	5	1	1	1	859596	860560	861595	964	7	2
5	7	1	1	2	864114	864119	865160	5	7	2
7	5	0	0	1	867693	868502	869542	809	7	2
7	5	1	1	1	872091	872946	873990	855	7	2
5	7	0	1	2	876523	877268	878306	745	7	2
7	5	0	1	1	880855	881447	882487	592	7	2
5	7	0	1	2	885020	885454	886503	434	7	2
5	7	0	0	2	889052	889461	890501	409	7	2
5	7	1	1	2	893034	893448	894483	414	7	2
7	5	1	1	1	897016	897699	898748	683	7	2
5	7	0	1	2	901281	901807	902847	526	7	2
7	5	0	1	1	905379	906028	907062	649	7	2
11	12	1	0	1	914626	915200	916242	574	9	1
11	12	1	0	1	918775	919441	920491	666	9	1
10	9	1	0	2	923023	923733	924773	710	8	1
12	11	1	1	2	927305	928116	929154	811	9	1
9	10	0	1	2	931687	932896	933936	1209	8	1
10	9	1	1	1	936468	937147	938184	679	8	1
9	10	1	1	2	940717	941602	942650	885	8	1
10	9	1	1	1	945182	945924	946965	742	8	1
10	9	0	0	1	949514	950307	951347	793	8	1
10	9	1	1	1	953879	954660	955695	781	8	1
9	10	1	1	2	958227	958778	959827	551	8	1
11	12	0	0	2	962359	963274	964309	915	9	1
9	10	1	0	2	966841	967260	968307	419	8	1
11	12	0	1	1	970840	971766	972806	926	9	1
10	9	1	0	1	975338	976027	977071	689	8	1
10	9	0	1	2	979603	980481	981519	878	8	1
9	10	1	0	2	984052	984864	985901	812	8	1
11	12	1	1	2	988433	989512	990549	1079	9	1
11	12	1	0	2	993082	994068	995114	986	9	1
10	9	1	1	1	997647	998624	999663	977	8	1
12	11	0	1	1	1002212	1003363	1004411	1151	9	1
12	11	0	1	2	1006944	1007410	1008460	466	9	1
11	12	1	0	2	1010992	1012251	1013291	1259	9	1
9	10	1	1	2	1015824	1016664	1017706	840	8	1
12	11	0	1	1	1020239	1020986	1022022	747	9	1
10	9	0	1	1	1024571	1025329	1026370	758	8	1
9	10	1	0	2	1028902	1029885	1030935	983	8	1
11	12	1	0	1	1033468	1034929	1035967	1461	9	1
12	11	1	0	2	1038499	1038590	1039632	91	9	1
10	9	0	1	1	1042164	1042891	1043930	727	8	1
10	9	1	1	1	1046463	1046989	1048029	526	8	1
9	10	1	1	2	1050578	1051230	1052278	652	8	1
12	11	0	1	2	1054810	1055511	1056559	701	9	1
9	10	0	0	2	1059092	1059670	1060708	578	8	1
11	12	1	1	1	1063240	1063941	1064990	701	9	1
12	11	1	0	1	1067522	1068120	1069155	598	9	1
12	11	0	1	2	1071687	1072086	1073137	399	9	1
12	11	0	1	2	1075686	1076154	1077202	468	9	1
11	12	1	1	1	1079735	1080293	1081334	558	9	1
11	12	1	0	1	1083866	1084716	1085766	850	9	1
9	10	1	0	2	1088298	1089079	1090114	781	8	1
9	10	1	0	1	1092647	1093777	1094813	1130	8	1
9	10	1	1	2	1097345	1098099	1099144	754	8	1
11	12	0	0	1	1101677	1102330	1103376	653	9	1
12	11	1	1	2	1105909	1106804	1107841	895	9	1
9	10	1	0	2	1110374	1111198	1112240	824	8	1
10	9	0	1	1	1114772	1115296	1116338	524	8	1
12	11	0	1	2	1118871	1119313	1120354	442	9	1
10	9	1	1	1	1122903	1123767	1124802	864	8	1
11	12	1	0	1	1127334	1127814	1128850	480	9	1
12	11	1	0	2	1131383	1131811	1132849	428	9	1
9	10	1	1	2	1135382	1136000	1137048	618	8	1
11	12	1	0	1	1139597	1140403	1141446	806	9	1
12	11	0	1	2	1143978	1144420	1145461	442	9	1
12	11	0	1	2	1147994	1148650	1149693	656	9	1
9	10	0	1	2	1152226	1152708	1153758	482	8	1
10	9	1	1	1	1156291	1157019	1158057	728	8	1
10	9	1	1	1	1160589	1161901	1162938	1312	8	1
12	11	0	1	2	1165471	1166121	1167170	650	9	1
11	12	1	0	1	1169703	1170290	1171335	587	9	1
9	11	1	1	2	1173868	1174460	1175501	592	10	2
11	9	1	0	1	1178033	1178792	1179832	759	10	2
9	11	1	1	2	1182365	1182880	1183931	515	10	2
11	9	1	1	1	1186480	1187039	1188080	559	10	2
11	9	1	1	1	1190612	1191412	1192461	800	10	2
9	11	1	1	2	1194994	1195572	1196610	578	10	2
11	9	0	1	1	1199142	1199680	1200725	538	10	2
9	11	0	1	2	1203258	1204094	1205140	836	10	2
9	11	1	1	2	1207673	1208030	1209072	357	10	2
11	9	1	1	1	1211605	1212179	1213221	574	10	2
11	9	1	1	1	1215753	1216155	1217203	402	10	2
9	11	1	1	2	1219752	1220335	1221384	583	10	2
9	11	1	1	2	1223917	1224443	1225483	526	10	2
11	9	0	0	1	1228015	1228582	1229632	567	10	2
11	9	1	1	1	1232164	1232640	1233680	476	10	2
9	11	1	0	2	1236213	1236789	1237829	576	10	2
11	9	0	0	1	1240361	1240857	1241894	496	10	2
9	11	0	1	2	1244426	1244742	1245776	316	10	2
11	9	1	1	1	1248308	1248718	1249758	410	10	2
9	11	1	1	2	1252290	1252694	1253740	404	10	2
11	9	1	1	1	1256289	1256985	1258022	696	10	2
9	11	1	1	2	1260554	1261205	1262253	651	10	2
11	9	1	1	1	1264786	1265283	1266319	497	10	2
11	9	1	1	1	1268851	1269483	1270534	632	10	2
11	9	1	1	2	1273066	1273480	1274516	414	10	2
9	11	1	1	2	1277048	1277669	1278714	621	10	2
9	11	1	1	2	1281247	1281717	1282763	470	10	2
9	11	1	1	2	1285295	1285896	1286945	601	10	2
11	9	0	0	1	1289494	1289964	1291010	470	10	2
9	11	1	0	2	1293542	1294297	1295342	755	10	2
