# Supplementary material for: Publisher Correction: Learning relative values in the striatum induces violations of normative decision making
Source: Nat Commun. 2019 Jun 27;10:2833. doi: 10.1038/s41467-019-10718-8 (PMC6597713; doi:10.1038/s41467-019-10718-8)
Supplement: Supplementary file 1 — Supplementary Figures [file 41467_2019_10718_MOESM1_ESM.zip › exp1/VP16.dat]

stim_left	stim_right	bait_left	bait_right	choice	stim_onset	resp_onset	outcome_onset	RT	trl_type	block
3	4	1	1	2	16	1203	2248	1187	2	1
1	2	1	1	2	4781	5850	6897	1069	1	1
1	2	0	1	2	9429	10587	11628	1158	1	1
1	2	1	1	2	14161	14776	15827	615	1	1
2	1	0	1	1	18359	19118	20159	759	1	1
3	4	0	1	1	22691	23856	24890	1165	2	1
1	2	0	0	2	27423	28177	29222	754	1	1
2	1	0	1	1	31755	32569	33604	814	1	1
4	3	0	1	1	36136	37022	38069	886	2	1
4	3	0	1	1	40601	41293	42334	692	2	1
1	2	1	0	2	44867	45665	46699	798	1	1
4	3	0	1	2	49232	49651	50698	419	2	1
3	4	1	1	1	53230	54043	55080	813	2	1
1	2	1	1	1	57612	58436	59478	824	1	1
3	4	1	0	1	62011	62594	63643	583	2	1
1	2	0	0	1	66176	67078	68125	902	1	1
3	4	0	1	1	70658	71125	72174	467	2	1
2	1	1	0	2	74706	75294	76339	588	1	1
2	1	0	1	2	78871	79554	80604	683	1	1
2	1	0	1	2	83136	83682	84719	546	1	1
3	4	1	1	1	87252	88390	89434	1138	2	1
2	1	0	1	2	91967	92589	93633	622	1	1
2	1	1	1	2	96165	96829	97865	664	1	1
2	1	0	1	2	100397	100916	101963	519	1	1
3	4	0	0	1	104496	105227	106262	731	2	1
1	2	0	1	1	108794	109549	110593	755	1	1
4	3	0	1	2	113126	114154	115192	1028	2	1
1	2	0	1	1	117724	118282	119324	558	1	1
3	4	1	0	1	121856	122380	123422	524	2	1
4	3	0	0	2	125955	126680	127721	725	2	1
3	4	0	1	1	130253	130930	131969	677	2	1
2	1	1	1	2	134502	135108	136151	606	1	1
4	3	0	0	2	138683	139266	140316	583	2	1
4	3	0	0	2	142849	143272	144315	423	2	1
2	1	1	1	2	146847	147410	148447	563	1	1
2	1	0	1	2	150979	151640	152679	661	1	1
4	3	1	1	2	155211	155890	156927	679	2	1
1	2	1	1	1	159459	160160	161209	701	1	1
2	1	1	0	2	163741	164349	165391	608	1	1
3	4	0	1	1	167923	168751	169789	828	2	1
3	4	0	0	1	172322	172950	173988	628	2	1
3	4	1	0	1	176520	177078	178120	558	2	1
2	1	1	1	2	180652	181410	182451	758	1	1
4	3	0	0	2	184984	185629	186667	645	2	1
1	2	1	1	1	189199	189992	191032	793	1	1
1	2	1	0	1	193564	194181	195230	617	1	1
3	4	0	0	1	197763	198411	199445	648	2	1
1	2	1	0	1	201978	202498	203544	520	1	1
4	3	0	1	2	206076	206677	207726	601	2	1
4	3	0	0	2	210258	210765	211808	507	2	1
3	4	0	1	1	214340	214913	215956	573	2	1
4	3	0	1	2	218489	219001	220038	512	2	1
1	2	0	0	1	222571	223089	224137	518	1	1
4	3	0	0	2	226669	227237	228285	568	2	1
3	4	1	0	1	230818	231284	232334	466	2	1
4	3	0	0	2	234866	235300	236349	434	2	1
1	2	1	0	1	238881	239672	240714	791	1	1
4	3	0	1	2	243247	243749	244796	502	2	1
2	1	0	1	2	247328	247918	248961	590	1	1
2	1	1	0	2	251494	252158	253193	664	1	1
1	3	1	1	2	255725	256500	257542	775	3	2
4	2	0	1	2	260074	260790	261840	716	4	2
4	2	0	1	2	264372	265285	266322	913	4	2
1	3	1	1	1	268854	269606	270654	752	3	2
4	2	1	1	2	273186	273907	274952	721	4	2
2	4	0	0	1	277484	278178	279217	694	4	2
2	4	1	0	1	281750	282387	283432	637	4	2
2	4	0	1	1	285965	286566	287614	601	4	2
3	1	0	0	2	290147	290898	291946	751	3	2
4	2	0	0	2	294478	295118	296161	640	4	2
4	2	1	0	2	298694	299185	300226	491	4	2
2	4	0	0	1	302759	303496	304542	737	4	2
1	3	1	0	1	307074	307828	308873	754	3	2
2	4	1	0	1	311406	312078	313122	672	4	2
1	3	1	1	1	315654	316542	317587	888	3	2
1	3	1	1	1	320119	320822	321869	703	3	2
1	3	1	1	1	324401	325174	326217	773	3	2
2	4	0	1	1	328750	329476	330516	726	4	2
4	2	1	1	2	333048	333756	334798	708	4	2
1	3	1	1	1	337330	337915	338963	585	3	2
3	1	0	1	2	341495	342053	343095	558	3	2
2	4	0	0	1	345627	346466	347510	839	4	2
3	1	0	0	2	350042	350665	351708	623	3	2
3	1	0	1	2	354241	354793	355840	552	3	2
2	4	0	1	1	358373	358921	359955	548	4	2
1	3	0	0	1	362488	363161	364204	673	3	2
4	2	0	0	2	366736	367248	368286	512	4	2
2	4	0	0	1	370818	371539	372584	721	4	2
1	3	1	0	1	375117	375790	376833	673	3	2
4	2	0	0	2	379365	379969	381015	604	4	2
1	3	0	0	1	383547	384056	385096	509	3	2
1	3	1	1	1	387629	388317	389362	688	3	2
2	4	1	0	1	391894	392567	393610	673	4	2
3	1	0	0	2	396143	396837	397875	694	3	2
3	1	1	1	2	400408	401047	402090	639	3	2
3	1	0	0	2	404623	405368	406406	745	3	2
3	1	0	1	2	408938	409537	410587	599	3	2
2	4	1	1	1	413120	413777	414819	657	4	2
3	1	1	1	2	417352	417884	418935	532	3	2
1	3	0	0	1	421467	421992	423033	525	3	2
2	4	0	0	1	425566	426130	427165	564	4	2
3	1	1	1	2	429697	430248	431297	551	3	2
2	4	0	0	1	433829	434346	435395	517	4	2
1	3	1	1	1	437928	438463	439511	535	3	2
1	3	0	0	1	442043	442632	443676	589	3	2
4	2	1	1	2	446208	446831	447874	623	4	2
2	4	1	0	1	450407	451041	452089	634	4	2
3	1	0	0	2	454622	455352	456388	730	3	2
4	2	0	0	2	458920	459551	460586	631	4	2
1	3	1	1	1	463119	463669	464718	550	3	2
3	1	1	1	2	467251	467909	468950	658	3	2
4	2	0	0	2	471483	472342	473382	859	4	2
3	1	1	1	2	475914	476531	477580	617	3	2
3	1	0	1	2	480113	480700	481746	587	3	2
4	2	1	1	2	484278	485255	486294	977	4	2
4	2	0	1	2	488827	489454	490493	627	4	2
4	2	0	1	2	493025	493440	494475	415	4	2
2	4	1	0	1	497007	497629	498673	622	4	2
4	2	0	1	2	501205	501829	502872	624	4	2
3	1	1	1	2	505404	505916	506953	512	3	2
7	8	0	1	2	514517	515545	516583	1028	6	1
6	5	1	1	1	519116	520324	521365	1208	5	1
6	5	1	1	1	523897	524727	525763	830	5	1
6	5	0	0	1	528296	528937	529979	641	5	1
5	6	1	1	2	532511	533381	534427	870	5	1
5	6	1	1	2	536960	537499	538542	539	5	1
8	7	1	1	1	541075	542197	543241	1122	6	1
8	7	1	1	1	545773	546366	547406	593	6	1
7	8	1	0	2	549938	550494	551538	556	6	1
5	6	0	0	2	554070	554978	556019	908	5	1
6	5	1	1	1	558552	559675	560718	1123	5	1
8	7	0	1	2	563250	564067	565116	817	6	1
8	7	0	1	2	567649	568409	569448	760	6	1
6	5	0	1	1	571980	573015	574063	1035	5	1
8	7	0	0	2	576596	577286	578328	690	6	1
5	6	0	1	1	580861	581668	582710	807	5	1
5	6	0	0	2	585242	585919	586959	677	5	1
6	5	0	1	1	589491	590169	591207	678	5	1
8	7	0	1	2	593739	594419	595456	680	6	1
7	8	0	0	1	597988	598822	599871	834	6	1
5	6	1	0	2	602403	602981	604019	578	5	1
7	8	1	1	1	606552	607343	608384	791	6	1
5	6	0	0	1	610917	611522	612566	605	5	1
8	7	1	0	2	615099	615742	616781	643	6	1
5	6	1	0	1	619314	620053	621096	739	5	1
5	6	1	1	1	623629	624191	625228	562	5	1
7	8	1	0	1	627761	628513	629560	752	6	1
6	5	1	1	2	632093	632865	633909	772	5	1
8	7	0	0	2	636441	637084	638124	643	6	1
7	8	1	0	1	640656	641385	642422	729	6	1
7	8	0	0	1	644955	645747	646787	792	6	1
8	7	0	1	2	649320	650160	651203	840	6	1
8	7	0	1	2	653735	654349	655384	614	6	1
8	7	0	1	2	657917	658538	659583	621	6	1
7	8	1	0	1	662115	662646	663681	531	6	1
6	5	1	0	2	666214	666885	667930	671	5	1
8	7	0	1	2	670462	670983	672028	521	6	1
8	7	0	1	2	674561	675100	676144	539	6	1
7	8	1	0	1	678676	679137	680176	461	6	1
6	5	0	1	2	682708	683336	684374	628	5	1
5	6	0	0	1	686907	687596	688639	689	5	1
7	8	1	0	1	691172	691602	692638	430	6	1
7	8	1	0	1	695170	695689	696736	519	6	1
6	5	0	1	2	699269	699919	700968	650	5	1
6	5	0	1	2	703501	703986	705033	485	5	1
5	6	1	0	1	707566	708185	709232	619	5	1
6	5	1	1	2	711764	712353	713397	589	5	1
7	8	1	0	1	715930	716613	717662	683	6	1
6	5	1	1	2	720195	720965	722011	770	5	1
7	8	0	0	1	724543	725113	726159	570	6	1
6	5	0	1	2	728692	729678	730724	986	5	1
6	5	1	1	2	733257	733867	734906	610	5	1
5	6	1	1	1	737439	738148	739188	709	5	1
8	7	0	0	2	741721	742235	743270	514	6	1
7	8	1	0	1	745802	746424	747469	622	6	1
5	6	0	0	1	750001	750674	751717	673	5	1
5	6	1	1	1	754249	754935	755982	686	5	1
8	7	0	1	2	758515	759073	760114	558	6	1
5	6	0	1	1	762646	763232	764279	586	5	1
7	8	0	1	1	766812	767492	768528	680	6	1
7	5	1	1	1	771060	771915	772960	855	7	2
5	7	1	1	2	775492	776206	777241	714	7	2
5	7	1	0	2	779774	780324	781373	550	7	2
5	7	1	1	2	783906	784554	785588	648	7	2
7	5	1	1	1	788121	788703	789754	582	7	2
7	5	1	1	1	792286	792841	793885	555	7	2
5	7	1	0	2	796418	796878	797917	460	7	2
5	7	0	0	1	800450	801097	802133	647	7	2
7	5	1	1	2	804665	805114	806164	449	7	2
5	7	1	0	1	808697	809212	810246	515	7	2
5	7	0	1	1	812779	813228	814278	449	7	2
7	5	1	0	2	816811	817549	818593	738	7	2
7	5	1	1	2	821126	821556	822592	430	7	2
7	5	1	1	2	825124	825582	826624	458	7	2
5	7	1	0	2	829156	829670	830706	514	7	2
7	5	1	1	2	833238	833707	834754	469	7	2
5	7	0	1	1	837287	837795	838836	508	7	2
7	5	1	1	2	841369	842086	843135	717	7	2
7	5	1	1	2	845667	846062	847100	395	7	2
5	7	1	1	1	849632	850200	851249	568	7	2
7	5	0	0	2	853781	854287	855330	506	7	2
7	5	1	1	2	857863	858253	859296	390	7	2
5	7	0	1	1	861828	862412	863461	584	7	2
7	5	0	1	2	865993	866316	867360	323	7	2
5	7	0	1	1	869892	870251	871291	359	7	2
5	7	0	0	1	873824	874359	875407	535	7	2
5	7	1	1	1	877939	878324	879372	385	7	2
7	5	1	1	2	881904	882412	883454	508	7	2
5	7	0	1	1	885986	886499	887536	513	7	2
7	5	0	1	2	890068	890485	891534	417	7	2
11	12	1	0	1	899098	899819	900864	721	9	1
11	12	1	0	1	903397	904110	905146	713	9	1
10	9	1	0	2	907679	908665	909711	986	8	1
12	11	1	1	2	912244	913251	914293	1007	9	1
9	10	0	1	2	916825	917654	918691	829	8	1
10	9	1	1	1	921224	922117	923156	893	8	1
9	10	1	1	2	925689	926296	927338	607	8	1
10	9	1	1	1	929871	930526	931570	655	8	1
10	9	0	0	1	934103	934675	935719	572	8	1
10	9	1	1	1	938251	938712	939751	461	8	1
9	10	1	1	2	942283	942861	943899	578	8	1
11	12	0	0	1	946432	947385	948431	953	9	1
9	10	1	0	2	950963	951646	952696	683	8	1
11	12	0	1	1	955228	955947	956995	719	9	1
10	9	1	0	1	959527	960014	961060	487	8	1
10	9	0	1	1	963592	964121	965158	529	8	1
9	10	1	0	2	967691	968178	969224	487	8	1
11	12	1	1	1	971756	972642	973689	886	9	1
11	12	1	0	1	976221	976902	977937	681	9	1
10	9	1	1	1	980470	981143	982186	673	8	1
12	11	0	1	2	984718	985291	986334	573	9	1
12	11	0	1	2	988867	989826	990866	959	9	1
11	12	1	0	1	993398	993944	994981	546	9	1
9	10	1	1	2	997514	998113	999163	599	8	1
12	11	0	1	2	1001695	1002496	1003545	801	9	1
10	9	0	1	1	1006077	1006685	1007727	608	8	1
9	10	1	0	2	1010259	1010783	1011825	524	8	1
11	12	1	0	1	1014358	1014951	1015990	593	9	1
12	11	1	0	2	1018523	1019029	1020072	506	9	1
10	9	0	1	1	1022605	1023238	1024287	633	8	1
10	9	1	1	2	1026820	1027326	1028369	506	8	1
9	10	1	1	1	1030902	1031362	1032401	460	8	1
12	11	0	1	2	1034934	1035572	1036616	638	9	1
9	10	0	0	1	1039149	1039711	1040748	562	8	1
11	12	1	1	1	1043281	1043849	1044897	568	9	1
12	11	1	0	2	1047429	1048049	1049095	620	9	1
12	11	0	1	2	1051628	1052218	1053261	590	9	1
12	11	0	1	2	1055793	1056275	1057326	482	9	1
11	12	1	1	1	1059858	1060353	1061391	495	9	1
11	12	1	0	1	1063923	1064451	1065490	528	9	1
9	10	1	0	2	1068022	1068753	1069788	731	8	1
9	10	1	0	1	1072320	1072799	1073837	479	8	1
9	10	1	1	1	1076369	1076846	1077885	477	8	1
11	12	0	0	1	1080418	1081117	1082167	699	9	1
12	11	1	1	2	1084699	1085419	1086465	720	9	1
9	10	1	0	1	1088998	1089466	1090514	468	8	1
10	9	0	1	2	1093046	1093502	1094546	456	8	1
12	11	0	1	2	1097078	1097662	1098711	584	9	1
10	9	1	1	2	1101244	1101668	1102710	424	8	1
11	12	1	0	1	1105242	1105786	1106825	544	9	1
12	11	1	0	2	1109357	1109894	1110940	537	9	1
9	10	1	1	1	1113473	1113931	1114972	458	8	1
11	12	1	0	1	1117505	1118049	1119087	544	9	1
12	11	0	1	2	1121620	1122117	1123153	497	9	1
12	11	0	1	2	1125685	1126174	1127218	489	9	1
9	10	0	1	1	1129750	1130292	1131333	542	8	1
10	9	1	1	2	1133865	1134339	1135382	474	8	1
10	9	1	1	2	1137914	1138346	1139380	432	8	1
12	11	0	1	2	1141913	1142627	1143662	714	9	1
11	12	1	0	1	1146194	1146755	1147794	561	9	1
9	11	1	1	2	1150326	1150843	1151892	517	10	2
11	9	1	0	2	1154425	1155043	1156091	618	10	2
9	11	1	1	1	1158623	1159517	1160556	894	10	2
11	9	1	1	2	1163088	1163544	1164588	456	10	2
11	9	1	1	2	1167120	1167581	1168620	461	10	2
9	11	1	1	1	1171152	1171608	1172652	456	10	2
11	9	0	1	2	1175184	1175604	1176650	420	10	2
9	11	0	1	1	1179183	1179651	1180699	468	10	2
9	11	1	1	1	1183231	1183658	1184697	427	10	2
11	9	1	1	2	1187230	1187797	1188846	567	10	2
11	9	1	1	2	1191378	1191804	1192845	426	10	2
9	11	1	1	1	1195377	1195790	1196826	413	10	2
9	11	1	1	1	1199359	1199806	1200842	447	10	2
11	9	0	0	2	1203374	1203782	1204824	408	10	2
11	9	1	1	2	1207356	1207738	1208772	382	10	2
9	11	1	0	1	1211305	1211744	1212788	439	10	2
11	9	0	0	2	1215320	1215792	1216836	472	10	2
9	11	0	1	1	1219369	1219778	1220818	409	10	2
11	9	1	1	2	1223350	1223866	1224917	516	10	2
9	11	1	1	1	1227449	1227923	1228965	474	10	2
11	9	1	1	2	1231498	1231960	1232997	462	10	2
9	11	1	1	1	1235529	1236058	1237096	529	10	2
11	9	1	1	2	1239628	1240044	1241094	416	10	2
11	9	1	1	2	1243627	1244041	1245076	414	10	2
11	9	1	1	2	1247609	1248007	1249041	398	10	2
9	11	1	1	2	1251574	1252136	1253173	562	10	2
9	11	1	1	1	1255706	1256153	1257189	447	10	2
9	11	1	1	1	1259721	1260149	1261187	428	10	2
11	9	0	0	2	1263720	1264166	1265202	446	10	2
9	11	1	0	1	1267735	1268203	1269251	468	10	2
