# Supplementary material for: Publisher Correction: Learning relative values in the striatum induces violations of normative decision making
Source: Nat Commun. 2019 Jun 27;10:2833. doi: 10.1038/s41467-019-10718-8 (PMC6597713; doi:10.1038/s41467-019-10718-8)
Supplement: Supplementary file 1 — Supplementary Figures [file 41467_2019_10718_MOESM1_ESM.zip › exp1/VP17.dat]

stim_left	stim_right	bait_left	bait_right	choice	stim_onset	resp_onset	outcome_onset	RT	trl_type	block
3	4	1	1	2	32	855	1898	823	2	1
1	2	1	1	1	4431	5328	6364	897	1	1
1	2	0	1	1	8896	10178	11228	1282	1	1
1	2	1	1	1	13761	14844	15894	1083	1	1
2	1	0	1	1	18426	19561	20609	1135	1	1
3	4	0	1	nan	23141	nan	nan	nan	2	1
3	4	0	1	1	29205	30033	31071	828	2	1
1	2	0	0	2	33604	34385	35420	781	1	1
2	1	0	1	2	37952	38777	39818	825	1	1
4	3	0	1	2	42351	42996	44034	645	2	1
4	3	0	1	2	46583	47307	48349	724	2	1
1	2	1	0	2	50881	51821	52864	940	1	1
4	3	0	1	1	55396	56366	57412	970	2	1
3	4	1	1	1	59945	61012	62061	1067	2	1
1	2	1	1	1	64593	65324	66359	731	1	1
3	4	1	0	1	68891	69950	70991	1059	2	1
1	2	0	0	1	73523	74098	75139	575	1	1
3	4	0	1	1	77688	78318	79354	630	2	1
2	1	1	0	1	81887	82456	83503	569	1	1
2	1	0	1	1	86052	86797	87835	745	1	1
2	1	0	1	1	90367	90752	91800	385	1	1
3	4	1	1	1	94332	94880	95915	548	2	1
2	1	0	1	2	98448	99313	100364	865	1	1
2	1	1	1	1	102896	103848	104895	952	1	1
2	1	0	1	1	107428	108129	109177	701	1	1
3	4	0	0	1	111710	112379	113426	669	2	1
1	2	0	1	1	115958	116801	117841	843	1	1
4	3	0	1	2	120390	121214	122256	824	2	1
1	2	0	1	1	124788	125606	126654	818	1	1
3	4	1	0	1	129187	130060	131103	873	2	1
4	3	0	0	2	133652	134503	135551	851	2	1
3	4	0	1	1	138084	138661	139700	577	2	1
2	1	1	1	1	142249	142921	143965	672	1	1
4	3	0	0	1	146497	146785	147830	288	2	1
4	3	0	0	2	150363	150923	151962	560	2	1
2	1	1	1	1	154495	154949	155994	454	1	1
2	1	0	1	1	158526	159046	160093	520	1	1
4	3	1	1	2	162642	163346	164391	704	2	1
1	2	1	1	1	166924	167606	168656	682	1	1
2	1	1	0	2	171189	171815	172855	626	1	1
3	4	0	1	1	175387	176034	177070	647	2	1
3	4	0	0	1	179602	180365	181402	763	2	1
3	4	1	0	1	183934	184331	185367	397	2	1
2	1	1	1	1	187899	188977	190015	1078	1	1
4	3	0	0	2	192564	193389	194430	825	2	1
1	2	1	1	1	196963	197741	198779	778	1	1
1	2	1	0	1	201311	201879	202927	568	1	1
3	4	0	0	1	205460	206464	207509	1004	2	1
1	2	1	0	1	210042	210694	211741	652	1	1
4	3	0	1	2	214273	214791	215840	518	2	1
4	3	0	0	2	218372	218746	219788	374	2	1
3	4	0	1	2	222321	222986	224037	665	2	1
4	3	0	1	1	226586	227663	228702	1077	2	1
1	2	0	0	1	231234	231974	233017	740	1	1
4	3	0	0	2	235549	236417	237465	868	2	1
3	4	1	0	1	239998	240779	241814	781	2	1
4	3	0	0	2	244346	244887	245929	541	2	1
1	2	1	0	2	248461	248811	249861	350	1	1
4	3	0	1	2	252393	253082	254126	689	2	1
2	1	0	1	1	256658	257149	258191	491	1	1
2	1	1	0	1	260724	261379	262423	655	1	1
1	3	1	1	2	264956	265466	266505	510	3	2
4	2	0	1	1	269037	270011	271053	974	4	2
4	2	0	1	2	273586	274109	275152	523	4	2
1	3	1	1	2	277684	278390	279434	706	3	2
4	2	1	1	2	281966	282549	283599	583	4	2
2	4	0	0	1	286131	286769	287814	638	4	2
2	4	1	0	1	290347	290866	291913	519	4	2
2	4	0	1	1	294462	294903	295945	441	4	2
3	1	0	0	2	298494	299590	300626	1096	3	2
4	2	0	0	2	303175	303963	305008	788	4	2
4	2	1	0	2	307557	307969	309007	412	4	2
2	4	0	0	2	311556	312342	313388	786	4	2
1	3	1	0	2	315921	316023	317070	102	3	2
2	4	1	0	1	319603	320334	321369	731	4	2
1	3	1	1	1	323901	324788	325834	887	3	2
1	3	1	1	1	328367	328967	330016	600	3	2
1	3	1	1	1	332548	333167	334214	619	3	2
2	4	0	1	2	336747	337926	338963	1179	4	2
4	2	1	1	2	341495	342390	343428	895	4	2
1	3	1	1	2	345960	346711	347760	751	3	2
3	1	0	1	2	350292	351500	352541	1208	3	2
2	4	0	0	1	355074	355771	356806	697	4	2
3	1	0	0	1	359339	360072	361122	733	3	2
3	1	0	1	1	363654	364536	365570	882	3	2
2	4	0	1	1	368119	369345	370385	1226	4	2
1	3	0	0	1	372917	373982	375017	1065	3	2
4	2	0	0	1	377549	378354	379398	805	4	2
2	4	0	0	1	381931	382147	383197	216	4	2
1	3	1	0	1	385730	385940	386979	210	3	2
4	2	0	0	1	389512	389723	390761	211	4	2
1	3	0	0	1	393294	393485	394526	191	3	2
1	3	1	1	1	397059	397268	398308	209	3	2
2	4	1	0	1	400858	401294	402340	436	4	2
3	1	0	0	1	404873	405179	406222	306	3	2
3	1	1	1	1	408755	409236	410271	481	3	2
3	1	0	0	1	412803	413130	414170	327	3	2
3	1	0	1	1	416702	416913	417952	211	3	2
2	4	1	1	1	420501	421082	422117	581	4	2
3	1	1	1	2	424649	425139	426182	490	3	2
1	3	0	0	1	428714	429013	430064	299	3	2
2	4	0	0	2	432596	433264	434312	668	4	2
3	1	1	1	1	436845	437249	438294	404	3	2
2	4	0	0	1	440827	441134	442176	307	4	2
1	3	1	1	1	444709	445262	446308	553	3	2
1	3	0	0	2	448841	449472	450507	631	3	2
4	2	1	1	1	453039	453448	454489	409	4	2
2	4	1	0	1	457021	457261	458304	240	4	2
3	1	0	0	1	460836	461165	462203	329	3	2
4	2	0	0	2	464752	465181	466218	429	4	2
1	3	1	1	2	468750	469259	470300	509	3	2
3	1	1	1	2	472849	473163	474198	314	3	2
4	2	0	0	2	476731	477322	478364	591	4	2
3	1	1	1	1	480896	481196	482245	300	3	2
3	1	0	1	2	484778	485700	486744	922	3	2
4	2	1	1	2	489276	489798	490842	522	4	2
4	2	0	1	2	493375	493601	494641	226	4	2
4	2	0	1	2	497190	497871	498906	681	4	2
2	4	1	0	2	501439	501816	502855	377	4	2
4	2	0	1	2	505387	505904	506953	517	4	2
3	1	1	1	2	509503	510032	511069	529	3	2
7	8	0	1	1	518633	519651	520699	1018	6	1
6	5	1	1	1	523231	524115	525164	884	5	1
6	5	1	1	1	527696	528477	529512	781	5	1
6	5	0	0	1	532045	532513	533561	468	5	1
5	6	1	1	2	536093	537211	538259	1118	5	1
5	6	1	1	2	540791	541451	542491	660	5	1
8	7	1	1	1	545023	545874	546923	851	6	1
8	7	1	1	1	549455	550053	551088	598	6	1
7	8	1	0	2	553637	554242	555286	605	6	1
5	6	0	0	2	557819	558981	560018	1162	5	1
6	5	1	1	1	562550	563628	564666	1078	5	1
8	7	0	1	1	567199	567756	568798	557	6	1
8	7	0	1	1	571331	572067	573113	736	6	1
6	5	0	1	1	575646	576510	577545	864	5	1
8	7	0	0	1	580094	580669	581710	575	6	1
5	6	0	1	1	584259	584563	585609	304	5	1
5	6	0	0	2	588141	588702	589741	561	5	1
6	5	0	1	1	592273	592850	593889	577	5	1
8	7	0	1	1	596422	597080	598121	658	6	1
7	8	0	0	2	600670	601442	602486	772	6	1
5	6	1	0	2	605019	606048	607085	1029	5	1
7	8	1	1	2	609617	610695	611733	1078	6	1
5	6	0	0	2	614282	615555	616598	1273	5	1
8	7	1	0	2	619130	619459	620497	329	6	1
5	6	1	0	2	623029	623720	624762	691	5	1
5	6	1	1	2	627311	628031	629077	720	5	1
7	8	1	0	2	631626	633023	634059	1397	6	1
6	5	1	1	2	636608	637762	638807	1154	5	1
8	7	0	0	1	641356	642317	643355	961	6	1
7	8	1	0	2	645888	647035	648070	1147	6	1
7	8	0	0	1	650603	651041	652086	438	6	1
8	7	0	1	1	654618	655241	656284	623	6	1
8	7	0	1	2	658816	659461	660499	645	6	1
8	7	0	1	2	663032	663650	664698	618	6	1
7	8	1	0	1	667230	667972	669013	742	6	1
6	5	1	0	1	671545	672293	673328	748	5	1
8	7	0	1	2	675860	676605	677643	745	6	1
8	7	0	1	2	680176	680815	681858	639	6	1
7	8	1	0	1	684391	684892	685940	501	6	1
6	5	0	1	1	688489	689295	690339	806	5	1
5	6	0	0	2	692871	693688	694737	817	5	1
7	8	1	0	2	697286	698081	699119	795	6	1
7	8	1	0	1	701651	702646	703684	995	6	1
6	5	0	1	2	706233	707405	708449	1172	5	1
6	5	0	1	2	710998	711482	712531	484	5	1
5	6	1	0	1	715063	715783	716829	720	5	1
6	5	1	1	2	719362	720074	721111	712	5	1
7	8	1	0	1	723660	724294	725343	634	6	1
6	5	1	1	2	727875	728361	729408	486	5	1
7	8	0	0	1	731941	732887	733923	946	6	1
6	5	0	1	2	736456	737361	738405	905	5	1
6	5	1	1	2	740937	741469	742520	532	5	1
5	6	1	1	1	745053	745761	746802	708	5	1
8	7	0	0	1	749335	750123	751167	788	6	1
7	8	1	0	1	753700	754466	755516	766	6	1
5	6	0	0	1	758065	758970	760014	905	5	1
5	6	1	1	1	762547	763079	764129	532	5	1
8	7	0	1	2	766662	767410	768461	748	6	1
5	6	0	1	1	771010	771803	772843	793	5	1
7	8	0	1	1	775375	776206	777241	831	6	1
7	5	1	1	nan	779774	nan	nan	nan	7	2
7	5	1	1	1	785838	786416	787454	578	7	2
5	7	1	1	2	789987	791276	792319	1289	7	2
5	7	1	0	2	794852	795395	796435	543	7	2
5	7	1	1	2	798967	799614	800650	647	7	2
7	5	1	1	1	803199	803926	804965	727	7	2
7	5	1	1	1	807514	808044	809080	530	7	2
5	7	1	0	2	811613	812356	813395	743	7	2
5	7	0	0	2	815928	816657	817694	729	7	2
7	5	1	1	1	820226	820867	821909	641	7	2
5	7	1	0	2	824441	825016	826057	575	7	2
5	7	0	1	2	828590	829297	830339	707	7	2
7	5	1	0	1	832872	833578	834621	706	7	2
7	5	1	1	1	837154	837595	838636	441	7	2
7	5	1	1	1	841169	841642	842685	473	7	2
5	7	1	0	2	845217	845832	846867	615	7	2
7	5	1	1	1	849399	850001	851049	602	7	2
5	7	0	1	2	853581	854343	855380	762	7	2
7	5	1	1	1	857913	858248	859296	335	7	2
7	5	1	1	1	861828	862418	863461	590	7	2
5	7	1	1	2	865993	866963	868009	970	7	2
7	5	0	0	1	870542	871082	872124	540	7	2
7	5	1	1	1	874657	875150	876190	493	7	2
5	7	0	1	2	878722	879370	880405	648	7	2
7	5	0	1	1	882937	883407	884453	470	7	2
5	7	0	1	2	886986	887515	888552	529	7	2
5	7	0	0	1	891101	891593	892634	492	7	2
5	7	1	1	2	895166	895701	896749	535	7	2
7	5	1	1	1	899282	900237	901281	955	7	2
5	7	0	1	2	903813	904528	905563	715	7	2
7	5	0	1	1	908095	908881	909928	786	7	2
11	12	1	0	2	917492	918461	919508	969	9	1
11	12	1	0	1	922040	922773	923823	733	9	1
10	9	1	0	2	926372	927410	928455	1038	8	1
12	11	1	1	nan	930987	nan	nan	nan	9	1
12	11	1	1	1	937052	938047	939084	995	9	1
9	10	0	1	1	941617	942115	943149	498	8	1
10	9	1	1	2	945682	946243	947281	561	8	1
9	10	1	1	2	949830	950514	951563	684	8	1
10	9	1	1	1	954096	954795	955845	699	8	1
10	9	0	0	1	958377	958853	959893	476	8	1
10	9	1	1	1	962426	962849	963892	423	8	1
9	10	1	1	2	966425	967150	968191	725	8	1
11	12	0	0	2	970723	971807	972856	1084	9	1
9	10	1	0	2	975405	976272	977321	867	8	1
11	12	0	1	1	979870	980583	981619	713	9	1
10	9	1	0	1	984152	984936	985984	784	8	1
10	9	0	1	1	988517	989360	990399	843	8	1
9	10	1	0	2	992932	993936	994981	1004	8	1
11	12	1	1	1	997514	998298	999346	784	9	1
11	12	1	0	1	1001879	1002498	1003545	619	9	1
10	9	1	1	2	1006077	1007176	1008226	1099	8	1
12	11	0	1	1	1010759	1011640	1012675	881	9	1
12	11	0	1	2	1015207	1015911	1016957	704	9	1
11	12	1	0	1	1019489	1020203	1021239	714	9	1
9	10	1	1	2	1023771	1024678	1025720	907	8	1
12	11	0	1	2	1028253	1029163	1030202	910	9	1
10	9	0	1	1	1032734	1033292	1034334	558	8	1
9	10	1	0	2	1036883	1037431	1038466	548	8	1
11	12	1	0	1	1041015	1041733	1042781	718	9	1
12	11	1	0	2	1045313	1046380	1047429	1067	9	1
10	9	0	1	2	1049962	1051028	1052078	1066	8	1
10	9	1	1	2	1054610	1055015	1056060	405	8	1
9	10	1	1	1	1058609	1059215	1060258	606	8	1
12	11	0	1	2	1062807	1063964	1065006	1157	9	1
9	10	0	0	1	1067539	1068185	1069222	646	8	1
11	12	1	1	1	1071754	1072436	1073470	682	9	1
12	11	1	0	2	1076019	1077032	1078068	1013	9	1
12	11	0	1	2	1080601	1081212	1082250	611	9	1
12	11	0	1	2	1084783	1085951	1086999	1168	9	1
11	12	1	1	1	1089531	1090253	1091297	722	9	1
11	12	1	0	1	1093830	1094595	1095646	765	9	1
9	10	1	0	2	1098178	1098907	1099944	729	8	1
9	10	1	0	1	1102476	1103392	1104442	916	8	1
9	10	1	1	1	1106975	1107551	1108591	576	8	1
11	12	0	0	2	1111123	1111965	1113006	842	9	1
12	11	1	1	2	1115555	1116246	1117288	691	9	1
9	10	1	0	1	1119820	1120182	1121220	362	8	1
10	9	0	1	2	1123752	1124433	1125468	681	8	1
12	11	0	1	1	1128001	1128592	1129634	591	9	1
10	9	1	1	2	1132166	1132975	1134015	809	8	1
11	12	1	0	2	1136548	1136737	1137781	189	9	1
12	11	1	0	2	1140313	1140886	1141929	573	9	1
9	10	1	1	1	1144478	1145350	1146394	872	8	1
11	12	1	0	1	1148927	1149601	1150643	674	9	1
12	11	0	1	2	1153175	1153862	1154908	687	9	1
12	11	0	1	2	1157440	1158255	1159290	815	9	1
9	10	0	1	1	1161822	1162831	1163871	1009	8	1
10	9	1	1	2	1166421	1167407	1168453	986	8	1
10	9	1	1	2	1171002	1171953	1173002	951	8	1
12	11	0	1	2	1175534	1176824	1177867	1290	9	1
11	12	1	0	1	1180399	1181238	1182282	839	9	1
9	11	1	1	2	1184814	1185570	1186613	756	10	2
11	9	1	0	2	1189146	1190065	1191112	919	10	2
9	11	1	1	1	1193644	1194112	1195160	468	10	2
11	9	1	1	2	1197693	1198251	1199292	558	10	2
11	9	1	1	1	1201825	1202308	1203358	483	10	2
9	11	1	1	2	1205890	1206610	1207656	720	10	2
11	9	0	1	1	1210205	1210790	1211838	585	10	2
9	11	0	1	2	1214387	1215051	1216086	664	10	2
9	11	1	1	2	1218619	1218956	1220002	337	10	2
11	9	1	1	2	1222534	1223745	1224783	1211	10	2
11	9	1	1	1	1227316	1227986	1229032	670	10	2
9	11	1	1	2	1231564	1232155	1233197	591	10	2
9	11	1	1	2	1235729	1236508	1237545	779	10	2
11	9	0	0	2	1240078	1240576	1241611	498	10	2
11	9	1	1	2	1244143	1244817	1245859	674	10	2
9	11	1	0	2	1248392	1249260	1250308	868	10	2
11	9	0	0	2	1252840	1253826	1254873	986	10	2
9	11	0	1	2	1257422	1257914	1258955	492	10	2
11	9	1	1	1	1261487	1262186	1263236	699	10	2
9	11	1	1	1	1265769	1266874	1267918	1105	10	2
11	9	1	1	nan	1270450	nan	nan	nan	10	2
11	9	1	1	1	1276515	1276972	1278014	457	10	2
9	11	1	1	1	1280547	1280857	1281896	310	10	2
11	9	1	1	2	1284429	1285107	1286145	678	10	2
11	9	1	1	1	1288677	1289246	1290293	569	10	2
11	9	1	1	1	1292826	1293263	1294309	437	10	2
9	11	1	1	1	1296858	1297554	1298591	696	10	2
9	11	1	1	1	1301123	1301754	1302789	631	10	2
9	11	1	1	1	1305322	1305811	1306854	489	10	2
11	9	0	0	1	1309387	1309787	1310836	400	10	2
9	11	1	0	2	1313369	1314363	1315401	994	10	2
