# Supplementary material for: Publisher Correction: Learning relative values in the striatum induces violations of normative decision making
Source: Nat Commun. 2019 Jun 27;10:2833. doi: 10.1038/s41467-019-10718-8 (PMC6597713; doi:10.1038/s41467-019-10718-8)
Supplement: Supplementary file 1 — Supplementary Figures [file 41467_2019_10718_MOESM1_ESM.zip › exp1/VP18.dat]

stim_left	stim_right	bait_left	bait_right	choice	stim_onset	resp_onset	outcome_onset	RT	trl_type	block
3	4	1	1	1	16	1392	2432	1376	2	1
1	2	1	1	1	4964	6253	7297	1289	1	1
1	2	0	1	2	9829	10829	11878	1000	1	1
1	2	1	1	2	14411	15283	16327	872	1	1
2	1	0	1	1	18859	19961	21008	1102	1	1
3	4	0	1	nan	23541	nan	nan	nan	2	1
3	4	0	1	1	29605	30261	31305	656	2	1
1	2	0	0	2	33837	34685	35720	848	1	1
2	1	0	1	1	38252	38976	40018	724	1	1
4	3	0	1	2	42551	43114	44150	563	2	1
4	3	0	1	2	46683	47700	48749	1017	2	1
1	2	1	0	2	51281	51900	52947	619	1	1
4	3	0	1	2	55496	56130	57179	634	2	1
3	4	1	1	2	59711	60564	61611	853	2	1
1	2	1	1	1	64143	64906	65943	763	1	1
3	4	1	0	1	68475	69309	70358	834	2	1
1	2	0	0	1	72890	73681	74723	791	1	1
3	4	0	1	1	77255	78053	79088	798	2	1
2	1	1	0	2	81620	82334	83370	714	1	1
2	1	0	1	2	85902	86717	87768	815	1	1
2	1	0	1	2	90301	90815	91850	514	1	1
3	4	1	1	2	94382	95076	96115	694	2	1
2	1	0	1	2	98648	99764	100814	1116	1	1
2	1	1	1	2	103363	104045	105095	682	1	1
2	1	0	1	2	107628	108113	109161	485	1	1
3	4	0	0	2	111693	112130	113176	437	2	1
1	2	0	1	1	115708	116442	117491	734	1	1
4	3	0	1	1	120023	120886	121923	863	2	1
1	2	0	1	2	124455	124943	125988	488	1	1
3	4	1	0	1	128520	129184	130220	664	2	1
4	3	0	0	2	132769	133384	134418	615	2	1
3	4	0	1	1	136951	138062	139100	1111	2	1
2	1	1	1	2	141649	142292	143332	643	1	1
4	3	0	0	1	145864	146593	147630	729	2	1
4	3	0	0	1	150179	151230	152279	1051	2	1
2	1	1	1	2	154811	155267	156311	456	1	1
2	1	0	1	2	158843	159365	160409	522	1	1
4	3	1	1	1	162942	163575	164624	633	2	1
1	2	1	1	1	167157	167816	168856	659	1	1
2	1	1	0	2	171405	171944	172988	539	1	1
3	4	0	1	1	175520	176286	177337	766	2	1
3	4	0	0	2	179886	180404	181452	518	2	1
3	4	1	0	1	183984	184746	185784	762	2	1
2	1	1	1	2	188316	188885	189932	569	1	1
4	3	0	0	1	192464	193024	194064	560	2	1
1	2	1	1	1	196596	197529	198579	933	1	1
1	2	1	0	1	201111	201647	202694	536	1	1
3	4	0	0	1	205227	206020	207059	793	2	1
1	2	1	0	1	209592	210240	211275	648	1	1
4	3	0	1	2	213807	214378	215423	571	2	1
4	3	0	0	2	217955	218476	219522	521	2	1
3	4	0	1	1	222054	223133	224170	1079	2	1
4	3	0	1	2	226702	227079	228119	377	2	1
1	2	0	0	1	230651	231452	232500	801	1	1
4	3	0	0	1	235049	235519	236566	470	2	1
3	4	1	0	2	239098	239688	240731	590	2	1
4	3	0	0	1	243263	243918	244963	655	2	1
1	2	1	0	1	247512	248515	249561	1003	1	1
4	3	0	1	1	252093	252654	253693	561	2	1
2	1	0	1	2	256225	256894	257941	669	1	1
2	1	1	0	2	260474	261144	262190	670	1	1
1	3	1	1	1	264739	265313	266355	574	3	2
4	2	0	1	1	268904	270377	271420	1473	4	2
4	2	0	1	1	273952	274516	275552	564	4	2
1	3	1	1	1	278084	278685	279734	601	3	2
4	2	1	1	2	282266	282935	283982	669	4	2
2	4	0	0	2	286515	287532	288581	1017	4	2
2	4	1	0	2	291113	291752	292796	639	4	2
2	4	0	1	1	295328	295993	297028	665	4	2
3	1	0	0	2	299560	299918	300960	358	3	2
4	2	0	0	1	303492	304037	305075	545	4	2
4	2	1	0	1	307624	308491	309540	867	4	2
2	4	0	0	2	312072	312660	313705	588	4	2
1	3	1	0	2	316237	317236	318287	999	3	2
2	4	1	0	1	320819	321436	322485	617	4	2
1	3	1	1	1	325018	325809	326850	791	3	2
1	3	1	1	1	329383	330009	331049	626	3	2
1	3	1	1	2	333598	334087	335131	489	3	2
2	4	0	1	2	337663	338490	339529	827	4	2
4	2	1	1	1	342062	343046	344094	984	4	2
1	3	1	1	2	346643	347337	348376	694	3	2
3	1	0	1	1	350909	351364	352408	455	3	2
2	4	0	0	2	354940	355716	356756	776	4	2
3	1	0	0	1	359289	359794	360838	505	3	2
3	1	0	1	2	363371	363872	364920	501	3	2
2	4	0	1	2	367453	368204	369252	751	4	2
1	3	0	0	1	371785	372353	373401	568	3	2
4	2	0	0	2	375933	376370	377416	437	4	2
2	4	0	0	2	379948	380722	381764	774	4	2
1	3	1	0	1	384313	385024	386063	711	3	2
4	2	0	0	1	388595	389406	390445	811	4	2
1	3	0	0	1	392994	393566	394610	572	3	2
1	3	1	1	2	397142	397776	398825	634	3	2
2	4	1	0	2	401357	402189	403223	832	4	2
3	1	0	0	2	405756	406308	407355	552	3	2
3	1	1	1	1	409888	410446	411487	558	3	2
3	1	0	0	1	414020	414545	415586	525	3	2
3	1	0	1	1	418118	418816	419851	698	3	2
2	4	1	1	2	422383	423046	424083	663	4	2
3	1	1	1	2	426615	427247	428281	632	3	2
1	3	0	0	2	430814	431955	432996	1141	3	2
2	4	0	0	2	435545	436267	437311	722	4	2
3	1	1	1	2	439844	440447	441493	603	3	2
2	4	0	0	2	444026	444545	445592	519	4	2
1	3	1	1	2	448124	449335	450373	1211	3	2
1	3	0	0	2	452906	454318	455355	1412	3	2
4	2	1	1	1	457887	458975	460020	1088	4	2
2	4	1	0	2	462569	463328	464368	759	4	2
3	1	0	0	2	466901	468128	469167	1227	3	2
4	2	0	0	1	471699	472328	473365	629	4	2
1	3	1	1	2	475898	476446	477497	548	3	2
3	1	1	1	1	480030	480748	481796	718	3	2
4	2	0	0	1	484328	485080	486127	752	4	2
3	1	1	1	1	488660	489412	490459	752	3	2
3	1	0	1	1	492992	493460	494508	468	3	2
4	2	1	1	1	497040	497782	498823	742	4	2
4	2	0	1	1	501355	501829	502872	474	4	2
4	2	0	1	1	505404	505958	507003	554	4	2
2	4	1	0	2	509536	510341	511385	805	4	2
4	2	0	1	1	513918	514938	515984	1020	4	2
3	1	1	1	1	518533	519616	520665	1083	3	2
7	8	0	1	1	528246	529714	530762	1468	6	1
6	5	1	1	1	533294	534484	535527	1190	5	1
6	5	1	1	1	538076	538653	539692	577	5	1
6	5	0	0	1	542241	542741	543790	500	5	1
5	6	1	1	2	546323	547053	548089	730	5	1
5	6	1	1	2	550621	551405	552454	784	5	1
8	7	1	1	nan	554986	nan	nan	nan	6	1
8	7	1	1	1	561068	561717	562767	649	6	1
8	7	1	1	1	565300	565683	566732	383	6	1
7	8	1	0	1	569265	569832	570881	567	6	1
5	6	0	0	2	573413	574175	575213	762	5	1
6	5	1	1	1	577745	578385	579428	640	5	1
8	7	0	1	2	581977	582554	583593	577	6	1
8	7	0	1	2	586125	586531	587575	406	6	1
6	5	0	1	1	590107	590690	591740	583	5	1
8	7	0	0	2	594289	594921	595972	632	6	1
5	6	0	1	2	598504	599244	600287	740	5	1
5	6	0	0	2	602820	603149	604186	329	5	1
6	5	0	1	1	606718	607268	608318	550	5	1
8	7	0	1	2	610867	611356	612400	489	6	1
7	8	0	0	1	614932	615404	616448	472	6	1
5	6	1	0	2	618981	619635	620680	654	5	1
7	8	1	1	1	623212	623744	624778	532	6	1
5	6	0	0	2	627311	627974	629010	663	5	1
8	7	1	0	2	631543	632225	633276	682	6	1
5	6	1	0	2	635808	636416	637457	608	5	1
5	6	1	1	2	639990	640494	641539	504	5	1
7	8	1	0	1	644088	644612	645654	524	6	1
6	5	1	1	1	648187	649087	650136	900	5	1
8	7	0	0	2	652669	653399	654435	730	6	1
7	8	1	0	1	656967	657609	658650	642	6	1
7	8	0	0	1	661182	661636	662682	454	6	1
8	7	0	1	2	665214	665745	666780	531	6	1
8	7	0	1	2	669313	669833	670879	520	6	1
8	7	0	1	2	673411	673850	674894	439	6	1
7	8	1	0	1	677427	677939	678976	512	6	1
6	5	1	0	2	681508	681986	683025	478	5	1
8	7	0	1	2	685574	686308	687356	734	6	1
8	7	0	1	2	689889	690549	691588	660	6	1
7	8	1	0	1	694121	695074	696120	953	6	1
6	5	0	1	1	698669	699284	700335	615	5	1
5	6	0	0	2	702868	703861	704900	993	5	1
7	8	1	0	1	707449	707888	708932	439	6	1
7	8	1	0	1	711481	711956	712997	475	6	1
6	5	0	1	1	715530	715993	717029	463	5	1
6	5	0	1	1	719562	720061	721111	499	5	1
5	6	1	0	2	723644	724119	725160	475	5	1
6	5	1	1	1	727692	728115	729158	423	5	1
7	8	1	0	1	731691	732173	733224	482	6	1
6	5	1	1	1	735773	736191	737239	418	5	1
7	8	0	0	1	739771	740350	741387	579	6	1
6	5	0	1	1	743920	744500	745536	580	5	1
6	5	1	1	1	748068	748395	749434	327	5	1
5	6	1	1	2	751967	752717	753766	750	5	1
8	7	0	0	2	756299	757344	758381	1045	6	1
7	8	1	0	1	760914	761320	762363	406	6	1
5	6	0	0	2	764896	765622	766662	726	5	1
5	6	1	1	2	769194	769710	770760	516	5	1
8	7	0	1	2	773293	774042	775092	749	6	1
5	6	0	1	2	777641	778303	779341	662	5	1
7	8	0	1	1	781873	782575	783622	702	6	1
7	5	1	1	1	786155	786703	787754	548	7	2
5	7	1	1	2	790287	790751	791786	464	7	2
5	7	1	0	2	794319	794748	795785	429	7	2
5	7	1	1	2	798317	798735	799783	418	7	2
7	5	1	1	1	802316	802834	803882	518	7	2
7	5	1	1	1	806414	806953	807997	539	7	2
5	7	1	0	2	810530	810929	811979	399	7	2
5	7	0	0	2	814512	814906	815944	394	7	2
7	5	1	1	1	818477	818974	820010	497	7	2
5	7	1	0	2	822542	822940	823975	398	7	2
5	7	0	1	2	826507	827028	828073	521	7	2
7	5	1	0	1	830606	831106	832155	500	7	2
7	5	1	1	1	834688	835184	836220	496	7	2
7	5	1	1	1	838753	839171	840219	418	7	2
5	7	1	0	2	842752	843147	844184	395	7	2
7	5	1	1	1	846733	847144	848183	411	7	2
5	7	0	1	2	850715	851140	852182	425	7	2
7	5	1	1	1	854714	855137	856180	423	7	2
7	5	1	1	1	858729	859205	860245	476	7	2
5	7	1	1	2	862778	863211	864261	433	7	2
7	5	0	0	1	866793	867167	868209	374	7	2
7	5	1	1	1	870742	871489	872524	747	7	2
5	7	0	1	2	875073	875496	876540	423	7	2
7	5	0	1	1	879072	879492	880538	420	7	2
5	7	0	1	2	883087	883499	884537	412	7	2
5	7	0	0	2	887069	887506	888552	437	7	2
5	7	1	1	2	891084	891441	892484	357	7	2
7	5	1	1	1	895033	895580	896616	547	7	2
5	7	0	1	2	899165	899586	900631	421	7	2
7	5	0	1	1	903164	903573	904613	409	7	2
11	12	1	0	1	912177	913132	914176	955	9	1
11	12	1	0	1	916725	917129	918175	404	9	1
10	9	1	0	2	920707	921654	922690	947	8	1
12	11	1	1	2	925222	926209	927255	987	9	1
9	10	0	1	1	929787	930592	931637	805	8	1
10	9	1	1	2	934186	935545	936585	1359	8	1
9	10	1	1	2	939134	939938	940984	804	8	1
10	9	1	1	1	943516	944615	945665	1099	8	1
10	9	0	0	1	948198	948652	949697	454	8	1
10	9	1	1	1	952230	952730	953779	500	8	1
9	10	1	1	2	956311	956920	957961	609	8	1
11	12	0	0	1	960493	961272	962309	779	9	1
9	10	1	0	2	964842	965564	966608	722	8	1
11	12	0	1	1	969140	969886	970923	746	9	1
10	9	1	0	2	973455	974635	975671	1180	8	1
10	9	0	1	1	978204	978570	979620	366	8	1
9	10	1	0	1	982152	982933	983968	781	8	1
11	12	1	1	1	986501	987163	988200	662	9	1
11	12	1	0	1	990733	991180	992215	447	9	1
10	9	1	1	1	994748	995777	996814	1029	8	1
12	11	0	1	2	999346	1000099	1001146	753	9	1
12	11	0	1	2	1003678	1004513	1005561	835	9	1
11	12	1	0	1	1008110	1008957	1009992	847	9	1
9	10	1	1	2	1012525	1013116	1014158	591	8	1
12	11	0	1	2	1016690	1017428	1018473	738	9	1
10	9	0	1	1	1021005	1021842	1022888	837	8	1
9	10	1	0	2	1025420	1025869	1026903	449	8	1
11	12	1	0	1	1029436	1029865	1030902	429	9	1
12	11	1	0	2	1033451	1034014	1035050	563	9	1
10	9	0	1	1	1037583	1038276	1039315	693	8	1
10	9	1	1	1	1041848	1042578	1043614	730	8	1
9	10	1	1	2	1046163	1046646	1047696	483	8	1
12	11	0	1	2	1050228	1051466	1052511	1238	9	1
9	10	0	0	2	1055043	1055961	1057009	918	8	1
11	12	1	1	1	1059542	1060080	1061124	538	9	1
12	11	1	0	2	1063657	1064596	1065639	939	9	1
12	11	0	1	2	1068189	1068826	1069871	637	9	1
12	11	0	1	2	1072404	1072935	1073970	531	9	1
11	12	1	1	1	1076519	1076983	1078018	464	9	1
11	12	1	0	1	1080551	1081000	1082050	449	9	1
9	10	1	0	2	1084583	1085251	1086299	668	8	1
9	10	1	0	1	1088831	1089705	1090747	874	8	1
9	10	1	1	1	1093280	1094413	1095462	1133	8	1
11	12	0	0	1	1097995	1098684	1099727	689	9	1
12	11	1	1	2	1102260	1102884	1103926	624	9	1
9	10	1	0	nan	1106458	nan	nan	nan	8	1
9	10	1	0	1	1112523	1112942	1113989	419	8	1
10	9	0	1	1	1116522	1117193	1118238	671	8	1
12	11	0	1	2	1120770	1121505	1122553	735	9	1
10	9	1	1	2	1125085	1125725	1126768	640	8	1
11	12	1	0	1	1129300	1129864	1130900	564	9	1
12	11	1	0	2	1133432	1133943	1134982	511	9	1
9	10	1	1	1	1137514	1138122	1139164	608	8	1
11	12	1	0	1	1141696	1142373	1143412	677	9	1
12	11	0	1	2	1145961	1146797	1147844	836	9	1
12	11	0	1	2	1150376	1150926	1151976	550	9	1
9	10	0	1	2	1154525	1155065	1156108	540	8	1
10	9	1	1	2	1158640	1159479	1160523	839	8	1
10	9	1	1	2	1163072	1163577	1164621	505	8	1
12	11	0	1	2	1167154	1167736	1168786	582	9	1
11	12	1	0	1	1171319	1171947	1172985	628	9	1
9	11	1	1	2	1175534	1176025	1177067	491	10	2
11	9	1	0	1	1179599	1180184	1181232	585	10	2
9	11	1	1	2	1183764	1184231	1185281	467	10	2
11	9	1	1	1	1187813	1188329	1189379	516	10	2
11	9	1	1	1	1191928	1192478	1193528	550	10	2
9	11	1	1	2	1196060	1196536	1197576	476	10	2
11	9	0	1	1	1200109	1200593	1201641	484	10	2
9	11	0	1	2	1204174	1204752	1205790	578	10	2
9	11	1	1	2	1208322	1208942	1209989	620	10	2
11	9	1	1	1	1212521	1213061	1214104	540	10	2
11	9	1	1	1	1216636	1217129	1218169	493	10	2
9	11	1	1	2	1220701	1221492	1222534	791	10	2
9	11	1	1	2	1225067	1225498	1226533	431	10	2
11	9	0	0	1	1229065	1229698	1230748	633	10	2
11	9	1	1	1	1233280	1233715	1234763	435	10	2
9	11	1	0	2	1237296	1237905	1238945	609	10	2
11	9	0	0	1	1241477	1241982	1243027	505	10	2
9	11	0	1	2	1245559	1246090	1247125	531	10	2
11	9	1	1	1	1249658	1250148	1251191	490	10	2
9	11	1	1	2	1253723	1254185	1255223	462	10	2
11	9	1	1	1	1257755	1258425	1259471	670	10	2
9	11	1	1	2	1262020	1262361	1263403	341	10	2
11	9	1	1	1	1265935	1266469	1267518	534	10	2
11	9	1	1	1	1270051	1270608	1271650	557	10	2
11	9	1	1	1	1274183	1274706	1275749	523	10	2
9	11	1	1	2	1278281	1279017	1280064	736	10	2
9	11	1	1	2	1282613	1283116	1284162	503	10	2
9	11	1	1	2	1286711	1287132	1288178	421	10	2
11	9	0	0	1	1290710	1291231	1292276	521	10	2
9	11	1	0	2	1294809	1295258	1296308	449	10	2
