# Supplementary material for: Publisher Correction: Learning relative values in the striatum induces violations of normative decision making
Source: Nat Commun. 2019 Jun 27;10:2833. doi: 10.1038/s41467-019-10718-8 (PMC6597713; doi:10.1038/s41467-019-10718-8)
Supplement: Supplementary file 1 — Supplementary Figures [file 41467_2019_10718_MOESM1_ESM.zip › exp1/VP19.dat]

stim_left	stim_right	bait_left	bait_right	choice	stim_onset	resp_onset	outcome_onset	RT	trl_type	block
3	4	1	1	1	16	1083	2132	1067	2	1
1	2	1	1	1	4664	5842	6880	1178	1	1
1	2	0	1	1	9412	10499	11545	1087	1	1
1	2	1	1	1	14077	14790	15827	713	1	1
2	1	0	1	2	18359	19082	20125	723	1	1
3	4	0	1	1	22658	23221	24257	563	2	1
1	2	0	0	1	26790	27583	28622	793	1	1
2	1	0	1	2	31155	31823	32871	668	1	1
4	3	0	1	1	35403	36613	37652	1210	2	1
4	3	0	1	2	40185	41351	42401	1166	2	1
1	2	1	0	1	44933	45724	46766	791	1	1
4	3	0	1	2	49298	50371	51414	1073	2	1
3	4	1	1	1	53947	54570	55613	623	2	1
1	2	1	1	1	58145	58821	59861	676	1	1
3	4	1	0	1	62394	63010	64060	616	2	1
1	2	0	0	1	66592	67190	68225	598	1	1
3	4	0	1	1	70757	71186	72224	429	2	1
2	1	1	0	2	74756	75478	76522	722	1	1
2	1	0	1	2	79055	79769	80804	714	1	1
2	1	0	1	2	83336	84030	85069	694	1	1
3	4	1	1	1	87602	88291	89334	689	2	1
2	1	0	1	2	91867	92491	93533	624	1	1
2	1	1	1	2	96065	96589	97631	524	1	1
2	1	0	1	2	100164	100992	102030	828	1	1
3	4	0	0	1	104562	105558	106595	996	2	1
1	2	0	1	1	109127	110002	111043	875	1	1
4	3	0	1	2	113576	114558	115608	982	2	1
1	2	0	1	1	118141	119125	120173	984	1	1
3	4	1	0	1	122706	123457	124505	751	2	1
4	3	0	0	2	127038	127809	128854	771	2	1
3	4	0	1	1	131386	132203	133252	817	2	1
2	1	1	1	2	135785	136453	137501	668	1	1
4	3	0	0	2	140033	141040	142082	1007	2	1
4	3	0	0	2	144615	145586	146631	971	2	1
2	1	1	1	2	149163	149887	150929	724	1	1
2	1	0	1	2	153462	154169	155211	707	1	1
4	3	1	1	2	157743	158836	159876	1093	2	1
1	2	1	1	1	162408	163057	164091	649	1	1
2	1	1	0	2	166624	167236	168273	612	1	1
3	4	0	1	1	170805	171803	172838	998	2	1
3	4	0	0	1	175371	176664	177703	1293	2	1
3	4	1	0	1	180235	180864	181902	629	2	1
2	1	1	1	2	184434	185095	186133	661	1	1
4	3	0	0	2	188666	189173	190215	507	2	1
1	2	1	1	1	192748	193322	194364	574	1	1
1	2	1	0	1	196896	197512	198562	616	1	1
3	4	0	0	2	201095	201926	202961	831	2	1
1	2	1	0	1	205493	206034	207076	541	1	1
4	3	0	1	1	209608	210173	211208	565	2	1
4	3	0	0	2	213740	214139	215190	399	2	1
3	4	0	1	1	217722	218431	219472	709	2	1
4	3	0	1	2	222004	222631	223670	627	2	1
1	2	0	0	1	226203	226770	227819	567	1	1
4	3	0	0	2	230351	230909	231951	558	2	1
3	4	1	0	1	234483	235089	236132	606	2	1
4	3	0	0	2	238665	239329	240364	664	2	1
1	2	1	0	1	242897	243479	244529	582	1	1
4	3	0	1	2	247062	247872	248911	810	2	1
2	1	0	1	2	251444	252336	253376	892	1	1
2	1	1	0	2	255909	256689	257725	780	1	1
1	3	1	1	1	260257	260848	261890	591	3	2
4	2	0	1	nan	264422	nan	nan	nan	4	2
4	2	0	1	2	270487	271343	272386	856	4	2
4	2	0	1	2	274919	275655	276701	736	4	2
1	3	1	1	2	279251	280547	281583	1296	3	2
4	2	1	1	2	284115	284951	285998	836	4	2
2	4	0	0	1	288531	289263	290313	732	4	2
2	4	1	0	1	292862	293849	294895	987	4	2
2	4	0	1	1	297427	298273	299310	846	4	2
3	1	0	0	1	301859	302870	303908	1011	3	2
4	2	0	0	2	306441	307446	308490	1005	4	2
4	2	1	0	2	311023	311911	312955	888	4	2
2	4	0	0	2	315488	316812	317854	1324	4	2
1	3	1	0	2	320386	321449	322485	1063	3	2
2	4	1	0	1	325018	326127	327167	1109	4	2
1	3	1	1	2	329716	330602	331649	886	3	2
1	3	1	1	2	334181	335066	336114	885	3	2
1	3	1	1	2	338646	339266	340312	620	3	2
2	4	0	1	1	342845	343486	344527	641	4	2
4	2	1	1	2	347060	347910	348959	850	4	2
1	3	1	1	2	351508	352700	353741	1192	3	2
3	1	0	1	1	356273	357053	358089	780	3	2
2	4	0	0	1	360622	361955	363004	1333	4	2
3	1	0	0	1	365553	366125	367169	572	3	2
3	1	0	1	1	369702	370457	371501	755	3	2
2	4	0	1	1	374034	374952	376000	918	4	2
1	3	0	0	2	378532	379305	380348	773	3	2
4	2	0	0	1	382881	383729	384780	848	4	2
2	4	0	0	1	387312	388204	389245	892	4	2
1	3	1	0	2	391777	392527	393577	750	3	2
4	2	0	0	1	396109	396951	397992	842	4	2
1	3	0	0	2	400524	401253	402290	729	3	2
1	3	1	1	2	404823	405402	406439	579	3	2
2	4	1	0	1	408988	409654	410704	666	4	2
3	1	0	0	1	413253	413813	414853	560	3	2
3	1	1	1	1	417385	418492	419534	1107	3	2
3	1	0	0	1	422067	422824	423866	757	3	2
3	1	0	1	1	426399	427004	428048	605	3	2
2	4	1	1	1	430580	431520	432563	940	4	2
3	1	1	1	1	435095	435598	436645	503	3	2
1	3	0	0	2	439177	439940	440977	763	3	2
2	4	0	0	1	443509	444496	445542	987	4	2
3	1	1	1	1	448074	448636	449674	562	3	2
2	4	0	0	1	452206	453111	454155	905	4	2
1	3	1	1	2	456688	457383	458421	695	3	2
1	3	0	0	2	460953	461461	462502	508	3	2
4	2	1	1	2	465052	465987	467034	935	4	2
2	4	1	0	1	469567	470127	471166	560	4	2
3	1	0	0	1	473699	474662	475698	963	3	2
4	2	0	0	2	478247	479391	480429	1144	4	2
1	3	1	1	2	482962	483479	484528	517	3	2
3	1	1	1	1	487060	487496	488543	436	3	2
4	2	0	0	2	491076	491900	492942	824	4	2
3	1	1	1	1	495474	495978	497024	504	3	2
3	1	0	1	1	499556	500229	501272	673	3	2
4	2	1	1	2	503805	504541	505587	736	4	2
4	2	0	1	1	508120	508650	509686	530	4	2
4	2	0	1	2	512235	513247	514284	1012	4	2
2	4	1	0	1	516817	517417	518466	600	4	2
4	2	0	1	2	520998	521556	522598	558	4	2
3	1	1	1	1	525130	525756	526796	626	3	2
7	8	0	1	2	534360	535397	536443	1037	6	1
6	5	1	1	2	538975	540136	541175	1161	5	1
6	5	1	1	2	543707	544234	545273	527	5	1
6	5	0	0	2	547806	548495	549538	689	5	1
5	6	1	1	1	552071	552848	553887	777	5	1
5	6	1	1	1	556419	557079	558119	660	5	1
8	7	1	1	1	560651	561818	562867	1167	6	1
8	7	1	1	1	565416	566496	567532	1080	6	1
7	8	1	0	2	570064	570737	571781	673	6	1
5	6	0	0	1	574313	575567	576612	1254	5	1
6	5	1	1	2	579161	579839	580877	678	5	1
8	7	0	1	1	583410	584049	585093	639	6	1
8	7	0	1	1	587625	588259	589308	634	6	1
6	5	0	1	2	591840	592347	593390	507	5	1
8	7	0	0	1	595922	596547	597588	625	6	1
5	6	0	1	1	600121	601093	602136	972	5	1
5	6	0	0	1	604669	605060	606102	391	5	1
6	5	0	1	2	608634	609300	610350	666	5	1
8	7	0	1	1	612883	613460	614499	577	6	1
7	8	0	0	1	617048	617782	618831	734	6	1
5	6	1	0	1	621363	622175	623212	812	5	1
7	8	1	1	1	625745	626599	627644	854	6	1
5	6	0	0	1	630177	630718	631759	541	5	1
8	7	1	0	1	634292	635040	636091	748	6	1
5	6	1	0	1	638624	639088	640123	464	5	1
5	6	1	1	1	642656	643095	644138	439	5	1
7	8	1	0	1	646671	647275	648320	604	6	1
6	5	1	1	2	650853	651333	652369	480	5	1
8	7	0	0	1	654901	655564	656601	663	6	1
7	8	1	0	1	659133	660049	661099	916	6	1
7	8	0	0	2	663631	664798	665847	1167	6	1
8	7	0	1	1	668380	668876	669913	496	6	1
8	7	0	1	1	672445	673453	674494	1008	6	1
8	7	0	1	1	677027	677887	678926	860	6	1
7	8	1	0	nan	681458	nan	nan	nan	6	1
7	8	1	0	1	687523	688199	689239	676	6	1
6	5	1	0	2	691788	692491	693538	703	5	1
8	7	0	1	1	696070	696691	697736	621	6	1
8	7	0	1	1	700269	701339	702384	1070	6	1
7	8	1	0	1	704934	705997	707033	1063	6	1
6	5	0	1	2	709565	710289	711331	724	5	1
5	6	0	0	1	713864	714448	715496	584	5	1
7	8	1	0	1	718029	718425	719462	396	6	1
7	8	1	0	1	721994	722443	723477	449	6	1
6	5	0	1	2	726009	726786	727825	777	5	1
6	5	0	1	2	730358	730945	731991	587	5	1
5	6	1	0	1	734523	735125	736173	602	5	1
6	5	1	1	2	738705	739448	740488	743	5	1
7	8	1	0	1	743020	743801	744836	781	6	1
6	5	1	1	2	747369	747890	748935	521	5	1
7	8	0	0	2	751484	752060	753100	576	6	1
6	5	0	1	2	755632	756260	757298	628	5	1
6	5	1	1	2	759831	760359	761397	528	5	1
5	6	1	1	1	763929	764508	765545	579	5	1
8	7	0	0	1	768078	768993	770044	915	6	1
7	8	1	0	1	772576	772990	774026	414	6	1
5	6	0	0	1	776558	777150	778191	592	5	1
5	6	1	1	1	780723	781259	782306	536	5	1
8	7	0	1	2	784855	785612	786655	757	6	1
5	6	0	1	1	789187	789598	790637	411	5	1
7	8	0	1	1	793186	793961	795002	775	6	1
7	5	1	1	1	797551	798111	799150	560	7	2
5	7	1	1	2	801683	802688	803732	1005	7	2
5	7	1	0	2	806264	806807	807847	543	7	2
5	7	1	1	2	810380	810966	812012	586	7	2
7	5	1	1	1	814545	815075	816111	530	7	2
7	5	1	1	1	818643	819377	820426	734	7	2
5	7	1	0	2	822959	823445	824491	486	7	2
5	7	0	0	2	827024	827706	828756	682	7	2
7	5	1	1	1	831289	831927	832972	638	7	2
5	7	1	0	2	835504	836147	837187	643	7	2
5	7	0	1	2	839736	840296	841335	560	7	2
7	5	1	0	1	843868	844436	845484	568	7	2
7	5	1	1	1	848016	849002	850049	986	7	2
7	5	1	1	1	852581	853283	854331	702	7	2
5	7	1	0	2	856863	857321	858363	458	7	2
7	5	1	1	1	860895	861552	862595	657	7	2
5	7	0	1	2	865127	865599	866643	472	7	2
7	5	1	1	1	869176	869688	870725	512	7	2
7	5	1	1	1	873257	873735	874774	478	7	2
5	7	1	1	2	877306	877915	878955	609	7	2
7	5	0	0	1	881488	882197	883237	709	7	2
7	5	1	1	1	885770	886184	887219	414	7	2
5	7	0	1	2	889752	890404	891451	652	7	2
7	5	0	1	1	894000	894655	895700	655	7	2
5	7	0	1	2	898232	899181	900231	949	7	2
5	7	0	0	2	902764	903595	904630	831	7	2
5	7	1	1	2	907162	908446	909495	1284	7	2
7	5	1	1	1	912027	912768	913810	741	7	2
5	7	0	1	2	916342	917039	918075	697	7	2
7	5	0	1	1	920607	921158	922207	551	7	2
11	12	1	0	1	929787	930667	931703	880	9	1
11	12	1	0	1	934236	934857	935902	621	9	1
10	9	1	0	1	938434	939525	940567	1091	8	1
12	11	1	1	2	943099	944305	945349	1206	9	1
9	10	0	1	2	947881	948587	949630	706	8	1
10	9	1	1	1	952180	952665	953712	485	8	1
9	10	1	1	2	956245	957119	958161	874	8	1
10	9	1	1	1	960693	961340	962376	647	8	1
10	9	0	0	1	964908	965368	966408	460	8	1
10	9	1	1	1	968940	969497	970540	557	8	1
9	10	1	1	2	973072	973595	974638	523	8	1
11	12	0	0	1	977171	978050	979087	879	9	1
9	10	1	0	2	981636	982473	983518	837	8	1
11	12	0	1	1	986051	987029	988067	978	9	1
10	9	1	0	1	990599	991341	992382	742	8	1
10	9	0	1	1	994914	995592	996631	678	8	1
9	10	1	0	2	999163	999782	1000829	619	8	1
11	12	1	1	1	1003361	1004389	1005427	1028	9	1
11	12	1	0	1	1007960	1008701	1009743	741	9	1
10	9	1	1	1	1012275	1012972	1014008	697	8	1
12	11	0	1	2	1016540	1017254	1018290	714	9	1
12	11	0	1	2	1020839	1021444	1022488	605	9	1
11	12	1	0	1	1025021	1025705	1026753	684	9	1
9	10	1	1	2	1029286	1029997	1031035	711	8	1
12	11	0	1	2	1033567	1034217	1035267	650	9	1
10	9	0	1	1	1037799	1038387	1039432	588	8	1
9	10	1	0	2	1041965	1042638	1043681	673	8	1
11	12	1	0	1	1046230	1046807	1047846	577	9	1
12	11	1	0	2	1050378	1051119	1052161	741	9	1
10	9	0	1	1	1054693	1055177	1056226	484	8	1
10	9	1	1	1	1058759	1059215	1060258	456	8	1
9	10	1	1	2	1062790	1063466	1064507	676	8	1
12	11	0	1	2	1067056	1068022	1069072	966	9	1
9	10	0	0	2	1071604	1072008	1073054	404	8	1
11	12	1	1	1	1075586	1076127	1077169	541	9	1
12	11	1	0	2	1079701	1080226	1081267	525	9	1
12	11	0	1	2	1083800	1084527	1085566	727	9	1
12	11	0	1	2	1088098	1088931	1089981	833	9	1
11	12	1	1	1	1092530	1093223	1094263	693	9	1
11	12	1	0	1	1096795	1097230	1098278	435	9	1
9	10	1	0	2	1100810	1101278	1102327	468	8	1
9	10	1	0	2	1104876	1105346	1106392	470	8	1
9	10	1	1	2	1108924	1109363	1110407	439	8	1
11	12	0	0	1	1112939	1113431	1114472	492	9	1
12	11	1	1	2	1117021	1117479	1118521	458	9	1
9	10	1	0	2	1121053	1121689	1122736	636	8	1
10	9	0	1	1	1125268	1125849	1126885	581	8	1
12	11	0	1	2	1129434	1130009	1131050	575	9	1
10	9	1	1	1	1133582	1134321	1135365	739	8	1
11	12	1	0	1	1137897	1138531	1139580	634	9	1
12	11	1	0	2	1142112	1142660	1143695	548	9	1
9	10	1	1	2	1146228	1146780	1147827	552	8	1
11	12	1	0	1	1150360	1151041	1152076	681	9	1
12	11	0	1	2	1154608	1155211	1156257	603	9	1
12	11	0	1	2	1158807	1159543	1160589	736	9	1
9	10	0	1	2	1163122	1163723	1164771	601	8	1
10	9	1	1	1	1167304	1167751	1168786	447	8	1
10	9	1	1	1	1171319	1172124	1173168	805	8	1
12	11	0	1	2	1175701	1176273	1177317	572	9	1
11	12	1	0	1	1179849	1180443	1181482	594	9	1
9	11	1	1	2	1184014	1184633	1185680	619	10	2
11	9	1	0	1	1188213	1188762	1189812	549	10	2
9	11	1	1	2	1192345	1192901	1193944	556	10	2
11	9	1	1	1	1196493	1196949	1197993	456	10	2
11	9	1	1	1	1200525	1201017	1202058	492	10	2
9	11	1	1	2	1204590	1205146	1206190	556	10	2
11	9	0	1	1	1208722	1209245	1210288	523	10	2
9	11	0	1	2	1212821	1213333	1214370	512	10	2
9	11	1	1	2	1216903	1217615	1218652	712	10	2
11	9	1	1	1	1221185	1221825	1222867	640	10	2
11	9	1	1	1	1225416	1226158	1227199	742	10	2
9	11	1	1	2	1229732	1230195	1231231	463	10	2
9	11	1	1	2	1233763	1234395	1235446	632	10	2
11	9	0	0	1	1237995	1238657	1239695	662	10	2
11	9	1	1	1	1242244	1242735	1243777	491	10	2
9	11	1	0	2	1246309	1246935	1247975	626	10	2
11	9	0	0	1	1250508	1251165	1252207	657	10	2
9	11	0	1	2	1254739	1255152	1256189	413	10	2
11	9	1	1	1	1258721	1259251	1260287	530	10	2
9	11	1	1	2	1262820	1263349	1264386	529	10	2
11	9	1	1	1	1266918	1267844	1268884	926	10	2
9	11	1	1	2	1271417	1272024	1273066	607	10	2
11	9	1	1	1	1275599	1276102	1277148	503	10	2
11	9	1	1	1	1279681	1280120	1281163	439	10	2
11	9	1	1	1	1283696	1284117	1285162	421	10	2
9	11	1	1	2	1287694	1288226	1289261	532	10	2
9	11	1	1	2	1291793	1292304	1293342	511	10	2
9	11	1	1	2	1295875	1296392	1297441	517	10	2
11	9	0	0	1	1299973	1300532	1301573	559	10	2
9	11	1	0	2	1304105	1304824	1305871	719	10	2
