# Supplementary material for: Publisher Correction: Learning relative values in the striatum induces violations of normative decision making
Source: Nat Commun. 2019 Jun 27;10:2833. doi: 10.1038/s41467-019-10718-8 (PMC6597713; doi:10.1038/s41467-019-10718-8)
Supplement: Supplementary file 1 — Supplementary Figures [file 41467_2019_10718_MOESM1_ESM.zip › exp1/VP20.dat]

stim_left	stim_right	bait_left	bait_right	choice	stim_onset	resp_onset	outcome_onset	RT	trl_type	block
3	4	1	1	nan	16	nan	nan	nan	2	1
3	4	1	1	1	6097	6622	7663	525	2	1
1	2	1	1	2	10196	11097	12145	901	1	1
1	2	0	1	2	14694	15368	16410	674	1	1
1	2	1	1	2	18942	19405	20442	463	1	1
2	1	0	1	1	22974	23523	24574	549	1	1
3	4	0	1	1	27123	28180	29222	1057	2	1
1	2	0	0	2	31771	32818	33854	1047	1	1
2	1	0	1	1	36386	37312	38352	926	1	1
4	3	0	1	2	40885	41654	42701	769	2	1
4	3	0	1	2	45233	45864	46899	631	2	1
1	2	1	0	2	49432	50389	51431	957	1	1
4	3	0	1	2	53963	54498	55546	535	2	1
3	4	1	1	1	58095	58870	59911	775	2	1
1	2	1	1	1	62444	63314	64360	870	1	1
3	4	1	0	1	66892	67778	68825	886	2	1
1	2	0	0	1	71357	72009	73057	652	1	1
3	4	0	1	1	75606	76239	77289	633	2	1
2	1	1	0	1	79821	80307	81354	486	1	1
2	1	0	1	1	83886	84558	85602	672	1	1
2	1	0	1	2	88151	89052	90101	901	1	1
3	4	1	1	1	92650	93191	94233	541	2	1
2	1	0	1	2	96765	97777	98814	1012	1	1
2	1	1	1	2	101347	102048	103096	701	1	1
2	1	0	1	1	105645	106298	107345	653	1	1
3	4	0	0	1	109877	110406	111443	529	2	1
1	2	0	1	1	113976	115145	116191	1169	1	1
4	3	0	1	2	118724	119813	120856	1089	2	1
1	2	0	1	1	123389	124328	125372	939	1	1
3	4	1	0	1	127904	128751	129787	847	2	1
4	3	0	0	2	132319	133073	134118	754	2	1
3	4	0	1	1	136651	137222	138267	571	2	1
2	1	1	1	2	140816	141625	142665	809	1	1
4	3	0	0	2	145198	145896	146931	698	2	1
4	3	0	0	2	149463	150045	151096	582	2	1
2	1	1	1	2	153628	154519	155561	891	1	1
2	1	0	1	2	158093	158770	159809	677	1	1
4	3	1	1	2	162342	163478	164524	1136	2	1
1	2	1	1	1	167057	167841	168889	784	1	1
2	1	1	0	1	171422	172519	173555	1097	1	1
3	4	0	1	1	176087	177003	178053	916	2	1
3	4	0	0	1	180585	181386	182435	801	2	1
3	4	1	0	1	184967	185504	186550	537	2	1
2	1	1	1	2	189082	189836	190882	754	1	1
4	3	0	0	2	193414	194209	195247	795	2	1
1	2	1	1	1	197779	198826	199862	1047	1	1
1	2	1	0	1	202394	203046	204094	652	1	1
3	4	0	0	1	206626	207826	208875	1200	2	1
1	2	1	0	1	211408	212300	213340	892	1	1
4	3	0	1	2	215873	216449	217489	576	2	1
4	3	0	0	2	220038	220782	221821	744	2	1
3	4	0	1	1	224353	225358	226403	1005	2	1
4	3	0	1	2	228935	229670	230718	735	2	1
1	2	0	0	1	233250	234195	235233	945	1	1
4	3	0	0	2	237765	238517	239565	752	2	1
3	4	1	0	1	242097	242727	243763	630	2	1
4	3	0	0	2	246295	246896	247945	601	2	1
1	2	1	0	1	250477	251177	252227	700	1	1
4	3	0	1	2	254759	255499	256542	740	2	1
2	1	0	1	2	259074	259913	260957	839	1	1
2	1	1	0	2	263506	264184	265222	678	1	1
1	3	1	1	2	267771	268506	269554	735	3	2
4	2	0	1	1	272103	273001	274036	898	4	2
4	2	0	1	2	276568	277730	278767	1162	4	2
1	3	1	1	1	281300	282560	283599	1260	3	2
4	2	1	1	2	286131	286994	288031	863	4	2
2	4	0	0	1	290563	292058	293096	1495	4	2
2	4	1	0	1	295645	296563	297611	918	4	2
2	4	0	1	1	300143	300946	301992	803	4	2
3	1	0	0	2	304542	305370	306408	828	3	2
4	2	0	0	2	308940	309570	310606	630	4	2
4	2	1	0	2	313155	313851	314888	696	4	2
2	4	0	0	2	317420	318285	319336	865	4	2
1	3	1	0	1	321885	322791	323835	906	3	2
2	4	1	0	2	326367	326899	327950	532	4	2
1	3	1	1	1	330482	331384	332432	902	3	2
1	3	1	1	1	334964	335371	336414	407	3	2
1	3	1	1	1	338946	339347	340396	401	3	2
2	4	0	1	2	342928	343792	344827	864	4	2
4	2	1	1	nan	347376	nan	nan	nan	4	2
4	2	1	1	1	353458	353941	354990	483	4	2
1	3	1	1	1	357540	358142	359189	602	3	2
3	1	0	1	2	361738	362606	363654	868	3	2
2	4	0	0	2	366186	367346	368386	1160	4	2
3	1	0	0	2	370918	371373	372418	455	3	2
3	1	0	1	2	374950	375614	376649	664	3	2
2	4	0	1	2	379199	380018	381065	819	4	2
1	3	0	0	1	383614	384309	385346	695	3	2
4	2	0	0	1	387879	388723	389761	844	4	2
2	4	0	0	2	392294	393096	394143	802	4	2
1	3	1	0	1	396676	397489	398525	813	3	2
4	2	0	0	1	401074	401751	402790	677	4	2
1	3	0	0	1	405323	406236	407272	913	3	2
1	3	1	1	1	409804	410283	411321	479	3	2
2	4	1	0	2	413853	414443	415486	590	4	2
3	1	0	0	2	418018	418867	419918	849	3	2
3	1	1	1	2	422450	423169	424216	719	3	2
3	1	0	0	2	426748	427359	428398	611	3	2
3	1	0	1	2	430930	431356	432396	426	3	2
2	4	1	1	2	434929	435566	436612	637	4	2
3	1	1	1	2	439144	439776	440827	632	3	2
1	3	0	0	1	443376	444169	445209	793	3	2
2	4	0	0	2	447741	448359	449407	618	4	2
3	1	1	1	2	451940	452987	454022	1047	3	2
2	4	0	0	2	456555	457227	458271	672	4	2
1	3	1	1	1	460803	461305	462353	502	3	2
1	3	0	0	1	464902	465383	466418	481	3	2
4	2	1	1	1	468950	469685	470733	735	4	2
2	4	1	0	2	473265	473977	475015	712	4	2
3	1	0	0	2	477547	478594	479630	1047	3	2
4	2	0	0	1	482162	482683	483728	521	4	2
1	3	1	1	1	486261	487219	488260	958	3	2
3	1	1	1	2	490792	491571	492609	779	3	2
4	2	0	0	1	495158	495772	496807	614	4	2
3	1	1	1	2	499339	500013	501056	674	3	2
3	1	0	1	2	503588	504223	505271	635	3	2
4	2	1	1	1	507820	508464	509503	644	4	2
4	2	0	1	1	512035	512979	514018	944	4	2
4	2	0	1	2	516550	517057	518100	507	4	2
2	4	1	0	1	520632	521227	522265	595	4	2
4	2	0	1	2	524797	525183	526230	386	4	2
3	1	1	1	2	528762	529434	530478	672	3	2
7	8	0	1	2	538042	539156	540192	1114	6	1
6	5	1	1	2	542724	543672	544707	948	5	1
6	5	1	1	2	547239	548014	549055	775	5	1
6	5	0	0	2	551588	552123	553170	535	5	1
5	6	1	1	2	555703	557056	558102	1353	5	1
5	6	1	1	2	560634	561317	562367	683	5	1
8	7	1	1	1	564900	566087	567132	1187	6	1
8	7	1	1	1	569665	570287	571331	622	6	1
7	8	1	0	2	573863	574416	575463	553	6	1
5	6	0	0	2	577995	578922	579961	927	5	1
6	5	1	1	1	582493	583275	584309	782	5	1
8	7	0	1	1	586842	587831	588875	989	6	1
8	7	0	1	2	591407	591919	592956	512	6	1
6	5	0	1	2	595489	596445	597488	956	5	1
8	7	0	0	2	600037	600584	601620	547	6	1
5	6	0	1	1	604152	604764	605802	612	5	1
5	6	0	0	1	608334	609066	610100	732	5	1
6	5	0	1	2	612633	613642	614682	1009	5	1
8	7	0	1	2	617231	617934	618981	703	6	1
7	8	0	0	1	621513	622511	623546	998	6	1
5	6	1	0	1	626078	626904	627944	826	5	1
7	8	1	1	1	630493	630911	631959	418	6	1
5	6	0	0	1	634492	635203	636241	711	5	1
8	7	1	0	2	638790	639933	640973	1143	6	1
5	6	1	0	1	643505	644235	645271	730	5	1
5	6	1	1	1	647804	648446	649486	642	5	1
7	8	1	0	1	652019	652453	653502	434	6	1
6	5	1	1	2	656034	656673	657717	639	5	1
8	7	0	0	2	660249	660975	662015	726	6	1
7	8	1	0	1	664548	665308	666347	760	6	1
7	8	0	0	1	668880	669447	670496	567	6	1
8	7	0	1	2	673028	673831	674877	803	6	1
8	7	0	1	2	677410	677878	678926	468	6	1
8	7	0	1	2	681458	682007	683058	549	6	1
7	8	1	0	1	685590	686055	687090	465	6	1
6	5	1	0	2	689622	690744	691788	1122	5	1
8	7	0	1	2	694321	695117	696153	796	6	1
8	7	0	1	2	698702	699409	700452	707	6	1
7	8	1	0	1	703001	703812	704850	811	6	1
6	5	0	1	2	707383	707982	709032	599	5	1
5	6	0	0	1	711581	712223	713264	642	5	1
7	8	1	0	1	715796	716566	717612	770	6	1
7	8	1	0	1	720145	720634	721678	489	6	1
6	5	0	1	2	724210	724834	725876	624	5	1
6	5	0	1	2	728409	729076	730125	667	5	1
5	6	1	0	2	732674	733215	734257	541	5	1
6	5	1	1	2	736789	737436	738472	647	5	1
7	8	1	0	1	741004	741707	742754	703	6	1
6	5	1	1	2	745286	745999	747035	713	5	1
7	8	0	0	1	749584	750250	751300	666	6	1
6	5	0	1	2	753833	754796	755832	963	5	1
6	5	1	1	2	758365	759200	760247	835	5	1
5	6	1	1	1	762780	763471	764512	691	5	1
8	7	0	0	2	767045	767661	768711	616	6	1
7	8	1	0	1	771243	771953	772993	710	6	1
5	6	0	0	1	775525	776184	777225	659	5	1
5	6	1	1	1	779757	780333	781373	576	5	1
8	7	0	1	2	783906	784503	785538	597	6	1
5	6	0	1	1	788071	788693	789737	622	5	1
7	8	0	1	2	792269	792700	793736	431	6	1
7	5	1	1	1	796285	796809	797851	524	7	2
5	7	1	1	1	800383	800826	801866	443	7	2
5	7	1	0	2	804398	804945	805981	547	7	2
5	7	1	1	1	808530	809094	810130	564	7	2
7	5	1	1	2	812662	813447	814495	785	7	2
7	5	1	1	2	817027	817465	818510	438	7	2
5	7	1	0	1	821059	821604	822642	545	7	2
5	7	0	0	1	825174	825703	826741	529	7	2
7	5	1	1	2	829273	829985	831022	712	7	2
5	7	1	0	1	833555	833992	835038	437	7	2
5	7	0	1	1	837570	838050	839086	480	7	2
7	5	1	0	2	841619	842087	843135	468	7	2
7	5	1	1	2	845667	846298	847333	631	7	2
7	5	1	1	2	849882	850264	851315	382	7	2
5	7	1	0	1	853848	854434	855480	586	7	2
7	5	1	1	2	858013	858685	859729	672	7	2
5	7	0	1	1	862261	862611	863661	350	7	2
7	5	1	1	2	866193	866872	867909	679	7	2
7	5	1	1	2	870442	870951	871991	509	7	2
5	7	1	1	2	874524	875324	876373	800	7	2
7	5	0	0	2	878905	879464	880505	559	7	2
7	5	1	1	2	883037	883562	884603	525	7	2
5	7	0	1	1	887136	887691	888735	555	7	2
7	5	0	1	1	891268	891648	892684	380	7	2
5	7	0	1	2	895216	895635	896682	419	7	2
5	7	0	0	2	899215	900018	901064	803	7	2
5	7	1	1	2	903597	904188	905229	591	7	2
7	5	1	1	1	907762	908195	909245	433	7	2
5	7	0	1	2	911777	912334	913377	557	7	2
7	5	0	1	1	915909	916311	917359	402	7	2
11	12	1	0	1	924923	926217	927255	1294	9	1
11	12	1	0	1	929787	930540	931587	753	9	1
10	9	1	0	2	934119	935096	936135	977	8	1
12	11	1	1	2	938668	939784	940834	1116	9	1
9	10	0	1	2	943366	943873	944915	507	8	1
10	9	1	1	1	947448	948083	949131	635	8	1
9	10	1	1	2	951663	952345	953379	682	8	1
10	9	1	1	1	955912	956484	957528	572	8	1
10	9	0	0	1	960077	960583	961626	506	8	1
10	9	1	1	1	964159	964579	965625	420	8	1
9	10	1	1	2	968174	968912	969957	738	8	1
11	12	0	0	2	972489	973641	974688	1152	9	1
9	10	1	0	2	977221	977852	978887	631	8	1
11	12	0	1	2	981419	982703	983752	1284	9	1
10	9	1	0	1	986301	986730	987767	429	8	1
10	9	0	1	1	990299	990748	991782	449	8	1
9	10	1	0	2	994315	994887	995931	572	8	1
11	12	1	1	2	998463	999402	1000446	939	9	1
11	12	1	0	2	1002978	1003532	1004578	554	9	1
10	9	1	1	1	1007110	1007823	1008860	713	8	1
12	11	0	1	1	1011392	1012267	1013308	875	9	1
12	11	0	1	1	1015840	1016508	1017556	668	9	1
11	12	1	0	1	1020089	1020546	1021588	457	9	1
9	10	1	1	2	1024137	1025255	1026303	1118	8	1
12	11	0	1	2	1028836	1029750	1030785	914	9	1
10	9	0	1	1	1033318	1033971	1035017	653	8	1
9	10	1	0	1	1037566	1038151	1039199	585	8	1
11	12	1	0	1	1041731	1042524	1043564	793	9	1
12	11	1	0	2	1046113	1046826	1047862	713	9	1
10	9	0	1	2	1050395	1051271	1052311	876	8	1
10	9	1	1	2	1054843	1055573	1056609	730	8	1
9	10	1	1	1	1059142	1059885	1060924	743	8	1
12	11	0	1	2	1063457	1064431	1065473	974	9	1
9	10	0	0	1	1068005	1068672	1069721	667	8	1
11	12	1	1	1	1072254	1072801	1073837	547	9	1
12	11	1	0	2	1076369	1077134	1078168	765	9	1
12	11	0	1	2	1080701	1081212	1082250	511	9	1
12	11	0	1	2	1084783	1085260	1086299	477	9	1
11	12	1	1	1	1088831	1089267	1090314	436	9	1
11	12	1	0	1	1092847	1093274	1094313	427	9	1
9	10	1	0	1	1096845	1097424	1098461	579	8	1
9	10	1	0	1	1100994	1101461	1102510	467	8	1
9	10	1	1	1	1105042	1105458	1106508	416	8	1
11	12	0	0	1	1109041	1109668	1110707	627	9	1
12	11	1	1	2	1113239	1114041	1115089	802	9	1
9	10	1	0	1	1117638	1118170	1119221	532	8	1
10	9	0	1	2	1121753	1122340	1123386	587	8	1
12	11	0	1	2	1125918	1126703	1127751	785	9	1
10	9	1	1	2	1130283	1131472	1132516	1189	8	1
11	12	1	0	1	1135048	1135916	1136964	868	9	1
12	11	1	0	2	1139513	1140075	1141113	562	9	1
9	10	1	1	1	1143662	1144499	1145545	837	8	1
11	12	1	0	1	1148077	1148679	1149726	602	9	1
12	11	0	1	2	1152259	1152920	1153958	661	9	1
12	11	0	1	2	1156507	1156937	1157974	430	9	1
9	10	0	1	1	1160523	1161147	1162189	624	8	1
10	9	1	1	2	1164721	1165317	1166354	596	8	1
10	9	1	1	2	1168886	1169283	1170319	397	8	1
12	11	0	1	2	1172852	1173819	1174868	967	9	1
11	12	1	0	1	1177400	1178253	1179299	853	9	1
9	11	1	1	1	1181832	1182474	1183515	642	10	2
11	9	1	0	2	1186064	1186796	1187846	732	10	2
9	11	1	1	2	1190379	1190814	1191862	435	10	2
11	9	1	1	1	1194394	1194821	1195860	427	10	2
11	9	1	1	1	1198393	1198929	1199975	536	10	2
9	11	1	1	2	1202508	1202987	1204024	479	10	2
11	9	0	1	1	1206556	1207025	1208073	469	10	2
9	11	0	1	2	1210605	1211082	1212121	477	10	2
9	11	1	1	2	1214654	1215120	1216170	466	10	2
11	9	1	1	1	1218702	1219239	1220285	537	10	2
11	9	1	1	1	1222817	1223195	1224233	378	10	2
9	11	1	1	2	1226766	1227212	1228249	446	10	2
9	11	1	1	2	1230781	1231168	1232214	387	10	2
11	9	0	0	1	1234746	1235287	1236329	541	10	2
11	9	1	1	1	1238862	1239294	1240344	432	10	2
9	11	1	0	2	1242877	1243311	1244360	434	10	2
11	9	0	0	1	1246909	1247349	1248392	440	10	2
9	11	0	1	2	1250924	1251335	1252374	411	10	2
11	9	1	1	1	1254906	1255353	1256389	447	10	2
9	11	1	1	2	1258921	1259340	1260387	419	10	2
11	9	1	1	1	1262936	1263337	1264386	401	10	2
9	11	1	1	2	1266918	1267435	1268485	517	10	2
11	9	1	1	1	1271017	1271543	1272583	526	10	2
11	9	1	1	1	1275116	1275489	1276532	373	10	2
11	9	1	1	1	1279064	1279445	1280480	381	10	2
9	11	1	1	2	1283013	1283412	1284462	399	10	2
9	11	1	1	2	1287011	1287378	1288427	367	10	2
9	11	1	1	2	1290960	1291304	1292343	344	10	2
11	9	0	0	1	1294892	1295260	1296308	368	10	2
9	11	1	0	2	1298840	1299277	1300323	437	10	2
