# Supplementary material for: Publisher Correction: Learning relative values in the striatum induces violations of normative decision making
Source: Nat Commun. 2019 Jun 27;10:2833. doi: 10.1038/s41467-019-10718-8 (PMC6597713; doi:10.1038/s41467-019-10718-8)
Supplement: Supplementary file 1 — Supplementary Figures [file 41467_2019_10718_MOESM1_ESM.zip › exp1/VP21.dat]

stim_left	stim_right	bait_left	bait_right	choice	stim_onset	resp_onset	outcome_onset	RT	trl_type	block
3	4	1	1	nan	16	nan	nan	nan	2	1
3	4	1	1	1	6097	6701	7746	604	2	1
1	2	1	1	2	10279	11124	12161	845	1	1
1	2	0	1	2	14694	15283	16327	589	1	1
1	2	1	1	2	18859	19421	20459	562	1	1
2	1	0	1	1	22991	23986	25024	995	1	1
3	4	0	1	1	27556	28480	29522	924	2	1
1	2	0	0	2	32054	32873	33920	819	1	1
2	1	0	1	1	36453	37316	38352	863	1	1
4	3	0	1	1	40885	42196	43234	1311	2	1
4	3	0	1	2	45766	46538	47582	772	2	1
1	2	1	0	2	50115	50849	51897	734	1	1
4	3	0	1	2	54430	55160	56196	730	2	1
3	4	1	1	1	58745	59339	60378	594	2	1
1	2	1	1	2	62910	63610	64660	700	1	1
3	4	1	0	1	67192	67993	69041	801	2	1
1	2	0	0	2	71574	72283	73323	709	1	1
3	4	0	1	1	75872	76350	77388	478	2	1
2	1	1	0	2	79921	80519	81554	598	1	1
2	1	0	1	1	84103	84932	85969	829	1	1
2	1	0	1	1	88501	89213	90251	712	1	1
3	4	1	1	1	92783	93585	94632	802	2	1
2	1	0	1	1	97165	97977	99014	812	1	1
2	1	1	1	2	101563	102451	103496	888	1	1
2	1	0	1	2	106028	106477	107528	449	1	1
3	4	0	0	1	110060	110890	111926	830	2	1
1	2	0	1	1	114459	115303	116341	844	1	1
4	3	0	1	2	118874	120102	121140	1228	2	1
1	2	0	1	1	123672	124545	125588	873	1	1
3	4	1	0	1	128121	128826	129870	705	2	1
4	3	0	0	2	132419	133442	134485	1023	2	1
3	4	0	1	1	137017	137804	138850	787	2	1
2	1	1	1	1	141399	142552	143598	1153	1	1
4	3	0	0	2	146148	146853	147897	705	2	1
4	3	0	0	2	150429	151114	152162	685	2	1
2	1	1	1	2	154694	155466	156511	772	1	1
2	1	0	1	2	159043	159726	160776	683	1	1
4	3	1	1	1	163308	163895	164941	587	2	1
1	2	1	1	1	167473	168379	169423	906	1	1
2	1	1	0	2	171955	172690	173738	735	1	1
3	4	0	1	1	176270	177062	178103	792	2	1
3	4	0	0	1	180635	181119	182168	484	2	1
3	4	1	0	1	184701	185104	186150	403	2	1
2	1	1	1	2	188682	189558	190598	876	1	1
4	3	0	0	1	193131	193595	194630	464	2	1
1	2	1	1	1	197179	198272	199312	1093	1	1
1	2	1	0	1	201861	202573	203611	712	1	1
3	4	0	0	1	206143	206823	207859	680	2	1
1	2	1	0	1	210391	210951	211991	560	1	1
4	3	0	1	2	214523	215303	216339	780	2	1
4	3	0	0	2	218872	219482	220521	610	2	1
3	4	0	1	1	223054	223630	224670	576	2	1
4	3	0	1	2	227202	227647	228685	445	2	1
1	2	0	0	1	231217	232080	233117	863	1	1
4	3	0	0	2	235666	236269	237315	603	2	1
3	4	1	0	1	239848	240336	241381	488	2	1
4	3	0	0	2	243913	244464	245512	551	2	1
1	2	1	0	1	248045	248817	249861	772	1	1
4	3	0	1	2	252393	252986	254026	593	2	1
2	1	0	1	2	256575	257368	258408	793	1	1
2	1	1	0	1	260940	261567	262606	627	1	1
1	3	1	1	1	265139	265848	266888	709	3	2
4	2	0	1	2	269421	270546	271587	1125	4	2
4	2	0	1	2	274119	275050	276085	931	4	2
1	3	1	1	2	278634	279250	280300	616	3	2
4	2	1	1	2	282849	283581	284632	732	4	2
2	4	0	0	1	287164	288015	289064	851	4	2
2	4	1	0	1	291596	292387	293429	791	4	2
2	4	0	1	1	295961	296536	297577	575	4	2
3	1	0	0	2	300110	301122	302159	1012	3	2
4	2	0	0	2	304708	305474	306524	766	4	2
4	2	1	0	2	309073	309775	310823	702	4	2
2	4	0	0	1	313372	314097	315138	725	4	2
1	3	1	0	1	317670	318368	319403	698	3	2
2	4	1	0	1	321952	322649	323685	697	4	2
1	3	1	1	1	326234	326910	327950	676	3	2
1	3	1	1	1	330482	331119	332165	637	3	2
1	3	1	1	1	334698	335105	336147	407	3	2
2	4	0	1	1	338680	339233	340279	553	4	2
4	2	1	1	2	342828	343524	344561	696	4	2
1	3	1	1	1	347093	347958	348993	865	3	2
3	1	0	1	1	351525	352371	353408	846	3	2
2	4	0	0	1	355957	356682	357723	725	4	2
3	1	0	0	2	360255	360739	361788	484	3	2
3	1	0	1	2	364320	364939	365987	619	3	2
2	4	0	1	1	368519	369230	370268	711	4	2
1	3	0	0	1	372801	373480	374517	679	3	2
4	2	0	0	1	377049	377873	378915	824	4	2
2	4	0	0	2	381448	382021	383064	573	4	2
1	3	1	0	1	385596	386302	387346	706	3	2
4	2	0	0	2	389878	390593	391627	715	4	2
1	3	0	0	1	394160	394752	395793	592	3	2
1	3	1	1	1	398325	398941	399991	616	3	2
2	4	1	0	2	402524	403212	404256	688	4	2
3	1	0	0	2	406789	407666	408705	877	3	2
3	1	1	1	1	411254	412120	413170	866	3	2
3	1	0	0	2	415719	416320	417368	601	3	2
3	1	0	1	2	419901	420448	421484	547	3	2
2	4	1	1	1	424016	424912	425949	896	4	2
3	1	1	1	2	428481	429111	430147	630	3	2
1	3	0	0	1	432680	433270	434312	590	3	2
2	4	0	0	1	436845	437541	438578	696	4	2
3	1	1	1	2	441110	441822	442859	712	3	2
2	4	0	0	1	445392	446113	447158	721	4	2
1	3	1	1	1	449690	450241	451290	551	3	2
1	3	0	0	1	453822	454441	455488	619	3	2
4	2	1	1	2	458021	458711	459753	690	4	2
2	4	1	0	1	462286	463043	464085	757	4	2
3	1	0	0	2	466618	467263	468300	645	3	2
4	2	0	0	2	470833	471585	472632	752	4	2
1	3	1	1	1	475165	475693	476731	528	3	2
3	1	1	1	2	479263	479720	480763	457	3	2
4	2	0	0	2	483312	483991	485028	679	4	2
3	1	1	1	2	487560	488129	489176	569	3	2
3	1	0	1	2	491709	492136	493175	427	3	2
4	2	1	1	2	495707	496437	497473	730	4	2
4	2	0	1	2	500006	500708	501755	702	4	2
4	2	0	1	2	504288	504785	505821	497	4	2
2	4	1	0	2	508353	509158	510202	805	4	2
4	2	0	1	2	512735	513215	514251	480	4	2
3	1	1	1	2	516800	517770	518816	970	3	2
7	8	0	1	1	526397	527746	528796	1349	6	1
6	5	1	1	2	531328	532576	533611	1248	5	1
6	5	1	1	2	536143	537081	538126	938	5	1
6	5	0	0	2	540658	541098	542141	440	5	1
5	6	1	1	1	544673	545684	546723	1011	5	1
5	6	1	1	1	549255	549700	550738	445	5	1
8	7	1	1	1	553270	554083	555120	813	6	1
8	7	1	1	1	557652	558039	559085	387	6	1
7	8	1	0	2	561617	562340	563384	723	6	1
5	6	0	0	1	565933	566805	567849	872	5	1
6	5	1	1	2	570381	571198	572247	817	5	1
8	7	0	1	1	574779	575510	576546	731	6	1
8	7	0	1	2	579078	579577	580627	499	6	1
6	5	0	1	1	583177	584042	585093	865	5	1
8	7	0	0	2	587625	588394	589441	769	6	1
5	6	0	1	1	591973	592787	593823	814	5	1
5	6	0	0	1	596355	597373	598421	1018	5	1
6	5	0	1	2	600954	601654	602703	700	5	1
8	7	0	1	2	605235	606210	607251	975	6	1
7	8	0	0	1	609784	610451	611500	667	6	1
5	6	1	0	2	614049	614895	615932	846	5	1
7	8	1	1	1	618464	618963	620014	499	6	1
5	6	0	0	1	622546	623142	624179	596	5	1
8	7	1	0	2	626711	627555	628594	844	6	1
5	6	1	0	1	631143	631827	632876	684	5	1
5	6	1	1	1	635408	635915	636958	507	5	1
7	8	1	0	1	639490	640226	641273	736	6	1
6	5	1	1	2	643822	644670	645721	848	5	1
8	7	0	0	2	648254	649053	650103	799	6	1
7	8	1	0	1	652635	653589	654635	954	6	1
7	8	0	0	1	657167	657575	658617	408	6	1
8	7	0	1	2	661149	661765	662815	616	6	1
8	7	0	1	2	665364	665792	666830	428	6	1
8	7	0	1	2	669363	669758	670796	395	6	1
7	8	1	0	1	673345	673724	674761	379	6	1
6	5	1	0	2	677293	678087	679126	794	5	1
8	7	0	1	2	681658	682389	683424	731	6	1
8	7	0	1	2	685957	686630	687673	673	6	1
7	8	1	0	1	690205	690809	691855	604	6	1
6	5	0	1	2	694387	694877	695920	490	5	1
5	6	0	0	1	698452	698965	700002	513	5	1
7	8	1	0	1	702534	703439	704484	905	6	1
7	8	1	0	1	707016	707690	708732	674	6	1
6	5	0	1	2	711265	711748	712797	483	5	1
6	5	0	1	2	715330	715825	716863	495	5	1
5	6	1	0	1	719395	719913	720961	518	5	1
6	5	1	1	2	723494	723940	724976	446	5	1
7	8	1	0	1	727526	728140	729175	614	6	1
6	5	1	1	2	731707	732198	733240	491	5	1
7	8	0	0	1	735773	736154	737189	381	6	1
6	5	0	1	2	739738	740191	741237	453	5	1
6	5	1	1	2	743770	744370	745419	600	5	1
5	6	1	1	1	747952	748489	749534	537	5	1
8	7	0	0	2	752067	752791	753833	724	6	1
7	8	1	0	1	756365	756797	757832	432	6	1
5	6	0	0	1	760364	760946	761997	582	5	1
5	6	1	1	1	764529	764953	765995	424	5	1
8	7	0	1	2	768528	769133	770177	605	6	1
5	6	0	1	1	772710	773201	774242	491	5	1
7	8	0	1	1	776775	777319	778358	544	6	1
7	5	1	1	1	780890	781468	782506	578	7	2
5	7	1	1	2	785039	785526	786571	487	7	2
5	7	1	0	2	789104	789553	790603	449	7	2
5	7	1	1	1	793136	794089	795135	953	7	2
7	5	1	1	2	797667	798533	799583	866	7	2
7	5	1	1	2	802133	802611	803649	478	7	2
5	7	1	0	1	806181	806658	807697	477	7	2
5	7	0	0	1	810230	810635	811679	405	7	2
7	5	1	1	2	814212	814631	815678	419	7	2
5	7	1	0	1	818210	818618	819660	408	7	2
5	7	0	1	1	822192	822624	823675	432	7	2
7	5	1	0	2	826207	826570	827607	363	7	2
7	5	1	1	2	830139	831065	832105	926	7	2
7	5	1	1	2	834638	835397	836437	759	7	2
5	7	1	0	2	838970	839586	840636	616	7	2
7	5	1	1	2	843168	843776	844817	608	7	2
5	7	0	1	1	847367	847864	848899	497	7	2
7	5	1	1	2	851432	851851	852898	419	7	2
7	5	1	1	2	855430	855868	856913	438	7	2
5	7	1	1	1	859446	859895	860945	449	7	2
7	5	0	0	2	863478	863932	864977	454	7	2
7	5	1	1	2	867526	867918	868959	392	7	2
5	7	0	1	1	871491	871945	872991	454	7	2
7	5	0	1	2	875523	876379	877423	856	7	2
5	7	0	1	1	879972	880365	881405	393	7	2
5	7	0	0	1	883937	884392	885436	455	7	2
5	7	1	1	1	887969	888307	889352	338	7	2
7	5	1	1	2	891884	892304	893350	420	7	2
5	7	0	1	1	895883	896249	897299	366	7	2
7	5	0	1	2	899831	900358	901397	527	7	2
11	12	1	0	nan	908961	nan	nan	nan	9	1
11	12	1	0	1	915026	915856	916892	830	9	1
11	12	1	0	1	919424	919944	920991	520	9	1
10	9	1	0	2	923523	924378	925422	855	8	1
12	11	1	1	2	927955	929412	930454	1457	9	1
9	10	0	1	1	932986	934171	935219	1185	8	1
10	9	1	1	1	937751	938494	939534	743	8	1
9	10	1	1	2	942066	942500	943549	434	8	1
10	9	1	1	1	946082	946527	947565	445	8	1
10	9	0	0	1	950097	950473	951513	376	8	1
10	9	1	1	1	954046	954409	955445	363	8	1
9	10	1	1	2	957994	958385	959427	391	8	1
11	12	0	0	1	961959	962860	963909	901	9	1
9	10	1	0	2	966441	966806	967841	365	8	1
11	12	0	1	1	970373	971047	972089	674	9	1
10	9	1	0	1	974622	975664	976704	1042	8	1
10	9	0	1	2	979237	979813	980853	576	8	1
9	10	1	0	2	983385	984603	985651	1218	8	1
11	12	1	1	1	988184	989179	990216	995	9	1
11	12	1	0	1	992749	993745	994781	996	9	1
10	9	1	1	1	997330	998301	999346	971	8	1
12	11	0	1	2	1001879	1002633	1003678	754	9	1
12	11	0	1	2	1006210	1006874	1007910	664	9	1
11	12	1	0	1	1010442	1010840	1011875	398	9	1
9	10	1	1	2	1014408	1015406	1016457	998	8	1
12	11	0	1	2	1019006	1019596	1020639	590	9	1
10	9	0	1	1	1023171	1023847	1024887	676	8	1
9	10	1	0	2	1027436	1028027	1029069	591	8	1
11	12	1	0	1	1031618	1032125	1033168	507	9	1
12	11	1	0	2	1035700	1036244	1037283	544	9	1
10	9	0	1	2	1039815	1040535	1041581	720	8	1
10	9	1	1	2	1044114	1044511	1045547	397	8	1
9	10	1	1	1	1048079	1048538	1049578	459	8	1
12	11	0	1	2	1052111	1052657	1053694	546	9	1
9	10	0	0	2	1056226	1056623	1057659	397	8	1
11	12	1	1	1	1060191	1060610	1061658	419	9	1
12	11	1	0	2	1064190	1064739	1065773	549	9	1
12	11	0	1	2	1068322	1069111	1070155	789	9	1
12	11	0	1	2	1072687	1073322	1074370	635	9	1
11	12	1	1	1	1076919	1077512	1078552	593	9	1
11	12	1	0	1	1081084	1081498	1082534	414	9	1
9	10	1	0	1	1085083	1085871	1086915	788	8	1
9	10	1	0	1	1089448	1089867	1090914	419	8	1
9	10	1	1	1	1093446	1093823	1094863	377	8	1
11	12	0	0	1	1097395	1098054	1099094	659	9	1
12	11	1	1	2	1101643	1102122	1103160	479	9	1
9	10	1	0	1	1105692	1106271	1107308	579	8	1
10	9	0	1	2	1109841	1110258	1111307	417	8	1
12	11	0	1	2	1113839	1114437	1115472	598	9	1
10	9	1	1	2	1118021	1118536	1119570	515	8	1
11	12	1	0	1	1122120	1122827	1123869	707	9	1
12	11	1	0	2	1126418	1126976	1128017	558	9	1
9	10	1	1	1	1130550	1131075	1132116	525	8	1
11	12	1	0	1	1134648	1135316	1136365	668	9	1
12	11	0	1	2	1138897	1139556	1140596	659	9	1
12	11	0	1	2	1143129	1143818	1144862	689	9	1
9	10	0	1	1	1147394	1147916	1148960	522	8	1
10	9	1	1	2	1151493	1152187	1153225	694	8	1
10	9	1	1	2	1155758	1156174	1157224	416	8	1
12	11	0	1	2	1159756	1160333	1161372	577	9	1
11	12	1	0	1	1163905	1164309	1165354	404	9	1
9	11	1	1	2	1167887	1168408	1169453	521	10	2
11	9	1	0	1	1171985	1172455	1173501	470	10	2
9	11	1	1	2	1176034	1176452	1177500	418	10	2
11	9	1	1	1	1180049	1180510	1181549	461	10	2
11	9	1	1	1	1184081	1184466	1185514	385	10	2
9	11	1	1	2	1188046	1188372	1189412	326	10	2
11	9	0	1	1	1191962	1192288	1193328	326	10	2
9	11	0	1	2	1195860	1196437	1197476	577	10	2
9	11	1	1	2	1200009	1200444	1201492	435	10	2
11	9	1	1	1	1204024	1204757	1205807	733	10	2
11	9	1	1	1	1208339	1208693	1209739	354	10	2
9	11	1	1	2	1212288	1212812	1213854	524	10	2
9	11	1	1	2	1216386	1216778	1217819	392	10	2
11	9	0	0	1	1220352	1220887	1221934	535	10	2
11	9	1	1	1	1224467	1224915	1225950	448	10	2
9	11	1	0	2	1228482	1229044	1230081	562	10	2
11	9	0	0	1	1232614	1233041	1234080	427	10	2
9	11	0	1	2	1236612	1236978	1238012	366	10	2
11	9	1	1	1	1240544	1240883	1241927	339	10	2
9	11	1	1	2	1244460	1244829	1245876	369	10	2
11	9	1	1	1	1248408	1248887	1249924	479	10	2
9	11	1	1	2	1252457	1252864	1253906	407	10	2
11	9	1	1	1	1256455	1256830	1257872	375	10	2
11	9	1	1	1	1260404	1261020	1262070	616	10	2
11	9	1	1	1	1264603	1265211	1266252	608	10	2
9	11	1	1	2	1268784	1269309	1270351	525	10	2
9	11	1	1	2	1272883	1273235	1274282	352	10	2
9	11	1	1	2	1276815	1277161	1278198	346	10	2
11	9	0	0	1	1280730	1281106	1282146	376	10	2
9	11	1	0	2	1284679	1285063	1286112	384	10	2
