# Supplementary material for: Publisher Correction: Learning relative values in the striatum induces violations of normative decision making
Source: Nat Commun. 2019 Jun 27;10:2833. doi: 10.1038/s41467-019-10718-8 (PMC6597713; doi:10.1038/s41467-019-10718-8)
Supplement: Supplementary file 1 — Supplementary Figures [file 41467_2019_10718_MOESM1_ESM.zip › exp1/VP22.dat]

stim_left	stim_right	bait_left	bait_right	choice	stim_onset	resp_onset	outcome_onset	RT	trl_type	block
3	4	1	1	1	16	1197	2232	1181	2	1
1	2	1	1	2	4764	5621	6663	857	1	1
1	2	0	1	2	9196	9913	10962	717	1	1
1	2	1	1	2	13494	14347	15394	853	1	1
2	1	0	1	1	17926	18842	19892	916	1	1
3	4	0	1	1	22425	23459	24507	1034	2	1
1	2	0	0	nan	27040	nan	nan	nan	1	1
1	2	0	0	2	33121	33629	34670	508	1	1
2	1	0	1	1	37203	38154	39202	951	1	1
4	3	0	1	1	41734	43127	44167	1393	2	1
4	3	0	1	2	46699	47409	48449	710	2	1
1	2	1	0	1	50981	52280	53330	1299	1	1
4	3	0	1	2	55863	56776	57812	913	2	1
3	4	1	1	1	60344	61433	62477	1089	2	1
1	2	1	1	1	65010	66142	67192	1132	1	1
3	4	1	0	1	69725	70932	71974	1207	2	1
1	2	0	0	1	74523	75652	76689	1129	1	1
3	4	0	1	2	79221	80259	81304	1038	2	1
2	1	1	0	2	83853	84764	85802	911	1	1
2	1	0	1	2	88335	89259	90301	924	1	1
2	1	0	1	2	92833	93968	95016	1135	1	1
3	4	1	1	2	97548	98585	99631	1037	2	1
2	1	0	1	2	102163	102785	103829	622	1	1
2	1	1	1	2	106362	107097	108144	735	1	1
2	1	0	1	2	110677	110972	112010	295	1	1
3	4	0	0	1	114542	115792	116841	1250	2	1
1	2	0	1	1	119390	120359	121406	969	1	1
4	3	0	1	1	123939	124915	125955	976	2	1
1	2	0	1	1	128504	129308	130353	804	1	1
3	4	1	0	2	132886	133580	134618	694	2	1
4	3	0	0	2	137151	138380	139417	1229	2	1
3	4	0	1	1	141949	143058	144098	1109	2	1
2	1	1	1	2	146631	147493	148530	862	1	1
4	3	0	0	1	151062	152181	153228	1119	2	1
4	3	0	0	1	155761	156768	157810	1007	2	1
2	1	1	1	2	160359	161151	162192	792	1	1
2	1	0	1	2	164724	165392	166440	668	1	1
4	3	1	1	1	168973	170091	171139	1118	2	1
1	2	1	1	1	173671	174464	175504	793	1	1
2	1	1	0	2	178036	179071	180119	1035	1	1
3	4	0	1	2	182651	183627	184667	976	2	1
3	4	0	0	1	187200	187909	188949	709	2	1
3	4	1	0	2	191482	192363	193414	881	2	1
2	1	1	1	2	195947	196920	197963	973	1	1
4	3	0	0	2	200495	201303	202344	808	2	1
1	2	1	1	1	204877	205951	206993	1074	1	1
1	2	1	0	1	209542	210456	211491	914	1	1
3	4	0	0	1	214024	215023	216073	999	2	1
1	2	1	0	1	218605	219640	220688	1035	1	1
4	3	0	1	1	223220	224278	225320	1058	2	1
4	3	0	0	2	227852	228793	229835	941	2	1
3	4	0	1	1	232384	233329	234366	945	2	1
4	3	0	1	2	236915	238221	239265	1306	2	1
1	2	0	0	1	241797	242807	243846	1010	1	1
4	3	0	0	2	246379	247323	248361	944	2	1
3	4	1	0	1	250894	251838	252876	944	2	1
4	3	0	0	2	255409	255997	257042	588	2	1
1	2	1	0	1	259574	260503	261540	929	1	1
4	3	0	1	1	264089	264855	265905	766	2	1
2	1	0	1	2	268454	269726	270770	1272	1	1
2	1	1	0	2	273303	274384	275419	1081	1	1
1	3	1	1	2	277968	279256	280300	1288	3	2
4	2	0	1	1	282849	283852	284899	1003	4	2
4	2	0	1	2	287431	288073	289114	642	4	2
1	3	1	1	2	291646	292507	293545	861	3	2
4	2	1	1	2	296078	296972	298011	894	4	2
2	4	0	0	2	300543	301894	302942	1351	4	2
2	4	1	0	2	305475	306551	307591	1076	4	2
2	4	0	1	1	310140	311240	312289	1100	4	2
3	1	0	0	1	314838	316274	317320	1436	3	2
4	2	0	0	2	319853	320992	322035	1139	4	2
4	2	1	0	2	324568	325498	326534	930	4	2
2	4	0	0	2	329083	329912	330949	829	4	2
1	3	1	0	nan	333481	nan	nan	nan	3	2
1	3	1	0	1	339546	340681	341728	1135	3	2
2	4	1	0	1	344261	345573	346610	1312	4	2
1	3	1	1	2	349143	350292	351342	1149	3	2
1	3	1	1	2	353874	354716	355757	842	3	2
1	3	1	1	1	358289	359068	360105	779	3	2
2	4	0	1	2	362638	363177	364221	539	4	2
4	2	1	1	1	366753	367448	368486	695	4	2
1	3	1	1	2	371018	371577	372618	559	3	2
3	1	0	1	1	375150	375920	376966	770	3	2
2	4	0	0	1	379498	380527	381564	1029	4	2
3	1	0	0	1	384097	384809	385846	712	3	2
3	1	0	1	2	388395	389172	390211	777	3	2
2	4	0	1	1	392760	393901	394943	1141	4	2
1	3	0	0	2	397475	398132	399175	657	3	2
4	2	0	0	2	401724	402566	403607	842	4	2
2	4	0	0	1	406139	406878	407922	739	4	2
1	3	1	0	2	410454	411262	412304	808	3	2
4	2	0	0	2	414836	416275	417318	1439	4	2
1	3	0	0	1	419851	420638	421684	787	3	2
1	3	1	1	1	424216	424991	426032	775	3	2
2	4	1	0	2	428581	429201	430247	620	4	2
3	1	0	0	2	432780	433391	434429	611	3	2
3	1	1	1	2	436961	437998	439044	1037	3	2
3	1	0	0	2	441577	442524	443559	947	3	2
3	1	0	1	1	446092	446694	447741	602	3	2
2	4	1	1	1	450290	451341	452389	1051	4	2
3	1	1	1	2	454922	455898	456938	976	3	2
1	3	0	0	nan	459470	nan	nan	nan	3	2
1	3	0	0	2	465551	465915	466951	364	3	2
2	4	0	0	1	469483	470369	471416	886	4	2
3	1	1	1	2	473948	474233	475281	285	3	2
2	4	0	0	1	477814	478189	479230	375	4	2
1	3	1	1	2	481762	482522	483562	760	3	2
1	3	0	0	1	486094	486681	487727	587	3	2
4	2	1	1	2	490259	491095	492142	836	4	2
2	4	1	0	1	494674	495549	496590	875	4	2
3	1	0	0	2	499140	499739	500789	599	3	2
4	2	0	0	1	503321	503624	504671	303	4	2
1	3	1	1	2	507203	507570	508620	367	3	2
3	1	1	1	1	511152	511578	512618	426	3	2
4	2	0	0	2	515151	515524	516567	373	4	2
3	1	1	1	2	519099	519653	520699	554	3	2
3	1	0	1	1	523231	523914	524964	683	3	2
4	2	1	1	2	527496	528664	529712	1168	4	2
4	2	0	1	1	532261	532773	533811	512	4	2
4	2	0	1	2	536343	537268	538309	925	4	2
2	4	1	0	1	540841	541937	542974	1096	4	2
4	2	0	1	2	545506	546269	547306	763	4	2
3	1	1	1	1	549838	550958	552004	1120	3	2
7	8	0	1	2	559585	560834	561884	1249	6	1
6	5	1	1	1	564416	565430	566466	1014	5	1
6	5	1	1	1	568998	570464	571514	1466	5	1
6	5	0	0	1	574046	574888	575929	842	5	1
5	6	1	1	2	578462	579922	580961	1460	5	1
5	6	1	1	2	583493	584245	585292	752	5	1
8	7	1	1	nan	587842	nan	nan	nan	6	1
8	7	1	1	1	593906	594406	595456	500	6	1
8	7	1	1	2	597988	598423	599471	435	6	1
7	8	1	0	2	602003	602501	603536	498	6	1
5	6	0	0	2	606068	606630	607668	562	5	1
6	5	1	1	1	610200	610953	612000	753	5	1
8	7	0	1	1	614532	615305	616348	773	6	1
8	7	0	1	2	618881	619902	620947	1021	6	1
6	5	0	1	1	623479	624164	625212	685	5	1
8	7	0	0	1	627744	628466	629510	722	6	1
5	6	0	1	2	632043	632565	633609	522	5	1
5	6	0	0	2	636141	637009	638057	868	5	1
6	5	0	1	1	640606	641382	642422	776	5	1
8	7	0	1	1	644955	646346	647387	1391	6	1
7	8	0	0	1	649920	650648	651686	728	6	1
5	6	1	0	1	654218	655336	656384	1118	5	1
7	8	1	1	2	658916	659984	661032	1068	6	1
5	6	0	0	1	663565	664856	665897	1291	5	1
8	7	1	0	2	668430	669341	670379	911	6	1
5	6	1	0	1	672911	674060	675111	1149	5	1
5	6	1	1	2	677643	678504	679542	861	5	1
7	8	1	0	1	682075	682928	683974	853	6	1
6	5	1	1	2	686507	687332	688373	825	5	1
8	7	0	0	1	690922	691807	692854	885	6	1
7	8	1	0	2	695387	695936	696986	549	6	1
7	8	0	0	2	699519	700197	701235	678	6	1
8	7	0	1	1	703767	704611	705650	844	6	1
8	7	0	1	2	708182	709025	710065	843	6	1
8	7	0	1	2	712597	713307	714347	710	6	1
7	8	1	0	1	716879	717669	718712	790	6	1
6	5	1	0	1	721244	722582	723627	1338	5	1
8	7	0	1	2	726159	727240	728275	1081	6	1
8	7	0	1	2	730808	731806	732857	998	6	1
7	8	1	0	1	735389	736363	737405	974	6	1
6	5	0	1	2	739938	740614	741654	676	5	1
5	6	0	0	2	744186	745241	746286	1055	5	1
7	8	1	0	1	748818	749859	750901	1041	6	1
7	8	1	0	1	753433	754578	755616	1145	6	1
6	5	0	1	1	758148	758768	759814	620	5	1
6	5	0	1	2	762347	763375	764413	1028	5	1
5	6	1	0	2	766945	767718	768761	773	5	1
6	5	1	1	2	771293	772233	773276	940	5	1
7	8	1	0	1	775809	776678	777724	869	6	1
6	5	1	1	2	780274	780888	781923	614	5	1
7	8	0	0	1	784455	785099	786138	644	6	1
6	5	0	1	2	788671	789309	790353	638	5	1
6	5	1	1	2	792886	793489	794535	603	5	1
5	6	1	1	1	797068	797649	798684	581	5	1
8	7	0	0	2	801216	801910	802949	694	6	1
7	8	1	0	1	805481	806334	807381	853	6	1
5	6	0	0	2	809913	810697	811746	784	5	1
5	6	1	1	1	814278	815182	816228	904	5	1
8	7	0	1	2	818760	819992	821043	1232	6	1
5	6	0	1	1	823575	824457	825508	882	5	1
7	8	0	1	2	828040	828841	829889	801	6	1
7	5	1	1	2	832422	833061	834105	639	7	2
5	7	1	1	2	836654	837302	838353	648	7	2
5	7	1	0	1	840886	842011	843051	1125	7	2
5	7	1	1	2	845584	846334	847383	750	7	2
7	5	1	1	1	849916	850972	852015	1056	7	2
7	5	1	1	1	854547	855569	856613	1022	7	2
5	7	1	0	1	859146	859739	860778	593	7	2
5	7	0	0	2	863311	864102	865144	791	7	2
7	5	1	1	2	867676	868709	869759	1033	7	2
5	7	1	0	2	872308	872940	873990	632	7	2
5	7	0	1	1	876523	877730	878772	1207	7	2
7	5	1	0	1	881305	882164	883204	859	7	2
7	5	1	1	2	885736	886538	887586	802	7	2
7	5	1	1	2	890118	890830	891868	712	7	2
5	7	1	0	2	894400	895020	896066	620	7	2
7	5	1	1	1	898615	899586	900631	971	7	2
5	7	0	1	2	903164	903715	904763	551	7	2
7	5	1	1	2	907295	908139	909178	844	7	2
7	5	1	1	2	911711	912279	913327	568	7	2
5	7	1	1	1	915859	916784	917825	925	7	2
7	5	0	0	2	920357	920963	922007	606	7	2
7	5	1	1	2	924539	925001	926039	462	7	2
5	7	0	1	1	928571	929303	930337	732	7	2
7	5	0	1	2	932870	933543	934586	673	7	2
5	7	0	1	1	937118	937835	938884	717	7	2
5	7	0	0	1	941417	942096	943133	679	7	2
5	7	1	1	2	945665	946032	947081	367	7	2
7	5	1	1	1	949614	950232	951280	618	7	2
5	7	0	1	1	953812	954758	955795	946	7	2
7	5	0	1	1	958327	958836	959877	509	7	2
11	12	1	0	1	967457	968101	969140	644	9	1
11	12	1	0	1	971689	972331	973372	642	9	1
10	9	1	0	2	975905	976826	977870	921	8	1
12	11	1	1	2	980403	981637	982685	1234	9	1
9	10	0	1	2	985218	986447	987484	1229	8	1
10	9	1	1	1	990016	991349	992399	1333	8	1
9	10	1	1	2	994931	995528	996564	597	8	1
10	9	1	1	1	999096	1000237	1001279	1141	8	1
10	9	0	0	2	1003811	1004376	1005411	565	8	1
10	9	1	1	2	1007943	1008912	1009959	969	8	1
9	10	1	1	2	1012508	1013783	1014824	1275	8	1
11	12	0	0	1	1017357	1018573	1019622	1216	9	1
9	10	1	0	2	1022155	1022692	1023738	537	8	1
11	12	0	1	1	1026270	1027472	1028519	1202	9	1
10	9	1	0	2	1031052	1032089	1033134	1037	8	1
10	9	0	1	2	1035667	1037032	1038083	1365	8	1
9	10	1	0	nan	1040615	nan	nan	nan	8	1
9	10	1	0	1	1046680	1047314	1048362	634	8	1
11	12	1	1	1	1050895	1051657	1052694	762	9	1
11	12	1	0	2	1055243	1055684	1056726	441	9	1
10	9	1	1	2	1059275	1060433	1061474	1158	8	1
12	11	0	1	2	1064007	1065366	1066406	1359	9	1
12	11	0	1	2	1068955	1069830	1070871	875	9	1
11	12	1	0	1	1073420	1074387	1075436	967	9	1
9	10	1	1	2	1077968	1078485	1079535	517	8	1
12	11	0	1	2	1082067	1082940	1083983	873	9	1
10	9	0	1	1	1086515	1087750	1088798	1235	8	1
9	10	1	0	1	1091330	1091930	1092980	600	8	1
11	12	1	0	1	1095512	1096384	1097428	872	9	1
12	11	1	0	2	1099961	1101093	1102143	1132	9	1
10	9	0	1	2	1104676	1105324	1106358	648	8	1
10	9	1	1	1	1108891	1109443	1110490	552	8	1
9	10	1	1	2	1113023	1113775	1114822	752	8	1
12	11	0	1	2	1117355	1117884	1118921	529	9	1
9	10	0	0	2	1121453	1122542	1123586	1089	8	1
11	12	1	1	1	1126135	1126773	1127818	638	9	1
12	11	1	0	2	1130350	1130932	1131983	582	9	1
12	11	0	1	1	1134532	1135428	1136464	896	9	1
12	11	0	1	2	1138997	1139618	1140663	621	9	1
11	12	1	1	1	1143195	1143767	1144812	572	9	1
11	12	1	0	1	1147344	1147998	1149043	654	9	1
9	10	1	0	2	1151576	1152158	1153209	582	8	1
9	10	1	0	1	1155741	1156785	1157824	1044	8	1
9	10	1	1	1	1160356	1160782	1161822	426	8	1
11	12	0	0	2	1164355	1165074	1166121	719	9	1
12	11	1	1	1	1168653	1169833	1170869	1180	9	1
9	10	1	0	1	1173401	1174185	1175234	784	8	1
10	9	0	1	2	1177767	1178335	1179383	568	8	1
12	11	0	1	1	1181915	1182769	1183814	854	9	1
10	9	1	1	2	1186347	1186959	1187996	612	8	1
11	12	1	0	2	1190529	1191027	1192062	498	9	1
12	11	1	0	1	1194594	1195725	1196760	1131	9	1
9	10	1	1	1	1199292	1200190	1201225	898	8	1
11	12	1	0	2	1203757	1204350	1205390	593	9	1
12	11	0	1	2	1207923	1208540	1209589	617	9	1
12	11	0	1	2	1212121	1213096	1214137	975	9	1
9	10	0	1	1	1216669	1217449	1218486	780	8	1
10	9	1	1	1	1221018	1221537	1222584	519	8	1
10	9	1	1	1	1225117	1226114	1227149	997	8	1
12	11	0	1	2	1229698	1230253	1231298	555	9	1
11	12	1	0	1	1233830	1234433	1235480	603	9	1
9	11	1	1	2	1238012	1238491	1239528	479	10	2
11	9	1	0	2	1242077	1242620	1243660	543	10	2
9	11	1	1	2	1246192	1247146	1248192	954	10	2
11	9	1	1	2	1250741	1251641	1252690	900	10	2
11	9	1	1	2	1255223	1255820	1256855	597	10	2
9	11	1	1	2	1259388	1260061	1261104	673	10	2
11	9	0	1	2	1263636	1264140	1265186	504	10	2
9	11	0	1	2	1267718	1268666	1269701	948	10	2
9	11	1	1	2	1272233	1273039	1274083	806	10	2
11	9	1	1	1	1276632	1277575	1278614	943	10	2
11	9	1	1	2	1281163	1281470	1282513	307	10	2
9	11	1	1	1	1285045	1285477	1286511	432	10	2
9	11	1	1	2	1289044	1289291	1290327	247	10	2
11	9	0	0	1	1292859	1293074	1294109	215	10	2
11	9	1	1	2	1296641	1297051	1298091	410	10	2
9	11	1	0	1	1300623	1301231	1302273	608	10	2
11	9	0	0	1	1304805	1305462	1306504	657	10	2
9	11	0	1	2	1309037	1309571	1310620	534	10	2
11	9	1	1	1	1313152	1314524	1315568	1372	10	2
9	11	1	1	1	1318100	1318744	1319783	644	10	2
11	9	1	1	2	1322316	1323036	1324082	720	10	2
9	11	1	1	1	1326614	1327318	1328363	704	10	2
11	9	1	1	2	1330896	1331518	1332562	622	10	2
11	9	1	1	2	1335094	1335545	1336594	451	10	2
11	9	1	1	1	1339126	1339644	1340692	518	10	2
9	11	1	1	2	1343225	1343783	1344824	558	10	2
9	11	1	1	1	1347357	1347618	1348656	261	10	2
9	11	1	1	2	1351189	1351228	1352272	39	10	2
11	9	0	0	1	1354804	1355276	1356320	472	10	2
9	11	1	0	2	1358853	1359435	1360485	582	10	2
