# Supplementary material for: Publisher Correction: Learning relative values in the striatum induces violations of normative decision making
Source: Nat Commun. 2019 Jun 27;10:2833. doi: 10.1038/s41467-019-10718-8 (PMC6597713; doi:10.1038/s41467-019-10718-8)
Supplement: Supplementary file 1 — Supplementary Figures [file 41467_2019_10718_MOESM1_ESM.zip › exp1/VP23.dat]

stim_left	stim_right	bait_left	bait_right	choice	stim_onset	resp_onset	outcome_onset	RT	trl_type	block
3	4	1	1	2	16	741	1782	725	2	1
1	2	1	1	1	4331	5409	6447	1078	1	1
1	2	0	1	1	8979	9497	10545	518	1	1
1	2	1	1	1	13078	13647	14694	569	1	1
2	1	0	1	2	17226	18467	19509	1241	1	1
3	4	0	1	nan	22041	nan	nan	nan	2	1
3	4	0	1	1	28106	28515	29555	409	2	1
1	2	0	0	1	32088	33224	34270	1136	1	1
2	1	0	1	2	36819	37983	39019	1164	1	1
4	3	0	1	2	41551	42305	43350	754	2	1
4	3	0	1	2	45900	46465	47516	565	2	1
1	2	1	0	1	50048	50940	51981	892	1	1
4	3	0	1	2	54513	55242	56279	729	2	1
3	4	1	1	1	58812	59645	60694	833	2	1
1	2	1	1	1	63227	63785	64826	558	1	1
3	4	1	0	1	67359	67914	68958	555	2	1
1	2	0	0	1	71491	72144	73190	653	1	1
3	4	0	1	1	75722	76263	77305	541	2	1
2	1	1	0	2	79838	80605	81654	767	1	1
2	1	0	1	2	84186	84785	85835	599	1	1
2	1	0	1	2	88368	89311	90351	943	1	1
3	4	1	1	1	92883	93348	94399	465	2	1
2	1	0	1	2	96932	97772	98814	840	1	1
2	1	1	1	2	101347	102582	103629	1235	1	1
2	1	0	1	2	106162	107159	108194	997	1	1
3	4	0	0	1	110727	111349	112393	622	2	1
1	2	0	1	1	114925	115927	116974	1002	1	1
4	3	0	1	2	119507	120147	121190	640	2	1
1	2	0	1	1	123722	124265	125305	543	1	1
3	4	1	0	1	127854	128516	129553	662	2	1
4	3	0	0	2	132086	132635	133685	549	2	1
3	4	0	1	1	136218	136713	137750	495	2	1
2	1	1	1	2	140283	141137	142182	854	1	1
4	3	0	0	2	144715	145347	146397	632	2	1
4	3	0	0	2	148947	149404	150446	457	2	1
2	1	1	1	2	152978	153706	154744	728	1	1
2	1	0	1	2	157277	157825	158860	548	1	1
4	3	1	1	2	161392	161923	162958	531	2	1
1	2	1	1	1	165491	166744	167790	1253	1	1
2	1	1	0	2	170322	171086	172122	764	1	1
3	4	0	1	1	174671	175592	176637	921	2	1
3	4	0	0	1	179169	180087	181135	918	2	1
3	4	1	0	1	183668	184236	185284	568	2	1
2	1	1	1	2	187816	188568	189615	752	1	1
4	3	0	0	2	192148	192615	193664	467	2	1
1	2	1	1	1	196197	197354	198396	1157	1	1
1	2	1	0	1	200928	201869	202911	941	1	1
3	4	0	0	1	205443	206059	207109	616	2	1
1	2	1	0	2	209658	210351	211391	693	1	1
4	3	0	1	2	213924	214479	215523	555	2	1
4	3	0	0	2	218055	218568	219605	513	2	1
3	4	0	1	1	222137	222717	223753	580	2	1
4	3	0	1	2	226286	227172	228219	886	2	1
1	2	0	0	1	230751	231626	232667	875	1	1
4	3	0	0	2	235199	236162	237199	963	2	1
3	4	1	0	1	239731	240514	241564	783	2	1
4	3	0	0	2	244096	244775	245812	679	2	1
1	2	1	0	1	248345	249097	250144	752	1	1
4	3	0	1	2	252677	253216	254259	539	2	1
2	1	0	1	2	256808	257639	258674	831	1	1
2	1	1	0	2	261207	262114	263156	907	1	1
1	3	1	1	2	265689	266335	267371	646	3	2
4	2	0	1	2	269904	271002	272053	1098	4	2
4	2	0	1	2	274602	275233	276268	631	4	2
1	3	1	1	2	278801	279463	280500	662	3	2
4	2	1	1	nan	283049	nan	nan	nan	4	2
4	2	1	1	2	289114	289429	290463	315	4	2
2	4	0	0	1	292996	293985	295028	989	4	2
2	4	1	0	1	297577	298805	299843	1228	4	2
2	4	0	1	1	302376	302883	303925	507	4	2
3	1	0	0	nan	306474	nan	nan	nan	3	2
3	1	0	0	2	312539	312778	313822	239	3	2
4	2	0	0	2	316354	317467	318503	1113	4	2
4	2	1	0	2	321036	321829	322868	793	4	2
2	4	0	0	1	325401	326019	327067	618	4	2
1	3	1	0	1	329599	331084	332132	1485	3	2
2	4	1	0	1	334664	336148	337197	1484	4	2
1	3	1	1	nan	339729	nan	nan	nan	3	2
1	3	1	1	1	345794	346125	347160	331	3	2
1	3	1	1	2	349692	350406	351442	714	3	2
1	3	1	1	nan	353974	nan	nan	nan	3	2
1	3	1	1	1	360039	360535	361571	496	3	2
2	4	0	1	1	364104	365243	366286	1139	4	2
4	2	1	1	1	368819	369484	370535	665	4	2
1	3	1	1	nan	373067	nan	nan	nan	3	2
1	3	1	1	1	379132	379369	380415	237	3	2
3	1	0	1	2	382947	384322	385363	1375	3	2
2	4	0	0	1	387895	389326	390361	1431	4	2
3	1	0	0	2	392910	394238	395276	1328	3	2
3	1	0	1	nan	397809	nan	nan	nan	3	2
3	1	0	1	2	403873	404205	405239	332	3	2
2	4	0	1	2	407772	408537	409588	765	4	2
1	3	0	0	1	412120	413002	414053	882	3	2
4	2	0	0	1	416602	417589	418635	987	4	2
2	4	0	0	2	421167	421860	422900	693	4	2
1	3	1	0	1	425432	426538	427581	1106	3	2
4	2	0	0	1	430131	430871	431913	740	4	2
1	3	0	0	2	434446	434684	435729	238	3	2
1	3	1	1	1	438278	438742	439777	464	3	2
2	4	1	0	2	442310	443126	444176	816	4	2
3	1	0	0	2	446708	447610	448657	902	3	2
3	1	1	1	1	451190	451760	452806	570	3	2
3	1	0	0	1	455338	455848	456888	510	3	2
3	1	0	1	2	459420	459967	461003	547	3	2
2	4	1	1	2	463535	464940	465985	1405	4	2
3	1	1	1	nan	468534	nan	nan	nan	3	2
3	1	1	1	2	474598	474927	475964	329	3	2
1	3	0	0	1	478497	479290	480330	793	3	2
2	4	0	0	2	482862	484050	485094	1188	4	2
3	1	1	1	1	487627	488067	489110	440	3	2
2	4	0	0	2	491659	492217	493258	558	4	2
1	3	1	1	nan	495791	nan	nan	nan	3	2
1	3	1	1	2	501855	502183	503221	328	3	2
1	3	0	0	2	505754	506983	508020	1229	3	2
4	2	1	1	1	510552	511804	512851	1252	4	2
2	4	1	0	nan	515384	nan	nan	nan	4	2
2	4	1	0	1	521448	521719	522765	271	4	2
3	1	0	0	2	525297	526408	527446	1111	3	2
4	2	0	0	2	529979	531106	532145	1127	4	2
1	3	1	1	2	534694	535906	536943	1212	3	2
3	1	1	1	2	539475	540483	541525	1008	3	2
4	2	0	0	2	544074	544774	545823	700	4	2
3	1	1	1	2	548355	549147	550188	792	3	2
3	1	0	1	2	552721	553500	554537	779	3	2
4	2	1	1	1	557069	558076	559118	1007	4	2
4	2	0	1	1	561651	562581	563617	930	4	2
4	2	0	1	2	566149	566832	567882	683	4	2
2	4	1	0	2	570414	570890	571930	476	4	2
4	2	0	1	1	574463	575264	576312	801	4	2
3	1	1	1	1	578845	579708	580744	863	3	2
7	8	0	1	2	588308	589767	590807	1459	6	1
6	5	1	1	nan	593356	nan	nan	nan	5	1
6	5	1	1	2	599454	599866	600904	412	5	1
6	5	1	1	2	603436	603903	604952	467	5	1
6	5	0	0	2	607485	608267	609317	782	5	1
5	6	1	1	nan	611850	nan	nan	nan	5	1
5	6	1	1	1	617914	618172	619214	258	5	1
5	6	1	1	1	621746	622321	623362	575	5	1
8	7	1	1	1	625895	626664	627711	769	6	1
8	7	1	1	1	630243	630854	631893	611	6	1
7	8	1	0	2	634425	635237	636274	812	6	1
5	6	0	0	1	638807	639600	640640	793	5	1
6	5	1	1	2	643172	644308	645355	1136	5	1
8	7	0	1	1	647887	648437	649486	550	6	1
8	7	0	1	1	652019	652851	653885	832	6	1
6	5	0	1	2	656417	657803	658850	1386	5	1
8	7	0	0	1	661382	662695	663731	1313	6	1
5	6	0	1	1	666264	666926	667963	662	5	1
5	6	0	0	1	670496	671045	672095	549	5	1
6	5	0	1	2	674628	675469	676510	841	5	1
8	7	0	1	1	679043	679893	680942	850	6	1
7	8	0	0	2	683491	684205	685240	714	6	1
5	6	1	0	1	687790	688456	689506	666	5	1
7	8	1	1	2	692038	692625	693671	587	6	1
5	6	0	0	1	696203	696958	698003	755	5	1
8	7	1	0	1	700552	701280	702318	728	6	1
5	6	1	0	1	704850	705602	706650	752	5	1
5	6	1	1	1	709182	709812	710848	630	5	1
7	8	1	0	2	713381	714032	715080	651	6	1
6	5	1	1	2	717612	718588	719628	976	5	1
8	7	0	0	1	722161	722808	723844	647	6	1
7	8	1	0	2	726376	726917	727959	541	6	1
7	8	0	0	2	730491	731016	732057	525	6	1
8	7	0	1	1	734590	735216	736256	626	6	1
8	7	0	1	1	738805	739548	740588	743	6	1
8	7	0	1	1	743120	743545	744586	425	6	1
7	8	1	0	2	747119	747562	748601	443	6	1
6	5	1	0	2	751134	752229	753266	1095	5	1
8	7	0	1	2	755799	756551	757598	752	6	1
8	7	0	1	2	760131	760497	761547	366	6	1
7	8	1	0	1	764096	765378	766428	1282	6	1
6	5	0	1	nan	768961	nan	nan	nan	5	1
6	5	0	1	2	775025	775324	776358	299	5	1
5	6	0	0	1	778891	780134	781173	1243	5	1
7	8	1	0	1	783706	784456	785505	750	6	1
7	8	1	0	1	788054	788850	789887	796	6	1
6	5	0	1	2	792436	793131	794169	695	5	1
6	5	0	1	2	796701	797341	798384	640	5	1
5	6	1	0	1	800916	801765	802816	849	5	1
6	5	1	1	2	805365	806128	807164	763	5	1
7	8	1	0	1	809697	810511	811546	814	6	1
6	5	1	1	2	814078	814620	815661	542	5	1
7	8	0	0	2	818194	818881	819926	687	6	1
6	5	0	1	2	822475	823508	824558	1033	5	1
6	5	1	1	2	827090	827850	828890	760	5	1
5	6	1	1	1	831422	832152	833188	730	5	1
8	7	0	0	2	835721	836789	837837	1068	6	1
7	8	1	0	2	840369	841081	842118	712	6	1
5	6	0	0	1	844651	845861	846900	1210	5	1
5	6	1	1	1	849432	850193	851232	761	5	1
8	7	0	1	2	853764	855105	856147	1341	6	1
5	6	0	1	1	858679	859732	860778	1053	5	1
7	8	0	1	1	863311	864634	865677	1323	6	1
7	5	1	1	1	868209	869322	870358	1113	7	2
5	7	1	1	1	872891	873715	874757	824	7	2
5	7	1	0	1	877289	877630	878672	341	7	2
5	7	1	1	1	881205	881698	882737	493	7	2
7	5	1	1	2	885270	886040	887086	770	7	2
7	5	1	1	2	889618	890454	891501	836	7	2
5	7	1	0	1	894033	894776	895816	743	7	2
5	7	0	0	1	898349	899047	900081	698	7	2
7	5	1	1	2	902614	903237	904280	623	7	2
5	7	1	0	1	906812	907376	908412	564	7	2
5	7	0	1	1	910944	911423	912460	479	7	2
7	5	1	0	2	915009	915501	916542	492	7	2
7	5	1	1	1	919075	919406	920441	331	7	2
7	5	1	1	1	922973	923362	924406	389	7	2
5	7	1	0	2	926938	928019	929054	1081	7	2
7	5	1	1	1	931587	932270	933320	683	7	2
5	7	0	1	1	935869	936511	937551	642	7	2
7	5	1	1	2	940084	940355	941400	271	7	2
7	5	1	1	2	943949	944473	945515	524	7	2
5	7	1	1	1	948048	949171	950214	1123	7	2
7	5	0	0	2	952746	952985	954029	239	7	2
7	5	1	1	1	956561	957348	958394	787	7	2
5	7	0	1	2	960926	961609	962659	683	7	2
7	5	0	1	1	965192	965687	966724	495	7	2
5	7	0	1	1	969274	969674	970723	400	7	2
5	7	0	0	2	973255	973640	974688	385	7	2
5	7	1	1	2	977221	977779	978820	558	7	2
7	5	1	1	1	981353	982630	983668	1277	7	2
5	7	0	1	2	986201	986759	987800	558	7	2
7	5	0	1	2	990349	990826	991866	477	7	2
11	12	1	0	2	999430	1000356	1001396	926	9	1
11	12	1	0	1	1003928	1004302	1005344	374	9	1
10	9	1	0	nan	1007877	nan	nan	nan	8	1
10	9	1	0	2	1013958	1014370	1015407	412	8	1
12	11	1	1	nan	1017940	nan	nan	nan	9	1
12	11	1	1	1	1024004	1024378	1025420	374	9	1
9	10	0	1	2	1027953	1029086	1030135	1133	8	1
10	9	1	1	nan	1032668	nan	nan	nan	8	1
10	9	1	1	1	1038732	1038992	1040032	260	8	1
9	10	1	1	2	1042564	1043507	1044547	943	8	1
10	9	1	1	1	1047096	1047768	1048812	672	8	1
10	9	0	0	1	1051345	1051887	1052927	542	8	1
10	9	1	1	1	1055460	1056219	1057259	759	8	1
9	10	1	1	2	1059792	1060359	1061408	567	8	1
11	12	0	0	2	1063940	1064915	1065956	975	9	1
9	10	1	0	1	1068488	1069186	1070221	698	8	1
11	12	0	1	2	1072754	1073376	1074420	622	9	1
10	9	1	0	1	1076952	1077647	1078685	695	8	1
10	9	0	1	1	1081217	1081685	1082733	468	8	1
9	10	1	0	2	1085266	1085773	1086815	507	8	1
11	12	1	1	2	1089348	1090420	1091464	1072	9	1
11	12	1	0	2	1094013	1094468	1095512	455	9	1
10	9	1	1	1	1098045	1098841	1099877	796	8	1
12	11	0	1	1	1102410	1103396	1104442	986	9	1
12	11	0	1	2	1106975	1107780	1108824	805	9	1
11	12	1	0	1	1111357	1112204	1113239	847	9	1
9	10	1	1	2	1115788	1116414	1117455	626	8	1
12	11	0	1	2	1119987	1120776	1121820	789	9	1
10	9	0	1	1	1124352	1125485	1126535	1133	8	1
9	10	1	0	2	1129067	1129725	1130766	658	8	1
11	12	1	0	2	1133299	1134007	1135048	708	9	1
12	11	1	0	2	1137581	1138521	1139563	940	9	1
10	9	0	1	1	1142096	1142833	1143879	737	8	1
10	9	1	1	1	1146411	1146922	1147960	511	8	1
9	10	1	1	2	1150510	1151101	1152142	591	8	1
12	11	0	1	1	1154675	1156003	1157041	1328	9	1
9	10	0	0	2	1159590	1160305	1161356	715	8	1
11	12	1	1	1	1163888	1164902	1165937	1014	9	1
12	11	1	0	1	1168470	1169519	1170569	1049	9	1
12	11	0	1	2	1173118	1173689	1174734	571	9	1
12	11	0	1	2	1177267	1178001	1179049	734	9	1
11	12	1	1	1	1181582	1182455	1183498	873	9	1
11	12	1	0	2	1186030	1186564	1187613	534	9	1
9	10	1	0	2	1190146	1190906	1191945	760	8	1
9	10	1	0	2	1194477	1195269	1196310	792	8	1
9	10	1	1	2	1198859	1199326	1200375	467	8	1
11	12	0	0	2	1202924	1203485	1204524	561	9	1
12	11	1	1	2	1207056	1207543	1208589	487	9	1
9	10	1	0	2	1211121	1212058	1213104	937	8	1
10	9	0	1	1	1215653	1215994	1217036	341	8	1
12	11	0	1	1	1219585	1220326	1221368	741	9	1
10	9	1	1	1	1223900	1224669	1225716	769	8	1
11	12	1	0	2	1228265	1229225	1230265	960	9	1
12	11	1	0	1	1232797	1233303	1234347	506	9	1
9	10	1	1	2	1236879	1237553	1238595	674	8	1
11	12	1	0	2	1241128	1241672	1242710	544	9	1
12	11	0	1	1	1245243	1245831	1246875	588	9	1
12	11	0	1	2	1249408	1249838	1250874	430	9	1
9	10	0	1	2	1253407	1253845	1254889	438	8	1
10	9	1	1	2	1257438	1258076	1259121	638	8	1
10	9	1	1	2	1261654	1262164	1263203	510	8	1
12	11	0	1	2	1265735	1266608	1267651	873	9	1
11	12	1	0	1	1270184	1270849	1271900	665	9	1
9	11	1	1	2	1274432	1274927	1275965	495	10	2
11	9	1	0	1	1278514	1279016	1280064	502	10	2
9	11	1	1	2	1282596	1283063	1284112	467	10	2
11	9	1	1	2	1286645	1287842	1288877	1197	10	2
11	9	1	1	2	1291410	1291778	1292826	368	10	2
9	11	1	1	2	1295375	1296781	1297824	1406	10	2
11	9	0	1	2	1300373	1301256	1302306	883	10	2
9	11	0	1	2	1304855	1305740	1306788	885	10	2
9	11	1	1	2	1309320	1310154	1311203	834	10	2
11	9	1	1	2	1313735	1314476	1315518	741	10	2
11	9	1	1	2	1318050	1318462	1319500	412	10	2
9	11	1	1	2	1322032	1322510	1323548	478	10	2
9	11	1	1	2	1326081	1326486	1327530	405	10	2
11	9	0	0	2	1330063	1330524	1331562	461	10	2
11	9	1	1	2	1334095	1334551	1335594	456	10	2
9	11	1	0	2	1338127	1338598	1339643	471	10	2
11	9	0	0	2	1342192	1342910	1343958	718	10	2
9	11	0	1	1	1346507	1347446	1348490	939	10	2
11	9	1	1	1	1351022	1351880	1352921	858	10	2
9	11	1	1	2	1355454	1356334	1357370	880	10	2
11	9	1	1	1	1359902	1360585	1361635	683	10	2
9	11	1	1	2	1364167	1364744	1365783	577	10	2
11	9	1	1	1	1368316	1368741	1369782	425	10	2
11	9	1	1	1	1372315	1372738	1373781	423	10	2
11	9	1	1	1	1376313	1376755	1377796	442	10	2
9	11	1	1	2	1380345	1380711	1381761	366	10	2
9	11	1	1	2	1384294	1384687	1385726	393	10	2
9	11	1	1	2	1388259	1388562	1389608	303	10	2
11	9	0	0	1	1392141	1392538	1393574	397	10	2
9	11	1	0	1	1396106	1396514	1397556	408	10	2
