# Supplementary material for: Publisher Correction: Learning relative values in the striatum induces violations of normative decision making
Source: Nat Commun. 2019 Jun 27;10:2833. doi: 10.1038/s41467-019-10718-8 (PMC6597713; doi:10.1038/s41467-019-10718-8)
Supplement: Supplementary file 1 — Supplementary Figures [file 41467_2019_10718_MOESM1_ESM.zip › exp1/VP24.dat]

stim_left	stim_right	bait_left	bait_right	choice	stim_onset	resp_onset	outcome_onset	RT	trl_type	block
3	4	1	1	2	16	1053	2098	1037	2	1
1	2	1	1	1	4631	6016	7063	1385	1	1
1	2	0	1	1	9596	10043	11079	447	1	1
1	2	1	1	1	13611	14701	15744	1090	1	1
2	1	0	1	2	18276	19094	20142	818	1	1
3	4	0	1	2	22674	24097	25140	1423	2	1
1	2	0	0	1	27673	29061	30105	1388	1	1
2	1	0	1	2	32638	33474	34520	836	1	1
4	3	0	1	1	37053	38153	39202	1100	2	1
4	3	0	1	1	41734	42353	43400	619	2	1
1	2	1	0	1	45933	46828	47866	895	1	1
4	3	0	1	2	50398	50906	51947	508	2	1
3	4	1	1	1	54480	55208	56246	728	2	1
1	2	1	1	1	58778	59561	60611	783	1	1
3	4	1	0	1	63143	63954	64993	811	2	1
1	2	0	0	1	67525	68236	69275	711	1	1
3	4	0	1	1	71807	72294	73340	487	2	1
2	1	1	0	2	75872	76677	77722	805	1	1
2	1	0	1	2	80254	81122	82170	868	1	1
2	1	0	1	2	84703	85282	86319	579	1	1
3	4	1	1	1	88851	89655	90700	804	2	1
2	1	0	1	2	93233	93977	95016	744	1	1
2	1	1	1	2	97548	98005	99047	457	1	1
2	1	0	1	2	101580	101971	103013	391	1	1
3	4	0	0	2	105545	106802	107844	1257	2	1
1	2	0	1	1	110377	111409	112459	1032	1	1
4	3	0	1	2	114992	115762	116808	770	2	1
1	2	0	1	1	119340	120217	121256	877	1	1
3	4	1	0	1	123789	124499	125538	710	2	1
4	3	0	0	2	128071	128710	129753	639	2	1
3	4	0	1	1	132286	132941	133985	655	2	1
2	1	1	1	2	136518	137640	138683	1122	1	1
4	3	0	0	2	141216	142664	143715	1448	2	1
4	3	0	0	2	146247	146773	147814	526	2	1
2	1	1	1	1	150346	151391	152429	1045	1	1
2	1	0	1	2	154961	155836	156877	875	1	1
4	3	1	1	2	159410	160301	161342	891	2	1
1	2	1	1	2	163875	164817	165857	942	1	1
2	1	1	0	2	168390	169119	170156	729	1	1
3	4	0	1	1	172688	173421	174471	733	2	1
3	4	0	0	1	177003	177378	178419	375	2	1
3	4	1	0	1	180952	181375	182418	423	2	1
2	1	1	1	2	184950	185667	186717	717	1	1
4	3	0	0	2	189249	189877	190915	628	2	1
1	2	1	1	1	193447	194454	195497	1007	1	1
1	2	1	0	1	198029	198837	199879	808	1	1
3	4	0	0	1	202411	203394	204444	983	2	1
1	2	1	0	1	206976	207808	208859	832	1	1
4	3	0	1	2	211391	212181	213224	790	2	1
4	3	0	0	2	215756	216147	217189	391	2	1
3	4	0	1	1	219722	220144	221188	422	2	1
4	3	0	1	2	223720	224476	225519	756	2	1
1	2	0	0	1	228052	228971	230018	919	1	1
4	3	0	0	2	232550	233131	234166	581	2	1
3	4	1	0	1	236699	237932	238981	1233	2	1
4	3	0	0	1	241514	242203	243247	689	2	1
1	2	1	0	1	245779	246434	247478	655	1	1
4	3	0	1	2	250011	250604	251644	593	2	1
2	1	0	1	2	254176	255099	256142	923	1	1
2	1	1	0	2	258674	259503	260540	829	1	1
1	3	1	1	1	263073	264140	265189	1067	3	2
4	2	0	1	1	267721	269144	270187	1423	4	2
4	2	0	1	2	272719	273344	274386	625	4	2
1	3	1	1	1	276918	277850	278901	932	3	2
4	2	1	1	2	281433	282548	283599	1115	4	2
2	4	0	0	1	286131	286789	287831	658	4	2
2	4	1	0	1	290363	291132	292179	769	4	2
2	4	0	1	1	294712	295393	296428	681	4	2
3	1	0	0	2	298960	300021	301059	1061	3	2
4	2	0	0	2	303592	304658	305708	1066	4	2
4	2	1	0	2	308240	308869	309906	629	4	2
2	4	0	0	1	312439	313262	314305	823	4	2
1	3	1	0	1	316837	317595	318637	758	3	2
2	4	1	0	1	321169	322344	323385	1175	4	2
1	3	1	1	1	325917	326808	327850	891	3	2
1	3	1	1	1	330382	331110	332149	728	3	2
1	3	1	1	1	334681	335239	336280	558	3	2
2	4	0	1	1	338813	339602	340646	789	4	2
4	2	1	1	1	343178	343893	344944	715	4	2
1	3	1	1	1	347476	348236	349276	760	3	2
3	1	0	1	2	351808	352863	353907	1055	3	2
2	4	0	0	2	356440	357907	358956	1467	4	2
3	1	0	0	2	361488	362535	363571	1047	3	2
3	1	0	1	2	366103	367030	368069	927	3	2
2	4	0	1	2	370602	371668	372718	1066	4	2
1	3	0	0	1	375250	376071	377116	821	3	2
4	2	0	0	1	379648	380790	381831	1142	4	2
2	4	0	0	2	384363	385448	386496	1085	4	2
1	3	1	0	1	389028	389668	390711	640	3	2
4	2	0	0	2	393244	394296	395343	1052	4	2
1	3	0	0	1	397875	398404	399441	529	3	2
1	3	1	1	1	401974	402431	403473	457	3	2
2	4	1	0	2	406006	406936	407972	930	4	2
3	1	0	0	2	410504	411289	412337	785	3	2
3	1	1	1	2	414869	415703	416752	834	3	2
3	1	0	0	2	419284	420086	421134	802	3	2
3	1	0	1	2	423666	424307	425349	641	3	2
2	4	1	1	2	427881	428741	429781	860	4	2
3	1	1	1	2	432313	433144	434179	831	3	2
1	3	0	0	1	436712	437181	438228	469	3	2
2	4	0	0	2	440760	441646	442693	886	4	2
3	1	1	1	2	445225	445917	446958	692	3	2
2	4	0	0	2	449490	450615	451656	1125	4	2
1	3	1	1	1	454189	454999	456038	810	3	2
1	3	0	0	1	458571	459168	460203	597	3	2
4	2	1	1	1	462736	463674	464718	938	4	2
2	4	1	0	1	467251	468139	469183	888	4	2
3	1	0	0	2	471716	472523	473565	807	3	2
4	2	0	0	1	476098	477201	478247	1103	4	2
1	3	1	1	1	480779	481381	482429	602	3	2
3	1	1	1	2	484961	485500	486544	539	3	2
4	2	0	0	1	489076	490260	491309	1184	4	2
3	1	1	1	2	493841	494613	495657	772	3	2
3	1	0	1	2	498190	498783	499823	593	3	2
4	2	1	1	1	502355	503248	504288	893	4	2
4	2	0	1	1	506820	507245	508286	425	4	2
4	2	0	1	1	510819	511496	512535	677	4	2
2	4	1	0	2	515067	515544	516583	477	4	2
4	2	0	1	2	519116	519632	520682	516	4	2
3	1	1	1	2	523214	523996	525030	782	3	2
7	8	0	1	2	532594	533565	534610	971	6	1
6	5	1	1	1	537143	538528	539575	1385	5	1
6	5	1	1	1	542108	542820	543857	712	5	1
6	5	0	0	1	546390	546990	548039	600	5	1
5	6	1	1	2	550571	551241	552287	670	5	1
5	6	1	1	2	554820	555299	556336	479	5	1
8	7	1	1	1	558868	559927	560968	1059	6	1
8	7	1	1	1	563500	563954	565000	454	6	1
7	8	1	0	2	567532	568328	569365	796	6	1
5	6	0	0	2	571897	572752	573797	855	5	1
6	5	1	1	1	576329	576963	578012	634	5	1
8	7	0	1	1	580544	581387	582427	843	6	1
8	7	0	1	2	584959	585618	586659	659	6	1
6	5	0	1	1	589191	590072	591107	881	5	1
8	7	0	0	2	593639	594323	595372	684	6	1
5	6	0	1	2	597905	598930	599971	1025	5	1
5	6	0	0	1	602503	603283	604319	780	5	1
6	5	0	1	2	606851	607474	608518	623	5	1
8	7	0	1	2	611050	611735	612783	685	6	1
7	8	0	0	1	615315	615844	616881	529	6	1
5	6	1	0	1	619414	620472	621513	1058	5	1
7	8	1	1	1	624045	624652	625695	607	6	1
5	6	0	0	1	628227	629656	630693	1429	5	1
8	7	1	0	2	633226	633897	634942	671	6	1
5	6	1	0	1	637474	638504	639540	1030	5	1
5	6	1	1	1	642072	643101	644138	1029	5	1
7	8	1	0	1	646671	647485	648520	814	6	1
6	5	1	1	2	651053	652021	653069	968	5	1
8	7	0	0	2	655601	656506	657550	905	6	1
7	8	1	0	1	660083	660696	661732	613	6	1
7	8	0	0	1	664265	665049	666097	784	6	1
8	7	0	1	2	668630	669219	670262	589	6	1
8	7	0	1	2	672795	673420	674461	625	6	1
8	7	0	1	2	676993	677692	678726	699	6	1
7	8	1	0	2	681259	681913	682958	654	6	1
6	5	1	0	2	685490	686693	687740	1203	5	1
8	7	0	1	2	690272	691046	692088	774	6	1
8	7	0	1	2	694621	695105	696153	484	6	1
7	8	1	0	1	698686	699081	700119	395	6	1
6	5	0	1	2	702651	703780	704817	1129	5	1
5	6	0	0	1	707349	708072	709115	723	5	1
7	8	1	0	1	711648	712517	713564	869	6	1
7	8	1	0	1	716096	716626	717662	530	6	1
6	5	0	1	2	720195	720928	721978	733	5	1
6	5	0	1	2	724510	725241	726276	731	5	1
5	6	1	0	2	728808	730225	731274	1417	5	1
6	5	1	1	2	733807	734375	735423	568	5	1
7	8	1	0	1	737955	738697	739738	742	6	1
6	5	1	1	2	742270	743152	744186	882	5	1
7	8	0	0	1	746719	747617	748651	898	6	1
6	5	0	1	2	751184	751828	752867	644	5	1
6	5	1	1	2	755399	755876	756915	477	5	1
5	6	1	1	1	759448	760138	761180	690	5	1
8	7	0	0	2	763713	764502	765545	789	6	1
7	8	1	0	1	768078	768591	769627	513	6	1
5	6	0	0	1	772160	772873	773909	713	5	1
5	6	1	1	1	776442	776789	777824	347	5	1
8	7	0	1	2	780357	781061	782106	704	6	1
5	6	0	1	1	784639	785272	786321	633	5	1
7	8	0	1	1	788854	789686	790737	832	6	1
7	5	1	1	1	793269	793826	794868	557	7	2
5	7	1	1	2	797401	797986	799034	585	7	2
5	7	1	0	1	801566	802095	803132	529	7	2
5	7	1	1	1	805665	806285	807331	620	7	2
7	5	1	1	2	809863	810883	811929	1020	7	2
7	5	1	1	2	814462	814931	815978	469	7	2
5	7	1	0	2	818510	818796	819843	286	7	2
5	7	0	0	1	822375	822773	823808	398	7	2
7	5	1	1	2	826341	827045	828090	704	7	2
5	7	1	0	1	830622	831002	832039	380	7	2
5	7	0	1	1	834571	835152	836187	581	7	2
7	5	1	0	2	838720	839139	840186	419	7	2
7	5	1	1	2	842718	843024	844068	306	7	2
7	5	1	1	2	846600	846930	847966	330	7	2
5	7	1	0	1	850499	850835	851882	336	7	2
7	5	1	1	2	854414	854801	855847	387	7	2
5	7	0	1	1	858379	858829	859879	450	7	2
7	5	1	1	2	862411	863202	864244	791	7	2
7	5	1	1	2	866776	867515	868559	739	7	2
5	7	1	1	1	871092	871481	872524	389	7	2
7	5	0	0	2	875057	875672	876706	615	7	2
7	5	1	1	1	879239	879598	880638	359	7	2
5	7	0	1	1	883171	883646	884687	475	7	2
7	5	0	1	2	887219	887592	888635	373	7	2
5	7	0	1	1	891168	891589	892634	421	7	2
5	7	0	0	2	895166	895718	896766	552	7	2
5	7	1	1	1	899298	899633	900681	335	7	2
7	5	1	1	2	903214	903874	904913	660	7	2
5	7	0	1	1	907445	907780	908828	335	7	2
7	5	0	1	2	911361	911766	912810	405	7	2
11	12	1	0	1	920374	921581	922623	1207	9	1
11	12	1	0	1	925156	925731	926772	575	9	1
10	9	1	0	1	929304	930561	931603	1257	8	1
12	11	1	1	2	934136	935596	936635	1460	9	1
9	10	0	1	2	939167	940213	941250	1046	8	1
10	9	1	1	1	943783	944637	945682	854	8	1
9	10	1	1	2	948214	948675	949714	461	8	1
10	9	1	1	1	952246	952692	953729	446	8	1
10	9	0	0	1	956261	956831	957878	570	8	1
10	9	1	1	1	960410	960818	961859	408	8	1
9	10	1	1	2	964392	964784	965825	392	8	1
11	12	0	0	1	968357	969320	970356	963	9	1
9	10	1	0	2	972889	973724	974772	835	8	1
11	12	0	1	1	977304	978026	979070	722	9	1
10	9	1	0	1	981602	982257	983302	655	8	1
10	9	0	1	1	985834	986387	987434	553	8	1
9	10	1	0	2	989966	990668	991716	702	8	1
11	12	1	1	1	994248	995459	996497	1211	9	1
11	12	1	0	2	999030	999486	1000529	456	9	1
10	9	1	1	2	1003062	1003819	1004861	757	8	1
12	11	0	1	2	1007393	1008812	1009859	1419	9	1
12	11	0	1	2	1012392	1013002	1014041	610	9	1
11	12	1	0	1	1016573	1016959	1018006	386	9	1
9	10	1	1	2	1020539	1021536	1022571	997	8	1
12	11	0	1	2	1025104	1025919	1026970	815	9	1
10	9	0	1	2	1029502	1030537	1031585	1035	8	1
9	10	1	0	1	1034117	1034635	1035683	518	8	1
11	12	1	0	1	1038216	1039049	1040099	833	9	1
12	11	1	0	2	1042631	1043382	1044430	751	9	1
10	9	0	1	2	1046963	1047684	1048729	721	8	1
10	9	1	1	2	1051261	1051762	1052811	501	8	1
9	10	1	1	1	1055343	1055678	1056726	335	8	1
12	11	0	1	2	1059258	1060173	1061208	915	9	1
9	10	0	0	1	1063740	1064659	1065706	919	8	1
11	12	1	1	1	1068239	1068839	1069888	600	9	1
12	11	1	0	2	1072420	1073263	1074303	843	9	1
12	11	0	1	2	1076836	1077270	1078318	434	9	1
12	11	0	1	2	1080851	1081308	1082350	457	9	1
11	12	1	1	1	1084883	1085570	1086615	687	9	1
11	12	1	0	1	1089148	1089709	1090747	561	9	1
9	10	1	0	1	1093280	1094316	1095362	1036	8	1
9	10	1	0	1	1097895	1098456	1099494	561	8	1
9	10	1	1	1	1102027	1102555	1103593	528	8	1
11	12	0	0	1	1106125	1106969	1108008	844	9	1
12	11	1	1	2	1110540	1111596	1112640	1056	9	1
9	10	1	0	1	1115172	1115878	1116921	706	8	1
10	9	0	1	2	1119454	1119987	1121037	533	8	1
12	11	0	1	2	1123569	1124279	1125318	710	9	1
10	9	1	1	2	1127851	1128876	1129917	1025	8	1
11	12	1	0	1	1132449	1133270	1134315	821	9	1
12	11	1	0	2	1136848	1137409	1138447	561	9	1
9	10	1	1	1	1140980	1141548	1142596	568	8	1
11	12	1	0	1	1145128	1145840	1146877	712	9	1
12	11	0	1	2	1149410	1150265	1151309	855	9	1
12	11	0	1	2	1153842	1154251	1155291	409	9	1
9	10	0	1	1	1157824	1158431	1159473	607	8	1
10	9	1	1	2	1162005	1162397	1163438	392	8	1
10	9	1	1	2	1165971	1166353	1167404	382	8	1
12	11	0	1	2	1169936	1170655	1171702	719	9	1
11	12	1	0	1	1174234	1174733	1175784	499	9	1
9	11	1	1	2	1178316	1178750	1179799	434	10	2
11	9	1	0	2	1182332	1183052	1184098	720	10	2
9	11	1	1	2	1186630	1187028	1188063	398	10	2
11	9	1	1	1	1190595	1191208	1192245	613	10	2
11	9	1	1	1	1194777	1195164	1196210	387	10	2
9	11	1	1	2	1198742	1199314	1200359	572	10	2
11	9	0	1	1	1202891	1203178	1204224	287	10	2
9	11	0	1	2	1206756	1207145	1208189	389	10	2
9	11	1	1	2	1210722	1211345	1212388	623	10	2
11	9	1	1	1	1214920	1215281	1216320	361	10	2
11	9	1	1	1	1218852	1219217	1220268	365	10	2
9	11	1	1	2	1222801	1223581	1224617	780	10	2
9	11	1	1	2	1227149	1227588	1228632	439	10	2
11	9	0	0	1	1231164	1231880	1232930	716	10	2
11	9	1	1	2	1235463	1235968	1237012	505	10	2
9	11	1	0	2	1239545	1240067	1241111	522	10	2
11	9	0	0	1	1243643	1244044	1245093	401	10	2
9	11	0	1	2	1247625	1247990	1249025	365	10	2
11	9	1	1	1	1251557	1252007	1253057	450	10	2
9	11	1	1	2	1255589	1256096	1257139	507	10	2
11	9	1	1	1	1259671	1260154	1261204	483	10	2
9	11	1	1	2	1263736	1264120	1265169	384	10	2
11	9	1	1	1	1267701	1268147	1269184	446	10	2
11	9	1	1	1	1271717	1272134	1273183	417	10	2
11	9	1	1	1	1275715	1276171	1277215	456	10	2
9	11	1	1	2	1279747	1280331	1281380	584	10	2
9	11	1	1	2	1283912	1284491	1285529	579	10	2
9	11	1	1	2	1288061	1288508	1289544	447	10	2
11	9	0	0	1	1292076	1292749	1293792	673	10	2
9	11	1	0	2	1296325	1296624	1297674	299	10	2
