# Supplementary material for: Publisher Correction: Learning relative values in the striatum induces violations of normative decision making
Source: Nat Commun. 2019 Jun 27;10:2833. doi: 10.1038/s41467-019-10718-8 (PMC6597713; doi:10.1038/s41467-019-10718-8)
Supplement: Supplementary file 1 — Supplementary Figures [file 41467_2019_10718_MOESM1_ESM.zip › exp1/VP25.dat]

stim_left	stim_right	bait_left	bait_right	choice	stim_onset	resp_onset	outcome_onset	RT	trl_type	block
3	4	1	1	2	16	725	1765	709	2	1
1	2	1	1	1	4298	4965	6014	667	1	1
1	2	0	1	1	8546	9033	10079	487	1	1
1	2	1	1	2	12611	13151	14194	540	1	1
2	1	0	1	1	16727	17290	18326	563	1	1
3	4	0	1	2	20858	21703	22741	845	2	1
1	2	0	0	1	25274	26249	27289	975	1	1
2	1	0	1	2	29822	30662	31705	840	1	1
4	3	0	1	1	34237	34893	35936	656	2	1
4	3	0	1	1	38469	39021	40068	552	2	1
1	2	1	0	1	42601	43343	44383	742	1	1
4	3	0	1	2	46916	47533	48582	617	2	1
3	4	1	1	1	51114	51661	52697	547	2	1
1	2	1	1	1	55230	56115	57162	885	1	1
3	4	1	0	1	59695	60163	61211	468	2	1
1	2	0	0	1	63743	64474	65509	731	1	1
3	4	0	1	1	68042	68522	69558	480	2	1
2	1	1	0	2	72090	72620	73656	530	1	1
2	1	0	1	2	76189	76860	77905	671	1	1
2	1	0	1	2	80437	81334	82370	897	1	1
3	4	1	1	1	84902	85340	86385	438	2	1
2	1	0	1	2	88918	89632	90667	714	1	1
2	1	1	1	2	93200	93974	95016	774	1	1
2	1	0	1	2	97548	98265	99314	717	1	1
3	4	0	0	1	101846	102628	103663	782	2	1
1	2	0	1	2	106195	106767	107811	572	1	1
4	3	0	1	1	110343	111089	112126	746	2	1
1	2	0	1	1	114659	115461	116508	802	1	1
3	4	1	0	1	119040	119458	120507	418	2	1
4	3	0	0	2	123039	123658	124705	619	2	1
3	4	0	1	1	127238	127909	128954	671	2	1
2	1	1	1	2	131486	132291	133335	805	1	1
4	3	0	0	2	135868	136420	137467	552	2	1
4	3	0	0	2	140000	141138	142182	1138	2	1
2	1	1	1	2	144715	145542	146581	827	1	1
2	1	0	1	2	149113	149741	150779	628	1	1
4	3	1	1	2	153312	153860	154894	548	2	1
1	2	1	1	1	157427	158100	159143	673	1	1
2	1	1	0	2	161675	162311	163358	636	1	1
3	4	0	1	1	165891	166307	167357	416	2	1
3	4	0	0	1	169889	170395	171439	506	2	1
3	4	1	0	1	173971	174412	175454	441	2	1
2	1	1	1	2	177986	178622	179669	636	1	1
4	3	0	0	2	182201	182802	183851	601	2	1
1	2	1	1	1	186383	186891	187933	508	1	1
1	2	1	0	1	190465	191152	192198	687	1	1
3	4	0	0	1	194730	195596	196646	866	2	1
1	2	1	0	1	199179	199939	200978	760	1	1
4	3	0	1	2	203511	204190	205227	679	2	1
4	3	0	0	2	207759	208217	209259	458	2	1
3	4	0	1	1	211791	212763	213807	972	2	1
4	3	0	1	2	216339	217248	218289	909	2	1
1	2	0	0	1	220821	221286	222321	465	1	1
4	3	0	0	2	224853	225700	226736	847	2	1
3	4	1	0	1	229268	229910	230951	642	2	1
4	3	0	0	2	233483	234263	235299	780	2	1
1	2	1	0	1	237832	238585	239631	753	1	1
4	3	0	1	2	242164	242897	243946	733	2	1
2	1	0	1	2	246479	247137	248178	658	1	1
2	1	1	0	2	250711	251276	252327	565	1	1
1	3	1	1	1	254859	255659	256708	800	3	2
4	2	0	1	1	259241	260408	261457	1167	4	2
4	2	0	1	1	263989	265066	266105	1077	4	2
1	3	1	1	1	268638	269642	270687	1004	3	2
4	2	1	1	2	273219	274045	275085	826	4	2
2	4	0	0	1	277618	278631	279667	1013	4	2
2	4	1	0	1	282199	282831	283866	632	4	2
2	4	0	1	1	286398	286838	287881	440	4	2
3	1	0	0	2	290413	291557	292596	1144	3	2
4	2	0	0	2	295128	295777	296828	649	4	2
4	2	1	0	2	299360	300079	301126	719	4	2
2	4	0	0	1	303659	304310	305358	651	4	2
1	3	1	0	1	307890	309313	310356	1423	3	2
2	4	1	0	1	312889	313819	314855	930	4	2
1	3	1	1	1	317387	318080	319120	693	3	2
1	3	1	1	1	321652	322137	323185	485	3	2
1	3	1	1	1	325717	326368	327417	651	3	2
2	4	0	1	1	329949	330914	331949	965	4	2
4	2	1	1	2	334481	335511	336547	1030	4	2
1	3	1	1	1	339079	339802	340845	723	3	2
3	1	0	1	2	343378	344429	345477	1051	3	2
2	4	0	0	1	348010	349127	350175	1117	4	2
3	1	0	0	2	352708	353407	354457	699	3	2
3	1	0	1	2	356990	357811	358856	821	3	2
2	4	0	1	1	361388	362499	363537	1111	4	2
1	3	0	0	1	366070	367064	368102	994	3	2
4	2	0	0	2	370635	371305	372351	670	4	2
2	4	0	0	1	374883	375708	376749	825	4	2
1	3	1	0	1	379282	379766	380815	484	3	2
4	2	0	0	2	383347	384077	385113	730	4	2
1	3	0	0	1	387646	388165	389212	519	3	2
1	3	1	1	1	391744	392538	393577	794	3	2
2	4	1	0	1	396109	396808	397859	699	4	2
3	1	0	0	2	400391	401263	402307	872	3	2
3	1	1	1	2	404840	405991	407039	1151	3	2
3	1	0	0	2	409571	410262	411304	691	3	2
3	1	0	1	2	413836	414401	415436	565	3	2
2	4	1	1	1	417968	418520	419568	552	4	2
3	1	1	1	2	422100	422780	423816	680	3	2
1	3	0	0	1	426349	427031	428081	682	3	2
2	4	0	0	1	430614	431607	432646	993	4	2
3	1	1	1	nan	435179	nan	nan	nan	3	2
3	1	1	1	2	441277	441674	442709	397	3	2
2	4	0	0	1	445242	446148	447191	906	4	2
1	3	1	1	1	449724	450500	451540	776	3	2
1	3	0	0	1	454072	454506	455555	434	3	2
4	2	1	1	2	458087	458777	459820	690	4	2
2	4	1	0	1	462353	463027	464069	674	4	2
3	1	0	0	2	466601	467359	468400	758	3	2
4	2	0	0	2	470933	471751	472799	818	4	2
1	3	1	1	1	475348	476164	477214	816	3	2
3	1	1	1	2	479746	480414	481462	668	3	2
4	2	0	0	2	483995	484817	485861	822	4	2
3	1	1	1	2	488393	489149	490193	756	3	2
3	1	0	1	2	492725	493450	494491	725	3	2
4	2	1	1	2	497040	498066	499106	1026	4	2
4	2	0	1	2	501639	502703	503738	1064	4	2
4	2	0	1	2	506287	506781	507820	494	4	2
2	4	1	0	1	510352	511061	512102	709	4	2
4	2	0	1	2	514634	515393	516433	759	4	2
3	1	1	1	2	518966	519531	520582	565	3	2
7	8	0	1	2	528146	529150	530195	1004	6	1
6	5	1	1	1	532728	533767	534810	1039	5	1
6	5	1	1	1	537343	538515	539559	1172	5	1
6	5	0	0	1	542091	542582	543624	491	5	1
5	6	1	1	2	546156	547036	548072	880	5	1
5	6	1	1	2	550605	551287	552337	682	5	1
8	7	1	1	1	554887	555812	556852	925	6	1
8	7	1	1	1	559385	559869	560918	484	6	1
7	8	1	0	2	563450	564150	565200	700	6	1
5	6	0	0	2	567732	568766	569815	1034	5	1
6	5	1	1	1	572347	573119	574163	772	5	1
8	7	0	1	1	576695	577521	578561	826	6	1
8	7	0	1	2	581094	581568	582610	474	6	1
6	5	0	1	1	585142	586012	587058	870	5	1
8	7	0	0	2	589591	590395	591440	804	6	1
5	6	0	1	1	593973	594605	595639	632	5	1
5	6	0	0	1	598171	598957	600004	786	5	1
6	5	0	1	2	602553	603278	604319	725	5	1
8	7	0	1	2	606851	607651	608701	800	6	1
7	8	0	0	1	611233	612227	613266	994	6	1
5	6	1	0	1	615798	616406	617448	608	5	1
7	8	1	1	1	619980	620738	621780	758	6	1
5	6	0	0	1	624312	624775	625811	463	5	1
8	7	1	0	2	628361	629361	630410	1000	6	1
5	6	1	0	1	632942	633713	634758	771	5	1
5	6	1	1	1	637291	638065	639107	774	5	1
7	8	1	0	1	641656	642560	643605	904	6	1
6	5	1	1	2	646138	647166	648204	1028	5	1
8	7	0	0	2	650736	651620	652669	884	6	1
7	8	1	0	1	655218	655973	657017	755	6	1
7	8	0	0	1	659550	660081	661116	531	6	1
8	7	0	1	2	663665	664393	665431	728	6	1
8	7	0	1	2	667980	668501	669546	521	6	1
8	7	0	1	2	672078	672518	673561	440	6	1
7	8	1	0	1	676094	676850	677893	756	6	1
6	5	1	0	2	680426	681314	682358	888	5	1
8	7	0	1	2	684891	685565	686607	674	6	1
8	7	0	1	2	689156	689673	690722	517	6	1
7	8	1	0	1	693254	693812	694854	558	6	1
6	5	0	1	2	697386	698063	699102	677	5	1
5	6	0	0	1	701635	702334	703384	699	5	1
7	8	1	0	1	705917	706697	707733	780	6	1
7	8	1	0	1	710265	710744	711781	479	6	1
6	5	0	1	2	714314	714944	715980	630	5	1
6	5	0	1	2	718529	719398	720445	869	5	1
5	6	1	0	1	722977	723791	724827	814	5	1
6	5	1	1	2	727359	728122	729158	763	5	1
7	8	1	0	1	731691	732312	733357	621	6	1
6	5	1	1	2	735889	737274	738322	1385	5	1
7	8	0	0	1	740871	741728	742770	857	6	1
6	5	0	1	2	745303	746527	747568	1224	5	1
6	5	1	1	2	750101	751337	752383	1236	5	1
5	6	1	1	1	754916	755863	756899	947	5	1
8	7	0	0	2	759431	760358	761397	927	6	1
7	8	1	0	1	763929	764690	765729	761	6	1
5	6	0	0	1	768261	769123	770160	862	5	1
5	6	1	1	1	772693	773272	774309	579	5	1
8	7	0	1	2	776841	777564	778608	723	6	1
5	6	0	1	1	781157	781805	782839	648	5	1
7	8	0	1	1	785372	785974	787021	602	6	1
7	5	1	1	1	789554	789981	791020	427	7	2
5	7	1	1	2	793552	794282	795318	730	7	2
5	7	1	0	2	797867	798686	799733	819	7	2
5	7	1	1	1	802266	803028	804065	762	7	2
7	5	1	1	2	806598	807390	808430	792	7	2
7	5	1	1	2	810963	811448	812496	485	7	2
5	7	1	0	1	815028	815627	816677	599	7	2
5	7	0	0	1	819210	819675	820709	465	7	2
7	5	1	1	2	823242	823803	824841	561	7	2
5	7	1	0	1	827374	827881	828923	507	7	2
5	7	0	1	1	831456	831908	832955	452	7	2
7	5	1	0	2	835487	836148	837187	661	7	2
7	5	1	1	2	839719	840186	841235	467	7	2
7	5	1	1	2	843768	844273	845317	505	7	2
5	7	1	0	1	847850	848646	849682	796	7	2
7	5	1	1	2	852215	852673	853714	458	7	2
5	7	0	1	1	856247	856842	857880	595	7	2
7	5	1	1	2	860429	860990	862028	561	7	2
7	5	1	1	2	864560	865068	866110	508	7	2
5	7	1	1	1	868659	869146	870192	487	7	2
7	5	0	0	2	872724	873213	874257	489	7	2
7	5	1	1	2	876790	877423	878472	633	7	2
5	7	0	1	1	881021	881440	882487	419	7	2
7	5	0	1	1	885020	885680	886719	660	7	2
5	7	0	1	1	889252	890053	891101	801	7	2
5	7	0	0	1	893634	894232	895283	598	7	2
5	7	1	1	1	897832	898452	899498	620	7	2
7	5	1	1	2	902031	902642	903680	611	7	2
5	7	0	1	1	906229	906587	907629	358	7	2
7	5	0	1	1	910161	910645	911694	484	7	2
11	12	1	0	2	919275	920498	921540	1223	9	1
11	12	1	0	1	924073	924586	925622	513	9	1
10	9	1	0	2	928155	928949	929987	794	8	1
12	11	1	1	2	932520	933494	934536	974	9	1
9	10	0	1	2	937068	937562	938601	494	8	1
10	9	1	1	1	941133	941731	942766	598	8	1
9	10	1	1	2	945299	946043	947081	744	8	1
10	9	1	1	2	949630	950304	951347	674	8	1
10	9	0	0	1	953879	954330	955378	451	8	1
10	9	1	1	1	957911	958327	959377	416	8	1
9	10	1	1	2	961909	962476	963526	567	8	1
11	12	0	0	1	966058	967022	968057	964	9	1
9	10	1	0	2	970606	971262	972306	656	8	1
11	12	0	1	1	974838	975523	976571	685	9	1
10	9	1	0	1	979120	979723	980769	603	8	1
10	9	0	1	1	983302	983811	984851	509	8	1
9	10	1	0	2	987384	988001	989050	617	8	1
11	12	1	1	1	991582	992222	993265	640	9	1
11	12	1	0	1	995797	996493	997530	696	9	1
10	9	1	1	2	1000063	1000530	1001579	467	8	1
12	11	0	1	2	1004111	1004872	1005911	761	9	1
12	11	0	1	2	1008443	1009377	1010426	934	9	1
11	12	1	0	1	1012958	1013740	1014791	782	9	1
9	10	1	1	2	1017323	1017909	1018956	586	8	1
12	11	0	1	2	1021488	1022109	1023154	621	9	1
10	9	0	1	1	1025687	1026146	1027186	459	8	1
9	10	1	0	1	1029719	1030397	1031435	678	8	1
11	12	1	0	1	1033984	1034739	1035783	755	9	1
12	11	1	0	2	1038316	1039295	1040332	979	9	1
10	9	0	1	2	1042881	1043566	1044614	685	8	1
10	9	1	1	2	1047146	1047634	1048679	488	8	1
9	10	1	1	1	1051211	1051742	1052777	531	8	1
12	11	0	1	2	1055310	1056024	1057059	714	9	1
9	10	0	0	1	1059592	1060051	1061091	459	8	1
11	12	1	1	1	1063624	1064179	1065223	555	9	1
12	11	1	0	2	1067755	1068440	1069488	685	9	1
12	11	0	1	2	1072021	1072650	1073687	629	9	1
12	11	0	1	2	1076219	1076931	1077968	712	9	1
11	12	1	1	1	1080501	1081151	1082200	650	9	1
11	12	1	0	1	1084733	1085209	1086249	476	9	1
9	10	1	0	1	1088798	1090039	1091081	1241	8	1
9	10	1	0	1	1093613	1094015	1095062	402	8	1
9	10	1	1	1	1097595	1097960	1099011	365	8	1
11	12	0	0	1	1101543	1102191	1103226	648	9	1
12	11	1	1	2	1105759	1106625	1107675	866	9	1
9	10	1	0	1	1110207	1110825	1111873	618	8	1
10	9	0	1	2	1114406	1115065	1116105	659	8	1
12	11	0	1	2	1118637	1119255	1120304	618	9	1
10	9	1	1	2	1122836	1123455	1124502	619	8	1
11	12	1	0	1	1127034	1127614	1128651	580	9	1
12	11	1	0	2	1131200	1131906	1132949	706	9	1
9	10	1	1	1	1135481	1136085	1137131	604	8	1
11	12	1	0	1	1139663	1140214	1141263	551	9	1
12	11	0	1	2	1143795	1144312	1145361	517	9	1
12	11	0	1	2	1147910	1148594	1149643	684	9	1
9	10	0	1	1	1152176	1153007	1154042	831	8	1
10	9	1	1	2	1156574	1157166	1158207	592	8	1
10	9	1	1	2	1160739	1161468	1162505	729	8	1
12	11	0	1	2	1165038	1165810	1166854	772	9	1
11	12	1	0	1	1169386	1170030	1171069	644	9	1
9	11	1	1	2	1173601	1174189	1175234	588	10	2
11	9	1	0	1	1177767	1178847	1179882	1080	10	2
9	11	1	1	2	1182415	1183128	1184164	713	10	2
11	9	1	1	1	1186697	1187175	1188213	478	10	2
11	9	1	1	1	1190745	1191527	1192578	782	10	2
9	11	1	1	2	1195127	1195737	1196777	610	10	2
11	9	0	1	1	1199309	1199815	1200858	506	10	2
9	11	0	1	2	1203391	1204015	1205057	624	10	2
9	11	1	1	2	1207589	1208265	1209305	676	10	2
11	9	1	1	1	1211838	1212658	1213704	820	10	2
11	9	1	1	1	1216236	1216705	1217752	469	10	2
9	11	1	1	2	1220285	1220813	1221851	528	10	2
9	11	1	1	2	1224383	1224932	1225966	549	10	2
11	9	0	0	1	1228515	1228989	1230031	474	10	2
11	9	1	1	1	1232564	1233189	1234230	625	10	2
9	11	1	0	2	1236762	1237246	1238295	484	10	2
11	9	0	0	1	1240828	1241233	1242277	405	10	2
9	11	0	1	2	1244826	1245362	1246409	536	10	2
11	9	1	1	1	1248941	1249388	1250424	447	10	2
9	11	1	1	2	1252957	1253415	1254456	458	10	2
11	9	1	1	1	1256989	1257463	1258505	474	10	2
9	11	1	1	2	1261037	1262110	1263153	1073	10	2
11	9	1	1	1	1265686	1266076	1267118	390	10	2
11	9	1	1	1	1269651	1270133	1271184	482	10	2
11	9	1	1	1	1273716	1274150	1275199	434	10	2
9	11	1	1	2	1277731	1278258	1279297	527	10	2
9	11	1	1	2	1281830	1282315	1283363	485	10	2
9	11	1	1	2	1285895	1286525	1287561	630	10	2
11	9	0	0	1	1290094	1290542	1291576	448	10	2
9	11	1	0	2	1294109	1294579	1295625	470	10	2
