# Supplementary material for: Publisher Correction: Learning relative values in the striatum induces violations of normative decision making
Source: Nat Commun. 2019 Jun 27;10:2833. doi: 10.1038/s41467-019-10718-8 (PMC6597713; doi:10.1038/s41467-019-10718-8)
Supplement: Supplementary file 1 — Supplementary Figures [file 41467_2019_10718_MOESM1_ESM.zip › exp1/VP26.dat]

stim_left	stim_right	bait_left	bait_right	choice	stim_onset	resp_onset	outcome_onset	RT	trl_type	block
3	4	1	1	2	32	903	1948	871	2	1
1	2	1	1	2	4481	5366	6414	885	1	1
1	2	0	1	2	8946	9758	10795	812	1	1
1	2	1	1	2	13328	14140	15177	812	1	1
2	1	0	1	2	17710	18797	19842	1087	1	1
3	4	0	1	1	22375	23443	24490	1068	2	1
1	2	0	0	2	27023	28212	29255	1189	1	1
2	1	0	1	1	31788	33061	34104	1273	1	1
4	3	0	1	2	36636	37596	38635	960	2	1
4	3	0	1	2	41168	41886	42934	718	2	1
1	2	1	0	2	45466	46350	47399	884	1	1
4	3	0	1	2	49931	50752	51797	821	2	1
3	4	1	1	1	54330	55388	56429	1058	2	1
1	2	1	1	1	58962	59729	60778	767	1	1
3	4	1	0	1	63310	64507	65543	1197	2	1
1	2	0	0	2	68075	69184	70224	1109	1	1
3	4	0	1	1	72757	73597	74639	840	2	1
2	1	1	0	1	77172	78172	79221	1000	1	1
2	1	0	1	1	81754	82788	83836	1034	1	1
2	1	0	1	1	86369	87485	88535	1116	1	1
3	4	1	1	1	91067	92010	93050	943	2	1
2	1	0	1	2	95582	96748	97798	1166	1	1
2	1	1	1	2	100330	101008	102046	678	1	1
2	1	0	1	2	104579	105156	106195	577	1	1
3	4	0	0	1	108727	110178	111227	1451	2	1
1	2	0	1	1	113759	114601	115642	842	1	1
4	3	0	1	2	118174	118922	119957	748	2	1
1	2	0	1	1	122489	123559	124605	1070	1	1
3	4	1	0	1	127138	127727	128770	589	2	1
4	3	0	0	2	131303	131896	132936	593	2	1
3	4	0	1	1	135468	136207	137251	739	2	1
2	1	1	1	2	139783	140833	141882	1050	1	1
4	3	0	0	2	144415	145358	146397	943	2	1
4	3	0	0	2	148930	149567	150613	637	2	1
2	1	1	1	2	153145	154142	155178	997	1	1
2	1	0	1	1	157710	158809	159859	1099	1	1
4	3	1	1	2	162392	163283	164324	891	2	1
1	2	1	1	1	166857	167716	168756	859	1	1
2	1	1	0	2	171289	171885	172921	596	1	1
3	4	0	1	1	175454	176186	177237	732	2	1
3	4	0	0	1	179769	180467	181502	698	2	1
3	4	1	0	1	184034	185134	186183	1100	2	1
2	1	1	1	2	188716	189344	190382	628	1	1
4	3	0	0	2	192914	193635	194680	721	2	1
1	2	1	1	2	197213	198210	199245	997	1	1
1	2	1	0	2	201778	202888	203927	1110	1	1
3	4	0	0	1	206460	207199	208242	739	2	1
1	2	1	0	1	210775	211388	212424	613	1	1
4	3	0	1	2	214957	215507	216556	550	2	1
4	3	0	0	2	219088	219706	220755	618	2	1
3	4	0	1	1	223287	224200	225236	913	2	1
4	3	0	1	2	227769	228796	229835	1027	2	1
1	2	0	0	1	232367	233087	234133	720	1	1
4	3	0	0	2	236666	237276	238315	610	2	1
3	4	1	0	1	240847	241506	242547	659	2	1
4	3	0	0	2	245079	246173	247212	1094	2	1
1	2	1	0	1	249744	250221	251260	477	1	1
4	3	0	1	2	253793	254481	255526	688	2	1
2	1	0	1	2	258058	258874	259924	816	1	1
2	1	1	0	1	262456	263368	264406	912	1	1
1	3	1	1	1	266938	267863	268904	925	3	2
4	2	0	1	2	271437	272520	273569	1083	4	2
4	2	0	1	2	276102	276994	278034	892	4	2
1	3	1	1	1	280567	281509	282549	942	3	2
4	2	1	1	2	285082	285719	286765	637	4	2
2	4	0	0	1	289297	290193	291230	896	4	2
2	4	1	0	1	293762	294566	295611	804	4	2
2	4	0	1	1	298144	298918	299960	774	4	2
3	1	0	0	2	302492	303209	304258	717	3	2
4	2	0	0	2	306791	307429	308474	638	4	2
4	2	1	0	2	311006	311628	312672	622	4	2
2	4	0	0	1	315204	315889	316937	685	4	2
1	3	1	0	1	319470	319936	320986	466	3	2
2	4	1	0	1	323518	324084	325134	566	4	2
1	3	1	1	1	327667	328213	329250	546	3	2
1	3	1	1	1	331782	332717	333765	935	3	2
1	3	1	1	1	336297	337212	338246	915	3	2
2	4	0	1	1	340779	341676	342711	897	4	2
4	2	1	1	2	345244	345855	346893	611	4	2
1	3	1	1	2	349426	350583	351625	1157	3	2
3	1	0	1	2	354157	355047	356090	890	3	2
2	4	0	0	1	358622	359765	360805	1143	4	2
3	1	0	0	2	363337	364057	365104	720	3	2
3	1	0	1	2	367636	368297	369335	661	3	2
2	4	0	1	1	371868	372496	373534	628	4	2
1	3	0	0	1	376066	376767	377816	701	3	2
4	2	0	0	2	380348	381119	382164	771	4	2
2	4	0	0	1	384697	385502	386546	805	4	2
1	3	1	0	1	389078	389915	390961	837	3	2
4	2	0	0	2	393494	394451	395493	957	4	2
1	3	0	0	1	398025	398793	399841	768	3	2
1	3	1	1	1	402374	402972	404023	598	3	2
2	4	1	0	1	406556	407528	408572	972	4	2
3	1	0	0	2	411104	411727	412770	623	3	2
3	1	1	1	2	415302	415896	416935	594	3	2
3	1	0	0	2	419468	420116	421150	648	3	2
3	1	0	1	2	423683	424305	425349	622	3	2
2	4	1	1	1	427881	428616	429664	735	4	2
3	1	1	1	2	432197	433080	434129	883	3	2
1	3	0	0	1	436662	437738	438778	1076	3	2
2	4	0	0	1	441310	441978	443026	668	4	2
3	1	1	1	2	445558	446158	447208	600	3	2
2	4	0	0	1	449740	450449	451490	709	4	2
1	3	1	1	1	454022	454720	455755	698	3	2
1	3	0	0	1	458287	458970	460020	683	3	2
4	2	1	1	2	462552	463332	464368	780	4	2
2	4	1	0	1	466901	467644	468684	743	4	2
3	1	0	0	2	471216	471996	473032	780	3	2
4	2	0	0	2	475565	476267	477314	702	4	2
1	3	1	1	1	479846	480639	481679	793	3	2
3	1	1	1	2	484211	484920	485961	709	3	2
4	2	0	0	2	488493	489455	490493	962	4	2
3	1	1	1	2	493025	493583	494624	558	3	2
3	1	0	1	2	497157	497722	498756	565	3	2
4	2	1	1	2	501289	501982	503021	693	4	2
4	2	0	1	2	505554	506416	507453	862	4	2
4	2	0	1	2	509986	510829	511868	843	4	2
2	4	1	0	2	514401	515313	516350	912	4	2
4	2	0	1	2	518883	519787	520832	904	4	2
3	1	1	1	2	523364	524068	525114	704	3	2
7	8	0	1	2	532678	533840	534877	1162	6	1
6	5	1	1	1	537409	538691	539725	1282	5	1
6	5	1	1	1	542258	543581	544623	1323	5	1
6	5	0	0	1	547156	548167	549205	1011	5	1
5	6	1	1	2	551738	552936	553987	1198	5	1
5	6	1	1	2	556519	557471	558519	952	5	1
8	7	1	1	1	561051	562270	563317	1219	6	1
8	7	1	1	1	565849	566612	567649	763	6	1
7	8	1	0	2	570181	571107	572147	926	6	1
5	6	0	0	2	574680	575835	576879	1155	5	1
6	5	1	1	1	579411	580798	581844	1387	5	1
8	7	0	1	2	584376	585506	586542	1130	6	1
8	7	0	1	2	589074	589746	590791	672	6	1
6	5	0	1	1	593323	594343	595389	1020	5	1
8	7	0	0	2	597921	598909	599954	988	6	1
5	6	0	1	1	602486	603118	604169	632	5	1
5	6	0	0	1	606702	607532	608568	830	5	1
6	5	0	1	2	611100	611630	612666	530	5	1
8	7	0	1	2	615199	616134	617181	935	6	1
7	8	0	0	1	619714	621147	622196	1433	6	1
5	6	1	0	1	624729	625458	626495	729	5	1
7	8	1	1	1	629027	630126	631176	1099	6	1
5	6	0	0	1	633709	634386	635425	677	5	1
8	7	1	0	2	637957	639054	640090	1097	6	1
5	6	1	0	1	642622	643324	644372	702	5	1
5	6	1	1	1	646904	647575	648620	671	5	1
7	8	1	0	1	651153	652181	653218	1028	6	1
6	5	1	1	2	655751	656380	657417	629	5	1
8	7	0	0	2	659949	660854	661899	905	6	1
7	8	1	0	1	664431	665532	666580	1101	6	1
7	8	0	0	1	669113	669894	670929	781	6	1
8	7	0	1	2	673461	674155	675194	694	6	1
8	7	0	1	2	677726	678710	679759	984	6	1
8	7	0	1	2	682292	683114	684158	822	6	1
7	8	1	0	1	686690	687629	688673	939	6	1
6	5	1	0	2	691205	692256	693304	1051	5	1
8	7	0	1	2	695837	696608	697653	771	6	1
8	7	0	1	2	700185	701194	702234	1009	6	1
7	8	1	0	1	704767	705476	706516	709	6	1
6	5	0	1	2	709049	709971	711015	922	5	1
5	6	0	0	1	713547	714282	715330	735	5	1
7	8	1	0	1	717862	718726	719762	864	6	1
7	8	1	0	1	722294	722763	723810	469	6	1
6	5	0	1	2	726343	727126	728175	783	5	1
6	5	0	1	2	730708	731661	732707	953	5	1
5	6	1	0	1	735239	736136	737172	897	5	1
6	5	1	1	2	739705	740356	741404	651	5	1
7	8	1	0	1	743936	744607	745652	671	6	1
6	5	1	1	2	748185	748878	749918	693	5	1
7	8	0	0	1	752450	753109	754149	659	6	1
6	5	0	1	2	756682	757563	758598	881	5	1
6	5	1	1	2	761130	761671	762713	541	5	1
5	6	1	1	1	765246	766268	767312	1022	5	1
8	7	0	0	2	769844	770316	771360	472	6	1
7	8	1	0	1	773893	774505	775542	612	6	1
5	6	0	0	1	778074	779010	780057	936	5	1
5	6	1	1	1	782589	783362	784405	773	5	1
8	7	0	1	2	786938	787440	788487	502	6	1
5	6	0	1	1	791020	791660	792703	640	5	1
7	8	0	1	1	795235	795820	796868	585	6	1
7	5	1	1	1	799400	800050	801100	650	7	2
5	7	1	1	1	803632	805103	806148	1471	7	2
5	7	1	0	2	808680	809751	810796	1071	7	2
5	7	1	1	1	813329	814245	815295	916	7	2
7	5	1	1	2	817827	818913	819960	1086	7	2
7	5	1	1	2	822492	823113	824158	621	7	2
5	7	1	0	1	826691	827363	828407	672	7	2
5	7	0	0	1	830939	831593	832638	654	7	2
7	5	1	1	2	835171	835997	837037	826	7	2
5	7	1	0	1	839569	840115	841152	546	7	2
5	7	0	1	1	843685	844864	845900	1179	7	2
7	5	1	0	2	848433	849298	850332	865	7	2
7	5	1	1	2	852865	853396	854431	531	7	2
7	5	1	1	2	856963	857596	858646	633	7	2
5	7	1	0	1	861178	862528	863578	1350	7	2
7	5	1	1	2	866110	866758	867793	648	7	2
5	7	0	1	1	870325	870897	871941	572	7	2
7	5	1	1	2	874474	875056	876106	582	7	2
7	5	1	1	2	878639	879317	880355	678	7	2
5	7	1	1	1	882887	883578	884620	691	7	2
7	5	0	0	2	887153	887849	888885	696	7	2
7	5	1	1	2	891418	891998	893034	580	7	2
5	7	0	1	1	895566	896421	897466	855	7	2
7	5	0	1	2	899998	900621	901664	623	7	2
5	7	0	1	1	904196	905095	906129	899	7	2
5	7	0	0	1	908662	909538	910578	876	7	2
5	7	1	1	1	913110	913748	914793	638	7	2
7	5	1	1	2	917325	918355	919391	1030	7	2
5	7	0	1	1	921924	922575	923623	651	7	2
7	5	0	1	2	926155	927009	928055	854	7	2
11	12	1	0	2	935619	936618	937668	999	9	1
11	12	1	0	1	940200	941672	942716	1472	9	1
10	9	1	0	2	945249	946603	947648	1354	8	1
12	11	1	1	2	950180	951576	952613	1396	9	1
9	10	0	1	2	955145	956182	957228	1037	8	1
10	9	1	1	1	959760	960422	961460	662	8	1
9	10	1	1	2	963992	964886	965925	894	8	1
10	9	1	1	1	968457	969106	970157	649	8	1
10	9	0	0	1	972689	973448	974488	759	8	1
10	9	1	1	1	977021	977831	978870	810	8	1
9	10	1	1	2	981403	982031	983069	628	8	1
11	12	0	0	1	985601	986637	987684	1036	9	1
9	10	1	0	2	990216	991183	992232	967	8	1
11	12	0	1	1	994765	995922	996964	1157	9	1
10	9	1	0	1	999496	1000549	1001595	1053	8	1
10	9	0	1	1	1004128	1004739	1005777	611	8	1
9	10	1	0	2	1008310	1009092	1010142	782	8	1
11	12	1	1	1	1012675	1013963	1015007	1288	9	1
11	12	1	0	1	1017540	1018540	1019589	1000	9	1
10	9	1	1	1	1022122	1022872	1023921	750	8	1
12	11	0	1	2	1026453	1027469	1028519	1016	9	1
12	11	0	1	2	1031052	1031842	1032884	790	9	1
11	12	1	0	1	1035417	1036327	1037366	910	9	1
9	10	1	1	2	1039899	1040639	1041681	740	8	1
12	11	0	1	2	1044214	1044961	1045996	747	9	1
10	9	0	1	1	1048529	1049202	1050245	673	8	1
9	10	1	0	2	1052777	1053728	1054777	951	8	1
11	12	1	0	1	1057309	1058224	1059258	915	9	1
12	11	1	0	2	1061791	1062932	1063973	1141	9	1
10	9	0	1	1	1066506	1067366	1068405	860	8	1
10	9	1	1	1	1070938	1071791	1072837	853	8	1
9	10	1	1	2	1075369	1076398	1077435	1029	8	1
12	11	0	1	2	1079968	1080751	1081800	783	9	1
9	10	0	0	2	1084333	1085195	1086232	862	8	1
11	12	1	1	1	1088765	1089507	1090547	742	9	1
12	11	1	0	2	1093080	1094053	1095096	973	9	1
12	11	0	1	2	1097628	1098212	1099261	584	9	1
12	11	0	1	2	1101793	1102371	1103409	578	9	1
11	12	1	1	1	1105942	1106856	1107891	914	9	1
11	12	1	0	1	1110424	1111087	1112123	663	9	1
9	10	1	0	2	1114656	1115613	1116655	957	8	1
9	10	1	0	1	1119187	1120067	1121103	880	8	1
9	10	1	1	1	1123636	1124419	1125468	783	8	1
11	12	0	0	1	1128001	1128670	1129717	669	9	1
12	11	1	1	2	1132249	1132992	1134032	743	9	1
9	10	1	0	1	1136564	1137385	1138430	821	8	1
10	9	0	1	2	1140963	1141605	1142646	642	8	1
12	11	0	1	2	1145178	1145866	1146911	688	9	1
10	9	1	1	2	1149443	1149954	1150993	511	8	1
11	12	1	0	1	1153525	1154194	1155241	669	9	1
12	11	1	0	2	1157774	1158384	1159423	610	9	1
9	10	1	1	1	1161955	1162644	1163688	689	8	1
11	12	1	0	1	1166221	1167302	1168337	1081	9	1
12	11	0	1	2	1170869	1171522	1172568	653	9	1
12	11	0	1	2	1175101	1175641	1176684	540	9	1
9	10	0	1	1	1179216	1179962	1180999	746	8	1
10	9	1	1	2	1183531	1184650	1185697	1119	8	1
10	9	1	1	2	1188230	1189104	1190146	874	8	1
12	11	0	1	2	1192678	1193416	1194461	738	9	1
11	12	1	0	1	1196993	1197758	1198792	765	9	1
9	11	1	1	2	1201325	1202272	1203308	947	10	2
11	9	1	0	1	1205840	1206492	1207539	652	10	2
9	11	1	1	2	1210072	1210936	1211971	864	10	2
11	9	1	1	1	1214504	1215136	1216186	632	10	2
11	9	1	1	1	1218719	1219325	1220368	606	10	2
9	11	1	1	2	1222901	1223708	1224750	807	10	2
11	9	0	1	1	1227282	1227847	1228882	565	10	2
9	11	0	1	2	1231414	1232087	1233130	673	10	2
9	11	1	1	2	1235663	1236430	1237479	767	10	2
11	9	1	1	1	1240011	1240568	1241611	557	10	2
11	9	1	1	1	1244143	1244768	1245809	625	10	2
9	11	1	1	2	1248342	1248938	1249974	596	10	2
9	11	1	1	2	1252507	1253118	1254156	611	10	2
11	9	0	0	1	1256689	1257135	1258171	446	10	2
11	9	1	1	1	1260704	1261487	1262537	783	10	2
9	11	1	0	2	1265069	1265789	1266835	720	10	2
11	9	0	0	1	1269368	1269938	1270984	570	10	2
9	11	0	1	2	1273516	1274138	1275182	622	10	2
11	9	1	1	1	1277715	1278338	1279381	623	10	2
9	11	1	1	2	1281913	1282477	1283513	564	10	2
11	9	1	1	1	1286045	1286901	1287944	856	10	2
9	11	1	1	2	1290477	1290999	1292043	522	10	2
11	9	1	1	1	1294575	1295077	1296125	502	10	2
11	9	1	1	1	1298657	1299135	1300173	478	10	2
11	9	1	1	1	1302706	1303141	1304189	435	10	2
9	11	1	1	2	1306721	1307474	1308520	753	10	2
9	11	1	1	2	1311053	1311725	1312769	672	10	2
9	11	1	1	2	1315301	1315782	1316817	481	10	2
11	9	0	0	1	1319350	1320186	1321233	836	10	2
9	11	1	0	2	1323765	1324417	1325464	652	10	2
