# Supplementary material for: Publisher Correction: Learning relative values in the striatum induces violations of normative decision making
Source: Nat Commun. 2019 Jun 27;10:2833. doi: 10.1038/s41467-019-10718-8 (PMC6597713; doi:10.1038/s41467-019-10718-8)
Supplement: Supplementary file 1 — Supplementary Figures [file 41467_2019_10718_MOESM1_ESM.zip › exp1/VP27.dat]

stim_left	stim_right	bait_left	bait_right	choice	stim_onset	resp_onset	outcome_onset	RT	trl_type	block
3	4	1	1	nan	16	nan	nan	nan	2	1
3	4	1	1	1	6097	6541	7580	444	2	1
1	2	1	1	2	10112	10933	11978	821	1	1
1	2	0	1	2	14511	15264	16310	753	1	1
1	2	1	1	2	18842	19647	20692	805	1	1
2	1	0	1	1	23224	23998	25040	774	1	1
3	4	0	1	1	27573	28614	29655	1041	2	1
1	2	0	0	1	32204	33464	34504	1260	1	1
2	1	0	1	1	37036	38019	39069	983	1	1
4	3	0	1	2	41601	42239	43284	638	2	1
4	3	0	1	1	45816	46743	47782	927	2	1
1	2	1	0	1	50331	51522	52564	1191	1	1
4	3	0	1	2	55096	56087	57129	991	2	1
3	4	1	1	2	59661	60663	61711	1002	2	1
1	2	1	1	1	64260	65309	66359	1049	1	1
3	4	1	0	2	68891	69712	70757	821	2	1
1	2	0	0	1	73290	74389	75439	1099	1	1
3	4	0	1	2	77972	78772	79821	800	2	1
2	1	1	0	nan	82353	nan	nan	nan	1	1
2	1	1	0	2	88435	89326	90367	891	1	1
2	1	0	1	2	92900	94085	95132	1185	1	1
2	1	0	1	2	97665	98763	99797	1098	1	1
3	4	1	1	1	102346	103623	104662	1277	2	1
2	1	0	1	2	107195	107986	109027	791	1	1
2	1	1	1	2	111560	112562	113609	1002	1	1
2	1	0	1	2	116141	116965	118007	824	1	1
3	4	0	0	1	120540	121500	122539	960	2	1
1	2	0	1	1	125072	125974	127021	902	1	1
4	3	0	1	2	129553	130092	131136	539	2	1
1	2	0	1	1	133669	134475	135518	806	1	1
3	4	1	0	1	138050	138949	140000	899	2	1
4	3	0	0	2	142532	143881	144931	1349	2	1
3	4	0	1	1	147464	148213	149263	749	2	1
2	1	1	1	2	151796	152890	153928	1094	1	1
4	3	0	0	1	156461	157843	158893	1382	2	1
4	3	0	0	2	161425	162135	163175	710	2	1
2	1	1	1	2	165707	166894	167940	1187	1	1
2	1	0	1	1	170472	170981	172022	509	1	1
4	3	1	1	2	174554	175201	176237	647	2	1
1	2	1	1	1	178769	179920	180969	1151	1	1
2	1	1	0	2	183501	184302	185350	801	1	1
3	4	0	1	2	187899	189183	190232	1284	2	1
3	4	0	0	1	192764	193556	194597	792	2	1
3	4	1	0	1	197130	197806	198846	676	2	1
2	1	1	1	2	201378	202199	203244	821	1	1
4	3	0	0	2	205776	206867	207909	1091	2	1
1	2	1	1	1	210441	211361	212407	920	1	1
1	2	1	0	1	214940	215551	216589	611	1	1
3	4	0	0	2	219122	219751	220788	629	2	1
1	2	1	0	1	223320	223747	224786	427	1	1
4	3	0	1	1	227336	228231	229268	895	2	1
4	3	0	0	2	231801	232136	233183	335	2	1
3	4	0	1	1	235716	236529	237565	813	2	1
4	3	0	1	2	240098	240546	241580	448	2	1
1	2	0	0	1	244113	244796	245846	683	1	1
4	3	0	0	1	248395	249077	250127	682	2	1
3	4	1	0	2	252677	253247	254293	570	2	1
4	3	0	0	1	256825	258118	259158	1293	2	1
1	2	1	0	1	261690	262745	263789	1055	1	1
4	3	0	1	2	266322	266995	268038	673	2	1
2	1	0	1	2	270570	271947	272986	1377	1	1
2	1	1	0	2	275535	276219	277268	684	1	1
1	3	1	1	2	279800	280978	282016	1178	3	2
4	2	0	1	2	284549	286032	287081	1483	4	2
4	2	0	1	1	289614	290903	291946	1289	4	2
1	3	1	1	1	294478	295306	296344	828	3	2
4	2	1	1	2	298877	299577	300626	700	4	2
2	4	0	0	1	303175	303798	304841	623	4	2
2	4	1	0	2	307374	308161	309207	787	4	2
2	4	0	1	1	311739	312371	313422	632	4	2
3	1	0	0	2	315954	316530	317570	576	3	2
4	2	0	0	2	320119	320914	321952	795	4	2
4	2	1	0	2	324485	324992	326034	507	4	2
2	4	0	0	1	328566	329253	330299	687	4	2
1	3	1	0	2	332848	333575	334614	727	3	2
2	4	1	0	1	337147	337735	338779	588	4	2
1	3	1	1	1	341312	342392	343428	1080	3	2
1	3	1	1	2	345960	346806	347843	846	3	2
1	3	1	1	1	350375	351199	352241	824	3	2
2	4	0	1	1	354774	355663	356706	889	4	2
4	2	1	1	2	359239	360229	361272	990	4	2
1	3	1	1	1	363804	365080	366120	1276	3	2
3	1	0	1	2	368652	369789	370835	1137	3	2
2	4	0	0	1	373367	374090	375133	723	4	2
3	1	0	0	1	377682	378229	379265	547	3	2
3	1	0	1	2	381798	382622	383664	824	3	2
2	4	0	1	1	386213	386832	387879	619	4	2
1	3	0	0	2	390411	391011	392061	600	3	2
4	2	0	0	1	394593	395180	396226	587	4	2
2	4	0	0	2	398758	399532	400574	774	4	2
1	3	1	0	1	403123	403651	404690	528	3	2
4	2	0	0	2	407222	408328	409371	1106	4	2
1	3	0	0	1	411904	412782	413820	878	3	2
1	3	1	1	1	416352	416890	417935	538	3	2
2	4	1	0	1	420467	421487	422533	1020	4	2
3	1	0	0	2	425082	425829	426865	747	3	2
3	1	1	1	2	429397	430212	431247	815	3	2
3	1	0	0	1	433779	434808	435845	1029	3	2
3	1	0	1	2	438378	438886	439927	508	3	2
2	4	1	1	1	442460	443615	444659	1155	4	2
3	1	1	1	2	447191	448679	449724	1488	3	2
1	3	0	0	1	452256	453225	454272	969	3	2
2	4	0	0	1	456804	457588	458637	784	4	2
3	1	1	1	2	461170	461940	462986	770	3	2
2	4	0	0	1	465518	466323	467367	805	4	2
1	3	1	1	2	469900	470523	471566	623	3	2
1	3	0	0	1	474098	474815	475864	717	3	2
4	2	1	1	nan	478397	nan	nan	nan	4	2
4	2	1	1	1	484461	485320	486361	859	4	2
2	4	1	0	1	488893	489784	490826	891	4	2
3	1	0	0	2	493358	493984	495024	626	3	2
4	2	0	0	1	497573	498164	499206	591	4	2
1	3	1	1	2	501739	502323	503371	584	3	2
3	1	1	1	2	505904	507001	508036	1097	3	2
4	2	0	0	2	510569	511597	512635	1028	4	2
3	1	1	1	1	515167	515736	516783	569	3	2
3	1	0	1	2	519316	520170	521215	854	3	2
4	2	1	1	1	523748	524441	525480	693	4	2
4	2	0	1	1	528013	528651	529695	638	4	2
4	2	0	1	2	532245	532922	533961	677	4	2
2	4	1	0	1	536493	537091	538126	598	4	2
4	2	0	1	1	540658	541220	542258	562	4	2
3	1	1	1	2	544790	545369	546406	579	3	2
7	8	0	1	1	553970	554888	555936	918	6	1
6	5	1	1	1	558485	559566	560601	1081	5	1
6	5	1	1	1	563134	563837	564883	703	5	1
6	5	0	0	1	567415	567986	569032	571	5	1
5	6	1	1	1	571564	572725	573763	1161	5	1
5	6	1	1	1	576296	577067	578112	771	5	1
8	7	1	1	1	580644	581735	582777	1091	6	1
8	7	1	1	1	585326	585843	586892	517	6	1
7	8	1	0	2	589424	590440	591490	1016	6	1
5	6	0	0	1	594023	594589	595639	566	5	1
6	5	1	1	1	598171	599318	600354	1147	5	1
8	7	0	1	1	602886	603629	604669	743	6	1
8	7	0	1	2	607201	607737	608784	536	6	1
6	5	0	1	1	611317	612120	613166	803	5	1
8	7	0	0	2	615698	616228	617264	530	6	1
5	6	0	1	1	619797	620357	621396	560	5	1
5	6	0	0	1	623945	624516	625562	571	5	1
6	5	0	1	1	628094	628553	629593	459	5	1
8	7	0	1	2	632126	632580	633625	454	6	1
7	8	0	0	1	636158	636688	637724	530	6	1
5	6	1	0	2	640256	641244	642289	988	5	1
7	8	1	1	1	644821	645312	646354	491	6	1
5	6	0	0	2	648903	649705	650753	802	5	1
8	7	1	0	1	653285	653874	654918	589	6	1
5	6	1	0	2	657450	658196	659233	746	5	1
5	6	1	1	1	661765	662334	663382	569	5	1
7	8	1	0	1	665914	666402	667447	488	6	1
6	5	1	1	1	669979	670367	671412	388	5	1
8	7	0	0	2	673944	674811	675860	867	6	1
7	8	1	0	1	678393	679337	680376	944	6	1
7	8	0	0	1	682908	683638	684674	730	6	1
8	7	0	1	2	687206	687950	688989	744	6	1
8	7	0	1	1	691522	692312	693354	790	6	1
8	7	0	1	2	695903	696482	697519	579	6	1
7	8	1	0	1	700052	700712	701751	660	6	1
6	5	1	0	2	704284	704901	705950	617	5	1
8	7	0	1	1	708482	709050	710098	568	6	1
8	7	0	1	2	712631	713240	714280	609	6	1
7	8	1	0	1	716813	717449	718495	636	6	1
6	5	0	1	2	721028	721669	722711	641	5	1
5	6	0	0	1	725243	725777	726826	534	5	1
7	8	1	0	1	729358	730058	731108	700	6	1
7	8	1	0	1	733640	733953	734990	313	6	1
6	5	0	1	2	737522	737909	738955	387	5	1
6	5	0	1	2	741487	742241	743287	754	5	1
5	6	1	0	1	745819	746420	747469	601	5	1
6	5	1	1	2	750001	750650	751700	649	5	1
7	8	1	0	2	754233	754870	755916	637	6	1
6	5	1	1	1	758448	759181	760231	733	5	1
7	8	0	0	1	762763	763371	764413	608	6	1
6	5	0	1	1	766945	767357	768394	412	5	1
6	5	1	1	2	770944	771313	772360	369	5	1
5	6	1	1	2	774892	775421	776458	529	5	1
8	7	0	0	1	778991	780291	781340	1300	6	1
7	8	1	0	2	783872	784399	785438	527	6	1
5	6	0	0	1	787971	788833	789870	862	5	1
5	6	1	1	1	792403	793053	794102	650	5	1
8	7	0	1	1	796634	797811	798850	1177	6	1
5	6	0	1	2	801383	801818	802866	435	5	1
7	8	0	1	2	805398	805824	806864	426	6	1
7	5	1	1	2	809397	810044	811079	647	7	2
5	7	1	1	2	813612	814152	815195	540	7	2
5	7	1	0	2	817727	818342	819376	615	7	2
5	7	1	1	1	821926	822440	823475	514	7	2
7	5	1	1	1	826007	826568	827607	561	7	2
7	5	1	1	1	830156	830727	831772	571	7	2
5	7	1	0	1	834305	834927	835971	622	7	2
5	7	0	0	1	838503	839198	840236	695	7	2
7	5	1	1	2	842768	843438	844484	670	7	2
5	7	1	0	1	847017	847557	848599	540	7	2
5	7	0	1	1	851132	851929	852965	797	7	2
7	5	1	0	1	855497	856200	857246	703	7	2
7	5	1	1	1	859779	860288	861328	509	7	2
7	5	1	1	2	863877	864498	865543	621	7	2
5	7	1	0	2	868076	868637	869675	561	7	2
7	5	1	1	1	872208	872623	873674	415	7	2
5	7	0	1	1	876206	876721	877756	515	7	2
7	5	1	1	1	880288	881033	882071	745	7	2
7	5	1	1	2	884603	885151	886186	548	7	2
5	7	1	1	1	888719	889401	890451	682	7	2
7	5	0	0	2	892984	893712	894750	728	7	2
7	5	1	1	1	897282	898105	899148	823	7	2
5	7	0	1	2	901681	902386	903430	705	7	2
7	5	0	1	1	905963	906779	907829	816	7	2
5	7	0	1	1	910361	911009	912044	648	7	2
5	7	0	0	2	914576	915015	916059	439	7	2
5	7	1	1	1	918591	919052	920091	461	7	2
7	5	1	1	2	922623	923547	924589	924	7	2
5	7	0	1	1	927138	927818	928854	680	7	2
7	5	0	1	2	931404	931977	933020	573	7	2
11	12	1	0	1	940600	942013	943049	1413	9	1
11	12	1	0	1	945582	946447	947481	865	9	1
10	9	1	0	2	950014	950839	951880	825	8	1
12	11	1	1	1	954412	955211	956261	799	9	1
9	10	0	1	1	958794	959655	960693	861	8	1
10	9	1	1	1	963226	964282	965325	1056	8	1
9	10	1	1	1	967857	968777	969823	920	8	1
10	9	1	1	2	972356	973098	974138	742	8	1
10	9	0	0	2	976671	977501	978537	830	8	1
10	9	1	1	2	981069	981813	982852	744	8	1
9	10	1	1	1	985384	986083	987134	699	8	1
11	12	0	0	2	989666	990243	991282	577	9	1
9	10	1	0	1	993815	994727	995764	912	8	1
11	12	0	1	1	998297	999099	1000146	802	9	1
10	9	1	0	1	1002678	1003676	1004711	998	8	1
10	9	0	1	1	1007243	1007936	1008976	693	8	1
9	10	1	0	1	1011509	1012045	1013091	536	8	1
11	12	1	1	2	1015624	1016478	1017523	854	9	1
11	12	1	0	2	1020056	1020760	1021805	704	9	1
10	9	1	1	1	1024354	1025072	1026120	718	8	1
12	11	0	1	1	1028653	1029495	1030535	842	9	1
12	11	0	1	2	1033084	1033756	1034800	672	9	1
11	12	1	0	1	1037333	1037946	1038982	613	9	1
9	10	1	1	1	1041515	1042634	1043681	1119	8	1
12	11	0	1	nan	1046213	nan	nan	nan	9	1
12	11	0	1	1	1052294	1052670	1053710	376	9	1
10	9	0	1	2	1056243	1056788	1057826	545	8	1
9	10	1	0	2	1060358	1060968	1062007	610	8	1
11	12	1	0	1	1064540	1065259	1066306	719	9	1
12	11	1	0	2	1068838	1069367	1070404	529	9	1
10	9	0	1	1	1072937	1073506	1074553	569	8	1
10	9	1	1	2	1077085	1077471	1078518	386	8	1
9	10	1	1	1	1081051	1081610	1082650	559	8	1
12	11	0	1	1	1085199	1085759	1086799	560	9	1
9	10	0	0	1	1089331	1089776	1090814	445	8	1
11	12	1	1	2	1093346	1094291	1095329	945	9	1
12	11	1	0	1	1097861	1098612	1099661	751	9	1
12	11	0	1	1	1102193	1102985	1104026	792	9	1
12	11	0	1	2	1106575	1107062	1108108	487	9	1
11	12	1	1	1	1110640	1111191	1112240	551	9	1
11	12	1	0	1	1114772	1115461	1116505	689	9	1
9	10	1	0	2	1119037	1119508	1120553	471	8	1
9	10	1	0	2	1123086	1123463	1124502	377	8	1
9	10	1	1	1	1127034	1127836	1128884	802	8	1
11	12	0	0	1	1131416	1131924	1132966	508	9	1
12	11	1	1	1	1135515	1136164	1137214	649	9	1
9	10	1	0	2	1139747	1140312	1141363	565	8	1
10	9	0	1	2	1143895	1144553	1145595	658	8	1
12	11	0	1	2	1148144	1149027	1150076	883	9	1
10	9	1	1	1	1152609	1153247	1154292	638	8	1
11	12	1	0	1	1156824	1157517	1158557	693	9	1
12	11	1	0	2	1161089	1161819	1162855	730	9	1
9	10	1	1	1	1165404	1166029	1167070	625	8	1
11	12	1	0	1	1169603	1170289	1171335	686	9	1
12	11	0	1	1	1173868	1174652	1175701	784	9	1
12	11	0	1	2	1178233	1178801	1179849	568	9	1
9	10	0	1	2	1182398	1183052	1184098	654	8	1
10	9	1	1	2	1186630	1187140	1188180	510	8	1
10	9	1	1	2	1190712	1191339	1192378	627	8	1
12	11	0	1	2	1194911	1195346	1196393	435	9	1
11	12	1	0	2	1198926	1199444	1200492	518	9	1
9	11	1	1	2	1203041	1203695	1204740	654	10	2
11	9	1	0	1	1207273	1208190	1209239	917	10	2
9	11	1	1	1	1211788	1212502	1213537	714	10	2
11	9	1	1	1	1216070	1216997	1218036	927	10	2
11	9	1	1	1	1220568	1221167	1222201	599	10	2
9	11	1	1	1	1224733	1225377	1226416	644	10	2
11	9	0	1	2	1228948	1229343	1230381	395	10	2
9	11	0	1	1	1232914	1233746	1234796	832	10	2
9	11	1	1	2	1237329	1238048	1239095	719	10	2
11	9	1	1	2	1241627	1242207	1243243	580	10	2
11	9	1	1	2	1245776	1246376	1247425	600	10	2
9	11	1	1	1	1249958	1250414	1251457	456	10	2
9	11	1	1	1	1253990	1254522	1255572	532	10	2
11	9	0	0	1	1258105	1258905	1259954	800	10	2
11	9	1	1	2	1262487	1263085	1264119	598	10	2
9	11	1	0	nan	1266668	nan	nan	nan	10	2
9	11	1	0	1	1272733	1273365	1274416	632	10	2
11	9	0	0	1	1276948	1278389	1279431	1441	10	2
9	11	0	1	1	1281963	1282578	1283613	615	10	2
11	9	1	1	2	1286145	1286767	1287811	622	10	2
9	11	1	1	1	1290343	1290876	1291926	533	10	2
11	9	1	1	1	1294459	1295126	1296175	667	10	2
9	11	1	1	1	1298707	1299418	1300457	711	10	2
11	9	1	1	1	1302989	1303841	1304888	852	10	2
11	9	1	1	1	1307421	1308396	1309437	975	10	2
11	9	1	1	2	1311969	1312443	1313485	474	10	2
9	11	1	1	1	1316018	1316480	1317517	462	10	2
9	11	1	1	1	1320050	1320741	1321782	691	10	2
9	11	1	1	1	1324331	1324961	1325998	630	10	2
11	9	0	0	2	1328530	1329049	1330096	519	10	2
9	11	1	0	1	1332629	1333126	1334161	497	10	2
