# Supplementary material for: Publisher Correction: Learning relative values in the striatum induces violations of normative decision making
Source: Nat Commun. 2019 Jun 27;10:2833. doi: 10.1038/s41467-019-10718-8 (PMC6597713; doi:10.1038/s41467-019-10718-8)
Supplement: Supplementary file 1 — Supplementary Figures [file 41467_2019_10718_MOESM1_ESM.zip › exp1/VP28.dat]

stim_left	stim_right	bait_left	bait_right	choice	stim_onset	resp_onset	outcome_onset	RT	trl_type	block
3	4	1	1	1	16	687	1732	671	2	1
1	2	1	1	1	4264	5070	6114	806	1	1
1	2	0	1	1	8646	9361	10395	715	1	1
1	2	1	1	2	12928	13489	14527	561	1	1
2	1	0	1	2	17060	17801	18842	741	1	1
3	4	0	1	1	21375	22255	23291	880	2	1
1	2	0	0	1	25823	26434	27473	611	1	1
2	1	0	1	2	30005	30532	31571	527	1	1
4	3	0	1	1	34104	34589	35637	485	2	1
4	3	0	1	1	38169	38718	39768	549	2	1
1	2	1	0	1	42301	43142	44184	841	1	1
4	3	0	1	1	46716	47342	48382	626	2	1
3	4	1	1	1	50914	51684	52731	770	2	1
1	2	1	1	1	55263	56016	57062	753	1	1
3	4	1	0	2	59595	60287	61327	692	2	1
1	2	0	0	1	63860	64589	65626	729	1	1
3	4	0	1	1	68158	68647	69691	489	2	1
2	1	1	0	2	72224	73009	74056	785	1	1
2	1	0	1	2	76589	77310	78355	721	1	1
2	1	0	1	1	80887	81744	82787	857	1	1
3	4	1	1	1	85319	85812	86852	493	2	1
2	1	0	1	2	89384	90022	91067	638	1	1
2	1	1	1	2	93599	94130	95166	531	1	1
2	1	0	1	2	97698	98218	99264	520	1	1
3	4	0	0	1	101797	102652	103696	855	2	1
1	2	0	1	1	106228	107127	108178	899	1	1
4	3	0	1	2	110710	111682	112726	972	2	1
1	2	0	1	1	115258	116197	117241	939	1	1
3	4	1	0	1	119773	120458	121506	685	2	1
4	3	0	0	2	124039	125105	126155	1066	2	1
3	4	0	1	1	128687	129448	130486	761	2	1
2	1	1	1	2	133019	133729	134768	710	1	1
4	3	0	0	1	137301	138000	139050	699	2	1
4	3	0	0	1	141582	142170	143215	588	2	1
2	1	1	1	2	145748	146349	147397	601	1	1
2	1	0	1	2	149930	150508	151546	578	1	1
4	3	1	1	2	154078	154922	155961	844	2	1
1	2	1	1	1	158493	159264	160309	771	1	1
2	1	1	0	2	162842	163464	164508	622	1	1
3	4	0	1	1	167040	167705	168740	665	2	1
3	4	0	0	1	171272	172200	173238	928	2	1
3	4	1	0	2	175770	176898	177936	1128	2	1
2	1	1	1	2	180469	181342	182385	873	1	1
4	3	0	0	1	184917	185959	187000	1042	2	1
1	2	1	1	1	189532	190128	191165	596	1	1
1	2	1	0	1	193697	194359	195397	662	1	1
3	4	0	0	1	197929	198650	199695	721	2	1
1	2	1	0	1	202228	202820	203860	592	1	1
4	3	0	1	2	206393	207223	208259	830	2	1
4	3	0	0	2	210791	211464	212507	673	2	1
3	4	0	1	1	215040	215694	216739	654	2	1
4	3	0	1	2	219272	220067	221104	795	2	1
1	2	0	0	1	223637	224216	225253	579	1	1
4	3	0	0	2	227785	228508	229551	723	2	1
3	4	1	0	1	232084	232708	233750	624	2	1
4	3	0	0	2	236282	236868	237915	586	2	1
1	2	1	0	1	240448	241068	242114	620	1	1
4	3	0	1	2	244646	245390	246429	744	2	1
2	1	0	1	2	248961	249723	250761	762	1	1
2	1	1	0	2	253293	254004	255042	711	1	1
1	3	1	1	1	257575	258194	259241	619	3	2
4	2	0	1	1	261773	262618	263656	845	4	2
4	2	0	1	1	266188	267001	268038	813	4	2
1	3	1	1	2	270570	271293	272336	723	3	2
4	2	1	1	1	274869	275737	276785	868	4	2
2	4	0	0	2	279317	279937	280983	620	4	2
2	4	1	0	2	283516	284035	285082	519	4	2
2	4	0	1	2	287614	288154	289197	540	4	2
3	1	0	0	2	291729	292497	293545	768	3	2
4	2	0	0	1	296078	296829	297877	751	4	2
4	2	1	0	1	300410	301131	302176	721	4	2
2	4	0	0	2	304708	305555	306591	847	4	2
1	3	1	0	1	309123	309907	310956	784	3	2
2	4	1	0	2	313488	314138	315188	650	4	2
1	3	1	1	1	317720	318430	319470	710	3	2
1	3	1	1	1	322002	322742	323785	740	3	2
1	3	1	1	2	326317	326932	327967	615	3	2
2	4	0	1	2	330499	331325	332365	826	4	2
4	2	1	1	1	334898	335525	336564	627	4	2
1	3	1	1	1	339096	339776	340812	680	3	2
3	1	0	1	1	343345	344403	345444	1058	3	2
2	4	0	0	2	347976	348735	349776	759	4	2
3	1	0	0	1	352308	353342	354391	1034	3	2
3	1	0	1	2	356923	357603	358639	680	3	2
2	4	0	1	2	361172	361955	363004	783	4	2
1	3	0	0	1	365537	366175	367219	638	3	2
4	2	0	0	1	369752	370558	371601	806	4	2
2	4	0	0	2	374134	374758	375800	624	4	2
1	3	1	0	1	378332	378836	379882	504	3	2
4	2	0	0	1	382414	383178	384213	764	4	2
1	3	0	0	1	386746	387418	388462	672	3	2
1	3	1	1	1	390994	391567	392610	573	3	2
2	4	1	0	2	395143	395899	396942	756	4	2
3	1	0	0	2	399475	400384	401424	909	3	2
3	1	1	1	2	403956	404797	405839	841	3	2
3	1	0	0	2	408372	408834	409871	462	3	2
3	1	0	1	2	412403	413003	414053	600	3	2
2	4	1	1	2	416585	417397	418435	812	4	2
3	1	1	1	2	420967	421424	422467	457	3	2
1	3	0	0	1	424999	425736	426782	737	3	2
2	4	0	0	2	429314	429896	430930	582	4	2
3	1	1	1	2	433463	433933	434979	470	3	2
2	4	0	0	2	437511	438286	439327	775	4	2
1	3	1	1	1	441860	442781	443826	921	3	2
1	3	0	0	1	446358	446828	447874	470	3	2
4	2	1	1	1	450407	451252	452289	845	4	2
2	4	1	0	2	454822	455340	456388	518	4	2
3	1	0	0	1	458920	459367	460403	447	3	2
4	2	0	0	1	462936	463567	464602	631	4	2
1	3	1	1	1	467134	467522	468567	388	3	2
3	1	1	1	2	471099	471722	472766	623	3	2
4	2	0	0	1	475298	476003	477047	705	4	2
3	1	1	1	2	479580	479959	480996	379	3	2
3	1	0	1	2	483528	483864	484911	336	3	2
4	2	1	1	1	487444	487962	489010	518	4	2
4	2	0	1	1	491542	492010	493058	468	4	2
4	2	0	1	1	495591	496128	497174	537	4	2
2	4	1	0	2	499706	500206	501255	500	4	2
4	2	0	1	2	503788	504396	505437	608	4	2
3	1	1	1	1	507970	508647	509686	677	3	2
7	8	0	1	2	517250	517870	518916	620	6	1
6	5	1	1	2	521448	522020	523064	572	5	1
6	5	1	1	2	525597	526291	527330	694	5	1
6	5	0	0	2	529862	530603	531645	741	5	1
5	6	1	1	1	534177	534762	535810	585	5	1
5	6	1	1	2	538342	538901	539942	559	5	1
8	7	1	1	1	542474	543193	544240	719	6	1
8	7	1	1	1	546773	547342	548389	569	6	1
7	8	1	0	1	550921	551491	552537	570	6	1
5	6	0	0	2	555070	555661	556703	591	5	1
6	5	1	1	1	559235	559749	560784	514	5	1
8	7	0	1	2	563317	563665	564700	348	6	1
8	7	0	1	2	567232	567651	568698	419	6	1
6	5	0	1	1	571231	571791	572830	560	5	1
8	7	0	0	2	575363	575859	576895	496	6	1
5	6	0	1	2	579428	579906	580944	478	5	1
5	6	0	0	2	583476	583903	584943	427	5	1
6	5	0	1	2	587475	588042	589091	567	5	1
8	7	0	1	2	591624	592313	593356	689	6	1
7	8	0	0	1	595889	596483	597521	594	6	1
5	6	1	0	2	600054	600531	601570	477	5	1
7	8	1	1	2	604102	604893	605935	791	6	1
5	6	0	0	1	608468	609174	610217	706	5	1
8	7	1	0	1	612749	613303	614349	554	6	1
5	6	1	0	1	616881	617452	618497	571	5	1
5	6	1	1	1	621030	621449	622496	419	5	1
7	8	1	0	1	625028	625608	626645	580	6	1
6	5	1	1	2	629177	629686	630726	509	5	1
8	7	0	0	2	633259	633774	634808	515	6	1
7	8	1	0	1	637341	637740	638790	399	6	1
7	8	0	0	1	641323	641849	642889	526	6	1
8	7	0	1	2	645421	646059	647104	638	6	1
8	7	0	1	2	649636	650097	651136	461	6	1
8	7	0	1	2	653668	654063	655101	395	6	1
7	8	1	0	1	657634	658263	659300	629	6	1
6	5	1	0	2	661832	662371	663415	539	5	1
8	7	0	1	2	665947	666551	667597	604	6	1
8	7	0	1	2	670129	670700	671745	571	6	1
7	8	1	0	1	674278	674727	675777	449	6	1
6	5	0	1	2	678310	678765	679809	455	5	1
5	6	0	0	1	682342	683127	684174	785	5	1
7	8	1	0	1	686707	687144	688189	437	6	1
7	8	1	0	1	690722	691212	692255	490	6	1
6	5	0	1	2	694787	695401	696437	614	5	1
6	5	0	1	2	698969	699459	700502	490	5	1
5	6	1	0	1	703034	703476	704517	442	5	1
6	5	1	1	2	707049	707585	708632	536	5	1
7	8	1	0	1	711165	711591	712631	426	6	1
6	5	1	1	2	715163	715598	716646	435	5	1
7	8	0	0	1	719178	719798	720845	620	6	1
6	5	0	1	2	723377	723785	724827	408	5	1
6	5	1	1	2	727359	727812	728858	453	5	1
5	6	1	1	1	731391	732225	733274	834	5	1
8	7	0	0	2	735806	736395	737439	589	6	1
7	8	1	0	1	739971	740575	741621	604	6	1
5	6	0	0	1	744153	744754	745802	601	5	1
5	6	1	1	1	748335	748955	750001	620	5	1
8	7	0	1	2	752533	753358	754399	825	6	1
5	6	0	1	1	756932	757406	758448	474	5	1
7	8	0	1	1	760980	761667	762713	687	6	1
7	5	1	1	1	765246	765836	766878	590	7	2
5	7	1	1	2	769411	769732	770777	321	7	2
5	7	1	0	2	773309	773738	774776	429	7	2
5	7	1	1	2	777308	777908	778957	600	7	2
7	5	1	1	1	781490	782077	783123	587	7	2
7	5	1	1	1	785655	786115	787154	460	7	2
5	7	1	0	1	789687	790416	791453	729	7	2
5	7	0	0	2	793985	794810	795851	825	7	2
7	5	1	1	1	798384	798969	800017	585	7	2
5	7	1	0	1	802549	803037	804082	488	7	2
5	7	0	1	1	806614	807176	808214	562	7	2
7	5	1	0	1	810746	811640	812679	894	7	2
7	5	1	1	2	815211	815637	816677	426	7	2
7	5	1	1	1	819210	819603	820643	393	7	2
5	7	1	0	1	823175	823814	824858	639	7	2
7	5	1	1	2	827390	827942	828990	552	7	2
5	7	0	1	1	831522	832031	833072	509	7	2
7	5	1	1	1	835604	835977	837020	373	7	2
7	5	1	1	1	839553	839994	841035	441	7	2
5	7	1	1	1	843568	843980	845017	412	7	2
7	5	0	0	1	847550	848140	849183	590	7	2
7	5	1	1	1	851715	852045	853081	330	7	2
5	7	0	1	1	855614	856093	857130	479	7	2
7	5	0	1	1	859662	860059	861095	397	7	2
5	7	0	1	2	863627	863995	865044	368	7	2
5	7	0	0	1	867576	867992	869042	416	7	2
5	7	1	1	1	871575	872172	873207	597	7	2
7	5	1	1	1	875740	876179	877223	439	7	2
5	7	0	1	1	879755	880155	881205	400	7	2
7	5	0	1	2	883737	884081	885120	344	7	2
11	12	1	0	1	892684	893295	894333	611	9	1
11	12	1	0	1	896866	897343	898382	477	9	1
10	9	1	0	2	900914	901747	902797	833	8	1
12	11	1	1	1	905329	905977	907012	648	9	1
9	10	0	1	1	909545	910137	911177	592	8	1
10	9	1	1	1	913710	914205	915243	495	8	1
9	10	1	1	2	917775	918436	919474	661	8	1
10	9	1	1	1	922007	922484	923523	477	8	1
10	9	0	0	1	926055	926674	927722	619	8	1
10	9	1	1	1	930254	930691	931737	437	8	1
9	10	1	1	2	934269	934668	935702	399	8	1
11	12	0	0	1	938234	939071	940117	837	9	1
9	10	1	0	2	942650	943211	944249	561	8	1
11	12	0	1	1	946781	947238	948281	457	9	1
10	9	1	0	1	950813	951347	952396	534	8	1
10	9	0	1	1	954929	955700	956745	771	8	1
9	10	1	0	2	959277	959992	961026	715	8	1
11	12	1	1	1	963559	964263	965308	704	9	1
11	12	1	0	2	967841	968280	969323	439	9	1
10	9	1	1	1	971856	972542	973589	686	8	1
12	11	0	1	2	976121	976823	977870	702	9	1
12	11	0	1	2	980403	981176	982219	773	9	1
11	12	1	0	1	984751	985417	986467	666	9	1
9	10	1	1	2	989000	989536	990583	536	8	1
12	11	0	1	2	993115	993696	994731	581	9	1
10	9	0	1	1	997264	997968	999013	704	8	1
9	10	1	0	1	1001545	1001975	1003012	430	8	1
11	12	1	0	1	1005544	1006379	1007427	835	9	1
12	11	1	0	2	1009959	1010539	1011575	580	9	1
10	9	0	1	1	1014108	1014749	1015790	641	8	1
10	9	1	1	2	1018323	1018716	1019756	393	8	1
9	10	1	1	1	1022288	1022967	1024004	679	8	1
12	11	0	1	2	1026537	1027158	1028203	621	9	1
9	10	0	0	1	1030735	1031541	1032584	806	8	1
11	12	1	1	2	1035117	1035498	1036533	381	9	1
12	11	1	0	2	1039066	1039525	1040565	459	9	1
12	11	0	1	2	1043097	1043807	1044847	710	9	1
12	11	0	1	2	1047379	1048058	1049095	679	9	1
11	12	1	1	1	1051628	1052360	1053410	732	9	1
11	12	1	0	1	1055943	1056509	1057559	566	9	1
9	10	1	0	1	1060091	1060750	1061791	659	8	1
9	10	1	0	1	1064323	1064686	1065723	363	8	1
9	10	1	1	1	1068255	1068734	1069771	479	8	1
11	12	0	0	1	1072304	1072954	1074003	650	9	1
12	11	1	1	2	1076536	1077114	1078152	578	9	1
9	10	1	0	1	1080684	1081386	1082434	702	8	1
10	9	0	1	2	1084966	1085352	1086399	386	8	1
12	11	0	1	2	1088931	1089511	1090547	580	9	1
10	9	1	1	2	1093080	1093508	1094546	428	8	1
11	12	1	0	1	1097078	1097485	1098528	407	9	1
12	11	1	0	2	1101060	1101553	1102593	493	9	1
9	10	1	1	1	1105126	1105489	1106525	363	8	1
11	12	1	0	1	1109057	1109842	1110890	785	9	1
12	11	0	1	2	1113423	1113869	1114905	446	9	1
12	11	0	1	2	1117438	1117988	1119037	550	9	1
9	10	0	1	1	1121570	1121944	1122986	374	8	1
10	9	1	1	2	1125518	1125921	1126968	403	8	1
10	9	1	1	2	1129500	1129999	1131050	499	8	1
12	11	0	1	1	1133582	1134495	1135531	913	9	1
11	12	1	0	1	1138064	1138928	1139963	864	9	1
9	11	1	1	2	1142496	1142844	1143879	348	10	2
11	9	1	0	2	1146411	1146902	1147944	491	10	2
9	11	1	1	2	1150476	1150909	1151959	433	10	2
11	9	1	1	1	1154491	1154937	1155974	446	10	2
11	9	1	1	1	1158507	1159076	1160123	569	10	2
9	11	1	1	2	1162655	1163388	1164438	733	10	2
11	9	0	1	1	1166970	1167618	1168653	648	10	2
9	11	0	1	1	1171186	1171747	1172785	561	10	2
9	11	1	1	2	1175317	1175734	1176784	417	10	2
11	9	1	1	1	1179316	1179924	1180965	608	10	2
11	9	1	1	1	1183498	1183972	1185014	474	10	2
9	11	1	1	2	1187546	1188274	1189312	728	10	2
9	11	1	1	2	1191845	1192240	1193278	395	10	2
11	9	0	0	1	1195810	1196522	1197560	712	10	2
11	9	1	1	1	1200092	1200499	1201541	407	10	2
9	11	1	0	2	1204074	1204434	1205473	360	10	2
11	9	0	0	1	1208006	1208411	1209455	405	10	2
9	11	0	1	2	1211988	1212387	1213437	399	10	2
11	9	1	1	2	1215970	1216435	1217486	465	10	2
9	11	1	1	2	1220018	1220452	1221501	434	10	2
11	9	1	1	2	1224034	1224490	1225533	456	10	2
9	11	1	1	2	1228065	1228517	1229565	452	10	2
11	9	1	1	1	1232097	1232483	1233530	386	10	2
11	9	1	1	1	1236063	1236521	1237562	458	10	2
11	9	1	1	1	1240095	1240782	1241827	687	10	2
9	11	1	1	2	1244360	1244707	1245743	347	10	2
9	11	1	1	1	1248275	1248898	1249941	623	10	2
9	11	1	1	2	1252474	1252894	1253940	420	10	2
11	9	0	0	1	1256472	1257369	1258405	897	10	2
9	11	1	0	2	1260937	1261285	1262320	348	10	2
