# Supplementary material for: Publisher Correction: Learning relative values in the striatum induces violations of normative decision making
Source: Nat Commun. 2019 Jun 27;10:2833. doi: 10.1038/s41467-019-10718-8 (PMC6597713; doi:10.1038/s41467-019-10718-8)
Supplement: Supplementary file 1 — Supplementary Figures [file 41467_2019_10718_MOESM1_ESM.zip › exp1/VP29.dat]

stim_left	stim_right	bait_left	bait_right	choice	stim_onset	resp_onset	outcome_onset	RT	trl_type	block
3	4	1	1	nan	32	nan	nan	nan	2	1
3	4	1	1	1	6114	6899	7946	785	2	1
1	2	1	1	1	10496	11240	12278	744	1	1
1	2	0	1	1	14811	15997	17043	1186	1	1
1	2	1	1	2	19592	20145	21192	553	1	1
2	1	0	1	1	23724	24619	25657	895	1	1
3	4	0	1	1	28190	29092	30139	902	2	1
1	2	0	0	2	32671	33789	34837	1118	1	1
2	1	0	1	1	37370	38080	39119	710	1	1
4	3	0	1	1	41652	42950	43984	1298	2	1
4	3	0	1	2	46517	47321	48366	804	2	1
1	2	1	0	2	50915	52028	53064	1113	1	1
4	3	0	1	1	55597	56583	57630	986	2	1
3	4	1	1	1	60162	60802	61845	640	2	1
1	2	1	1	1	64377	64910	65960	533	1	1
3	4	1	0	1	68493	69678	70725	1185	2	1
1	2	0	0	1	73258	73888	74924	630	1	1
3	4	0	1	1	77473	78564	79605	1091	2	1
2	1	1	0	2	82138	83180	84221	1042	1	1
2	1	0	1	2	86753	87837	88886	1084	1	1
2	1	0	1	2	91418	92564	93601	1146	1	1
3	4	1	1	1	96133	97546	98582	1413	2	1
2	1	0	1	2	101115	101887	102931	772	1	1
2	1	1	1	2	105463	106788	107829	1325	1	1
2	1	0	1	2	110362	111332	112378	970	1	1
3	4	0	0	1	114910	116161	117209	1251	2	1
1	2	0	1	1	119742	121001	122041	1259	1	1
4	3	0	1	2	124573	125871	126906	1298	2	1
1	2	0	1	1	129438	130304	131355	866	1	1
3	4	1	0	1	133887	135031	136070	1144	2	1
4	3	0	0	2	138602	139871	140918	1269	2	1
3	4	0	1	1	143450	144609	145650	1159	2	1
2	1	1	1	2	148182	149143	150181	961	1	1
4	3	0	0	2	152714	153759	154797	1045	2	1
4	3	0	0	2	157329	158761	159812	1432	2	1
2	1	1	1	2	162344	163377	164427	1033	1	1
2	1	0	1	2	166959	167688	168725	729	1	1
4	3	1	1	2	171274	172273	173324	999	2	1
1	2	1	1	1	175856	176797	177839	941	1	1
2	1	1	0	2	180371	181352	182387	981	1	1
3	4	0	1	1	184920	186262	187302	1342	2	1
3	4	0	0	nan	189835	nan	nan	nan	2	1
3	4	0	0	nan	195899	nan	nan	nan	2	1
3	4	0	0	1	201964	203191	204230	1227	2	1
3	4	1	0	1	206762	207694	208745	932	2	1
2	1	1	1	2	211277	211985	213027	708	1	1
4	3	0	0	2	215559	216865	217908	1306	2	1
1	2	1	1	1	220441	221359	222407	918	1	1
1	2	1	0	1	224956	225822	226872	866	1	1
3	4	0	0	1	229405	230764	231804	1359	2	1
1	2	1	0	1	234336	234993	236036	657	1	1
4	3	0	1	2	238568	239538	240584	970	2	1
4	3	0	0	2	243117	243778	244816	661	2	1
3	4	0	1	1	247348	248363	249398	1015	2	1
4	3	0	1	2	251947	253020	254063	1073	2	1
1	2	0	0	1	256595	257321	258361	726	1	1
4	3	0	0	2	260894	262038	263076	1144	2	1
3	4	1	0	1	265609	266633	267675	1024	2	1
4	3	0	0	2	270207	271300	272340	1093	2	1
1	2	1	0	1	274872	275601	276638	729	1	1
4	3	0	1	2	279171	280207	281254	1036	2	1
2	1	0	1	2	283803	284731	285769	928	1	1
2	1	1	0	2	288301	289093	290134	792	1	1
1	3	1	1	nan	292666	nan	nan	nan	3	2
1	3	1	1	2	298731	300104	301147	1373	3	2
4	2	0	1	2	303679	304822	305862	1143	4	2
4	2	0	1	2	308394	309366	310410	972	4	2
1	3	1	1	1	312943	313952	314992	1009	3	2
4	2	1	1	2	317525	318354	319391	829	4	2
2	4	0	0	1	321923	322696	323739	773	4	2
2	4	1	0	1	326272	327047	328088	775	4	2
2	4	0	1	1	330620	331226	332270	606	4	2
3	1	0	0	2	334802	335831	336868	1029	3	2
4	2	0	0	2	339400	340529	341566	1129	4	2
4	2	1	0	2	344099	345287	346331	1188	4	2
2	4	0	0	1	348881	349821	350863	940	4	2
1	3	1	0	1	353396	354671	355712	1275	3	2
2	4	1	0	1	358261	359135	360177	874	4	2
1	3	1	1	1	362709	363730	364775	1021	3	2
1	3	1	1	1	367308	368427	369474	1119	3	2
1	3	1	1	1	372006	372921	373972	915	3	2
2	4	0	1	1	376505	377781	378820	1276	4	2
4	2	1	1	2	381370	382763	383802	1393	4	2
1	3	1	1	1	386335	387064	388101	729	3	2
3	1	0	1	2	390633	391517	392566	884	3	2
2	4	0	0	1	395098	396011	397048	913	4	2
3	1	0	0	2	399580	400353	401396	773	3	2
3	1	0	1	2	403929	404918	405961	989	3	2
2	4	0	1	1	408494	409381	410426	887	4	2
1	3	0	0	1	412959	413763	414808	804	3	2
4	2	0	0	2	417341	418410	419457	1069	4	2
2	4	0	0	1	422006	422995	424038	989	4	2
1	3	1	0	1	426571	427590	428637	1019	3	2
4	2	0	0	1	431169	432135	433185	966	4	2
1	3	0	0	1	435718	436649	437684	931	3	2
1	3	1	1	2	440216	441143	442182	927	3	2
2	4	1	0	1	444715	445942	446981	1227	4	2
3	1	0	0	2	449513	450701	451746	1188	3	2
3	1	1	1	2	454278	455388	456427	1110	3	2
3	1	0	0	2	458977	460349	461392	1372	3	2
3	1	0	1	2	463925	464762	465808	837	3	2
2	4	1	1	1	468340	469306	470356	966	4	2
3	1	1	1	2	472888	473943	474988	1055	3	2
1	3	0	0	1	477520	478640	479686	1120	3	2
2	4	0	0	1	482219	483114	484151	895	4	2
3	1	1	1	1	486700	487608	488650	908	3	2
2	4	0	0	1	491182	492000	493048	818	4	2
1	3	1	1	1	495581	496596	497630	1015	3	2
1	3	0	0	1	500163	500876	501912	713	3	2
4	2	1	1	2	504444	505604	506644	1160	4	2
2	4	1	0	1	509176	510139	511175	963	4	2
3	1	0	0	2	513708	514968	516007	1260	3	2
4	2	0	0	1	518540	519340	520389	800	4	2
1	3	1	1	1	522921	523875	524921	954	3	2
3	1	1	1	2	527453	528451	529486	998	3	2
4	2	0	0	2	532018	532762	533801	744	4	2
3	1	1	1	2	536334	537511	538549	1177	3	2
3	1	0	1	2	541082	541974	543015	892	3	2
4	2	1	1	2	545547	546560	547596	1013	4	2
4	2	0	1	2	550129	550780	551828	651	4	2
4	2	0	1	2	554361	554979	556027	618	4	2
2	4	1	0	1	558559	559321	560359	762	4	2
4	2	0	1	2	562891	563479	564524	588	4	2
3	1	1	1	2	567056	568106	569156	1050	3	2
7	8	0	1	2	576720	578019	579069	1299	6	1
6	5	1	1	2	581618	582900	583934	1282	5	1
6	5	1	1	2	586467	587211	588249	744	5	1
6	5	0	0	2	590782	591400	592448	618	5	1
5	6	1	1	1	594980	596341	597380	1361	5	1
5	6	1	1	1	599912	600592	601628	680	5	1
8	7	1	1	1	604161	605259	606293	1098	6	1
8	7	1	1	1	608826	609448	610492	622	6	1
7	8	1	0	2	613024	613657	614707	633	6	1
5	6	0	0	1	617256	618152	619189	896	5	1
6	5	1	1	2	621721	622554	623604	833	5	1
8	7	0	1	1	626136	626967	628002	831	6	1
8	7	0	1	2	630552	631319	632368	767	6	1
6	5	0	1	2	634900	635955	636999	1055	5	1
8	7	0	0	2	639532	640592	641631	1060	6	1
5	6	0	1	1	644164	645391	646430	1227	5	1
5	6	0	0	1	648962	649957	650995	995	5	1
6	5	0	1	2	653527	654238	655277	711	5	1
8	7	0	1	2	657809	658895	659942	1086	6	1
7	8	0	0	nan	662474	nan	nan	nan	6	1
7	8	0	0	1	668539	669276	670321	737	6	1
5	6	1	0	1	672854	673973	675020	1119	5	1
7	8	1	1	nan	677552	nan	nan	nan	6	1
7	8	1	1	1	683617	684314	685350	697	6	1
5	6	0	0	1	687882	689001	690048	1119	5	1
8	7	1	0	1	692580	693566	694613	986	6	1
5	6	1	0	1	697146	697806	698845	660	5	1
5	6	1	1	1	701378	701975	703010	597	5	1
7	8	1	0	1	705543	706235	707276	692	6	1
6	5	1	1	2	709808	710689	711724	881	5	1
8	7	0	0	2	714273	715488	716539	1215	6	1
7	8	1	0	1	719071	719861	720904	790	6	1
7	8	0	0	1	723453	724050	725086	597	6	1
8	7	0	1	2	727619	728188	729235	569	6	1
8	7	0	1	2	731767	732265	733300	498	6	1
8	7	0	1	2	735832	736414	737449	582	6	1
7	8	1	0	1	739981	740481	741531	500	6	1
6	5	1	0	2	744063	744853	745896	790	5	1
8	7	0	1	2	748428	749367	750411	939	6	1
8	7	0	1	2	752943	753475	754526	532	6	1
7	8	1	0	1	757059	757969	759008	910	6	1
6	5	0	1	2	761540	762301	763340	761	5	1
5	6	0	0	1	765872	766734	767772	862	5	1
7	8	1	0	1	770321	771259	772303	938	6	1
7	8	1	0	1	774836	775600	776635	764	6	1
6	5	0	1	2	779184	780094	781134	910	5	1
6	5	0	1	2	783666	784467	785516	801	5	1
5	6	1	0	1	788048	788839	789881	791	5	1
6	5	1	1	2	792413	793293	794329	880	5	1
7	8	1	0	1	796862	797604	798644	742	6	1
6	5	1	1	2	801177	801935	802976	758	5	1
7	8	0	0	1	805509	806246	807292	737	6	1
6	5	0	1	2	809824	810903	811940	1079	5	1
6	5	1	1	2	814472	815133	816172	661	5	1
5	6	1	1	1	818704	819394	820437	690	5	1
8	7	0	0	2	822970	823685	824719	715	6	1
7	8	1	0	2	827251	828067	829117	816	6	1
5	6	0	0	1	831667	832745	833783	1078	5	1
5	6	1	1	1	836315	837178	838214	863	5	1
8	7	0	1	2	840747	841611	842646	864	6	1
5	6	0	1	1	845179	846309	847345	1130	5	1
7	8	0	1	1	849877	850610	851660	733	6	1
7	5	1	1	1	854192	854951	855992	759	7	2
5	7	1	1	1	858524	859181	860224	657	7	2
5	7	1	0	1	862773	863563	864605	790	7	2
5	7	1	1	1	867138	867834	868871	696	7	2
7	5	1	1	2	871403	872551	873602	1148	7	2
7	5	1	1	2	876151	876913	877951	762	7	2
5	7	1	0	1	880483	881093	882133	610	7	2
5	7	0	0	1	884665	885241	886281	576	7	2
7	5	1	1	2	888814	889461	890497	647	7	2
5	7	1	0	1	893029	893772	894812	743	7	2
5	7	0	1	1	897344	897829	898877	485	7	2
7	5	1	0	2	901410	902008	903042	598	7	2
7	5	1	1	2	905575	906065	907108	490	7	2
7	5	1	1	2	909640	910234	911273	594	7	2
5	7	1	0	1	913805	914392	915438	587	7	2
7	5	1	1	2	917971	918460	919503	489	7	2
5	7	0	1	1	922036	922730	923769	694	7	2
7	5	1	1	2	926301	926889	927934	588	7	2
7	5	1	1	2	930466	931099	932149	633	7	2
5	7	1	1	1	934682	935460	936498	778	7	2
7	5	0	0	2	939030	939731	940780	701	7	2
7	5	1	1	2	943312	943778	944828	466	7	2
5	7	0	1	1	947361	948049	949093	688	7	2
7	5	0	1	2	951626	952269	953309	643	7	2
5	7	0	1	1	955841	956499	957540	658	7	2
5	7	0	0	1	960073	960627	961672	554	7	2
5	7	1	1	1	964222	964888	965938	666	7	2
7	5	1	1	2	968470	969178	970220	708	7	2
5	7	0	1	1	972752	973571	974618	819	7	2
7	5	0	1	2	977150	977872	978917	722	7	2
11	12	1	0	1	986497	987695	988730	1198	9	1
11	12	1	0	1	991262	991742	992779	480	9	1
10	9	1	0	1	995311	996032	997077	721	8	1
12	11	1	1	1	999626	1000618	1001659	992	9	1
9	10	0	1	2	1004208	1004869	1005907	661	8	1
10	9	1	1	1	1008440	1009007	1010056	567	8	1
9	10	1	1	2	1012588	1013359	1014404	771	8	1
10	9	1	1	1	1016937	1017721	1018770	784	8	1
10	9	0	0	1	1021302	1021941	1022985	639	8	1
10	9	1	1	1	1025517	1026100	1027150	583	8	1
9	10	1	1	2	1029683	1030218	1031265	535	8	1
11	12	0	0	1	1033798	1034722	1035764	924	9	1
9	10	1	0	2	1038296	1039003	1040046	707	8	1
11	12	0	1	1	1042578	1043303	1044344	725	9	1
10	9	1	0	1	1046877	1047533	1048576	656	8	1
10	9	0	1	1	1051125	1051682	1052725	557	8	1
9	10	1	0	2	1055274	1056206	1057257	932	8	1
11	12	1	1	1	1059789	1060507	1061555	718	9	1
11	12	1	0	1	1064104	1064788	1065837	684	9	1
10	9	1	1	1	1068369	1068905	1069952	536	8	1
12	11	0	1	2	1072485	1073562	1074601	1077	9	1
12	11	0	1	2	1077150	1077792	1078833	642	9	1
11	12	1	0	1	1081365	1081940	1082981	575	9	1
9	10	1	1	2	1085514	1086414	1087463	900	8	1
12	11	0	1	2	1089995	1090684	1091728	689	9	1
10	9	0	1	1	1094261	1095117	1096160	856	8	1
9	10	1	0	2	1098693	1099377	1100425	684	8	1
11	12	1	0	1	1102958	1103729	1104774	771	9	1
12	11	1	0	2	1107306	1108142	1109189	836	9	1
10	9	0	1	1	1111721	1112443	1113487	722	8	1
10	9	1	1	1	1116020	1116602	1117636	582	8	1
9	10	1	1	2	1120169	1120862	1121901	693	8	1
12	11	0	1	2	1124450	1125011	1126050	561	9	1
9	10	0	0	2	1128582	1129393	1130432	811	8	1
11	12	1	1	1	1132964	1133531	1134580	567	9	1
12	11	1	0	2	1137129	1137832	1138879	703	9	1
12	11	0	1	2	1141411	1141960	1142994	549	9	1
12	11	0	1	2	1145527	1146087	1147126	560	9	1
11	12	1	1	1	1149659	1150368	1151408	709	9	1
11	12	1	0	1	1153940	1154395	1155440	455	9	1
9	10	1	0	2	1157972	1158482	1159522	510	8	1
9	10	1	0	2	1162054	1162630	1163670	576	8	1
9	10	1	1	2	1166203	1166738	1167786	535	8	1
11	12	0	0	1	1170318	1171303	1172351	985	9	1
12	11	1	1	2	1174883	1175624	1176666	741	9	1
9	10	1	0	2	1179199	1179701	1180748	502	8	1
10	9	0	1	1	1183280	1183921	1184963	641	8	1
12	11	0	1	2	1187496	1188079	1189128	583	9	1
10	9	1	1	1	1191661	1192248	1193294	587	8	1
11	12	1	0	1	1195826	1196519	1197559	693	9	1
12	11	1	0	1	1200091	1200626	1201674	535	9	1
9	10	1	1	2	1204223	1205070	1206106	847	8	1
11	12	1	0	1	1208639	1209493	1210538	854	9	1
12	11	0	1	2	1213070	1213591	1214636	521	9	1
12	11	0	1	2	1217186	1217810	1218852	624	9	1
9	10	0	1	2	1221384	1222081	1223117	697	8	1
10	9	1	1	1	1225649	1226565	1227615	916	8	1
10	9	1	1	1	1230148	1230877	1231914	729	8	1
12	11	0	1	2	1234446	1235249	1236296	803	9	1
11	12	1	0	1	1238828	1239580	1240628	752	9	1
9	11	1	1	2	1243177	1243779	1244826	602	10	2
11	9	1	0	1	1247359	1248142	1249191	783	10	2
9	11	1	1	2	1251724	1252351	1253390	627	10	2
11	9	1	1	1	1255922	1256815	1257855	893	10	2
11	9	1	1	1	1260404	1260913	1261954	509	10	2
9	11	1	1	2	1264486	1265448	1266486	962	10	2
11	9	0	1	1	1269018	1269617	1270667	599	10	2
9	11	0	1	2	1273200	1273826	1274866	626	10	2
9	11	1	1	2	1277398	1277904	1278948	506	10	2
11	9	1	1	1	1281480	1282063	1283113	583	10	2
11	9	1	1	1	1285646	1286130	1287178	484	10	2
9	11	1	1	2	1289711	1290309	1291344	598	10	2
9	11	1	1	nan	1293876	nan	nan	nan	10	2
9	11	1	1	2	1299941	1300448	1301490	507	10	2
11	9	0	0	1	1304023	1304525	1305572	502	10	2
11	9	1	1	1	1308105	1308602	1309638	497	10	2
9	11	1	0	2	1312170	1312639	1313686	469	10	2
11	9	0	0	1	1316219	1316940	1317985	721	10	2
9	11	0	1	2	1320517	1321333	1322383	816	10	2
11	9	1	1	1	1324916	1325807	1326848	891	10	2
9	11	1	1	2	1329381	1329854	1330897	473	10	2
11	9	1	1	1	1333429	1333902	1334946	473	10	2
9	11	1	1	2	1337478	1338091	1339127	613	10	2
11	9	1	1	1	1341660	1342402	1343443	742	10	2
11	9	1	1	1	1345975	1346754	1347791	779	10	2
11	9	1	1	1	1350340	1351004	1352040	664	10	2
9	11	1	1	2	1354572	1355529	1356572	957	10	2
9	11	1	1	2	1359104	1359759	1360803	655	10	2
9	11	1	1	2	1363336	1364193	1365235	857	10	2
11	9	0	0	1	1367768	1368627	1369667	859	10	2
9	11	1	0	2	1372216	1372918	1373966	702	10	2
