# Supplementary material for: Publisher Correction: Learning relative values in the striatum induces violations of normative decision making
Source: Nat Commun. 2019 Jun 27;10:2833. doi: 10.1038/s41467-019-10718-8 (PMC6597713; doi:10.1038/s41467-019-10718-8)
Supplement: Supplementary file 1 — Supplementary Figures [file 41467_2019_10718_MOESM1_ESM.zip › exp1/VP30.dat]

stim_left	stim_right	bait_left	bait_right	choice	stim_onset	resp_onset	outcome_onset	RT	trl_type	block
3	4	1	1	2	32	818	1865	786	2	1
1	2	1	1	1	4398	5088	6130	690	1	1
1	2	0	1	1	8663	9430	10479	767	1	1
1	2	1	1	1	13011	13903	14944	892	1	1
2	1	0	1	2	17476	18244	19292	768	1	1
3	4	0	1	2	21825	22596	23641	771	2	1
1	2	0	0	1	26173	26826	27872	653	1	1
2	1	0	1	2	30405	30954	32004	549	1	1
4	3	0	1	1	34537	35336	36386	799	2	1
4	3	0	1	2	38918	39688	40734	770	2	1
1	2	1	0	1	43267	44080	45116	813	1	1
4	3	0	1	2	47648	48726	49764	1078	2	1
3	4	1	1	1	52297	53281	54329	984	2	1
1	2	1	1	1	56862	57826	58861	964	1	1
3	4	1	0	1	61393	62289	63326	896	2	1
1	2	0	0	1	65859	66763	67808	904	1	1
3	4	0	1	1	70340	71298	72340	958	2	1
2	1	1	0	2	74872	75761	76805	889	1	1
2	1	0	1	1	79337	80032	81070	695	1	1
2	1	0	1	2	83602	84373	85418	771	1	1
3	4	1	1	1	87951	88755	89800	804	2	1
2	1	0	1	2	92332	93208	94248	876	1	1
2	1	1	1	2	96781	97692	98730	911	1	1
2	1	0	1	2	101262	102399	103445	1137	1	1
3	4	0	0	1	105977	106782	107827	805	2	1
1	2	0	1	2	110359	111408	112458	1049	1	1
4	3	0	1	1	114991	115964	117007	973	2	1
1	2	0	1	1	119539	120529	121572	990	1	1
3	4	1	0	1	124104	125125	126170	1021	2	1
4	3	0	0	2	128702	129406	130452	704	2	1
3	4	0	1	2	132984	133493	134534	509	2	1
2	1	1	1	1	137066	137733	138782	667	1	1
4	3	0	0	1	141314	142105	143147	791	2	1
4	3	0	0	1	145680	146416	147462	736	2	1
2	1	1	1	2	149995	151042	152077	1047	1	1
2	1	0	1	1	154610	155668	156709	1058	1	1
4	3	1	1	1	159241	160396	161440	1155	2	1
1	2	1	1	1	163973	165002	166039	1029	1	1
2	1	1	0	2	168571	169353	170404	782	1	1
3	4	0	1	2	172936	173705	174752	769	2	1
3	4	0	0	1	177285	178301	179351	1016	2	1
3	4	1	0	1	181883	182999	184049	1116	2	1
2	1	1	1	2	186581	187279	188314	698	1	1
4	3	0	0	2	190846	191763	192812	917	2	1
1	2	1	1	2	195345	196329	197377	984	1	1
1	2	1	0	1	199910	200742	201776	832	1	1
3	4	0	0	2	204308	205317	206358	1009	2	1
1	2	1	0	1	208890	209720	210756	830	1	1
4	3	0	1	2	213288	214295	215338	1007	2	1
4	3	0	0	1	217870	218952	220003	1082	2	1
3	4	0	1	2	222535	223354	224401	819	2	1
4	3	0	1	2	226933	228235	229283	1302	2	1
1	2	0	0	1	231815	232882	233931	1067	1	1
4	3	0	0	2	236463	237366	238413	903	2	1
3	4	1	0	2	240945	242074	243111	1129	2	1
4	3	0	0	2	245643	246914	247959	1271	2	1
1	2	1	0	1	250491	251479	252524	988	1	1
4	3	0	1	2	255056	256125	257172	1069	2	1
2	1	0	1	2	259705	260660	261704	955	1	1
2	1	1	0	2	264236	265164	266202	928	1	1
1	3	1	1	1	268735	269628	270667	893	3	2
4	2	0	1	2	273200	274203	275249	1003	4	2
4	2	0	1	2	277782	278921	279964	1139	4	2
1	3	1	1	2	282497	283842	284879	1345	3	2
4	2	1	1	2	287411	288519	289561	1108	4	2
2	4	0	0	1	292093	293145	294192	1052	4	2
2	4	1	0	1	296725	297577	298624	852	4	2
2	4	0	1	2	301156	302072	303122	916	4	2
3	1	0	0	1	305655	306617	307654	962	3	2
4	2	0	0	2	310186	311213	312252	1027	4	2
4	2	1	0	1	314785	315778	316817	993	4	2
2	4	0	0	1	319350	320445	321482	1095	4	2
1	3	1	0	2	324015	324858	325897	843	3	2
2	4	1	0	2	328430	329322	330362	892	4	2
1	3	1	1	2	332895	333827	334878	932	3	2
1	3	1	1	1	337410	338372	339409	962	3	2
1	3	1	1	1	341942	342907	343958	965	3	2
2	4	0	1	2	346490	347411	348456	921	4	2
4	2	1	1	1	350988	351804	352854	816	4	2
1	3	1	1	2	355387	356237	357286	850	3	2
3	1	0	1	2	359818	360884	361934	1066	3	2
2	4	0	0	1	364467	365551	366599	1084	4	2
3	1	0	0	2	369132	369924	370964	792	3	2
3	1	0	1	2	373497	374458	375496	961	3	2
2	4	0	1	1	378028	378933	379978	905	4	2
1	3	0	0	1	382510	383417	384459	907	3	2
4	2	0	0	2	386992	387850	388891	858	4	2
2	4	0	0	2	391424	392620	393656	1196	4	2
1	3	1	0	1	396189	397013	398055	824	3	2
4	2	0	0	1	400587	401812	402853	1225	4	2
1	3	0	0	2	405385	406347	407385	962	3	2
1	3	1	1	1	409917	411198	412233	1281	3	2
2	4	1	0	2	414765	415915	416964	1150	4	2
3	1	0	0	nan	419497	nan	nan	nan	3	2
3	1	0	0	1	425561	426399	427444	838	3	2
3	1	1	1	1	429993	430822	431859	829	3	2
3	1	0	0	2	434391	435245	436291	854	3	2
3	1	0	1	2	438823	439475	440522	652	3	2
2	4	1	1	1	443055	443786	444821	731	4	2
3	1	1	1	2	447353	448159	449203	806	3	2
1	3	0	0	1	451735	452470	453518	735	3	2
2	4	0	0	2	456050	456863	457899	813	4	2
3	1	1	1	1	460432	461296	462331	864	3	2
2	4	0	0	2	464864	465404	466446	540	4	2
1	3	1	1	1	468995	469583	470628	588	3	2
1	3	0	0	1	473177	474342	475376	1165	3	2
4	2	1	1	1	477909	478521	479558	612	4	2
2	4	1	0	2	482091	482812	483857	721	4	2
3	1	0	0	2	486389	487072	488122	683	3	2
4	2	0	0	1	490654	491211	492254	557	4	2
1	3	1	1	1	494786	495421	496469	635	3	2
3	1	1	1	2	499001	499814	500851	813	3	2
4	2	0	0	1	503383	504237	505282	854	4	2
3	1	1	1	2	507815	508579	509614	764	3	2
3	1	0	1	2	512146	512860	513896	714	3	2
4	2	1	1	1	516445	517049	518094	604	4	2
4	2	0	1	2	520643	521807	522843	1164	4	2
4	2	0	1	1	525375	526332	527374	957	4	2
2	4	1	0	2	529907	530521	531556	614	4	2
4	2	0	1	2	534105	535157	536204	1052	4	2
3	1	1	1	1	538737	539662	540703	925	3	2
7	8	0	1	1	548283	549331	550366	1048	6	1
6	5	1	1	2	552898	553734	554781	836	5	1
6	5	1	1	1	557313	558259	559296	946	5	1
6	5	0	0	2	561828	562834	563878	1006	5	1
5	6	1	1	1	566410	567786	568826	1376	5	1
5	6	1	1	2	571358	572423	573458	1065	5	1
8	7	1	1	1	575990	577039	578089	1049	6	1
8	7	1	1	1	580622	581706	582754	1084	6	1
7	8	1	0	2	585287	586342	587386	1055	6	1
5	6	0	0	2	589935	590867	591917	932	5	1
6	5	1	1	1	594450	595412	596449	962	5	1
8	7	0	1	2	598998	600150	601197	1152	6	1
8	7	0	1	nan	603730	nan	nan	nan	6	1
8	7	0	1	2	609794	610511	611560	717	6	1
6	5	0	1	1	614093	614802	615842	709	5	1
8	7	0	0	1	618375	619185	620224	810	6	1
5	6	0	1	2	622756	623324	624372	568	5	1
5	6	0	0	1	626905	627584	628621	679	5	1
6	5	0	1	1	631153	631713	632753	560	5	1
8	7	0	1	1	635302	636248	637284	946	6	1
7	8	0	0	2	639817	640651	641699	834	6	1
5	6	1	0	1	644232	645075	646114	843	5	1
7	8	1	1	2	648647	649630	650679	983	6	1
5	6	0	0	2	653212	654043	655078	831	5	1
8	7	1	0	1	657610	658344	659393	734	6	1
5	6	1	0	2	661925	662665	663708	740	5	1
5	6	1	1	1	666241	667068	668106	827	5	1
7	8	1	0	1	670639	671431	672472	792	6	1
6	5	1	1	2	675004	675803	676853	799	5	1
8	7	0	0	1	679386	680196	681235	810	6	1
7	8	1	0	2	683767	684924	685967	1157	6	1
7	8	0	0	1	688499	689774	690815	1275	6	1
8	7	0	1	2	693347	694390	695430	1043	6	1
8	7	0	1	2	697962	698793	699828	831	6	1
8	7	0	1	1	702361	702840	703877	479	6	1
7	8	1	0	2	706409	707639	708675	1230	6	1
6	5	1	0	1	711208	711970	713007	762	5	1
8	7	0	1	1	715539	716210	717255	671	6	1
8	7	0	1	2	719788	720510	721554	722	6	1
7	8	1	0	1	724086	724791	725836	705	6	1
6	5	0	1	2	728368	728960	730001	592	5	1
5	6	0	0	1	732533	733240	734282	707	5	1
7	8	1	0	1	736815	737734	738781	919	6	1
7	8	1	0	2	741313	742279	743329	966	6	1
6	5	0	1	1	745862	746499	747544	637	5	1
6	5	0	1	2	750093	751085	752126	992	5	1
5	6	1	0	1	754658	755417	756458	759	5	1
6	5	1	1	1	758990	759759	760806	769	5	1
7	8	1	0	1	763339	764162	765205	823	6	1
6	5	1	1	2	767737	768555	769603	818	5	1
7	8	0	0	1	772135	773029	774068	894	6	1
6	5	0	1	1	776617	777585	778633	968	5	1
6	5	1	1	1	781165	782486	783531	1321	5	1
5	6	1	1	1	786064	787398	788446	1334	5	1
8	7	0	0	2	790979	791801	792845	822	6	1
7	8	1	0	1	795377	796814	797859	1437	6	1
5	6	0	0	2	800408	801309	802358	901	5	1
5	6	1	1	1	804890	805519	806556	629	5	1
8	7	0	1	2	809089	809912	810955	823	6	1
5	6	0	1	1	813504	814386	815436	882	5	1
7	8	0	1	2	817969	818565	819601	596	6	1
7	5	1	1	1	822134	823121	824166	987	7	2
5	7	1	1	2	826699	827575	828615	876	7	2
5	7	1	0	1	831164	831957	832997	793	7	2
5	7	1	1	1	835529	836564	837612	1035	7	2
7	5	1	1	2	840144	840855	841893	711	7	2
7	5	1	1	1	844426	845106	846142	680	7	2
5	7	1	0	2	848674	849610	850657	936	7	2
5	7	0	0	1	853189	854003	855039	814	7	2
7	5	1	1	2	857571	858325	859370	754	7	2
5	7	1	0	1	861903	862779	863819	876	7	2
5	7	0	1	2	866351	867132	868167	781	7	2
7	5	1	0	1	870700	871871	872915	1171	7	2
7	5	1	1	2	875448	876416	877464	968	7	2
7	5	1	1	2	879996	881155	882195	1159	7	2
5	7	1	0	2	884728	886159	887194	1431	7	2
7	5	1	1	2	889726	891050	892092	1324	7	2
5	7	0	1	1	894624	895444	896490	820	7	2
7	5	1	1	2	899023	899999	901039	976	7	2
7	5	1	1	1	903571	904433	905470	862	7	2
5	7	1	1	1	908003	908989	910035	986	7	2
7	5	0	0	2	912584	913138	914184	554	7	2
7	5	1	1	1	916716	917399	918449	683	7	2
5	7	0	1	2	920981	921700	922747	719	7	2
7	5	0	1	1	925280	926246	927296	966	7	2
5	7	0	1	2	929828	930436	931478	608	7	2
5	7	0	0	1	934027	934900	935943	873	7	2
5	7	1	1	2	938475	939232	940274	757	7	2
7	5	1	1	2	942807	943818	944856	1011	7	2
5	7	0	1	1	947388	948364	949404	976	7	2
7	5	0	1	1	951937	952920	953969	983	7	2
11	12	1	0	1	961533	962377	963416	844	9	1
11	12	1	0	1	965948	966922	967964	974	9	1
10	9	1	0	2	970513	971315	972363	802	8	1
12	11	1	1	2	974895	975992	977028	1097	9	1
9	10	0	1	2	979577	980426	981476	849	8	1
10	9	1	1	2	984008	985317	986358	1309	8	1
9	10	1	1	1	988890	989781	990823	891	8	1
10	9	1	1	1	993355	994448	995488	1093	8	1
10	9	0	0	2	998020	998821	999869	801	8	1
10	9	1	1	2	1002402	1003447	1004484	1045	8	1
9	10	1	1	2	1007033	1008175	1009216	1142	8	1
11	12	0	0	1	1011748	1012883	1013931	1135	9	1
9	10	1	0	2	1016463	1017612	1018663	1149	8	1
11	12	0	1	2	1021195	1022310	1023361	1115	9	1
10	9	1	0	1	1025893	1027191	1028226	1298	8	1
10	9	0	1	1	1030758	1032083	1033124	1325	8	1
9	10	1	0	1	1035656	1036648	1037689	992	8	1
11	12	1	1	1	1040238	1041245	1042287	1007	9	1
11	12	1	0	1	1044836	1045750	1046786	914	9	1
10	9	1	1	1	1049318	1050408	1051451	1090	8	1
12	11	0	1	2	1053983	1054954	1055999	971	9	1
12	11	0	1	1	1058531	1059703	1060747	1172	9	1
11	12	1	0	1	1063280	1064127	1065162	847	9	1
9	10	1	1	2	1067695	1068755	1069794	1060	8	1
12	11	0	1	1	1072326	1073382	1074426	1056	9	1
10	9	0	1	1	1076958	1078009	1079057	1051	8	1
9	10	1	0	1	1081590	1083043	1084089	1453	8	1
11	12	1	0	1	1086638	1087681	1088720	1043	9	1
12	11	1	0	1	1091253	1092613	1093652	1360	9	1
10	9	0	1	2	1096184	1096996	1098034	812	8	1
10	9	1	1	1	1100566	1101704	1102749	1138	8	1
9	10	1	1	1	1105281	1106209	1107247	928	8	1
12	11	0	1	2	1109779	1110795	1111845	1016	9	1
9	10	0	0	1	1114378	1115087	1116127	709	8	1
11	12	1	1	1	1118660	1119470	1120509	810	9	1
12	11	1	0	2	1123041	1123710	1124757	669	9	1
12	11	0	1	1	1127306	1128194	1129239	888	9	1
12	11	0	1	2	1131771	1132658	1133704	887	9	1
11	12	1	1	1	1136236	1137488	1138536	1252	9	1
11	12	1	0	1	1141068	1141779	1142817	711	9	1
9	10	1	0	2	1145350	1145999	1147049	649	8	1
9	10	1	0	2	1149582	1150697	1151748	1115	8	1
9	10	1	1	1	1154280	1155354	1156396	1074	8	1
11	12	0	0	1	1158928	1159798	1160844	870	9	1
12	11	1	1	2	1163377	1164374	1165409	997	9	1
9	10	1	0	1	1167942	1168777	1169824	835	8	1
10	9	0	1	2	1172357	1173323	1174373	966	8	1
12	11	0	1	1	1176905	1177889	1178938	984	9	1
10	9	1	1	2	1181470	1182476	1183519	1006	8	1
11	12	1	0	2	1186052	1187113	1188151	1061	9	1
12	11	1	0	2	1190700	1191547	1192583	847	9	1
9	10	1	1	2	1195115	1196296	1197331	1181	8	1
11	12	1	0	1	1199863	1200639	1201679	776	9	1
12	11	0	1	2	1204212	1205591	1206628	1379	9	1
12	11	0	1	1	1209177	1210157	1211193	980	9	1
9	10	0	1	2	1213725	1214540	1215574	815	8	1
10	9	1	1	1	1218107	1218811	1219856	704	8	1
10	9	1	1	2	1222405	1223285	1224321	880	8	1
12	11	0	1	1	1226854	1227729	1228770	875	9	1
11	12	1	0	2	1231302	1231858	1232901	556	9	1
9	11	1	1	2	1235434	1236698	1237733	1264	10	2
11	9	1	0	1	1240265	1241254	1242298	989	10	2
9	11	1	1	2	1244830	1245922	1246963	1092	10	2
11	9	1	1	2	1249495	1250437	1251478	942	10	2
11	9	1	1	2	1254010	1254891	1255926	881	10	2
9	11	1	1	2	1258459	1259701	1260741	1242	10	2
11	9	0	1	2	1263274	1264450	1265490	1176	10	2
9	11	0	1	1	1268022	1269087	1270121	1065	10	2
9	11	1	1	2	1272654	1273673	1274720	1019	10	2
11	9	1	1	1	1277252	1278372	1279418	1120	10	2
11	9	1	1	1	1281950	1283090	1284133	1140	10	2
9	11	1	1	1	1286665	1288062	1289098	1397	10	2
9	11	1	1	1	1291630	1292689	1293729	1059	10	2
11	9	0	0	2	1296262	1297102	1298144	840	10	2
11	9	1	1	2	1300693	1301851	1302893	1158	10	2
9	11	1	0	2	1305425	1306682	1307724	1257	10	2
11	9	0	0	1	1310257	1310882	1311923	625	10	2
9	11	0	1	2	1314455	1315265	1316304	810	10	2
11	9	1	1	1	1318854	1320045	1321086	1191	10	2
9	11	1	1	1	1323618	1324469	1325518	851	10	2
11	9	1	1	2	1328050	1328791	1329833	741	10	2
9	11	1	1	2	1332365	1333652	1334698	1287	10	2
11	9	1	1	1	1337230	1338493	1339529	1263	10	2
11	9	1	1	2	1342062	1342826	1343861	764	10	2
11	9	1	1	2	1346394	1347178	1348226	784	10	2
9	11	1	1	1	1350759	1351674	1352708	915	10	2
9	11	1	1	1	1355240	1356158	1357206	918	10	2
9	11	1	1	2	1359739	1360450	1361488	711	10	2
11	9	0	0	2	1364020	1365149	1366186	1129	10	2
9	11	1	0	1	1368735	1369694	1370735	959	10	2
