# Supplementary material for: Publisher Correction: Learning relative values in the striatum induces violations of normative decision making
Source: Nat Commun. 2019 Jun 27;10:2833. doi: 10.1038/s41467-019-10718-8 (PMC6597713; doi:10.1038/s41467-019-10718-8)
Supplement: Supplementary file 1 — Supplementary Figures [file 41467_2019_10718_MOESM1_ESM.zip › exp2/vp01.dat]

stim_left	stim_right	bait_left	bait_right	choice	stim_onset	resp_onset	outcome_onset	RT	trl_type	block
3	4	1	1	2	9017	9679	13217	662	2	1
1	2	1	1	1	18250	19015	22567	765	1	1
1	2	0	1	1	27600	28413	31950	813	1	1
1	2	1	1	2	36983	37694	41233	711	1	1
2	1	0	1	2	46266	47137	50683	871	1	1
3	4	0	1	2	55716	56494	60032	778	2	1
1	2	0	0	2	65066	66236	69782	1170	1	1
2	1	0	1	2	74815	75859	79398	1044	1	1
4	3	0	1	1	84432	85482	89032	1050	2	1
4	3	0	1	2	94065	95133	98681	1068	2	1
1	2	1	0	2	103715	104815	108364	1100	1	1
4	3	0	1	2	113398	114405	117948	1007	2	1
3	4	1	1	1	122981	124328	127864	1347	2	1
1	2	1	1	1	132897	134159	137697	1262	1	1
3	4	1	0	1	142730	143848	147397	1118	2	1
1	2	0	0	1	152430	153236	156780	806	1	1
3	4	0	1	2	161813	162669	166213	856	2	1
2	1	1	0	2	171246	172202	175746	956	1	1
2	1	0	1	2	180779	181801	185346	1022	1	1
2	1	0	1	1	190379	191335	194879	956	1	1
3	4	1	1	1	199912	200971	204512	1059	2	1
2	1	0	1	2	209545	210233	213778	688	1	1
2	1	1	1	2	218812	219769	223312	957	1	1
2	1	0	1	2	228345	228973	232511	628	1	1
3	4	0	0	1	237545	238564	242111	1019	2	1
1	2	0	1	2	247144	247993	251544	849	1	1
4	3	0	1	2	256577	257680	261227	1103	2	1
1	2	0	1	1	266261	267158	270694	897	1	1
3	4	1	0	1	275727	276757	280294	1030	2	1
4	3	0	0	2	285327	286218	289760	891	2	1
3	4	0	1	1	294793	295686	299226	893	2	1
2	1	1	1	2	304260	305136	308676	876	1	1
4	3	0	0	2	313709	314559	318109	850	2	1
4	3	0	0	2	323142	324006	327542	864	2	1
2	1	1	1	2	332576	333599	337142	1023	1	1
2	1	0	1	2	342175	343000	346542	825	1	1
4	3	1	1	1	351575	352386	355925	811	2	1
1	2	1	1	2	360958	362134	365675	1176	1	1
2	1	1	0	2	370708	372001	375541	1293	1	1
3	4	0	1	1	380574	381801	385341	1227	2	1
3	4	0	0	1	390374	391358	394907	984	2	1
3	4	1	0	1	399941	400956	404507	1015	2	1
2	1	1	1	2	409540	410392	413940	852	1	1
4	3	0	0	2	418973	419843	423390	870	2	1
1	2	1	1	1	428423	429294	432840	871	1	1
1	2	1	0	1	437873	438817	442356	944	1	1
3	4	0	0	1	447389	448294	451839	905	2	1
1	2	1	0	1	456872	457804	461356	932	1	1
4	3	0	1	2	466389	467221	470772	832	2	1
4	3	0	0	2	475805	476835	480372	1030	2	1
3	4	0	1	1	485405	486480	490022	1075	2	1
4	3	0	1	2	495055	496135	499671	1080	2	1
1	2	0	0	1	504705	505545	509088	840	1	1
4	3	0	0	2	514121	514993	518538	872	2	1
3	4	1	0	1	523571	524477	528021	906	2	1
4	3	0	0	2	533054	533832	537371	778	2	1
1	2	1	0	1	542404	543327	546870	923	1	1
4	3	0	1	2	551903	552723	556270	820	2	1
2	1	0	1	2	561303	562198	565736	895	1	1
2	1	1	0	2	570770	571794	575336	1024	1	1
1	3	1	1	1	580369	581248	584786	879	3	2
4	2	0	1	2	589819	591274	594819	1455	4	2
4	2	0	1	2	599852	601175	604719	1323	4	2
1	3	1	1	2	609752	610900	614452	1148	3	2
4	2	1	1	2	619485	620574	624118	1089	4	2
2	4	0	0	1	629152	630355	633901	1203	4	2
2	4	1	0	1	638935	639978	643518	1043	4	2
2	4	0	1	1	648551	649541	653084	990	4	2
3	1	0	0	2	658117	658957	662501	840	3	2
4	2	0	0	2	667534	668732	672284	1198	4	2
4	2	1	0	2	677317	678294	681834	977	4	2
2	4	0	0	1	686867	687984	691533	1117	4	2
1	3	1	0	2	696567	697509	701050	942	3	2
2	4	1	0	1	706083	707106	710650	1023	4	2
1	3	1	1	2	715683	716657	720199	974	3	2
1	3	1	1	2	725232	726217	729766	985	3	2
1	3	1	1	2	734799	735549	739099	750	3	2
2	4	0	1	1	744132	745102	748649	970	4	2
4	2	1	1	2	753682	754636	758182	954	4	2
1	3	1	1	2	763215	763981	767531	766	3	2
3	1	0	1	1	772565	773541	777081	976	3	2
2	4	0	0	1	782114	782987	786531	873	4	2
3	1	0	0	1	791564	792454	795997	890	3	2
3	1	0	1	1	801031	802189	805730	1158	3	2
2	4	0	1	1	810764	811784	815330	1020	4	2
1	3	0	0	2	820363	821179	824730	816	3	2
4	2	0	0	2	829763	830817	834363	1054	4	2
2	4	0	0	1	839396	840504	844046	1108	4	2
1	3	1	0	2	849079	849979	853529	900	3	2
4	2	0	0	1	858562	859805	863346	1243	4	2
1	3	0	0	2	868379	869251	872795	872	3	2
1	3	1	1	2	877829	878654	882195	825	3	2
2	4	1	0	2	887228	888242	891778	1014	4	2
3	1	0	0	1	896812	897802	901345	990	3	2
3	1	1	1	1	906378	907333	910878	955	3	2
3	1	0	0	1	915911	916856	920394	945	3	2
3	1	0	1	2	925428	926385	929927	957	3	2
2	4	1	1	1	934961	936173	939710	1212	4	2
3	1	1	1	1	944744	945716	949260	972	3	2
1	3	0	0	2	954293	955179	958727	886	3	2
2	4	0	0	1	963760	964781	968326	1021	4	2
3	1	1	1	1	973360	974338	977876	978	3	2
2	4	0	0	2	982909	983812	987359	903	4	2
1	3	1	1	2	992393	993348	996892	955	3	2
1	3	0	0	2	1001926	1002763	1006309	837	3	2
4	2	1	1	2	1011342	1012350	1015892	1008	4	2
2	4	1	0	1	1020925	1022312	1025858	1387	4	2
3	1	0	0	1	1030892	1031883	1035425	991	3	2
4	2	0	0	2	1040458	1041693	1045241	1235	4	2
1	3	1	1	2	1050274	1051148	1054691	874	3	2
3	1	1	1	1	1059724	1060774	1064324	1050	3	2
4	2	0	0	2	1069357	1070194	1073740	837	4	2
3	1	1	1	1	1078774	1079703	1083240	929	3	2
3	1	0	1	1	1088273	1089187	1092723	914	3	2
4	2	1	1	2	1097757	1099173	1102723	1416	4	2
4	2	0	1	2	1107773	1108581	1112123	808	4	2
4	2	0	1	2	1117156	1118168	1121706	1012	4	2
2	4	1	0	1	1126739	1127616	1131156	877	4	2
4	2	0	1	2	1136189	1137168	1140705	979	4	2
3	1	1	1	1	1145739	1146645	1150189	906	3	2
7	8	0	1	2	1160255	1161360	1164905	1105	6	1
6	5	1	1	2	1169938	1171223	1174771	1285	5	1
6	5	1	1	2	1179805	1181241	1184788	1436	5	1
6	5	0	0	2	1189854	1190650	1194188	796	5	1
5	6	1	1	1	1199221	1200662	1204204	1441	5	1
5	6	1	1	1	1209254	1210324	1213870	1070	5	1
8	7	1	1	2	1218904	1220171	1223720	1267	6	1
8	7	1	1	1	1228753	1230140	1233687	1387	6	1
7	8	1	0	1	1238720	1240004	1243553	1284	6	1
5	6	0	0	1	1248586	1249455	1253003	869	5	1
6	5	1	1	2	1258036	1258695	1262236	659	5	1
8	7	0	1	1	1267269	1268458	1272002	1189	6	1
8	7	0	1	2	1277035	1277757	1281302	722	6	1
6	5	0	1	2	1286335	1287114	1290652	779	5	1
8	7	0	0	1	1295685	1297075	1300618	1390	6	1
5	6	0	1	1	1305651	1306655	1310201	1004	5	1
5	6	0	0	1	1315235	1316366	1319918	1131	5	1
6	5	0	1	2	1324951	1325730	1329267	779	5	1
8	7	0	1	2	1334301	1335507	1339051	1206	6	1
7	8	0	0	1	1344084	1345142	1348684	1058	6	1
5	6	1	0	1	1353717	1355057	1358600	1340	5	1
7	8	1	1	1	1363633	1364659	1368200	1026	6	1
5	6	0	0	1	1373233	1373994	1377533	761	5	1
8	7	1	0	2	1382566	1383551	1387099	985	6	1
5	6	1	0	1	1392133	1393008	1396549	875	5	1
5	6	1	1	1	1401582	1402326	1405866	744	5	1
7	8	1	0	1	1410899	1411829	1415365	930	6	1
6	5	1	1	2	1420399	1421061	1424598	662	5	1
8	7	0	0	2	1429632	1430445	1433982	813	6	1
7	8	1	0	2	1439015	1440355	1443898	1340	6	1
7	8	0	0	1	1448931	1450025	1453564	1094	6	1
8	7	0	1	2	1458598	1459402	1462948	804	6	1
8	7	0	1	2	1467981	1468966	1472514	985	6	1
8	7	0	1	2	1477547	1478426	1481964	879	6	1
7	8	1	0	1	1486997	1487811	1491330	814	6	1
6	5	1	0	2	1496363	1497244	1500780	881	5	1
8	7	0	1	2	1505813	1507272	1510813	1459	6	1
8	7	0	1	2	1515846	1516618	1520163	772	6	1
7	8	1	0	1	1525196	1526533	1530079	1337	6	1
6	5	0	1	2	1535112	1535929	1539479	817	5	1
5	6	0	0	1	1544512	1545566	1549112	1054	5	1
7	8	1	0	2	1554145	1555055	1558595	910	6	1
7	8	1	0	2	1563628	1564735	1568278	1107	6	1
6	5	0	1	2	1573311	1574406	1577945	1095	5	1
6	5	0	1	2	1582978	1583612	1587161	634	5	1
5	6	1	0	1	1592194	1592946	1596494	752	5	1
6	5	1	1	2	1601527	1602211	1605761	684	5	1
7	8	1	0	1	1610794	1612064	1615610	1270	6	1
6	5	1	1	2	1620644	1621214	1624760	570	5	1
7	8	0	0	1	1629793	1630798	1634343	1005	6	1
6	5	0	1	2	1639376	1639971	1643510	595	5	1
6	5	1	1	2	1648543	1649252	1652793	709	5	1
5	6	1	1	1	1657826	1658764	1662309	938	5	1
8	7	0	0	2	1667342	1668619	1672159	1277	6	1
7	8	1	0	1	1677192	1678331	1681875	1139	6	1
5	6	0	0	1	1686909	1687636	1691175	727	5	1
5	6	1	1	1	1696208	1697013	1700558	805	5	1
8	7	0	1	2	1705591	1706464	1710008	873	6	1
5	6	0	1	1	1715041	1715758	1719308	717	5	1
7	8	0	1	1	1724341	1725442	1728991	1101	6	1
7	5	1	1	2	1734024	1734880	1738424	856	7	2
5	7	1	1	1	1743457	1744354	1747890	897	7	2
5	7	1	0	1	1752924	1753757	1757307	833	7	2
5	7	1	1	1	1762340	1762959	1766507	619	7	2
7	5	1	1	1	1771540	1772621	1776156	1081	7	2
7	5	1	1	2	1781190	1781845	1785389	655	7	2
5	7	1	0	1	1790423	1791239	1794789	816	7	2
5	7	0	0	1	1799822	1800473	1804022	651	7	2
7	5	1	1	2	1809056	1809689	1813239	633	7	2
5	7	1	0	1	1818272	1818849	1822389	577	7	2
5	7	0	1	1	1827422	1828245	1831788	823	7	2
7	5	1	0	2	1836822	1837458	1841005	636	7	2
7	5	1	1	2	1846038	1846670	1850221	632	7	2
7	5	1	1	2	1855254	1855916	1859454	662	7	2
5	7	1	0	1	1864488	1865133	1868671	645	7	2
7	5	1	1	2	1873704	1874380	1877921	676	7	2
5	7	0	1	1	1882954	1883678	1887220	724	7	2
7	5	1	1	2	1892254	1892873	1896420	619	7	2
7	5	1	1	2	1901453	1902182	1905720	729	7	2
5	7	1	1	1	1910753	1911637	1915186	884	7	2
7	5	0	0	2	1920219	1920847	1924386	628	7	2
7	5	1	1	2	1929419	1930006	1933552	587	7	2
5	7	0	1	1	1938586	1939216	1942752	630	7	2
7	5	0	1	2	1947785	1948587	1952135	802	7	2
5	7	0	1	1	1957169	1957813	1961352	644	7	2
5	7	0	0	1	1966385	1967067	1970618	682	7	2
5	7	1	1	1	1975651	1976432	1979968	781	7	2
7	5	1	1	2	1985001	1985740	1989284	739	7	2
5	7	0	1	1	1994318	1995029	1998568	711	7	2
7	5	0	1	2	2003601	2004310	2007851	709	7	2
11	12	1	0	2	2017917	2018951	2022500	1034	9	1
11	12	1	0	1	2027533	2028191	2031733	658	9	1
10	9	1	0	2	2036767	2037896	2041433	1129	8	1
12	11	1	1	2	2046466	2047804	2051350	1338	9	1
9	10	0	1	2	2056383	2057422	2060966	1039	8	1
10	9	1	1	1	2065999	2067370	2070916	1371	8	1
9	10	1	1	2	2075949	2076945	2080482	996	8	1
10	9	1	1	1	2085515	2086756	2090299	1241	8	1
10	9	0	0	1	2095332	2096495	2100032	1163	8	1
10	9	1	1	1	2105065	2106200	2109748	1135	8	1
9	10	1	1	2	2114781	2115727	2119265	946	8	1
11	12	0	0	1	2124298	2125287	2128831	989	9	1
9	10	1	0	2	2133864	2135086	2138631	1222	8	1
11	12	0	1	1	2143664	2144562	2148097	898	9	1
10	9	1	0	1	2153130	2153998	2157547	868	8	1
10	9	0	1	1	2162580	2163459	2166997	879	8	1
9	10	1	0	2	2172030	2172964	2176513	934	8	1
11	12	1	1	1	2181546	2182567	2186113	1021	9	1
11	12	1	0	1	2191146	2191953	2195496	807	9	1
10	9	1	1	1	2200529	2201387	2204929	858	8	1
12	11	0	1	2	2209962	2211062	2214612	1100	9	1
12	11	0	1	2	2219645	2220584	2224129	939	9	1
11	12	1	0	1	2229162	2229978	2233528	816	9	1
9	10	1	1	2	2238562	2239460	2243011	898	8	1
12	11	0	1	2	2248045	2249198	2252745	1153	9	1
10	9	0	1	1	2257778	2258515	2262061	737	8	1
9	10	1	0	2	2267094	2267907	2271444	813	8	1
11	12	1	0	1	2276477	2277124	2280661	647	9	1
12	11	1	0	2	2285694	2286374	2289910	680	9	1
10	9	0	1	1	2294944	2295777	2299327	833	8	1
10	9	1	1	2	2304360	2305166	2308710	806	8	1
9	10	1	1	2	2313743	2314817	2318360	1074	8	1
12	11	0	1	2	2323393	2324212	2327759	819	9	1
9	10	0	0	2	2332793	2333727	2337276	934	8	1
11	12	1	1	1	2342309	2343316	2346859	1007	9	1
12	11	1	0	2	2351892	2352707	2356259	815	9	1
12	11	0	1	2	2361292	2361993	2365542	701	9	1
12	11	0	1	2	2370575	2371271	2374808	696	9	1
11	12	1	1	1	2379841	2380641	2384191	800	9	1
11	12	1	0	2	2389225	2390114	2393658	889	9	1
9	10	1	0	1	2398691	2399711	2403258	1020	8	1
9	10	1	0	2	2408291	2409280	2412824	989	8	1
9	10	1	1	2	2417857	2418607	2422157	750	8	1
11	12	0	0	1	2427190	2428306	2431857	1116	9	1
12	11	1	1	2	2436890	2437529	2441073	639	9	1
9	10	1	0	2	2446106	2446813	2450356	707	8	1
10	9	0	1	2	2455390	2456276	2459823	886	8	1
12	11	0	1	2	2464856	2465769	2469306	913	9	1
10	9	1	1	1	2474339	2475588	2479139	1249	8	1
11	12	1	0	1	2484172	2485068	2488605	896	9	1
12	11	1	0	2	2493639	2494583	2498122	944	9	1
9	10	1	1	2	2503155	2503864	2507405	709	8	1
11	12	1	0	1	2512438	2513232	2516771	794	9	1
12	11	0	1	2	2521805	2522540	2526088	735	9	1
12	11	0	1	2	2531121	2531940	2535488	819	9	1
9	10	0	1	2	2540521	2541756	2545304	1235	8	1
10	9	1	1	1	2550337	2551315	2554854	978	8	1
10	9	1	1	1	2559887	2561130	2564670	1243	8	1
12	11	0	1	2	2569703	2570786	2574337	1083	9	1
11	12	1	0	1	2579370	2580286	2583836	916	9	1
9	11	1	1	2	2588870	2589808	2593353	938	10	2
11	9	1	0	1	2598386	2599109	2602653	723	10	2
9	11	1	1	2	2607686	2608541	2612086	855	10	2
11	9	1	1	1	2617119	2617948	2621485	829	10	2
11	9	1	1	1	2626519	2627275	2630819	756	10	2
9	11	1	1	2	2635852	2636763	2640302	911	10	2
11	9	0	1	1	2645335	2646537	2650085	1202	10	2
9	11	0	1	2	2655118	2655688	2659235	570	10	2
9	11	1	1	2	2664268	2664834	2668384	566	10	2
11	9	1	1	1	2673418	2674139	2677684	721	10	2
11	9	1	1	1	2682717	2683598	2687134	881	10	2
9	11	1	1	2	2692167	2692865	2696417	698	10	2
9	11	1	1	2	2701450	2702092	2705633	642	10	2
11	9	0	0	1	2710667	2711509	2715050	842	10	2
11	9	1	1	1	2720083	2721009	2724550	926	10	2
9	11	1	0	2	2729583	2730175	2733716	592	10	2
11	9	0	0	1	2738749	2739450	2742999	701	10	2
9	11	0	1	2	2748032	2748793	2752332	761	10	2
11	9	1	1	1	2757365	2758263	2761799	898	10	2
9	11	1	1	2	2766832	2767563	2771098	731	10	2
11	9	1	1	2	2776132	2777134	2780682	1002	10	2
9	11	1	1	2	2785715	2786520	2790065	805	10	2
11	9	1	1	nan	2795098	nan	nan	nan	10	2
11	9	1	1	1	2806164	2807414	2810964	1250	10	2
11	9	1	1	1	2815997	2816614	2820164	617	10	2
11	9	1	1	1	2825197	2825937	2829480	740	10	2
9	11	1	1	2	2834514	2835519	2839063	1005	10	2
9	11	1	1	2	2844097	2845034	2848580	937	10	2
9	11	1	1	2	2853613	2854376	2857913	763	10	2
11	9	0	0	1	2862946	2863645	2867196	699	10	2
9	11	1	0	2	2872229	2873123	2876662	894	10	2
