# Supplementary material for: Publisher Correction: Learning relative values in the striatum induces violations of normative decision making
Source: Nat Commun. 2019 Jun 27;10:2833. doi: 10.1038/s41467-019-10718-8 (PMC6597713; doi:10.1038/s41467-019-10718-8)
Supplement: Supplementary file 1 — Supplementary Figures [file 41467_2019_10718_MOESM1_ESM.zip › exp2/vp02.dat]

stim_left	stim_right	bait_left	bait_right	choice	stim_onset	resp_onset	outcome_onset	RT	trl_type	block
3	4	1	1	2	9018	9785	13335	767	2	1
1	2	1	1	1	18368	19085	22635	717	1	1
1	2	0	1	1	27668	28500	32051	832	1	1
1	2	1	1	2	37084	38014	41551	930	1	1
2	1	0	1	1	46584	47583	51134	999	1	1
3	4	0	1	2	56167	57232	60784	1065	2	1
1	2	0	0	1	65817	67195	70733	1378	1	1
2	1	0	1	nan	75767	nan	nan	nan	1	1
2	1	0	1	2	86833	87784	91333	951	1	1
4	3	0	1	1	96366	97298	100849	932	2	1
4	3	0	1	2	105883	106592	110132	709	2	1
1	2	1	0	2	115166	116147	119682	981	1	1
4	3	0	1	2	124715	125624	129165	909	2	1
3	4	1	1	2	134199	135364	138915	1165	2	1
1	2	1	1	2	143948	144814	148365	866	1	1
3	4	1	0	2	153398	154195	157731	797	2	1
1	2	0	0	2	162764	163854	167398	1090	1	1
3	4	0	1	2	172431	173466	177014	1035	2	1
2	1	1	0	2	182047	183323	186864	1276	1	1
2	1	0	1	2	191897	193160	196697	1263	1	1
2	1	0	1	2	201730	202585	206130	855	1	1
3	4	1	1	2	211163	212074	215613	911	2	1
2	1	0	1	1	220646	221896	225446	1250	1	1
2	1	1	1	2	230479	231404	234946	925	1	1
2	1	0	1	2	239979	240778	244329	799	1	1
3	4	0	0	2	249362	250113	253662	751	2	1
1	2	0	1	2	258695	259726	263262	1031	1	1
4	3	0	1	2	268295	269290	272828	995	2	1
1	2	0	1	2	277862	279277	282828	1415	1	1
3	4	1	0	2	287878	288653	292195	775	2	1
4	3	0	0	2	297228	298247	301794	1019	2	1
3	4	0	1	2	306828	307581	311127	753	2	1
2	1	1	1	2	316161	317085	320627	924	1	1
4	3	0	0	2	325660	326637	330177	977	2	1
4	3	0	0	2	335210	335955	339493	745	2	1
2	1	1	1	2	344527	345368	348910	841	1	1
2	1	0	1	2	353943	354855	358393	912	1	1
4	3	1	1	2	363426	364569	368109	1143	2	1
1	2	1	1	2	373143	374406	377942	1263	1	1
2	1	1	0	2	382975	383764	387309	789	1	1
3	4	0	1	2	392342	393087	396625	745	2	1
3	4	0	0	2	401659	402395	405942	736	2	1
3	4	1	0	2	410975	411820	415358	845	2	1
2	1	1	1	2	420391	421215	424758	824	1	1
4	3	0	0	2	429791	430808	434358	1017	2	1
1	2	1	1	2	439391	440679	444224	1288	1	1
1	2	1	0	1	449257	450469	454007	1212	1	1
3	4	0	0	1	459057	460209	463757	1152	2	1
1	2	1	0	1	468790	469932	473473	1142	1	1
4	3	0	1	2	478507	479303	482840	796	2	1
4	3	0	0	2	487873	488747	492290	874	2	1
3	4	0	1	1	497323	498054	501606	731	2	1
4	3	0	1	2	506639	507485	511023	846	2	1
1	2	0	0	2	516056	516838	520389	782	1	1
4	3	0	0	1	525422	526919	530455	1497	2	1
3	4	1	0	2	535489	536793	540338	1304	2	1
4	3	0	0	1	545372	546545	550088	1173	2	1
1	2	1	0	1	555121	556361	559905	1240	1	1
4	3	0	1	1	564938	566154	569704	1216	2	1
2	1	0	1	2	574738	575672	579221	934	1	1
2	1	1	0	2	584254	585063	588604	809	1	1
1	3	1	1	2	593637	594587	598137	950	3	2
4	2	0	1	2	603170	604256	607803	1086	4	2
4	2	0	1	1	612837	614291	617837	1454	4	2
1	3	1	1	2	622870	624080	627620	1210	3	2
4	2	1	1	2	632653	634044	637586	1391	4	2
2	4	0	0	1	642619	643537	647086	918	4	2
2	4	1	0	1	652119	653155	656702	1036	4	2
2	4	0	1	2	661735	662974	666519	1239	4	2
3	1	0	0	2	671552	672870	676418	1318	3	2
4	2	0	0	2	681452	682691	686235	1239	4	2
4	2	1	0	2	691268	692193	695735	925	4	2
2	4	0	0	2	700768	701965	705501	1197	4	2
1	3	1	0	1	710534	711221	714767	687	3	2
2	4	1	0	1	719801	720978	724517	1177	4	2
1	3	1	1	1	729550	730978	734517	1428	3	2
1	3	1	1	1	739550	740443	743983	893	3	2
1	3	1	1	1	749017	750333	753883	1316	3	2
2	4	0	1	nan	758916	nan	nan	nan	4	2
2	4	0	1	1	769999	770867	774416	868	4	2
4	2	1	1	1	779449	780226	783766	777	4	2
1	3	1	1	1	788799	789886	793432	1087	3	2
3	1	0	1	2	798465	799575	803115	1110	3	2
2	4	0	0	1	808148	809281	812832	1133	4	2
3	1	0	0	1	817865	818652	822198	787	3	2
3	1	0	1	1	827231	828340	831881	1109	3	2
2	4	0	1	2	836914	838347	841898	1433	4	2
1	3	0	0	1	846964	847961	851497	997	3	2
4	2	0	0	2	856531	857381	860931	850	4	2
2	4	0	0	1	865964	866841	870380	877	4	2
1	3	1	0	1	875430	876636	880180	1206	3	2
4	2	0	0	2	885213	886300	889846	1087	4	2
1	3	0	0	1	894880	895844	899380	964	3	2
1	3	1	1	1	904413	905493	909029	1080	3	2
2	4	1	0	2	914063	915059	918596	996	4	2
3	1	0	0	2	923646	924540	928079	894	3	2
3	1	1	1	2	933112	934223	937762	1111	3	2
3	1	0	0	2	942795	943812	947362	1017	3	2
3	1	0	1	2	952395	953393	956928	998	3	2
2	4	1	1	2	961961	963099	966645	1138	4	2
3	1	1	1	2	971694	972443	975994	749	3	2
1	3	0	0	1	981028	981944	985494	916	3	2
2	4	0	0	2	990527	991572	995111	1045	4	2
3	1	1	1	2	1000144	1001560	1005110	1416	3	2
2	4	0	0	2	1010143	1011250	1014793	1107	4	2
1	3	1	1	1	1019827	1020960	1024510	1133	3	2
1	3	0	0	1	1029543	1030531	1034076	988	3	2
4	2	1	1	2	1039109	1040033	1043576	924	4	2
2	4	1	0	2	1048609	1050047	1053592	1438	4	2
3	1	0	0	2	1058659	1059690	1063226	1031	3	2
4	2	0	0	2	1068259	1069276	1072825	1017	4	2
1	3	1	1	1	1077858	1078702	1082242	844	3	2
3	1	1	1	2	1087275	1088227	1091775	952	3	2
4	2	0	0	2	1096808	1097775	1101325	967	4	2
3	1	1	1	2	1106358	1107229	1110774	871	3	2
3	1	0	1	2	1115808	1116699	1120241	891	3	2
4	2	1	1	nan	1125274	nan	nan	nan	4	2
4	2	1	1	2	1136340	1136812	1140357	472	4	2
4	2	0	1	2	1145390	1146242	1149790	852	4	2
4	2	0	1	2	1154840	1155660	1159206	820	4	2
2	4	1	0	1	1164240	1165130	1168673	890	4	2
4	2	0	1	2	1173706	1175081	1178623	1375	4	2
3	1	1	1	2	1183656	1184716	1188256	1060	3	2
7	8	0	1	2	1198339	1199459	1203005	1120	6	1
6	5	1	1	1	1208039	1209248	1212788	1209	5	1
6	5	1	1	1	1217822	1218863	1222405	1041	5	1
6	5	0	0	1	1227438	1228395	1231938	957	5	1
5	6	1	1	2	1236971	1237947	1241488	976	5	1
5	6	1	1	2	1246521	1247420	1250971	899	5	1
8	7	1	1	1	1256004	1257029	1260571	1025	6	1
8	7	1	1	1	1265604	1266357	1269904	753	6	1
7	8	1	0	2	1274937	1275801	1279337	864	6	1
5	6	0	0	1	1284370	1285276	1288820	906	5	1
6	5	1	1	1	1293870	1294771	1298320	901	5	1
8	7	0	1	1	1303353	1304161	1307703	808	6	1
8	7	0	1	2	1312736	1313442	1316986	706	6	1
6	5	0	1	1	1322019	1322928	1326469	909	5	1
8	7	0	0	1	1331502	1332407	1335952	905	6	1
5	6	0	1	2	1340985	1342173	1345719	1188	5	1
5	6	0	0	2	1350752	1351583	1355118	831	5	1
6	5	0	1	1	1360151	1360819	1364368	668	5	1
8	7	0	1	2	1369401	1370299	1373834	898	6	1
7	8	0	0	1	1378868	1379677	1383218	809	6	1
5	6	1	0	2	1388251	1389471	1393017	1220	5	1
7	8	1	1	1	1398051	1399118	1402667	1067	6	1
5	6	0	0	2	1407700	1408654	1412200	954	5	1
8	7	1	0	2	1417233	1418146	1421683	913	6	1
5	6	1	0	1	1426717	1427723	1431266	1006	5	1
5	6	1	1	1	1436300	1437237	1440783	937	5	1
7	8	1	0	1	1445816	1447012	1450549	1196	6	1
6	5	1	1	2	1455582	1456457	1459999	875	5	1
8	7	0	0	2	1465032	1465907	1469449	875	6	1
7	8	1	0	2	1474482	1475400	1478949	918	6	1
7	8	0	0	1	1483982	1484842	1488382	860	6	1
8	7	0	1	1	1493415	1494200	1497748	785	6	1
8	7	0	1	1	1502781	1503620	1507165	839	6	1
8	7	0	1	2	1512198	1512902	1516448	704	6	1
7	8	1	0	2	1521481	1522645	1526181	1164	6	1
6	5	1	0	2	1531214	1532335	1535880	1121	5	1
8	7	0	1	2	1540914	1542180	1545730	1266	6	1
8	7	0	1	2	1550763	1551619	1555163	856	6	1
7	8	1	0	1	1560197	1561359	1564896	1162	6	1
6	5	0	1	1	1569930	1571044	1574580	1114	5	1
5	6	0	0	nan	1579613	nan	nan	nan	5	1
5	6	0	0	2	1590679	1591411	1594962	732	5	1
7	8	1	0	1	1599996	1600842	1604379	846	6	1
7	8	1	0	1	1609412	1610149	1613695	737	6	1
6	5	0	1	2	1618728	1619500	1623045	772	5	1
6	5	0	1	1	1628078	1628755	1632295	677	5	1
5	6	1	0	2	1637328	1638527	1642078	1199	5	1
6	5	1	1	2	1647111	1647868	1651411	757	5	1
7	8	1	0	1	1656444	1657261	1660811	817	6	1
6	5	1	1	1	1665844	1666700	1670244	856	5	1
7	8	0	0	1	1675277	1676055	1679594	778	6	1
6	5	0	1	1	1684627	1685651	1689193	1024	5	1
6	5	1	1	2	1694227	1694994	1698543	767	5	1
5	6	1	1	1	1703576	1704705	1708243	1129	5	1
8	7	0	0	2	1713276	1714263	1717809	987	6	1
7	8	1	0	1	1722843	1723554	1727092	711	6	1
5	6	0	0	1	1732126	1733567	1737109	1441	5	1
5	6	1	1	1	1742159	1742889	1746425	730	5	1
8	7	0	1	2	1751459	1752269	1755808	810	6	1
5	6	0	1	1	1760842	1761889	1765425	1047	5	1
7	8	0	1	1	1770458	1771417	1774958	959	6	1
7	5	1	1	1	1779991	1780724	1784274	733	7	2
5	7	1	1	2	1789308	1790159	1793707	851	7	2
5	7	1	0	2	1798741	1799738	1803274	997	7	2
5	7	1	1	2	1808307	1809377	1812924	1070	7	2
7	5	1	1	1	1817957	1818739	1822290	782	7	2
7	5	1	1	2	1827323	1828406	1831957	1083	7	2
5	7	1	0	2	1836990	1838015	1841556	1025	7	2
5	7	0	0	1	1846589	1847534	1851073	945	7	2
7	5	1	1	1	1856106	1856948	1860489	842	7	2
5	7	1	0	2	1865522	1866410	1869956	888	7	2
5	7	0	1	1	1874989	1875893	1879439	904	7	2
7	5	1	0	1	1884472	1885842	1889388	1370	7	2
7	5	1	1	1	1894422	1895232	1898772	810	7	2
7	5	1	1	1	1903805	1904612	1908155	807	7	2
5	7	1	0	2	1913188	1914361	1917904	1173	7	2
7	5	1	1	1	1922938	1923882	1927421	944	7	2
5	7	0	1	2	1932454	1933588	1937137	1134	7	2
7	5	1	1	2	1942170	1943625	1947170	1455	7	2
7	5	1	1	1	1952204	1953309	1956853	1105	7	2
5	7	1	1	2	1961887	1962872	1966420	985	7	2
7	5	0	0	1	1971453	1972158	1975703	705	7	2
7	5	1	1	1	1980736	1981437	1984986	701	7	2
5	7	0	1	2	1990019	1990858	1994402	839	7	2
7	5	0	1	1	1999436	2000397	2003936	961	7	2
5	7	0	1	2	2008969	2009850	2013385	881	7	2
5	7	0	0	2	2018419	2019104	2022652	685	7	2
5	7	1	1	2	2027685	2028365	2031902	680	7	2
7	5	1	1	1	2036935	2037777	2041318	842	7	2
5	7	0	1	2	2046351	2047213	2050751	862	7	2
7	5	0	1	2	2055784	2056814	2060351	1030	7	2
11	12	1	0	2	2070434	2071584	2075134	1150	9	1
11	12	1	0	1	2080167	2081041	2084584	874	9	1
10	9	1	0	2	2089617	2090626	2094167	1009	8	1
12	11	1	1	2	2099200	2100365	2103916	1165	9	1
9	10	0	1	2	2108950	2109936	2113483	986	8	1
10	9	1	1	1	2118516	2119416	2122966	900	8	1
9	10	1	1	2	2127999	2128759	2132299	760	8	1
10	9	1	1	1	2137349	2138226	2141766	877	8	1
10	9	0	0	1	2146799	2147787	2151332	988	8	1
10	9	1	1	1	2156365	2157111	2160648	746	8	1
9	10	1	1	2	2165682	2166462	2169998	780	8	1
11	12	0	0	1	2175031	2176475	2180015	1444	9	1
9	10	1	0	2	2185048	2185820	2189364	772	8	1
11	12	0	1	1	2194414	2195131	2198681	717	9	1
10	9	1	0	1	2203714	2204436	2207981	722	8	1
10	9	0	1	1	2213014	2214064	2217614	1050	8	1
9	10	1	0	1	2222664	2223469	2227013	805	8	1
11	12	1	1	2	2232047	2233107	2236647	1060	9	1
11	12	1	0	2	2241680	2242506	2246046	826	9	1
10	9	1	1	1	2251080	2252013	2255563	933	8	1
12	11	0	1	2	2260596	2261631	2265179	1035	9	1
12	11	0	1	2	2270212	2270989	2274529	777	9	1
11	12	1	0	2	2279562	2280588	2284129	1026	9	1
9	10	1	1	1	2289162	2289935	2293478	773	8	1
12	11	0	1	2	2298512	2299506	2303045	994	9	1
10	9	0	1	1	2308078	2309156	2312695	1078	8	1
9	10	1	0	1	2317728	2318550	2322094	822	8	1
11	12	1	0	1	2327128	2328220	2331761	1092	9	1
12	11	1	0	2	2336794	2337658	2341194	864	9	1
10	9	0	1	1	2346244	2347245	2350794	1001	8	1
10	9	1	1	2	2355827	2356936	2360477	1109	8	1
9	10	1	1	1	2365510	2366385	2369927	875	8	1
12	11	0	1	2	2374960	2376053	2379593	1093	9	1
9	10	0	0	1	2384626	2385327	2388876	701	8	1
11	12	1	1	1	2393909	2394730	2398276	821	9	1
12	11	1	0	2	2403309	2404065	2407609	756	9	1
12	11	0	1	2	2412642	2413626	2417175	984	9	1
12	11	0	1	2	2422209	2423234	2426775	1025	9	1
11	12	1	1	1	2431808	2433012	2436558	1204	9	1
11	12	1	0	1	2441591	2442668	2446208	1077	9	1
9	10	1	0	1	2451241	2452167	2455708	926	8	1
9	10	1	0	1	2460741	2461648	2465191	907	8	1
9	10	1	1	1	2470224	2470916	2474457	692	8	1
11	12	0	0	1	2479491	2480532	2484074	1041	9	1
12	11	1	1	1	2489107	2490036	2493574	929	9	1
9	10	1	0	1	2498607	2499765	2503307	1158	8	1
10	9	0	1	2	2508340	2509240	2512790	900	8	1
12	11	0	1	2	2517823	2518845	2522389	1022	9	1
10	9	1	1	2	2527423	2528376	2531923	953	8	1
11	12	1	0	1	2536956	2537792	2541339	836	9	1
12	11	1	0	2	2546372	2547353	2550889	981	9	1
9	10	1	1	1	2555922	2557002	2560539	1080	8	1
11	12	1	0	1	2565572	2566929	2570472	1357	9	1
12	11	0	1	2	2575505	2576246	2579788	741	9	1
12	11	0	1	1	2584821	2585787	2589338	966	9	1
9	10	0	1	1	2594371	2595162	2598704	791	8	1
10	9	1	1	1	2603737	2604606	2608154	869	8	1
10	9	1	1	2	2613187	2614101	2617637	914	8	1
12	11	0	1	2	2622670	2623454	2627004	784	9	1
11	12	1	0	1	2632037	2632744	2636287	707	9	1
9	11	1	1	2	2641320	2642010	2645553	690	10	2
11	9	1	0	1	2650586	2651537	2655086	951	10	2
9	11	1	1	2	2660119	2660954	2664503	835	10	2
11	9	1	1	1	2669536	2670368	2673919	832	10	2
11	9	1	1	1	2678952	2679678	2683219	726	10	2
9	11	1	1	2	2688252	2688982	2692519	730	10	2
11	9	0	1	2	2697552	2698630	2702168	1078	10	2
9	11	0	1	2	2707202	2708069	2711618	867	10	2
9	11	1	1	2	2716651	2717710	2721251	1059	10	2
11	9	1	1	1	2726284	2727116	2730668	832	10	2
11	9	1	1	1	2735701	2736432	2739967	731	10	2
9	11	1	1	2	2745001	2745919	2749467	918	10	2
9	11	1	1	2	2754500	2755340	2758884	840	10	2
11	9	0	0	2	2763933	2765215	2768767	1282	10	2
11	9	1	1	1	2773800	2774537	2778083	737	10	2
9	11	1	0	2	2783116	2783728	2787266	612	10	2
11	9	0	0	2	2792299	2793037	2796583	738	10	2
9	11	0	1	1	2801616	2802363	2805899	747	10	2
11	9	1	1	1	2810932	2811680	2815216	748	10	2
9	11	1	1	2	2820249	2820890	2824432	641	10	2
11	9	1	1	1	2829465	2830613	2834165	1148	10	2
9	11	1	1	2	2839198	2839943	2843482	745	10	2
11	9	1	1	1	2848515	2849192	2852731	677	10	2
11	9	1	1	1	2857765	2858509	2862048	744	10	2
11	9	1	1	1	2867081	2867722	2871264	641	10	2
9	11	1	1	2	2876297	2877172	2880714	875	10	2
9	11	1	1	2	2885747	2886434	2889980	687	10	2
9	11	1	1	2	2895014	2896215	2899763	1201	10	2
11	9	0	0	1	2904797	2905586	2909130	789	10	2
9	11	1	0	2	2914163	2914920	2918463	757	10	2
