# Supplementary material for: Publisher Correction: Learning relative values in the striatum induces violations of normative decision making
Source: Nat Commun. 2019 Jun 27;10:2833. doi: 10.1038/s41467-019-10718-8 (PMC6597713; doi:10.1038/s41467-019-10718-8)
Supplement: Supplementary file 1 — Supplementary Figures [file 41467_2019_10718_MOESM1_ESM.zip › exp2/vp03.dat]

stim_left	stim_right	bait_left	bait_right	choice	stim_onset	resp_onset	outcome_onset	RT	trl_type	block
3	4	1	1	2	9020	10344	13886	1324	2	1
1	2	1	1	1	18919	20085	23636	1166	1	1
1	2	0	1	nan	28669	nan	nan	nan	1	1
1	2	0	1	1	39736	40630	44169	894	1	1
1	2	1	1	2	49202	50082	53619	880	1	1
2	1	0	1	1	58652	59751	63302	1099	1	1
3	4	0	1	2	68335	69589	73135	1254	2	1
1	2	0	0	2	78168	79368	82918	1200	1	1
2	1	0	1	1	87951	88822	92368	871	1	1
4	3	0	1	1	97401	98481	102017	1080	2	1
4	3	0	1	1	107051	108240	111784	1189	2	1
1	2	1	0	2	116834	117927	121467	1093	1	1
4	3	0	1	1	126500	127669	131217	1169	2	1
3	4	1	1	1	136250	137643	141183	1393	2	1
1	2	1	1	1	146216	147357	150899	1141	1	1
3	4	1	0	1	155933	157045	160583	1112	2	1
1	2	0	0	1	165616	166688	170232	1072	1	1
3	4	0	1	1	175266	176430	179965	1164	2	1
2	1	1	0	2	184999	186226	189765	1227	1	1
2	1	0	1	1	194798	195681	199232	883	1	1
2	1	0	1	2	204281	205185	208731	904	1	1
3	4	1	1	1	213765	215053	218598	1288	2	1
2	1	0	1	2	223631	225004	228548	1373	1	1
2	1	1	1	2	233581	234600	238147	1019	1	1
2	1	0	1	2	243181	244339	247880	1158	1	1
3	4	0	0	1	252914	253664	257214	750	2	1
1	2	0	1	1	262247	263213	266763	966	1	1
4	3	0	1	2	271796	273190	276730	1394	2	1
1	2	0	1	1	281763	282625	286163	862	1	1
3	4	1	0	1	291196	292204	295746	1008	2	1
4	3	0	0	2	300779	302015	305562	1236	2	1
3	4	0	1	1	310596	311599	315145	1003	2	1
2	1	1	1	2	320179	321198	324745	1019	1	1
4	3	0	0	2	329778	330924	334462	1146	2	1
4	3	0	0	nan	339495	nan	nan	nan	2	1
4	3	0	0	2	350561	351628	355178	1067	2	1
2	1	1	1	2	360211	361273	364811	1062	1	1
2	1	0	1	2	369861	370716	374261	855	1	1
4	3	1	1	2	379294	380335	383877	1041	2	1
1	2	1	1	1	388910	389839	393377	929	1	1
2	1	1	0	2	398410	399298	402843	888	1	1
3	4	0	1	1	407876	409053	412593	1177	2	1
3	4	0	0	1	417626	419049	422593	1423	2	1
3	4	1	0	1	427643	428573	432109	930	2	1
2	1	1	1	2	437142	438201	441742	1059	1	1
4	3	0	0	2	446775	447761	451309	986	2	1
1	2	1	1	1	456342	457171	460708	829	1	1
1	2	1	0	1	465742	466586	470125	844	1	1
3	4	0	0	1	475158	476158	479708	1000	2	1
1	2	1	0	1	484741	485557	489108	816	1	1
4	3	0	1	2	494141	495062	498608	921	2	1
4	3	0	0	2	503641	504618	508157	977	2	1
3	4	0	1	2	513190	514275	517824	1085	2	1
4	3	0	1	nan	522857	nan	nan	nan	2	1
4	3	0	1	1	533923	535211	538757	1288	2	1
1	2	0	0	1	543790	544877	548423	1087	1	1
4	3	0	0	2	553456	554487	558023	1031	2	1
3	4	1	0	1	563056	564128	567672	1072	2	1
4	3	0	0	2	572706	573754	577306	1048	2	1
1	2	1	0	1	582339	583246	586789	907	1	1
4	3	0	1	2	591822	592773	596322	951	2	1
2	1	0	1	2	601355	602279	605822	924	1	1
2	1	1	0	2	610855	611722	615271	867	1	1
1	3	1	1	2	620305	621678	625221	1373	3	2
4	2	0	1	1	630254	631614	635154	1360	4	2
4	2	0	1	2	640187	641590	645137	1403	4	2
1	3	1	1	nan	650170	nan	nan	nan	3	2
1	3	1	1	1	661237	662108	665653	871	3	2
4	2	1	1	2	670687	671727	675270	1040	4	2
2	4	0	0	1	680303	681444	684986	1141	4	2
2	4	1	0	2	690019	691129	694669	1110	4	2
2	4	0	1	2	699703	700598	704136	895	4	2
3	1	0	0	1	709169	710118	713669	949	3	2
4	2	0	0	2	718702	719793	723335	1091	4	2
4	2	1	0	2	728368	729425	732968	1057	4	2
2	4	0	0	1	738002	738846	742385	844	4	2
1	3	1	0	1	747418	748280	751818	862	3	2
2	4	1	0	1	756851	757847	761384	996	4	2
1	3	1	1	1	766418	767367	770917	949	3	2
1	3	1	1	1	775951	776690	780234	739	3	2
1	3	1	1	1	785284	786066	789617	782	3	2
2	4	0	1	2	794650	795650	799200	1000	4	2
4	2	1	1	2	804233	805118	808666	885	4	2
1	3	1	1	2	813700	814730	818266	1030	3	2
3	1	0	1	2	823299	824336	827883	1037	3	2
2	4	0	0	1	832916	834231	837782	1315	4	2
3	1	0	0	2	842816	843719	847266	903	3	2
3	1	0	1	2	852299	853010	856549	711	3	2
2	4	0	1	1	861582	862598	866148	1016	4	2
1	3	0	0	2	871182	872417	875965	1235	3	2
4	2	0	0	2	880998	881785	885331	787	4	2
2	4	0	0	2	890364	891110	894648	746	4	2
1	3	1	0	1	899681	900638	904181	957	3	2
4	2	0	0	2	909214	910151	913697	937	4	2
1	3	0	0	1	918730	919642	923180	912	3	2
1	3	1	1	1	928213	929131	932680	918	3	2
2	4	1	0	1	937713	939145	942696	1432	4	2
3	1	0	0	2	947730	948680	952230	950	3	2
3	1	1	1	2	957263	958174	961713	911	3	2
3	1	0	0	2	966746	967742	971279	996	3	2
3	1	0	1	2	976312	977164	980712	852	3	2
2	4	1	1	1	985745	986806	990345	1061	4	2
3	1	1	1	2	995378	996288	999828	910	3	2
1	3	0	0	1	1004862	1005878	1009428	1016	3	2
2	4	0	0	1	1014461	1015474	1019011	1013	4	2
3	1	1	1	2	1024044	1025005	1028544	961	3	2
2	4	0	0	1	1033578	1034656	1038194	1078	4	2
1	3	1	1	1	1043227	1044155	1047694	928	3	2
1	3	0	0	1	1052727	1053825	1057360	1098	3	2
4	2	1	1	1	1062394	1063122	1066660	728	4	2
2	4	1	0	2	1071693	1072708	1076260	1015	4	2
3	1	0	0	2	1081293	1082505	1086043	1212	3	2
4	2	0	0	2	1091076	1092252	1095793	1176	4	2
1	3	1	1	1	1100826	1101768	1105309	942	3	2
3	1	1	1	2	1110342	1111615	1115159	1273	3	2
4	2	0	0	2	1120192	1121249	1124792	1057	4	2
3	1	1	1	2	1129825	1130552	1134092	727	3	2
3	1	0	1	2	1139125	1140115	1143658	990	3	2
4	2	1	1	2	1148691	1149789	1153325	1098	4	2
4	2	0	1	2	1158358	1159109	1162658	751	4	2
4	2	0	1	2	1167691	1168381	1171924	690	4	2
2	4	1	0	2	1176957	1178057	1181607	1100	4	2
4	2	0	1	2	1186640	1187702	1191240	1062	4	2
3	1	1	1	2	1196274	1197149	1200690	875	3	2
7	8	0	1	2	1210773	1211894	1215440	1121	6	1
6	5	1	1	1	1220473	1221575	1225123	1102	5	1
6	5	1	1	1	1230156	1231256	1234806	1100	5	1
6	5	0	0	1	1239839	1240752	1244289	913	5	1
5	6	1	1	2	1249322	1250412	1253955	1090	5	1
5	6	1	1	2	1258989	1260229	1263772	1240	5	1
8	7	1	1	2	1268805	1270076	1273622	1271	6	1
8	7	1	1	2	1278655	1279643	1283188	988	6	1
7	8	1	0	1	1288221	1289402	1292938	1181	6	1
5	6	0	0	2	1297971	1299364	1302904	1393	5	1
6	5	1	1	2	1307937	1309036	1312587	1099	5	1
8	7	0	1	2	1317621	1318701	1322237	1080	6	1
8	7	0	1	2	1327270	1328064	1331603	794	6	1
6	5	0	1	2	1336637	1337786	1341337	1149	5	1
8	7	0	0	2	1346370	1347384	1350920	1014	6	1
5	6	0	1	2	1355953	1357319	1360869	1366	5	1
5	6	0	0	1	1365903	1367131	1370669	1228	5	1
6	5	0	1	2	1375702	1376788	1380336	1086	5	1
8	7	0	1	2	1385369	1386521	1390069	1152	6	1
7	8	0	0	1	1395102	1396216	1399752	1114	6	1
5	6	1	0	1	1404785	1405924	1409468	1139	5	1
7	8	1	1	1	1414501	1415407	1418951	906	6	1
5	6	0	0	2	1423985	1425246	1428784	1261	5	1
8	7	1	0	2	1433818	1434772	1438318	954	6	1
5	6	1	0	1	1443351	1444387	1447934	1036	5	1
5	6	1	1	1	1452967	1453935	1457484	968	5	1
7	8	1	0	1	1462517	1463521	1467067	1004	6	1
6	5	1	1	2	1472100	1473228	1476767	1128	5	1
8	7	0	0	2	1481800	1482811	1486350	1011	6	1
7	8	1	0	1	1491383	1492252	1495799	869	6	1
7	8	0	0	1	1500833	1501690	1505233	857	6	1
8	7	0	1	2	1510266	1511072	1514616	806	6	1
8	7	0	1	2	1519649	1520496	1524032	847	6	1
8	7	0	1	2	1529065	1529789	1533332	724	6	1
7	8	1	0	1	1538365	1539150	1542698	785	6	1
6	5	1	0	2	1547748	1548857	1552398	1109	5	1
8	7	0	1	2	1557431	1558634	1562181	1203	6	1
8	7	0	1	2	1567214	1568011	1571548	797	6	1
7	8	1	0	1	1576581	1577410	1580947	829	6	1
6	5	0	1	2	1585981	1586877	1590414	896	5	1
5	6	0	0	1	1595447	1596558	1600097	1111	5	1
7	8	1	0	1	1605130	1606065	1609613	935	6	1
7	8	1	0	1	1614646	1615633	1619180	987	6	1
6	5	0	1	2	1624213	1625222	1628763	1009	5	1
6	5	0	1	2	1633796	1634816	1638363	1020	5	1
5	6	1	0	1	1643396	1644348	1647896	952	5	1
6	5	1	1	2	1652929	1653983	1657529	1054	5	1
7	8	1	0	1	1662562	1663552	1667095	990	6	1
6	5	1	1	1	1672128	1673228	1676778	1100	5	1
7	8	0	0	1	1681811	1682879	1686428	1068	6	1
6	5	0	1	2	1691461	1692520	1696061	1059	5	1
6	5	1	1	2	1701094	1701934	1705478	840	5	1
5	6	1	1	1	1710511	1711695	1715244	1184	5	1
8	7	0	0	2	1720277	1721160	1724710	883	6	1
7	8	1	0	1	1729744	1730837	1734377	1093	6	1
5	6	0	0	1	1739410	1740438	1743977	1028	5	1
5	6	1	1	1	1749010	1749886	1753426	876	5	1
8	7	0	1	2	1758460	1759185	1762726	725	6	1
5	6	0	1	1	1767759	1768763	1772309	1004	5	1
7	8	0	1	1	1777342	1778260	1781809	918	6	1
7	5	1	1	1	1786842	1787685	1791225	843	7	2
5	7	1	1	2	1796259	1797238	1800775	979	7	2
5	7	1	0	2	1805808	1806444	1809992	636	7	2
5	7	1	1	2	1815025	1815864	1819408	839	7	2
7	5	1	1	1	1824441	1825443	1828991	1002	7	2
7	5	1	1	1	1834024	1834801	1838341	777	7	2
5	7	1	0	2	1843374	1844485	1848024	1111	7	2
5	7	0	0	nan	1853057	nan	nan	nan	7	2
5	7	0	0	2	1864124	1864928	1868474	804	7	2
7	5	1	1	2	1873507	1874521	1878073	1014	7	2
5	7	1	0	2	1883106	1884145	1887690	1039	7	2
5	7	0	1	1	1892723	1893688	1897239	965	7	2
7	5	1	0	2	1902273	1903148	1906689	875	7	2
7	5	1	1	1	1911722	1912523	1916072	801	7	2
7	5	1	1	1	1921106	1921967	1925505	861	7	2
5	7	1	0	2	1930539	1931497	1935039	958	7	2
7	5	1	1	2	1940072	1940957	1944505	885	7	2
5	7	0	1	1	1949538	1951003	1954538	1465	7	2
7	5	1	1	2	1959571	1960709	1964254	1138	7	2
7	5	1	1	2	1969288	1970352	1973904	1064	7	2
5	7	1	1	1	1978937	1979835	1983371	898	7	2
7	5	0	0	2	1988404	1989300	1992837	896	7	2
7	5	1	1	2	1997870	1998732	2002270	862	7	2
5	7	0	1	1	2007303	2008068	2011620	765	7	2
7	5	0	1	2	2016653	2017497	2021036	844	7	2
5	7	0	1	1	2026070	2027110	2030653	1040	7	2
5	7	0	0	1	2035686	2036556	2040103	870	7	2
5	7	1	1	1	2045136	2046057	2049602	921	7	2
7	5	1	1	1	2054636	2055615	2059152	979	7	2
5	7	0	1	2	2064185	2065222	2068769	1037	7	2
7	5	0	1	2	2073802	2074495	2078035	693	7	2
11	12	1	0	2	2088118	2089101	2092651	983	9	1
11	12	1	0	1	2097684	2098694	2102234	1010	9	1
10	9	1	0	2	2107268	2108210	2111751	942	8	1
12	11	1	1	2	2116784	2117801	2121351	1017	9	1
9	10	0	1	2	2126384	2127449	2131000	1065	8	1
10	9	1	1	1	2136034	2136840	2140383	806	8	1
9	10	1	1	2	2145417	2146307	2149850	890	8	1
10	9	1	1	1	2154883	2155660	2159200	777	8	1
10	9	0	0	1	2164233	2165067	2168616	834	8	1
10	9	1	1	1	2173649	2174453	2177999	804	8	1
9	10	1	1	2	2183032	2183766	2187316	734	8	1
11	12	0	0	1	2192349	2193358	2196899	1009	9	1
9	10	1	0	2	2201932	2202650	2206198	718	8	1
11	12	0	1	1	2211232	2212219	2215765	987	9	1
10	9	1	0	1	2220798	2221751	2225298	953	8	1
10	9	0	1	1	2230348	2231063	2234614	715	8	1
9	10	1	0	2	2239648	2240283	2243831	635	8	1
11	12	1	1	1	2248864	2249746	2253297	882	9	1
11	12	1	0	1	2258330	2259167	2262714	837	9	1
10	9	1	1	1	2267747	2268573	2272113	826	8	1
12	11	0	1	2	2277147	2277993	2281530	846	9	1
12	11	0	1	2	2286563	2287383	2290930	820	9	1
11	12	1	0	1	2295963	2297074	2300613	1111	9	1
9	10	1	1	2	2305646	2306596	2310146	950	8	1
12	11	0	1	2	2315179	2316113	2319662	934	9	1
10	9	0	1	1	2324696	2325603	2329145	907	8	1
9	10	1	0	2	2334179	2334843	2338395	664	8	1
11	12	1	0	1	2343428	2344309	2347845	881	9	1
12	11	1	0	2	2352878	2353820	2357361	942	9	1
10	9	0	1	1	2362395	2363576	2367128	1181	8	1
10	9	1	1	2	2372161	2372893	2376444	732	8	1
9	10	1	1	1	2381477	2382398	2385944	921	8	1
12	11	0	1	2	2390977	2391976	2395527	999	9	1
9	10	0	0	2	2400560	2401486	2405027	926	8	1
11	12	1	1	1	2410060	2411060	2414610	1000	9	1
12	11	1	0	2	2419643	2420508	2424043	865	9	1
12	11	0	1	2	2429076	2430104	2433643	1028	9	1
12	11	0	1	2	2438676	2439445	2442993	769	9	1
11	12	1	1	1	2448026	2448931	2452476	905	9	1
11	12	1	0	1	2457526	2458374	2461925	848	9	1
9	10	1	0	2	2466959	2467850	2471392	891	8	1
9	10	1	0	1	2476425	2477245	2480792	820	8	1
9	10	1	1	1	2485825	2486519	2490058	694	8	1
11	12	0	0	1	2495091	2496052	2499591	961	9	1
12	11	1	1	2	2504624	2505489	2509024	865	9	1
9	10	1	0	1	2514057	2514981	2518524	924	8	1
10	9	0	1	2	2523557	2524536	2528074	979	8	1
12	11	0	1	2	2533107	2533820	2537357	713	9	1
10	9	1	1	2	2542390	2543336	2546873	946	8	1
11	12	1	0	1	2551923	2552745	2556290	822	9	1
12	11	1	0	2	2561323	2562096	2565640	773	9	1
9	10	1	1	2	2570673	2571617	2575156	944	8	1
11	12	1	0	1	2580189	2581004	2584556	815	9	1
12	11	0	1	2	2589606	2590558	2594089	952	9	1
12	11	0	1	2	2599139	2600030	2603572	891	9	1
9	10	0	1	1	2608605	2609630	2613172	1025	8	1
10	9	1	1	2	2618205	2619086	2622621	881	8	1
10	9	1	1	2	2627655	2628406	2631955	751	8	1
12	11	0	1	2	2636988	2637879	2641421	891	9	1
11	12	1	0	1	2646454	2647340	2650887	886	9	1
9	11	1	1	2	2655921	2656737	2660287	816	10	2
11	9	1	0	1	2665320	2666199	2669737	879	10	2
9	11	1	1	2	2674770	2675797	2679337	1027	10	2
11	9	1	1	1	2684370	2685156	2688703	786	10	2
11	9	1	1	1	2693736	2694490	2698036	754	10	2
9	11	1	1	2	2703069	2704072	2707619	1003	10	2
11	9	0	1	1	2712653	2713534	2717069	881	10	2
9	11	0	1	2	2722102	2722916	2726452	814	10	2
9	11	1	1	2	2731485	2732383	2735919	898	10	2
11	9	1	1	1	2740952	2741831	2745368	879	10	2
11	9	1	1	1	2750402	2751224	2754768	822	10	2
9	11	1	1	2	2759801	2760644	2764185	843	10	2
9	11	1	1	2	2769218	2770175	2773718	957	10	2
11	9	0	0	1	2778751	2779676	2783217	925	10	2
11	9	1	1	1	2788251	2788946	2792484	695	10	2
9	11	1	0	2	2797517	2798672	2802217	1155	10	2
11	9	0	0	1	2807250	2808036	2811583	786	10	2
9	11	0	1	2	2816633	2817467	2821017	834	10	2
11	9	1	1	1	2826050	2826876	2830416	826	10	2
9	11	1	1	2	2835450	2836276	2839816	826	10	2
11	9	1	1	1	2844849	2845753	2849299	904	10	2
9	11	1	1	2	2854332	2855097	2858649	765	10	2
11	9	1	1	1	2863682	2864415	2867965	733	10	2
11	9	1	1	1	2872999	2873700	2877248	701	10	2
11	9	1	1	1	2882282	2883067	2886615	785	10	2
9	11	1	1	1	2891648	2892642	2896181	994	10	2
9	11	1	1	1	2901231	2901914	2905464	683	10	2
9	11	1	1	nan	2910498	nan	nan	nan	10	2
9	11	1	1	2	2921564	2922313	2925864	749	10	2
11	9	0	0	2	2930897	2931721	2935264	824	10	2
9	11	1	0	1	2940297	2941230	2944780	933	10	2
