# Supplementary material for: Publisher Correction: Learning relative values in the striatum induces violations of normative decision making
Source: Nat Commun. 2019 Jun 27;10:2833. doi: 10.1038/s41467-019-10718-8 (PMC6597713; doi:10.1038/s41467-019-10718-8)
Supplement: Supplementary file 1 — Supplementary Figures [file 41467_2019_10718_MOESM1_ESM.zip › exp2/vp04.dat]

stim_left	stim_right	bait_left	bait_right	choice	stim_onset	resp_onset	outcome_onset	RT	trl_type	block
3	4	1	1	1	9018	10216	13768	1198	2	1
1	2	1	1	1	18801	19970	23517	1169	1	1
1	2	0	1	1	28551	29757	33300	1206	1	1
1	2	1	1	2	38334	39180	42717	846	1	1
2	1	0	1	1	47750	48865	52417	1115	1	1
3	4	0	1	2	57450	58770	62316	1320	2	1
1	2	0	0	2	67350	68491	72033	1141	1	1
2	1	0	1	nan	77066	nan	nan	nan	1	1
2	1	0	1	1	88132	88839	92382	707	1	1
4	3	0	1	1	97415	98619	102165	1204	2	1
4	3	0	1	nan	107199	nan	nan	nan	2	1
4	3	0	1	1	118265	118977	122515	712	2	1
1	2	1	0	1	127548	128433	131981	885	1	1
4	3	0	1	2	137014	137717	141264	703	2	1
3	4	1	1	1	146298	147445	150981	1147	2	1
1	2	1	1	1	156014	156723	160264	709	1	1
3	4	1	0	1	165297	166128	169664	831	2	1
1	2	0	0	1	174697	175561	179097	864	1	1
3	4	0	1	1	184130	185120	188663	990	2	1
2	1	1	0	2	193696	194597	198146	901	1	1
2	1	0	1	1	203196	204414	207963	1218	1	1
2	1	0	1	2	212996	214072	217612	1076	1	1
3	4	1	1	1	222646	223990	227529	1344	2	1
2	1	0	1	2	232562	233151	236695	589	1	1
2	1	1	1	2	241729	242599	246145	870	1	1
2	1	0	1	2	251178	252044	255595	866	1	1
3	4	0	0	1	260628	261870	265411	1242	2	1
1	2	0	1	1	270445	271387	274928	942	1	1
4	3	0	1	2	279961	281202	284744	1241	2	1
1	2	0	1	1	289777	290620	294161	843	1	1
3	4	1	0	1	299194	300206	303744	1012	2	1
4	3	0	0	2	308777	309714	313260	937	2	1
3	4	0	1	1	318293	319158	322710	865	2	1
2	1	1	1	2	327743	328659	332210	916	1	1
4	3	0	0	2	337243	338153	341693	910	2	1
4	3	0	0	2	346726	347454	350992	728	2	1
2	1	1	1	2	356026	356874	360426	848	1	1
2	1	0	1	2	365459	366114	369659	655	1	1
4	3	1	1	2	374692	375641	379192	949	2	1
1	2	1	1	nan	384225	nan	nan	nan	1	1
1	2	1	1	1	395291	396110	399658	819	1	1
2	1	1	0	2	404691	405329	408874	638	1	1
3	4	0	1	2	413908	414698	418241	790	2	1
3	4	0	0	1	423274	424285	427824	1011	2	1
3	4	1	0	1	432857	433766	437307	909	2	1
2	1	1	1	2	442340	443099	446640	759	1	1
4	3	0	0	2	451673	452791	456340	1118	2	1
1	2	1	1	1	461373	462116	465656	743	1	1
1	2	1	0	1	470690	471371	474923	681	1	1
3	4	0	0	1	479956	480943	484489	987	2	1
1	2	1	0	1	489522	490173	493722	651	1	1
4	3	0	1	2	498755	499761	503305	1006	2	1
4	3	0	0	1	508339	509076	512622	737	2	1
3	4	0	1	1	517655	518569	522105	914	2	1
4	3	0	1	2	527138	528190	531738	1052	2	1
1	2	0	0	1	536771	537575	541121	804	1	1
4	3	0	0	2	546154	547064	550604	910	2	1
3	4	1	0	1	555637	556392	559937	755	2	1
4	3	0	0	2	564971	565700	569237	729	2	1
1	2	1	0	1	574270	574955	578503	685	1	1
4	3	0	1	2	583537	584395	587937	858	2	1
2	1	0	1	2	592970	593676	597220	706	1	1
2	1	1	0	2	602253	602901	606453	648	1	1
1	3	1	1	1	611486	612898	616436	1412	3	2
4	2	0	1	1	621469	622805	626352	1336	4	2
4	2	0	1	2	631386	632842	636385	1456	4	2
1	3	1	1	1	641419	642452	646002	1033	3	2
4	2	1	1	2	651035	652346	655885	1311	4	2
2	4	0	0	1	660918	662117	665668	1199	4	2
2	4	1	0	1	670701	671926	675468	1225	4	2
2	4	0	1	1	680501	681508	685051	1007	4	2
3	1	0	0	1	690084	691430	694967	1346	3	2
4	2	0	0	1	700001	701393	704934	1392	4	2
4	2	1	0	2	709967	710762	714300	795	4	2
2	4	0	0	1	719333	720768	724317	1435	4	2
1	3	1	0	2	729383	730547	734083	1164	3	2
2	4	1	0	1	739116	740596	744133	1480	4	2
1	3	1	1	1	749183	750330	753866	1147	3	2
1	3	1	1	1	758899	759843	763382	944	3	2
1	3	1	1	1	768415	769051	772599	636	3	2
2	4	0	1	1	777632	778649	782198	1017	4	2
4	2	1	1	2	787232	788360	791898	1128	4	2
1	3	1	1	1	796931	797816	801365	885	3	2
3	1	0	1	2	806398	807671	811214	1273	3	2
2	4	0	0	1	816248	817214	820764	966	4	2
3	1	0	0	2	825797	826651	830197	854	3	2
3	1	0	1	1	835230	836449	839997	1219	3	2
2	4	0	1	1	845030	846349	849897	1319	4	2
1	3	0	0	nan	854930	nan	nan	nan	3	2
1	3	0	0	1	865996	866508	870046	512	3	2
4	2	0	0	2	875079	875937	879479	858	4	2
2	4	0	0	1	884513	885364	888912	851	4	2
1	3	1	0	1	893946	894861	898412	915	3	2
4	2	0	0	2	903445	904604	908145	1159	4	2
1	3	0	0	1	913179	913860	917412	681	3	2
1	3	1	1	1	922445	923032	926578	587	3	2
2	4	1	0	1	931611	932370	935911	759	4	2
3	1	0	0	2	940961	941650	945194	689	3	2
3	1	1	1	2	950244	950890	954428	646	3	2
3	1	0	0	2	959461	960105	963644	644	3	2
3	1	0	1	2	968677	969155	972694	478	3	2
2	4	1	1	1	977727	978478	982027	751	4	2
3	1	1	1	2	987060	987653	991193	593	3	2
1	3	0	0	1	996226	996831	1000376	605	3	2
2	4	0	0	1	1005410	1006612	1010159	1202	4	2
3	1	1	1	2	1015193	1015820	1019359	627	3	2
2	4	0	0	1	1024392	1025494	1029042	1102	4	2
1	3	1	1	1	1034076	1034791	1038342	715	3	2
1	3	0	0	1	1043375	1043951	1047492	576	3	2
4	2	1	1	2	1052525	1053653	1057192	1128	4	2
2	4	1	0	1	1062225	1062914	1066458	689	4	2
3	1	0	0	2	1071491	1072047	1075591	556	3	2
4	2	0	0	2	1080624	1081452	1084991	828	4	2
1	3	1	1	1	1090024	1090845	1094391	821	3	2
3	1	1	1	2	1099424	1099974	1103524	550	3	2
4	2	0	0	1	1108557	1109434	1112974	877	4	2
3	1	1	1	2	1118007	1118781	1122323	774	3	2
3	1	0	1	2	1127357	1127946	1131490	589	3	2
4	2	1	1	2	1136523	1137231	1140773	708	4	2
4	2	0	1	2	1145806	1146569	1150106	763	4	2
4	2	0	1	2	1155139	1155670	1159206	531	4	2
2	4	1	0	1	1164239	1165143	1168689	904	4	2
4	2	0	1	2	1173722	1174478	1178022	756	4	2
3	1	1	1	2	1183055	1184027	1187572	972	3	2
7	8	0	1	1	1197655	1199103	1202655	1448	6	1
6	5	1	1	nan	1207688	nan	nan	nan	5	1
6	5	1	1	2	1218754	1219399	1222938	645	5	1
6	5	1	1	2	1227971	1228821	1232371	850	5	1
6	5	0	0	2	1237404	1238166	1241704	762	5	1
5	6	1	1	1	1246737	1247680	1251220	943	5	1
5	6	1	1	1	1256253	1257186	1260737	933	5	1
8	7	1	1	1	1265770	1266922	1270470	1152	6	1
8	7	1	1	1	1275503	1276236	1279786	733	6	1
7	8	1	0	2	1284819	1285935	1289486	1116	6	1
5	6	0	0	1	1294519	1295683	1299219	1164	5	1
6	5	1	1	2	1304252	1305119	1308669	867	5	1
8	7	0	1	1	1313702	1314842	1318385	1140	6	1
8	7	0	1	2	1323418	1324613	1328152	1195	6	1
6	5	0	1	1	1333185	1334259	1337801	1074	5	1
8	7	0	0	nan	1342835	nan	nan	nan	6	1
8	7	0	0	2	1353901	1354396	1357934	495	6	1
5	6	0	1	2	1362967	1364003	1367551	1036	5	1
5	6	0	0	2	1372584	1373645	1377184	1061	5	1
6	5	0	1	2	1382217	1383061	1386600	844	5	1
8	7	0	1	2	1391633	1392855	1396400	1222	6	1
7	8	0	0	2	1401433	1402761	1406300	1328	6	1
5	6	1	0	2	1411333	1412153	1415699	820	5	1
7	8	1	1	1	1420733	1421755	1425299	1022	6	1
5	6	0	0	1	1430332	1431461	1434999	1129	5	1
8	7	1	0	2	1440032	1441402	1444949	1370	6	1
5	6	1	0	2	1449982	1451096	1454632	1114	5	1
5	6	1	1	1	1459665	1460592	1464132	927	5	1
7	8	1	0	1	1469165	1470213	1473765	1048	6	1
6	5	1	1	2	1478798	1479521	1483064	723	5	1
8	7	0	0	2	1488098	1489083	1492631	985	6	1
7	8	1	0	1	1497664	1498965	1502514	1301	6	1
7	8	0	0	1	1507547	1508659	1512197	1112	6	1
8	7	0	1	2	1517230	1518171	1521713	941	6	1
8	7	0	1	2	1526747	1527554	1531097	807	6	1
8	7	0	1	2	1536130	1537182	1540730	1052	6	1
7	8	1	0	1	1545763	1546873	1550413	1110	6	1
6	5	1	0	2	1555446	1556462	1560012	1016	5	1
8	7	0	1	1	1565046	1565885	1569429	839	6	1
8	7	0	1	2	1574462	1575415	1578962	953	6	1
7	8	1	0	1	1583995	1585141	1588678	1146	6	1
6	5	0	1	2	1593712	1594557	1598095	845	5	1
5	6	0	0	1	1603128	1603980	1607528	852	5	1
7	8	1	0	1	1612561	1613401	1616944	840	6	1
7	8	1	0	1	1621978	1622757	1626294	779	6	1
6	5	0	1	2	1631327	1632120	1635661	793	5	1
6	5	0	1	2	1640694	1641790	1645327	1096	5	1
5	6	1	0	1	1650360	1651016	1654560	656	5	1
6	5	1	1	2	1659593	1660248	1663793	655	5	1
7	8	1	0	1	1668826	1669595	1673143	769	6	1
6	5	1	1	2	1678176	1679092	1682643	916	5	1
7	8	0	0	1	1687676	1688557	1692093	881	6	1
6	5	0	1	2	1697126	1697826	1701376	700	5	1
6	5	1	1	2	1706409	1707328	1710875	919	5	1
5	6	1	1	1	1715909	1716731	1720275	822	5	1
8	7	0	0	2	1725308	1726431	1729975	1123	6	1
7	8	1	0	1	1735008	1735802	1739341	794	6	1
5	6	0	0	1	1744375	1745143	1748691	768	5	1
5	6	1	1	1	1753724	1755087	1758624	1363	5	1
8	7	0	1	2	1763657	1764649	1768191	992	6	1
5	6	0	1	1	1773224	1774122	1777674	898	5	1
7	8	0	1	1	1782707	1783729	1787273	1022	6	1
7	5	1	1	2	1792307	1793402	1796940	1095	7	2
5	7	1	1	1	1801973	1803451	1806990	1478	7	2
5	7	1	0	1	1812023	1812740	1816289	717	7	2
5	7	1	1	1	1821323	1822149	1825689	826	7	2
7	5	1	1	2	1830722	1831559	1835106	837	7	2
7	5	1	1	2	1840139	1840870	1844422	731	7	2
5	7	1	0	1	1849455	1850209	1853755	754	7	2
5	7	0	0	1	1858788	1859510	1863055	722	7	2
7	5	1	1	2	1868088	1868740	1872288	652	7	2
5	7	1	0	1	1877321	1878168	1881704	847	7	2
5	7	0	1	1	1886738	1887481	1891021	743	7	2
7	5	1	0	2	1896054	1896717	1900254	663	7	2
7	5	1	1	2	1905287	1905938	1909487	651	7	2
7	5	1	1	2	1914520	1915310	1918854	790	7	2
5	7	1	0	1	1923887	1924597	1928137	710	7	2
7	5	1	1	2	1933170	1934057	1937603	887	7	2
5	7	0	1	1	1942636	1943446	1946986	810	7	2
7	5	1	1	2	1952019	1952835	1956386	816	7	2
7	5	1	1	2	1961419	1962173	1965719	754	7	2
5	7	1	1	1	1970752	1971846	1975385	1094	7	2
7	5	0	0	2	1980419	1981870	1985419	1451	7	2
7	5	1	1	2	1990468	1991058	1994602	590	7	2
5	7	0	1	1	1999635	2000471	2004018	836	7	2
7	5	0	1	2	2009051	2009747	2013285	696	7	2
5	7	0	1	1	2018318	2019084	2022634	766	7	2
5	7	0	0	1	2027668	2028281	2031817	613	7	2
5	7	1	1	1	2036851	2037550	2041101	699	7	2
7	5	1	1	2	2046134	2046954	2050500	820	7	2
5	7	0	1	1	2055533	2056531	2060067	998	7	2
7	5	0	1	2	2065100	2065893	2069433	793	7	2
11	12	1	0	2	2079516	2080678	2084216	1162	9	1
11	12	1	0	1	2089249	2089994	2093533	745	9	1
10	9	1	0	1	2098566	2100014	2103566	1448	8	1
12	11	1	1	2	2108616	2109315	2112865	699	9	1
9	10	0	1	2	2117899	2118668	2122215	769	8	1
10	9	1	1	nan	2127248	nan	nan	nan	8	1
10	9	1	1	1	2138315	2138965	2142515	650	8	1
9	10	1	1	2	2147548	2148453	2151998	905	8	1
10	9	1	1	1	2157031	2157749	2161298	718	8	1
10	9	0	0	1	2166331	2167234	2170781	903	8	1
10	9	1	1	1	2175814	2176592	2180130	778	8	1
9	10	1	1	2	2185164	2185954	2189497	790	8	1
11	12	0	0	1	2194530	2195823	2199363	1293	9	1
9	10	1	0	1	2204396	2205084	2208630	688	8	1
11	12	0	1	1	2213663	2214774	2218313	1111	9	1
10	9	1	0	1	2223346	2224487	2228029	1141	8	1
10	9	0	1	1	2233062	2233986	2237529	924	8	1
9	10	1	0	2	2242562	2243647	2247195	1085	8	1
11	12	1	1	1	2252229	2253196	2256745	967	9	1
11	12	1	0	1	2261778	2262621	2266162	843	9	1
10	9	1	1	1	2271195	2272083	2275628	888	8	1
12	11	0	1	2	2280661	2281423	2284961	762	9	1
12	11	0	1	2	2289994	2290688	2294228	694	9	1
11	12	1	0	1	2299261	2300090	2303627	829	9	1
9	10	1	1	2	2308661	2309671	2313210	1010	8	1
12	11	0	1	2	2318244	2318994	2322544	750	9	1
10	9	0	1	1	2327577	2328438	2331977	861	8	1
9	10	1	0	2	2337010	2337701	2341243	691	8	1
11	12	1	0	1	2346276	2347081	2350626	805	9	1
12	11	1	0	2	2355659	2356855	2360393	1196	9	1
10	9	0	1	1	2365426	2366129	2369676	703	8	1
10	9	1	1	1	2374709	2375563	2379109	854	8	1
9	10	1	1	2	2384142	2385256	2388792	1114	8	1
12	11	0	1	2	2393825	2394718	2398258	893	9	1
9	10	0	0	2	2403292	2403924	2407475	632	8	1
11	12	1	1	1	2412508	2413377	2416925	869	9	1
12	11	1	0	2	2421958	2422732	2426274	774	9	1
12	11	0	1	2	2431307	2432456	2436007	1149	9	1
12	11	0	1	2	2441041	2441849	2445390	808	9	1
11	12	1	1	1	2450424	2451348	2454890	924	9	1
11	12	1	0	1	2459940	2460720	2464257	780	9	1
9	10	1	0	1	2469290	2470345	2473890	1055	8	1
9	10	1	0	2	2478923	2479765	2483306	842	8	1
9	10	1	1	2	2488339	2488917	2492456	578	8	1
11	12	0	0	1	2497489	2498464	2502006	975	9	1
12	11	1	1	2	2507039	2507642	2511189	603	9	1
9	10	1	0	2	2516222	2516847	2520389	625	8	1
10	9	0	1	1	2525422	2526280	2529822	858	8	1
12	11	0	1	2	2534855	2535989	2539538	1134	9	1
10	9	1	1	1	2544571	2545601	2549138	1030	8	1
11	12	1	0	1	2554171	2555231	2558771	1060	9	1
12	11	1	0	2	2563804	2565097	2568637	1293	9	1
9	10	1	1	2	2573671	2574820	2578371	1149	8	1
11	12	1	0	1	2583420	2584238	2587787	818	9	1
12	11	0	1	2	2592820	2593612	2597153	792	9	1
12	11	0	1	2	2602187	2603036	2606586	849	9	1
9	10	0	1	2	2611620	2612337	2615886	717	8	1
10	9	1	1	1	2620919	2622027	2625569	1108	8	1
10	9	1	1	1	2630603	2631286	2634836	683	8	1
12	11	0	1	2	2639869	2640684	2644236	815	9	1
11	12	1	0	1	2649269	2649918	2653469	649	9	1
9	11	1	1	2	2658502	2659148	2662685	646	10	2
11	9	1	0	1	2667718	2668429	2671968	711	10	2
9	11	1	1	2	2677001	2677825	2681368	824	10	2
11	9	1	1	2	2686401	2687081	2690618	680	10	2
11	9	1	1	1	2695651	2696342	2699884	691	10	2
9	11	1	1	2	2704917	2705744	2709284	827	10	2
11	9	0	1	1	2714334	2715139	2718684	805	10	2
9	11	0	1	1	2723717	2724401	2727950	684	10	2
9	11	1	1	2	2732983	2733696	2737233	713	10	2
11	9	1	1	1	2742266	2742916	2746466	650	10	2
11	9	1	1	1	2751500	2752133	2755683	633	10	2
9	11	1	1	2	2760716	2761684	2765233	968	10	2
9	11	1	1	2	2770266	2771008	2774549	742	10	2
11	9	0	0	1	2779582	2780542	2784082	960	10	2
11	9	1	1	1	2789115	2789851	2793398	736	10	2
9	11	1	0	2	2798432	2799700	2803248	1268	10	2
11	9	0	0	1	2808281	2809001	2812548	720	10	2
9	11	0	1	2	2817581	2818201	2821748	620	10	2
11	9	1	1	1	2826781	2827495	2831031	714	10	2
9	11	1	1	2	2836064	2836801	2840347	737	10	2
11	9	1	1	1	2845381	2845997	2849547	616	10	2
9	11	1	1	2	2854580	2855262	2858814	682	10	2
11	9	1	1	1	2863847	2864485	2868030	638	10	2
11	9	1	1	1	2873063	2873668	2877213	605	10	2
11	9	1	1	1	2882246	2882896	2886446	650	10	2
9	11	1	1	2	2891479	2892494	2896046	1015	10	2
9	11	1	1	2	2901079	2901755	2905296	676	10	2
9	11	1	1	2	2910329	2910904	2914445	575	10	2
11	9	0	0	1	2919479	2920185	2923729	706	10	2
9	11	1	0	2	2928762	2929494	2933045	732	10	2
