# Supplementary material for: Publisher Correction: Learning relative values in the striatum induces violations of normative decision making
Source: Nat Commun. 2019 Jun 27;10:2833. doi: 10.1038/s41467-019-10718-8 (PMC6597713; doi:10.1038/s41467-019-10718-8)
Supplement: Supplementary file 1 — Supplementary Figures [file 41467_2019_10718_MOESM1_ESM.zip › exp2/vp05.dat]

stim_left	stim_right	bait_left	bait_right	choice	stim_onset	resp_onset	outcome_onset	RT	trl_type	block
3	4	1	1	2	9022	9913	13455	891	2	1
1	2	1	1	2	18488	19418	22955	930	1	1
1	2	0	1	2	27988	28550	32088	562	1	1
1	2	1	1	2	37121	37673	41221	552	1	1
2	1	0	1	2	46254	47009	50554	755	1	1
3	4	0	1	2	55588	56266	59804	678	2	1
1	2	0	0	2	64837	65577	69121	740	1	1
2	1	0	1	2	74154	74813	78354	659	1	1
4	3	0	1	2	83387	84265	87803	878	2	1
4	3	0	1	1	92837	93776	97320	939	2	1
1	2	1	0	2	102353	103174	106720	821	1	1
4	3	0	1	2	111753	112872	116419	1119	2	1
3	4	1	1	2	121453	122563	126102	1110	2	1
1	2	1	1	2	131136	132029	135569	893	1	1
3	4	1	0	2	140602	141561	145102	959	2	1
1	2	0	0	2	150135	150939	154485	804	1	1
3	4	0	1	2	159518	160399	163935	881	2	1
2	1	1	0	2	168968	169838	173385	870	1	1
2	1	0	1	1	178418	179258	182801	840	1	1
2	1	0	1	2	187834	189151	192701	1317	1	1
3	4	1	1	2	197734	198465	202017	731	2	1
2	1	0	1	2	207050	207872	211417	822	1	1
2	1	1	1	2	216450	217202	220750	752	1	1
2	1	0	1	nan	225783	nan	nan	nan	1	1
2	1	0	1	2	236850	237306	240850	456	1	1
3	4	0	0	2	245883	246758	250299	875	2	1
1	2	0	1	1	255333	256194	259732	861	1	1
4	3	0	1	2	264766	265670	269216	904	2	1
1	2	0	1	1	274249	275174	278715	925	1	1
3	4	1	0	2	283748	284563	288098	815	2	1
4	3	0	0	nan	293132	nan	nan	nan	2	1
4	3	0	0	1	304198	304780	308331	582	2	1
3	4	0	1	2	313364	314107	317648	743	2	1
2	1	1	1	2	322681	323450	326997	769	1	1
4	3	0	0	2	332031	332805	336347	774	2	1
4	3	0	0	2	341380	342126	345664	746	2	1
2	1	1	1	2	350697	351424	354963	727	1	1
2	1	0	1	2	359997	360727	364263	730	1	1
4	3	1	1	2	369296	369903	373446	607	2	1
1	2	1	1	1	378479	379543	383079	1064	1	1
2	1	1	0	2	388113	388866	392412	753	1	1
3	4	0	1	2	397446	398811	402362	1365	2	1
3	4	0	0	2	407395	408187	411729	792	2	1
3	4	1	0	2	416762	417491	421028	729	2	1
2	1	1	1	2	426062	427027	430578	965	1	1
4	3	0	0	1	435611	436548	440095	937	2	1
1	2	1	1	1	445128	445950	449494	822	1	1
1	2	1	0	1	454528	455407	458944	879	1	1
3	4	0	0	2	463977	464760	468311	783	2	1
1	2	1	0	1	473344	474448	477994	1104	1	1
4	3	0	1	1	483027	484400	487943	1373	2	1
4	3	0	0	1	492977	494121	497660	1144	2	1
3	4	0	1	2	502693	503834	507376	1141	2	1
4	3	0	1	1	512409	513691	517243	1282	2	1
1	2	0	0	1	522276	523251	526792	975	1	1
4	3	0	0	1	531826	532838	536376	1012	2	1
3	4	1	0	2	541409	542690	546242	1281	2	1
4	3	0	0	1	551275	552597	556142	1322	2	1
1	2	1	0	1	561175	562254	565791	1079	1	1
4	3	0	1	1	570825	572114	575658	1289	2	1
2	1	0	1	2	580691	582154	585691	1463	1	1
2	1	1	0	2	590724	591420	594957	696	1	1
1	3	1	1	1	599991	600685	604224	694	3	2
4	2	0	1	1	609257	610326	613874	1069	4	2
4	2	0	1	1	618907	619775	623323	868	4	2
1	3	1	1	1	628357	629809	633356	1452	3	2
4	2	1	1	2	638390	639719	643256	1329	4	2
2	4	0	0	1	648289	649481	653023	1192	4	2
2	4	1	0	1	658056	659196	662739	1140	4	2
2	4	0	1	1	667772	668860	672405	1088	4	2
3	1	0	0	2	677439	678563	682105	1124	3	2
4	2	0	0	2	687138	688148	691688	1010	4	2
4	2	1	0	2	696722	697490	701038	768	4	2
2	4	0	0	2	706071	707196	710738	1125	4	2
1	3	1	0	1	715771	716939	720488	1168	3	2
2	4	1	0	1	725537	726948	730487	1411	4	2
1	3	1	1	1	735521	736413	739954	892	3	2
1	3	1	1	1	744987	746044	749587	1057	3	2
1	3	1	1	1	754620	755254	758803	634	3	2
2	4	0	1	1	763837	765096	768636	1259	4	2
4	2	1	1	2	773670	774650	778186	980	4	2
1	3	1	1	1	783219	784148	787686	929	3	2
3	1	0	1	1	792719	793616	797152	897	3	2
2	4	0	0	1	802202	803185	806735	983	4	2
3	1	0	0	2	811769	812890	816435	1121	3	2
3	1	0	1	2	821468	822078	825618	610	3	2
2	4	0	1	1	830652	831723	835268	1071	4	2
1	3	0	0	1	840301	841004	844551	703	3	2
4	2	0	0	1	849584	850745	854284	1161	4	2
2	4	0	0	1	859317	860335	863884	1018	4	2
1	3	1	0	1	868917	869726	873267	809	3	2
4	2	0	0	2	878317	879719	883267	1402	4	2
1	3	0	0	1	888300	889265	892817	965	3	2
1	3	1	1	1	897850	898528	902066	678	3	2
2	4	1	0	nan	907100	nan	nan	nan	4	2
2	4	1	0	1	918166	918618	922166	452	4	2
3	1	0	0	2	927199	928001	931549	802	3	2
3	1	1	1	2	936582	937514	941065	932	3	2
3	1	0	0	2	946099	946848	950399	749	3	2
3	1	0	1	2	955432	956141	959682	709	3	2
2	4	1	1	1	964715	965682	969231	967	4	2
3	1	1	1	2	974265	975360	978898	1095	3	2
1	3	0	0	1	983931	984670	988214	739	3	2
2	4	0	0	1	993247	994549	998097	1302	4	2
3	1	1	1	2	1003131	1004283	1007830	1152	3	2
2	4	0	0	1	1012864	1014133	1017680	1269	4	2
1	3	1	1	nan	1022713	nan	nan	nan	3	2
1	3	1	1	1	1033796	1034236	1037780	440	3	2
1	3	0	0	1	1042813	1043413	1046963	600	3	2
4	2	1	1	2	1051996	1053087	1056629	1091	4	2
2	4	1	0	2	1061662	1063004	1066546	1342	4	2
3	1	0	0	2	1071579	1072261	1075812	682	3	2
4	2	0	0	2	1080845	1082093	1085645	1248	4	2
1	3	1	1	1	1090678	1091428	1094978	750	3	2
3	1	1	1	2	1100011	1100962	1104511	951	3	2
4	2	0	0	2	1109545	1110764	1114311	1219	4	2
3	1	1	1	2	1119344	1119929	1123478	585	3	2
3	1	0	1	2	1128511	1129708	1133244	1197	3	2
4	2	1	1	2	1138277	1139094	1142644	817	4	2
4	2	0	1	2	1147677	1148405	1151944	728	4	2
4	2	0	1	2	1156977	1157828	1161377	851	4	2
2	4	1	0	1	1166410	1167287	1170826	877	4	2
4	2	0	1	2	1175860	1176773	1180309	913	4	2
3	1	1	1	2	1185343	1186086	1189626	743	3	2
7	8	0	1	1	1199709	1200670	1204209	961	6	1
6	5	1	1	1	1209242	1210266	1213809	1024	5	1
6	5	1	1	1	1218842	1220313	1223858	1471	5	1
6	5	0	0	1	1228892	1229769	1233308	877	5	1
5	6	1	1	2	1238341	1239742	1243291	1401	5	1
5	6	1	1	2	1248324	1249567	1253108	1243	5	1
8	7	1	1	1	1258158	1259137	1262674	979	6	1
8	7	1	1	1	1267707	1268536	1272074	829	6	1
7	8	1	0	2	1277107	1278199	1281740	1092	6	1
5	6	0	0	1	1286774	1288145	1291690	1371	5	1
6	5	1	1	1	1296723	1297883	1301423	1160	5	1
8	7	0	1	1	1306456	1307650	1311190	1194	6	1
8	7	0	1	2	1316223	1317105	1320656	882	6	1
6	5	0	1	1	1325689	1327117	1330656	1428	5	1
8	7	0	0	2	1335689	1336301	1339839	612	6	1
5	6	0	1	1	1344872	1346010	1349555	1138	5	1
5	6	0	0	1	1354588	1356050	1359588	1462	5	1
6	5	0	1	nan	1364638	nan	nan	nan	5	1
6	5	0	1	2	1375705	1376417	1379955	712	5	1
8	7	0	1	2	1384988	1385729	1389271	741	6	1
7	8	0	0	2	1394304	1395038	1398587	734	6	1
5	6	1	0	1	1403621	1404587	1408137	966	5	1
7	8	1	1	1	1413170	1414038	1417587	868	6	1
5	6	0	0	1	1422620	1423503	1427053	883	5	1
8	7	1	0	2	1432087	1433390	1436936	1303	6	1
5	6	1	0	1	1441970	1442948	1446486	978	5	1
5	6	1	1	2	1451519	1452522	1456069	1003	5	1
7	8	1	0	1	1461103	1461866	1465402	763	6	1
6	5	1	1	2	1470436	1471618	1475169	1182	5	1
8	7	0	0	2	1480202	1480953	1484502	751	6	1
7	8	1	0	1	1489535	1490297	1493835	762	6	1
7	8	0	0	1	1498868	1499751	1503301	883	6	1
8	7	0	1	2	1508335	1509228	1512768	893	6	1
8	7	0	1	2	1517801	1518591	1522134	790	6	1
8	7	0	1	2	1527168	1527824	1531367	656	6	1
7	8	1	0	1	1536401	1537306	1540851	905	6	1
6	5	1	0	2	1545884	1546883	1550434	999	5	1
8	7	0	1	nan	1555467	nan	nan	nan	6	1
8	7	0	1	2	1566550	1567459	1571000	909	6	1
8	7	0	1	2	1576033	1577003	1580550	970	6	1
7	8	1	0	1	1585583	1586529	1590066	946	6	1
6	5	0	1	2	1595099	1595737	1599282	638	5	1
5	6	0	0	1	1604316	1605100	1608649	784	5	1
7	8	1	0	1	1613682	1614228	1617765	546	6	1
7	8	1	0	1	1622798	1623358	1626898	560	6	1
6	5	0	1	2	1631932	1632951	1636498	1019	5	1
6	5	0	1	2	1641531	1642953	1646498	1422	5	1
5	6	1	0	1	1651548	1652641	1656181	1093	5	1
6	5	1	1	2	1661214	1662165	1665714	951	5	1
7	8	1	0	1	1670747	1671383	1674931	636	6	1
6	5	1	1	1	1679964	1680705	1684247	741	5	1
7	8	0	0	2	1689280	1690075	1693613	795	6	1
6	5	0	1	1	1698647	1699277	1702813	630	5	1
6	5	1	1	2	1707846	1709153	1712696	1307	5	1
5	6	1	1	1	1717729	1718585	1722129	856	5	1
8	7	0	0	2	1727163	1728144	1731696	981	6	1
7	8	1	0	1	1736729	1737401	1740946	672	6	1
5	6	0	0	1	1745979	1747156	1750695	1177	5	1
5	6	1	1	1	1755729	1756400	1759945	671	5	1
8	7	0	1	2	1764978	1765740	1769278	762	6	1
5	6	0	1	1	1774311	1774977	1778528	666	5	1
7	8	0	1	1	1783561	1784385	1787928	824	6	1
7	5	1	1	1	1792961	1793500	1797044	539	7	2
5	7	1	1	2	1802077	1803264	1806811	1187	7	2
5	7	1	0	2	1811844	1812647	1816194	803	7	2
5	7	1	1	2	1821227	1822608	1826143	1381	7	2
7	5	1	1	1	1831177	1831814	1835360	637	7	2
7	5	1	1	1	1840393	1841208	1844760	815	7	2
5	7	1	0	2	1849793	1850416	1853959	623	7	2
5	7	0	0	2	1858993	1859664	1863209	671	7	2
7	5	1	1	1	1868242	1869030	1872576	788	7	2
5	7	1	0	2	1877609	1878355	1881892	746	7	2
5	7	0	1	2	1886925	1887715	1891258	790	7	2
7	5	1	0	1	1896292	1896952	1900492	660	7	2
7	5	1	1	1	1905525	1906297	1909841	772	7	2
7	5	1	1	1	1914875	1915444	1918991	569	7	2
5	7	1	0	2	1924024	1925417	1928958	1393	7	2
7	5	1	1	2	1933991	1934548	1938091	557	7	2
5	7	0	1	2	1943124	1944168	1947707	1044	7	2
7	5	1	1	1	1952740	1953509	1957057	769	7	2
7	5	1	1	1	1962090	1963052	1966590	962	7	2
5	7	1	1	2	1971623	1972330	1975873	707	7	2
7	5	0	0	1	1980923	1981581	1985123	658	7	2
7	5	1	1	1	1990156	1991010	1994556	854	7	2
5	7	0	1	nan	1999589	nan	nan	nan	7	2
5	7	0	1	2	2010656	2011692	2015239	1036	7	2
7	5	0	1	1	2020272	2020949	2024489	677	7	2
5	7	0	1	2	2029522	2030257	2033805	735	7	2
5	7	0	0	2	2038838	2039521	2043071	683	7	2
5	7	1	1	nan	2048105	nan	nan	nan	7	2
5	7	1	1	2	2059171	2059596	2063138	425	7	2
7	5	1	1	1	2068171	2068829	2072371	658	7	2
5	7	0	1	2	2077404	2077944	2081487	540	7	2
7	5	0	1	1	2086537	2087721	2091270	1184	7	2
11	12	1	0	1	2101353	2102366	2105903	1013	9	1
11	12	1	0	1	2110936	2111665	2115203	729	9	1
10	9	1	0	1	2120236	2121289	2124836	1053	8	1
12	11	1	1	2	2129869	2130812	2134352	943	9	1
9	10	0	1	1	2139386	2140466	2144002	1080	8	1
10	9	1	1	1	2149035	2150351	2153902	1316	8	1
9	10	1	1	2	2158935	2159778	2163318	843	8	1
10	9	1	1	1	2168352	2169220	2172768	868	8	1
10	9	0	0	1	2177801	2178892	2182435	1091	8	1
10	9	1	1	1	2187468	2188116	2191668	648	8	1
9	10	1	1	2	2196701	2197614	2201151	913	8	1
11	12	0	0	1	2206184	2207127	2210667	943	9	1
9	10	1	0	2	2215700	2216853	2220400	1153	8	1
11	12	0	1	1	2225434	2226663	2230200	1229	9	1
10	9	1	0	1	2235233	2236042	2239583	809	8	1
10	9	0	1	1	2244616	2245273	2248816	657	8	1
9	10	1	0	2	2253850	2254563	2258099	713	8	1
11	12	1	1	1	2263133	2263930	2267466	797	9	1
11	12	1	0	1	2272499	2273594	2277132	1095	9	1
10	9	1	1	1	2282165	2282803	2286349	638	8	1
12	11	0	1	nan	2291382	nan	nan	nan	9	1
12	11	0	1	2	2302448	2303383	2306932	935	9	1
12	11	0	1	2	2311965	2312720	2316265	755	9	1
11	12	1	0	1	2321298	2322010	2325548	712	9	1
9	10	1	1	2	2330581	2331446	2334997	865	8	1
12	11	0	1	2	2340031	2340886	2344431	855	9	1
10	9	0	1	1	2349464	2350437	2353980	973	8	1
9	10	1	0	2	2359014	2360085	2363630	1071	8	1
11	12	1	0	1	2368663	2369448	2372997	785	9	1
12	11	1	0	2	2378030	2378726	2382263	696	9	1
10	9	0	1	1	2387296	2388113	2391663	817	8	1
10	9	1	1	2	2396696	2397289	2400829	593	8	1
9	10	1	1	1	2405862	2406499	2410046	637	8	1
12	11	0	1	2	2415079	2415881	2419429	802	9	1
9	10	0	0	1	2424462	2425461	2429012	999	8	1
11	12	1	1	1	2434045	2434729	2438278	684	9	1
12	11	1	0	2	2443311	2444123	2447661	812	9	1
12	11	0	1	2	2452695	2453947	2457494	1252	9	1
12	11	0	1	2	2462528	2463210	2466761	682	9	1
11	12	1	1	1	2471794	2472532	2476077	738	9	1
11	12	1	0	1	2481111	2481799	2485344	688	9	1
9	10	1	0	1	2490377	2491198	2494744	821	8	1
9	10	1	0	1	2499777	2500368	2503910	591	8	1
9	10	1	1	1	2508943	2509835	2513376	892	8	1
11	12	0	0	1	2518410	2519394	2522943	984	9	1
12	11	1	1	2	2527976	2528919	2532459	943	9	1
9	10	1	0	1	2537492	2538350	2541892	858	8	1
10	9	0	1	2	2546926	2548134	2551675	1208	8	1
12	11	0	1	2	2556709	2557442	2560992	733	9	1
10	9	1	1	2	2566025	2566810	2570358	785	8	1
11	12	1	0	1	2575392	2576074	2579625	682	9	1
12	11	1	0	2	2584658	2585399	2588941	741	9	1
9	10	1	1	2	2593974	2594773	2598324	799	8	1
11	12	1	0	1	2603357	2604464	2608007	1107	9	1
12	11	0	1	2	2613041	2613704	2617240	663	9	1
12	11	0	1	2	2622274	2623016	2626557	742	9	1
9	10	0	1	nan	2631590	nan	nan	nan	8	1
9	10	0	1	1	2642656	2643227	2646773	571	8	1
10	9	1	1	2	2651806	2652690	2656240	884	8	1
10	9	1	1	2	2661273	2662194	2665739	921	8	1
12	11	0	1	2	2670772	2671440	2674989	668	9	1
11	12	1	0	1	2680022	2680650	2684189	628	9	1
9	11	1	1	2	2689222	2690193	2693739	971	10	2
11	9	1	0	1	2698772	2699609	2703155	837	10	2
9	11	1	1	2	2708188	2708961	2712505	773	10	2
11	9	1	1	1	2717538	2718231	2721771	693	10	2
11	9	1	1	1	2726804	2727600	2731138	796	10	2
9	11	1	1	2	2736171	2737257	2740804	1086	10	2
11	9	0	1	1	2745837	2747332	2750870	1495	10	2
9	11	0	1	2	2755904	2756638	2760187	734	10	2
9	11	1	1	2	2765220	2765937	2769487	717	10	2
11	9	1	1	1	2774520	2775175	2778720	655	10	2
11	9	1	1	1	2783753	2784678	2788220	925	10	2
9	11	1	1	2	2793253	2794141	2797686	888	10	2
9	11	1	1	2	2802719	2803383	2806919	664	10	2
11	9	0	0	1	2811952	2813126	2816669	1174	10	2
11	9	1	1	1	2821702	2822441	2825985	739	10	2
9	11	1	0	nan	2831018	nan	nan	nan	10	2
9	11	1	0	2	2842085	2842977	2846518	892	10	2
11	9	0	0	1	2851551	2852262	2855801	711	10	2
9	11	0	1	1	2860834	2861774	2865318	940	10	2
11	9	1	1	1	2870351	2871669	2875217	1318	10	2
9	11	1	1	2	2880251	2881133	2884684	882	10	2
11	9	1	1	1	2889717	2890904	2894450	1187	10	2
9	11	1	1	2	2899483	2900570	2904117	1087	10	2
11	9	1	1	1	2909150	2909903	2913450	753	10	2
11	9	1	1	1	2918483	2919216	2922766	733	10	2
11	9	1	1	1	2927799	2928897	2932433	1098	10	2
9	11	1	1	2	2937482	2938584	2942132	1102	10	2
9	11	1	1	1	2947166	2947932	2951482	766	10	2
9	11	1	1	1	2956532	2957610	2961149	1078	10	2
11	9	0	0	1	2966182	2967283	2970832	1101	10	2
9	11	1	0	1	2975865	2977047	2980598	1182	10	2
