# Supplementary material for: Publisher Correction: Learning relative values in the striatum induces violations of normative decision making
Source: Nat Commun. 2019 Jun 27;10:2833. doi: 10.1038/s41467-019-10718-8 (PMC6597713; doi:10.1038/s41467-019-10718-8)
Supplement: Supplementary file 1 — Supplementary Figures [file 41467_2019_10718_MOESM1_ESM.zip › exp2/vp06.dat]

stim_left	stim_right	bait_left	bait_right	choice	stim_onset	resp_onset	outcome_onset	RT	trl_type	block
3	4	1	1	1	9022	9883	13422	861	2	1
1	2	1	1	2	18455	19509	23055	1054	1	1
1	2	0	1	2	28089	28996	32538	907	1	1
1	2	1	1	2	37572	38536	42088	964	1	1
2	1	0	1	1	47121	48374	51921	1253	1	1
3	4	0	1	1	56954	58228	61771	1274	2	1
1	2	0	0	2	66804	67871	71421	1067	1	1
2	1	0	1	1	76454	77799	81337	1345	1	1
4	3	0	1	1	86370	87446	90987	1076	2	1
4	3	0	1	1	96020	97188	100737	1168	2	1
1	2	1	0	2	105770	107243	110786	1473	1	1
4	3	0	1	2	115820	117235	120786	1415	2	1
3	4	1	1	nan	125819	nan	nan	nan	2	1
3	4	1	1	2	136886	137700	141236	814	2	1
1	2	1	1	1	146269	147529	151069	1260	1	1
3	4	1	0	nan	156102	nan	nan	nan	2	1
3	4	1	0	1	167168	167992	171535	824	2	1
1	2	0	0	1	176568	177692	181235	1124	1	1
3	4	0	1	1	186268	187187	190734	919	2	1
2	1	1	0	2	195768	196720	200268	952	1	1
2	1	0	1	2	205301	206283	209834	982	1	1
2	1	0	1	2	214867	215835	219384	968	1	1
3	4	1	1	1	224417	225343	228884	926	2	1
2	1	0	1	2	233917	234602	238150	685	1	1
2	1	1	1	2	243183	244141	247683	958	1	1
2	1	0	1	2	252733	253645	257183	912	1	1
3	4	0	0	1	262216	263090	266633	874	2	1
1	2	0	1	2	271666	272454	275999	788	1	1
4	3	0	1	2	281032	281813	285349	781	2	1
1	2	0	1	1	290382	291351	294899	969	1	1
3	4	1	0	1	299932	300747	304298	815	2	1
4	3	0	0	2	309331	310100	313648	769	2	1
3	4	0	1	1	318681	319638	323181	957	2	1
2	1	1	1	2	328214	329219	332764	1005	1	1
4	3	0	0	2	337797	338618	342164	821	2	1
4	3	0	0	2	347197	348294	351830	1097	2	1
2	1	1	1	1	356864	358017	361564	1153	1	1
2	1	0	1	2	366597	367664	371213	1067	1	1
4	3	1	1	2	376263	377423	380963	1160	2	1
1	2	1	1	1	385996	386937	390479	941	1	1
2	1	1	0	2	395513	396653	400196	1140	1	1
3	4	0	1	2	405229	406534	410079	1305	2	1
3	4	0	0	1	415112	416038	419578	926	2	1
3	4	1	0	1	424612	425659	429195	1047	2	1
2	1	1	1	2	434228	435213	438762	985	1	1
4	3	0	0	2	443795	444759	448295	964	2	1
1	2	1	1	1	453328	454115	457661	787	1	1
1	2	1	0	1	462694	463637	467178	943	1	1
3	4	0	0	1	472211	473298	476844	1087	2	1
1	2	1	0	1	481877	483063	486610	1186	1	1
4	3	0	1	2	491644	492776	496327	1132	2	1
4	3	0	0	2	501360	502545	506093	1185	2	1
3	4	0	1	1	511126	512193	515743	1067	2	1
4	3	0	1	1	520776	521964	525509	1188	2	1
1	2	0	0	1	530543	531668	535209	1125	1	1
4	3	0	0	2	540242	541159	544709	917	2	1
3	4	1	0	1	549742	550735	554275	993	2	1
4	3	0	0	2	559309	560328	563875	1019	2	1
1	2	1	0	2	568908	570113	573658	1205	1	1
4	3	0	1	2	578691	580003	583541	1312	2	1
2	1	0	1	2	588575	589660	593208	1085	1	1
2	1	1	0	2	598241	599342	602891	1101	1	1
1	3	1	1	2	607924	609285	612824	1361	3	2
4	2	0	1	2	617857	619340	622890	1483	4	2
4	2	0	1	nan	627924	nan	nan	nan	4	2
4	2	0	1	1	638990	639890	643440	900	4	2
1	3	1	1	2	648473	649579	653123	1106	3	2
4	2	1	1	2	658156	659430	662973	1274	4	2
2	4	0	0	2	668006	668912	672456	906	4	2
2	4	1	0	1	677489	678712	682256	1223	4	2
2	4	0	1	1	687289	688682	692222	1393	4	2
3	1	0	0	2	697255	698258	701805	1003	3	2
4	2	0	0	1	706838	708083	711621	1245	4	2
4	2	1	0	2	716671	717598	721138	927	4	2
2	4	0	0	1	726171	727182	730721	1011	4	2
1	3	1	0	2	735754	737183	740721	1429	3	2
2	4	1	0	1	745754	746880	750421	1126	4	2
1	3	1	1	2	755454	756744	760287	1290	3	2
1	3	1	1	2	765320	766512	770053	1192	3	2
1	3	1	1	1	775087	776142	779686	1055	3	2
2	4	0	1	2	784720	785777	789320	1057	4	2
4	2	1	1	1	794353	795341	798886	988	4	2
1	3	1	1	2	803919	805123	808669	1204	3	2
3	1	0	1	1	813702	814462	818002	760	3	2
2	4	0	0	1	823035	824039	827585	1004	4	2
3	1	0	0	2	832618	833389	836935	771	3	2
3	1	0	1	1	841968	842794	846335	826	3	2
2	4	0	1	2	851368	852286	855835	918	4	2
1	3	0	0	2	860868	861853	865401	985	3	2
4	2	0	0	1	870434	871303	874851	869	4	2
2	4	0	0	2	879884	880920	884467	1036	4	2
1	3	1	0	2	889517	890603	894150	1086	3	2
4	2	0	0	1	899183	900320	903867	1137	4	2
1	3	0	0	2	908900	909614	913150	714	3	2
1	3	1	1	2	918183	919009	922550	826	3	2
2	4	1	0	2	927583	928639	932183	1056	4	2
3	1	0	0	1	937216	938127	941666	911	3	2
3	1	1	1	1	946699	947828	951366	1129	3	2
3	1	0	0	1	956399	957181	960732	782	3	2
3	1	0	1	1	965765	966657	970198	892	3	2
2	4	1	1	1	975248	976692	980231	1444	4	2
3	1	1	1	1	985281	986262	989798	981	3	2
1	3	0	0	2	994831	995550	999098	719	3	2
2	4	0	0	1	1004131	1005230	1008781	1099	4	2
3	1	1	1	1	1013814	1014720	1018264	906	3	2
2	4	0	0	2	1023297	1024500	1028047	1203	4	2
1	3	1	1	2	1033080	1033842	1037380	762	3	2
1	3	0	0	2	1042413	1043468	1047013	1055	3	2
4	2	1	1	1	1052046	1053222	1056763	1176	4	2
2	4	1	0	2	1061796	1062780	1066329	984	4	2
3	1	0	0	2	1071363	1072364	1075912	1001	3	2
4	2	0	0	2	1080946	1082120	1085662	1174	4	2
1	3	1	1	2	1090695	1091577	1095129	882	3	2
3	1	1	1	1	1100162	1100911	1104462	749	3	2
4	2	0	0	2	1109495	1110591	1114128	1096	4	2
3	1	1	1	1	1119161	1119869	1123411	708	3	2
3	1	0	1	1	1128444	1129701	1133244	1257	3	2
4	2	1	1	1	1138278	1139614	1143161	1336	4	2
4	2	0	1	2	1148194	1149365	1152911	1171	4	2
4	2	0	1	1	1157944	1158849	1162394	905	4	2
2	4	1	0	1	1167427	1168698	1172243	1271	4	2
4	2	0	1	1	1177277	1178145	1181693	868	4	2
3	1	1	1	1	1186726	1187499	1191043	773	3	2
7	8	0	1	2	1201126	1202247	1205793	1121	6	1
6	5	1	1	2	1210826	1211824	1215359	998	5	1
6	5	1	1	2	1220392	1221445	1224992	1053	5	1
6	5	0	0	2	1230025	1231379	1234925	1354	5	1
5	6	1	1	1	1239958	1240975	1244525	1017	5	1
5	6	1	1	1	1249558	1250988	1254525	1430	5	1
8	7	1	1	1	1259575	1260958	1264508	1383	6	1
8	7	1	1	1	1269541	1270565	1274107	1024	6	1
7	8	1	0	2	1279157	1280447	1283991	1290	6	1
5	6	0	0	nan	1289024	nan	nan	nan	5	1
5	6	0	0	1	1300090	1300643	1304190	553	5	1
6	5	1	1	2	1309223	1310574	1314123	1351	5	1
8	7	0	1	1	1319156	1320344	1323890	1188	6	1
8	7	0	1	2	1328923	1329875	1333423	952	6	1
6	5	0	1	2	1338456	1339363	1342906	907	5	1
8	7	0	0	2	1347939	1349144	1352689	1205	6	1
5	6	0	1	1	1357722	1359087	1362639	1365	5	1
5	6	0	0	2	1367672	1368560	1372105	888	5	1
6	5	0	1	1	1377138	1378147	1381688	1009	5	1
8	7	0	1	2	1386721	1388105	1391655	1384	6	1
7	8	0	0	1	1396688	1397638	1401188	950	6	1
5	6	1	0	2	1406221	1407583	1411121	1362	5	1
7	8	1	1	1	1416154	1417277	1420820	1123	6	1
5	6	0	0	2	1425854	1427148	1430687	1294	5	1
8	7	1	0	2	1435720	1437120	1440670	1400	6	1
5	6	1	0	nan	1445703	nan	nan	nan	5	1
5	6	1	0	1	1456786	1457617	1461153	831	5	1
5	6	1	1	2	1466186	1467511	1471053	1325	5	1
7	8	1	0	1	1476086	1477321	1480869	1235	6	1
6	5	1	1	2	1485902	1487005	1490552	1103	5	1
8	7	0	0	2	1495602	1496855	1500402	1253	6	1
7	8	1	0	2	1505435	1506584	1510135	1149	6	1
7	8	0	0	1	1515168	1516264	1519801	1096	6	1
8	7	0	1	2	1524835	1525903	1529451	1068	6	1
8	7	0	1	2	1534484	1535752	1539301	1268	6	1
8	7	0	1	nan	1544334	nan	nan	nan	6	1
8	7	0	1	2	1555400	1556001	1559550	601	6	1
7	8	1	0	1	1564584	1565299	1568850	715	6	1
6	5	1	0	2	1573883	1574907	1578450	1024	5	1
8	7	0	1	1	1583483	1584502	1588050	1019	6	1
8	7	0	1	2	1593100	1594080	1597616	980	6	1
7	8	1	0	1	1602649	1603739	1607283	1090	6	1
6	5	0	1	1	1612316	1613340	1616882	1024	5	1
5	6	0	0	1	1621915	1623043	1626582	1128	5	1
7	8	1	0	2	1631615	1632197	1635748	582	6	1
7	8	1	0	1	1640782	1641634	1645182	852	6	1
6	5	0	1	1	1650215	1651190	1654731	975	5	1
6	5	0	1	2	1659765	1660471	1664014	706	5	1
5	6	1	0	1	1669048	1670243	1673781	1195	5	1
6	5	1	1	2	1678814	1679595	1683131	781	5	1
7	8	1	0	1	1688164	1689250	1692797	1086	6	1
6	5	1	1	2	1697830	1698555	1702097	725	5	1
7	8	0	0	1	1707130	1708349	1711897	1219	6	1
6	5	0	1	1	1716930	1718068	1721613	1138	5	1
6	5	1	1	1	1726646	1727723	1731263	1077	5	1
5	6	1	1	1	1736296	1737557	1741096	1261	5	1
8	7	0	0	2	1746129	1747314	1750862	1185	6	1
7	8	1	0	1	1755895	1756765	1760312	870	6	1
5	6	0	0	1	1765345	1766266	1769812	921	5	1
5	6	1	1	1	1774845	1775804	1779345	959	5	1
8	7	0	1	2	1784378	1785202	1788745	824	6	1
5	6	0	1	1	1793778	1794648	1798194	870	5	1
7	8	0	1	1	1803228	1804184	1807728	956	6	1
7	5	1	1	1	1812761	1813794	1817344	1033	7	2
5	7	1	1	2	1822377	1823338	1826877	961	7	2
5	7	1	0	1	1831910	1833402	1836943	1492	7	2
5	7	1	1	2	1841977	1842806	1846343	829	7	2
7	5	1	1	2	1851376	1852329	1855876	953	7	2
7	5	1	1	1	1860910	1862071	1865609	1161	7	2
5	7	1	0	2	1870643	1871639	1875176	996	7	2
5	7	0	0	1	1880209	1881362	1884909	1153	7	2
7	5	1	1	1	1889942	1890758	1894309	816	7	2
5	7	1	0	2	1899342	1900280	1903825	938	7	2
5	7	0	1	2	1908858	1909804	1913342	946	7	2
7	5	1	0	1	1918375	1919312	1922858	937	7	2
7	5	1	1	1	1927891	1928932	1932474	1041	7	2
7	5	1	1	1	1937508	1938398	1941941	890	7	2
5	7	1	0	2	1946974	1948034	1951574	1060	7	2
7	5	1	1	nan	1956607	nan	nan	nan	7	2
7	5	1	1	2	1967674	1968335	1971873	661	7	2
5	7	0	1	2	1976907	1977956	1981507	1049	7	2
7	5	1	1	1	1986540	1987243	1990790	703	7	2
7	5	1	1	1	1995823	1996637	2000173	814	7	2
5	7	1	1	2	2005206	2005981	2009523	775	7	2
7	5	0	0	1	2014556	2015608	2019156	1052	7	2
7	5	1	1	2	2024189	2024741	2028289	552	7	2
5	7	0	1	1	2033322	2034428	2037972	1106	7	2
7	5	0	1	1	2043005	2043813	2047355	808	7	2
5	7	0	1	2	2052388	2053552	2057088	1164	7	2
5	7	0	0	2	2062121	2063186	2066738	1065	7	2
5	7	1	1	1	2071771	2072524	2076071	753	7	2
7	5	1	1	2	2081104	2082015	2085554	911	7	2
5	7	0	1	2	2090587	2091408	2094954	821	7	2
7	5	0	1	1	2099987	2100781	2104320	794	7	2
11	12	1	0	1	2114403	2115332	2118870	929	9	1
11	12	1	0	1	2123903	2125393	2128936	1490	9	1
10	9	1	0	2	2133969	2135460	2139003	1491	8	1
12	11	1	1	nan	2144036	nan	nan	nan	9	1
12	11	1	1	2	2155102	2155970	2159519	868	9	1
9	10	0	1	2	2164569	2165358	2168902	789	8	1
10	9	1	1	1	2173935	2174811	2178352	876	8	1
9	10	1	1	2	2183385	2184392	2187935	1007	8	1
10	9	1	1	1	2192968	2194076	2197618	1108	8	1
10	9	0	0	1	2202651	2203808	2207351	1157	8	1
10	9	1	1	1	2212384	2213229	2216767	845	8	1
9	10	1	1	2	2221801	2222806	2226350	1005	8	1
11	12	0	0	1	2231400	2232480	2236017	1080	9	1
9	10	1	0	2	2241050	2241978	2245517	928	8	1
11	12	0	1	1	2250550	2251286	2254833	736	9	1
10	9	1	0	2	2259866	2261151	2264699	1285	8	1
10	9	0	1	1	2269733	2270872	2274416	1139	8	1
9	10	1	0	2	2279449	2280279	2283816	830	8	1
11	12	1	1	2	2288849	2289971	2293515	1122	9	1
11	12	1	0	1	2298565	2300002	2303549	1437	9	1
10	9	1	1	1	2308598	2310004	2313548	1406	8	1
12	11	0	1	nan	2318581	nan	nan	nan	9	1
12	11	0	1	1	2329648	2330282	2333831	634	9	1
12	11	0	1	2	2338864	2339766	2343314	902	9	1
11	12	1	0	1	2348347	2349058	2352597	711	9	1
9	10	1	1	2	2357631	2358556	2362097	925	8	1
12	11	0	1	2	2367130	2368330	2371880	1200	9	1
10	9	0	1	1	2376913	2378037	2381580	1124	8	1
9	10	1	0	1	2386630	2387371	2390913	741	8	1
11	12	1	0	1	2395946	2396936	2400479	990	9	1
12	11	1	0	2	2405513	2406909	2410446	1396	9	1
10	9	0	1	1	2415479	2416444	2419996	965	8	1
10	9	1	1	2	2425029	2425680	2429229	651	8	1
9	10	1	1	2	2434262	2435325	2438862	1063	8	1
12	11	0	1	2	2443895	2445104	2448645	1209	9	1
9	10	0	0	2	2453678	2454753	2458295	1075	8	1
11	12	1	1	1	2463328	2464314	2467861	986	9	1
12	11	1	0	2	2472894	2473879	2477428	985	9	1
12	11	0	1	2	2482461	2483588	2487127	1127	9	1
12	11	0	1	1	2492161	2493348	2496894	1187	9	1
11	12	1	1	1	2501927	2502902	2506443	975	9	1
11	12	1	0	1	2511477	2512210	2515760	733	9	1
9	10	1	0	1	2520793	2522037	2525576	1244	8	1
9	10	1	0	1	2530626	2531772	2535309	1146	8	1
9	10	1	1	2	2540343	2541408	2544959	1065	8	1
11	12	0	0	1	2549992	2551278	2554826	1286	9	1
12	11	1	1	2	2559859	2561077	2564625	1218	9	1
9	10	1	0	1	2569659	2570734	2574275	1075	8	1
10	9	0	1	2	2579308	2580306	2583858	998	8	1
12	11	0	1	2	2588891	2589935	2593475	1044	9	1
10	9	1	1	2	2598508	2599629	2603174	1121	8	1
11	12	1	0	1	2608224	2609212	2612758	988	9	1
12	11	1	0	2	2617791	2618881	2622424	1090	9	1
9	10	1	1	1	2627457	2628732	2632274	1275	8	1
11	12	1	0	1	2637307	2638140	2641690	833	9	1
12	11	0	1	2	2646723	2647439	2650990	716	9	1
12	11	0	1	1	2656023	2657329	2660873	1306	9	1
9	10	0	1	1	2665906	2666811	2670356	905	8	1
10	9	1	1	2	2675389	2676664	2680206	1275	8	1
10	9	1	1	2	2685239	2686405	2689956	1166	8	1
12	11	0	1	2	2694989	2696306	2699855	1317	9	1
11	12	1	0	1	2704889	2705768	2709305	879	9	1
9	11	1	1	1	2714338	2715483	2719022	1145	10	2
11	9	1	0	2	2724055	2725417	2728955	1362	10	2
9	11	1	1	2	2733988	2735255	2738804	1267	10	2
11	9	1	1	1	2743838	2745011	2748554	1173	10	2
11	9	1	1	1	2753587	2754503	2758054	916	10	2
9	11	1	1	2	2763087	2763993	2767537	906	10	2
11	9	0	1	2	2772570	2773819	2777370	1249	10	2
9	11	0	1	2	2782403	2783395	2786936	992	10	2
9	11	1	1	2	2791970	2792894	2796436	924	10	2
11	9	1	1	1	2801469	2802398	2805936	929	10	2
11	9	1	1	2	2810969	2811654	2815202	685	10	2
9	11	1	1	1	2820236	2821114	2824652	878	10	2
9	11	1	1	2	2829685	2830520	2834069	835	10	2
11	9	0	0	1	2839102	2839689	2843235	587	10	2
11	9	1	1	1	2848268	2849023	2852568	755	10	2
9	11	1	0	2	2857601	2858383	2861935	782	10	2
11	9	0	0	2	2866968	2868131	2871668	1163	10	2
9	11	0	1	2	2876701	2877777	2881317	1076	10	2
11	9	1	1	1	2886351	2887224	2890767	873	10	2
9	11	1	1	2	2895800	2896449	2900000	649	10	2
11	9	1	1	1	2905034	2905758	2909300	724	10	2
9	11	1	1	1	2914333	2915467	2919017	1134	10	2
11	9	1	1	2	2924050	2925136	2928683	1086	10	2
11	9	1	1	1	2933716	2934509	2938049	793	10	2
11	9	1	1	1	2943083	2944108	2947649	1025	10	2
9	11	1	1	2	2952682	2953193	2956732	511	10	2
9	11	1	1	1	2961765	2962491	2966032	726	10	2
9	11	1	1	1	2971065	2971927	2975465	862	10	2
11	9	0	0	1	2980498	2981544	2985082	1046	10	2
9	11	1	0	2	2990115	2990686	2994231	571	10	2
