# Supplementary material for: Publisher Correction: Learning relative values in the striatum induces violations of normative decision making
Source: Nat Commun. 2019 Jun 27;10:2833. doi: 10.1038/s41467-019-10718-8 (PMC6597713; doi:10.1038/s41467-019-10718-8)
Supplement: Supplementary file 1 — Supplementary Figures [file 41467_2019_10718_MOESM1_ESM.zip › exp2/vp08.dat]

stim_left	stim_right	bait_left	bait_right	choice	stim_onset	resp_onset	outcome_onset	RT	trl_type	block
3	4	1	1	2	9017	9692	13234	675	2	1
1	2	1	1	1	18267	19348	22884	1081	1	1
1	2	0	1	nan	27917	nan	nan	nan	1	1
1	2	0	1	1	38983	39803	43350	820	1	1
1	2	1	1	2	48383	49042	52583	659	1	1
2	1	0	1	1	57616	58522	62066	906	1	1
3	4	0	1	2	67099	67897	71449	798	2	1
1	2	0	0	2	76482	77463	80999	981	1	1
2	1	0	1	1	86032	86788	90332	756	1	1
4	3	0	1	1	95365	96215	99765	850	2	1
4	3	0	1	1	104798	105829	109365	1031	2	1
1	2	1	0	1	114398	115049	118598	651	1	1
4	3	0	1	2	123631	124575	128114	944	2	1
3	4	1	1	1	133148	134213	137764	1065	2	1
1	2	1	1	1	142797	143693	147231	896	1	1
3	4	1	0	2	152264	153174	156714	910	2	1
1	2	0	0	1	161747	162406	165947	659	1	1
3	4	0	1	1	170980	171753	175297	773	2	1
2	1	1	0	2	180330	180997	184546	667	1	1
2	1	0	1	2	189579	190158	193696	579	1	1
2	1	0	1	2	198729	199447	202996	718	1	1
3	4	1	1	1	208029	208668	212212	639	2	1
2	1	0	1	2	217245	217875	221412	630	1	1
2	1	1	1	2	226445	226997	230545	552	1	1
2	1	0	1	2	235578	236159	239695	581	1	1
3	4	0	0	1	244728	245754	249295	1026	2	1
1	2	0	1	1	254328	254917	258461	589	1	1
4	3	0	1	2	263494	264082	267628	588	2	1
1	2	0	1	1	272661	273209	276761	548	1	1
3	4	1	0	1	281794	282507	286044	713	2	1
4	3	0	0	2	291077	291764	295310	687	2	1
3	4	0	1	1	300343	301274	304810	931	2	1
2	1	1	1	2	309843	310776	314326	933	1	1
4	3	0	0	2	319360	320605	324143	1245	2	1
4	3	0	0	2	329176	330492	334043	1316	2	1
2	1	1	1	1	339076	340126	343676	1050	1	1
2	1	0	1	2	348709	350058	353609	1349	1	1
4	3	1	1	2	358642	359297	362842	655	2	1
1	2	1	1	1	367875	368852	372392	977	1	1
2	1	1	0	2	377425	378598	382141	1173	1	1
3	4	0	1	1	387175	388105	391641	930	2	1
3	4	0	0	2	396674	397588	401124	914	2	1
3	4	1	0	1	406157	407427	410974	1270	2	1
2	1	1	1	1	416007	417161	420707	1154	1	1
4	3	0	0	2	425740	426639	430190	899	2	1
1	2	1	1	1	435223	436269	439807	1046	1	1
1	2	1	0	2	444840	445852	449390	1012	1	1
3	4	0	0	2	454423	455680	459223	1257	2	1
1	2	1	0	1	464256	464970	468506	714	1	1
4	3	0	1	2	473539	474453	477989	914	2	1
4	3	0	0	2	483022	483716	487255	694	2	1
3	4	0	1	1	492289	493415	496955	1126	2	1
4	3	0	1	2	501988	503379	506922	1391	2	1
1	2	0	0	1	511955	512916	516455	961	1	1
4	3	0	0	2	521488	522147	525688	659	2	1
3	4	1	0	2	530721	531745	535287	1024	2	1
4	3	0	0	2	540321	541372	544921	1051	2	1
1	2	1	0	2	549954	551003	554554	1049	1	1
4	3	0	1	2	559587	560269	563820	682	2	1
2	1	0	1	2	568853	570040	573587	1187	1	1
2	1	1	0	2	578620	579402	582953	782	1	1
1	3	1	1	2	587986	588796	592336	810	3	2
4	2	0	1	nan	597369	nan	nan	nan	4	2
4	2	0	1	2	608436	609212	612752	776	4	2
4	2	0	1	2	617785	618683	622219	898	4	2
1	3	1	1	2	627252	628168	631718	916	3	2
4	2	1	1	2	636752	637399	640935	647	4	2
2	4	0	0	1	645968	647051	650601	1083	4	2
2	4	1	0	1	655635	656489	660034	854	4	2
2	4	0	1	1	665084	665825	669367	741	4	2
3	1	0	0	1	674417	675262	678801	845	3	2
4	2	0	0	2	683834	684826	688367	992	4	2
4	2	1	0	2	693400	694134	697683	734	4	2
2	4	0	0	1	702717	703662	707200	945	4	2
1	3	1	0	2	712233	713186	716733	953	3	2
2	4	1	0	1	721766	722608	726149	842	4	2
1	3	1	1	1	731183	731768	735316	585	3	2
1	3	1	1	1	740349	740929	744466	580	3	2
1	3	1	1	1	749499	750100	753649	601	3	2
2	4	0	1	1	758682	759508	763048	826	4	2
4	2	1	1	2	768082	768773	772315	691	4	2
1	3	1	1	1	777365	777976	781515	611	3	2
3	1	0	1	2	786565	787185	790731	620	3	2
2	4	0	0	1	795764	796588	800131	824	4	2
3	1	0	0	2	805181	805741	809281	560	3	2
3	1	0	1	2	814314	814869	818414	555	3	2
2	4	0	1	1	823447	824197	827747	750	4	2
1	3	0	0	1	832780	833371	836913	591	3	2
4	2	0	0	2	841947	842525	846063	578	4	2
2	4	0	0	1	851096	851734	855280	638	4	2
1	3	1	0	1	860313	860899	864446	586	3	2
4	2	0	0	2	869479	870094	873629	615	4	2
1	3	0	0	1	878662	879219	882762	557	3	2
1	3	1	1	1	887795	888371	891912	576	3	2
2	4	1	0	1	896945	897522	901062	577	4	2
3	1	0	0	2	906095	906621	910161	526	3	2
3	1	1	1	2	915195	915726	919278	531	3	2
3	1	0	0	2	924311	924836	928378	525	3	2
3	1	0	1	2	933411	933894	937444	483	3	2
2	4	1	1	1	942477	943203	946744	726	4	2
3	1	1	1	2	951777	952308	955844	531	3	2
1	3	0	0	1	960877	961395	964943	518	3	2
2	4	0	0	1	969977	970606	974143	629	4	2
3	1	1	1	2	979176	979776	983326	600	3	2
2	4	0	0	1	988360	989120	992659	760	4	2
1	3	1	1	1	997693	998250	1001793	557	3	2
1	3	0	0	1	1006826	1007354	1010892	528	3	2
4	2	1	1	2	1015925	1016665	1020209	740	4	2
2	4	1	0	1	1025242	1025891	1029442	649	4	2
3	1	0	0	2	1034475	1035032	1038575	557	3	2
4	2	0	0	2	1043608	1044249	1047791	641	4	2
1	3	1	1	1	1052825	1053439	1056991	614	3	2
3	1	1	1	2	1062024	1062542	1066091	518	3	2
4	2	0	0	2	1071124	1071799	1075341	675	4	2
3	1	1	1	2	1080374	1080976	1084524	602	3	2
3	1	0	1	2	1089557	1090121	1093657	564	3	2
4	2	1	1	2	1098690	1099402	1102940	712	4	2
4	2	0	1	2	1107973	1108486	1112023	513	4	2
4	2	0	1	2	1117056	1117665	1121206	609	4	2
2	4	1	0	1	1126239	1126833	1130373	594	4	2
4	2	0	1	2	1135422	1136051	1139589	629	4	2
3	1	1	1	2	1144622	1145427	1148972	805	3	2
7	8	0	1	2	1159055	1159767	1163305	712	6	1
6	5	1	1	1	1168338	1169350	1172888	1012	5	1
6	5	1	1	1	1177921	1178656	1182205	735	5	1
6	5	0	0	1	1187238	1188135	1191671	897	5	1
5	6	1	1	2	1196704	1197419	1200971	715	5	1
5	6	1	1	2	1206004	1206753	1210304	749	5	1
8	7	1	1	1	1215337	1216274	1219820	937	6	1
8	7	1	1	1	1224854	1225761	1229303	907	6	1
7	8	1	0	2	1234337	1235261	1238803	924	6	1
5	6	0	0	2	1243836	1244539	1248086	703	5	1
6	5	1	1	1	1253120	1254102	1257653	982	5	1
8	7	0	1	1	1262686	1263433	1266969	747	6	1
8	7	0	1	2	1272002	1272832	1276369	830	6	1
6	5	0	1	1	1281402	1282204	1285752	802	5	1
8	7	0	0	2	1290785	1291570	1295119	785	6	1
5	6	0	1	1	1300152	1301084	1304635	932	5	1
5	6	0	0	1	1309668	1310499	1314035	831	5	1
6	5	0	1	2	1319068	1319953	1323501	885	5	1
8	7	0	1	2	1328534	1329151	1332701	617	6	1
7	8	0	0	1	1337734	1338406	1341951	672	6	1
5	6	1	0	1	1346984	1347868	1351417	884	5	1
7	8	1	1	2	1356450	1357052	1360600	602	6	1
5	6	0	0	1	1365633	1366482	1370033	849	5	1
8	7	1	0	2	1375067	1375896	1379433	829	6	1
5	6	1	0	1	1384466	1385219	1388766	753	5	1
5	6	1	1	1	1393799	1394605	1398149	806	5	1
7	8	1	0	1	1403182	1403979	1407516	797	6	1
6	5	1	1	2	1412549	1413330	1416882	781	5	1
8	7	0	0	2	1421915	1422672	1426215	757	6	1
7	8	1	0	1	1431248	1432059	1435598	811	6	1
7	8	0	0	1	1440632	1441371	1444915	739	6	1
8	7	0	1	2	1449948	1450628	1454165	680	6	1
8	7	0	1	2	1459198	1459861	1463398	663	6	1
8	7	0	1	2	1468431	1469036	1472581	605	6	1
7	8	1	0	1	1477614	1478313	1481864	699	6	1
6	5	1	0	2	1486897	1487817	1491364	920	5	1
8	7	0	1	2	1496397	1497196	1500747	799	6	1
8	7	0	1	2	1505780	1506483	1510030	703	6	1
7	8	1	0	1	1515063	1515889	1519430	826	6	1
6	5	0	1	2	1524463	1525042	1528579	579	5	1
5	6	0	0	1	1533613	1534897	1538446	1284	5	1
7	8	1	0	1	1543479	1544330	1547879	851	6	1
7	8	1	0	1	1552912	1553515	1557062	603	6	1
6	5	0	1	2	1562095	1562984	1566528	889	5	1
6	5	0	1	2	1571562	1572334	1575878	772	5	1
5	6	1	0	1	1580911	1581648	1585195	737	5	1
6	5	1	1	2	1590228	1590822	1594361	594	5	1
7	8	1	0	1	1599394	1600130	1603677	736	6	1
6	5	1	1	2	1608711	1609402	1612944	691	5	1
7	8	0	0	1	1617977	1618922	1622460	945	6	1
6	5	0	1	2	1627494	1628267	1631810	773	5	1
6	5	1	1	2	1636843	1637601	1641143	758	5	1
5	6	1	1	1	1646176	1647111	1650660	935	5	1
8	7	0	0	2	1655693	1656447	1659993	754	6	1
7	8	1	0	1	1665026	1665705	1669242	679	6	1
5	6	0	0	1	1674276	1675070	1678609	794	5	1
5	6	1	1	1	1683642	1684227	1687775	585	5	1
8	7	0	1	2	1692809	1693692	1697242	883	6	1
5	6	0	1	1	1702292	1702972	1706508	680	5	1
7	8	0	1	1	1711541	1712357	1715908	816	6	1
7	5	1	1	1	1720941	1721677	1725224	736	7	2
5	7	1	1	1	1730258	1731082	1734624	824	7	2
5	7	1	0	1	1739657	1740390	1743941	733	7	2
5	7	1	1	1	1748974	1749719	1753257	745	7	2
7	5	1	1	2	1758290	1759080	1762623	790	7	2
7	5	1	1	2	1767657	1768530	1772073	873	7	2
5	7	1	0	1	1777106	1777922	1781473	816	7	2
5	7	0	0	1	1786506	1787239	1790789	733	7	2
7	5	1	1	2	1795823	1796527	1800073	704	7	2
5	7	1	0	1	1805106	1805906	1809456	800	7	2
5	7	0	1	1	1814489	1815177	1818722	688	7	2
7	5	1	0	2	1823772	1824532	1828072	760	7	2
7	5	1	1	1	1833105	1833713	1837255	608	7	2
7	5	1	1	1	1842288	1843413	1846955	1125	7	2
5	7	1	0	2	1851988	1853133	1856671	1145	7	2
7	5	1	1	2	1861704	1862892	1866438	1188	7	2
5	7	0	1	1	1871471	1872194	1875737	723	7	2
7	5	1	1	1	1880771	1882071	1885620	1300	7	2
7	5	1	1	1	1890654	1891480	1895020	826	7	2
5	7	1	1	2	1900053	1901114	1904653	1061	7	2
7	5	0	0	1	1909686	1910293	1913836	607	7	2
7	5	1	1	1	1918870	1919586	1923136	716	7	2
5	7	0	1	2	1928169	1928752	1932303	583	7	2
7	5	0	1	1	1937336	1938004	1941552	668	7	2
5	7	0	1	2	1946586	1947274	1950819	688	7	2
5	7	0	0	2	1955852	1956518	1960069	666	7	2
5	7	1	1	2	1965102	1965815	1969352	713	7	2
7	5	1	1	1	1974385	1975099	1978635	714	7	2
5	7	0	1	2	1983668	1984214	1987751	546	7	2
7	5	0	1	1	1992784	1993342	1996884	558	7	2
11	12	1	0	2	2006967	2007818	2011367	851	9	1
11	12	1	0	1	2016400	2017052	2020600	652	9	1
10	9	1	0	2	2025634	2026862	2030400	1228	8	1
12	11	1	1	2	2035433	2036429	2039967	996	9	1
9	10	0	1	2	2045000	2045687	2049233	687	8	1
10	9	1	1	1	2054266	2055138	2058683	872	8	1
9	10	1	1	2	2063716	2064773	2068316	1057	8	1
10	9	1	1	1	2073349	2074062	2077599	713	8	1
10	9	0	0	1	2082632	2083358	2086899	726	8	1
10	9	1	1	1	2091932	2092548	2096098	616	8	1
9	10	1	1	2	2101132	2101895	2105432	763	8	1
11	12	0	0	1	2110465	2111462	2114998	997	9	1
9	10	1	0	2	2120031	2120818	2124364	787	8	1
11	12	0	1	1	2129398	2130244	2133781	846	9	1
10	9	1	0	1	2138814	2139692	2143231	878	8	1
10	9	0	1	1	2148264	2148906	2152447	642	8	1
9	10	1	0	2	2157480	2158539	2162080	1059	8	1
11	12	1	1	1	2167113	2167998	2171547	885	9	1
11	12	1	0	1	2176596	2177676	2181213	1080	9	1
10	9	1	1	2	2186246	2186925	2190463	679	8	1
12	11	0	1	2	2195496	2196185	2199729	689	9	1
12	11	0	1	2	2204762	2205473	2209012	711	9	1
11	12	1	0	1	2214046	2214944	2218495	898	9	1
9	10	1	1	1	2223529	2224298	2227845	769	8	1
12	11	0	1	2	2232878	2233549	2237095	671	9	1
10	9	0	1	2	2242128	2243165	2246711	1037	8	1
9	10	1	0	1	2251745	2252399	2255944	654	8	1
11	12	1	0	1	2260978	2261861	2265411	883	9	1
12	11	1	0	2	2270444	2271400	2274944	956	9	1
10	9	0	1	2	2279977	2280801	2284344	824	8	1
10	9	1	1	2	2289377	2290172	2293710	795	8	1
9	10	1	1	1	2298743	2299360	2302910	617	8	1
12	11	0	1	2	2307943	2308836	2312376	893	9	1
9	10	0	0	1	2317410	2318436	2321976	1026	8	1
11	12	1	1	1	2327009	2327727	2331276	718	9	1
12	11	1	0	2	2336309	2336907	2340442	598	9	1
12	11	0	1	2	2345476	2346222	2349759	746	9	1
12	11	0	1	2	2354792	2355477	2359025	685	9	1
11	12	1	1	1	2364058	2364665	2368208	607	9	1
11	12	1	0	1	2373242	2374073	2377625	831	9	1
9	10	1	0	1	2382675	2383694	2387241	1019	8	1
9	10	1	0	1	2392274	2393022	2396574	748	8	1
9	10	1	1	1	2401608	2402178	2405724	570	8	1
11	12	0	0	1	2410757	2411543	2415091	786	9	1
12	11	1	1	2	2420124	2420876	2424424	752	9	1
9	10	1	0	1	2429457	2430086	2433623	629	8	1
10	9	0	1	2	2438657	2439236	2442773	579	8	1
12	11	0	1	2	2447806	2448620	2452156	814	9	1
10	9	1	1	2	2457189	2457743	2461289	554	8	1
11	12	1	0	1	2466323	2467221	2470772	898	9	1
12	11	1	0	2	2475806	2476441	2479989	635	9	1
9	10	1	1	1	2485022	2485910	2489455	888	8	1
11	12	1	0	1	2494489	2495331	2498872	842	9	1
12	11	0	1	2	2503905	2504592	2508138	687	9	1
12	11	0	1	2	2513171	2513904	2517455	733	9	1
9	10	0	1	1	2522488	2523224	2526771	736	8	1
10	9	1	1	2	2531804	2532628	2536171	824	8	1
10	9	1	1	2	2541204	2541800	2545337	596	8	1
12	11	0	1	2	2550370	2551255	2554804	885	9	1
11	12	1	0	1	2559837	2560478	2564020	641	9	1
9	11	1	1	2	2569053	2569697	2573237	644	10	2
11	9	1	0	1	2578270	2579202	2582753	932	10	2
9	11	1	1	2	2587786	2588349	2591886	563	10	2
11	9	1	1	2	2596919	2597545	2601086	626	10	2
11	9	1	1	1	2606119	2606678	2610219	559	10	2
9	11	1	1	2	2615252	2616044	2619585	792	10	2
11	9	0	1	1	2624619	2625193	2628735	574	10	2
9	11	0	1	2	2633768	2634520	2638068	752	10	2
9	11	1	1	2	2643101	2644100	2647651	999	10	2
11	9	1	1	1	2652685	2653593	2657134	908	10	2
11	9	1	1	1	2662168	2662869	2666418	701	10	2
9	11	1	1	2	2671451	2672242	2675784	791	10	2
9	11	1	1	2	2680817	2681500	2685050	683	10	2
11	9	0	0	1	2690084	2690837	2694384	753	10	2
11	9	1	1	1	2699417	2700155	2703700	738	10	2
9	11	1	0	2	2708733	2709591	2713133	858	10	2
11	9	0	0	1	2718166	2718833	2722383	667	10	2
9	11	0	1	2	2727416	2728117	2731666	701	10	2
11	9	1	1	1	2736699	2737562	2741099	863	10	2
9	11	1	1	2	2746132	2746947	2750482	815	10	2
11	9	1	1	1	2755515	2756308	2759849	793	10	2
9	11	1	1	2	2764882	2765573	2769115	691	10	2
11	9	1	1	1	2774148	2774851	2778398	703	10	2
11	9	1	1	1	2783431	2784122	2787665	691	10	2
11	9	1	1	1	2792698	2793479	2797014	781	10	2
9	11	1	1	2	2802048	2802865	2806414	817	10	2
9	11	1	1	2	2811447	2812108	2815647	661	10	2
9	11	1	1	2	2820680	2821292	2824830	612	10	2
11	9	0	0	1	2829864	2830727	2834263	863	10	2
9	11	1	0	2	2839297	2840160	2843696	863	10	2
