# Supplementary material for: Publisher Correction: Learning relative values in the striatum induces violations of normative decision making
Source: Nat Commun. 2019 Jun 27;10:2833. doi: 10.1038/s41467-019-10718-8 (PMC6597713; doi:10.1038/s41467-019-10718-8)
Supplement: Supplementary file 1 — Supplementary Figures [file 41467_2019_10718_MOESM1_ESM.zip › exp2/vp09.dat]

stim_left	stim_right	bait_left	bait_right	choice	stim_onset	resp_onset	outcome_onset	RT	trl_type	block
3	4	1	1	1	9012	10030	13579	1018	2	1
1	2	1	1	2	18612	19612	23162	1000	1	1
1	2	0	1	2	28195	29001	32545	806	1	1
1	2	1	1	2	37578	38496	42045	918	1	1
2	1	0	1	1	47078	48305	51845	1227	1	1
3	4	0	1	1	56878	57982	61528	1104	2	1
1	2	0	0	1	66561	67636	71177	1075	1	1
2	1	0	1	1	76211	76932	80477	721	1	1
4	3	0	1	2	85510	86602	90144	1092	2	1
4	3	0	1	2	95177	96366	99910	1189	2	1
1	2	1	0	2	104943	106047	109593	1104	1	1
4	3	0	1	2	114626	115634	119176	1008	2	1
3	4	1	1	1	124209	125181	128726	972	2	1
1	2	1	1	2	133759	134555	138092	796	1	1
3	4	1	0	1	143126	144109	147659	983	2	1
1	2	0	0	2	152692	153661	157209	969	1	1
3	4	0	1	1	162242	163282	166825	1040	2	1
2	1	1	0	2	171858	172946	176492	1088	1	1
2	1	0	1	1	181525	182940	186491	1415	1	1
2	1	0	1	1	191541	192547	196091	1006	1	1
3	4	1	1	1	201124	202033	205574	909	2	1
2	1	0	1	1	210607	211469	215007	862	1	1
2	1	1	1	2	220040	221047	224590	1007	1	1
2	1	0	1	2	229624	230862	234407	1238	1	1
3	4	0	0	1	239440	240410	243957	970	2	1
1	2	0	1	2	248990	250133	253673	1143	1	1
4	3	0	1	2	258706	259475	263023	769	2	1
1	2	0	1	2	268056	268931	272472	875	1	1
3	4	1	0	1	277506	278535	282072	1029	2	1
4	3	0	0	2	287105	288250	291789	1145	2	1
3	4	0	1	1	296822	297860	301405	1038	2	1
2	1	1	1	1	306438	307703	311255	1265	1	1
4	3	0	0	2	316288	317275	320821	987	2	1
4	3	0	0	2	325855	326761	330304	906	2	1
2	1	1	1	1	335338	336218	339754	880	1	1
2	1	0	1	1	344787	345729	349271	942	1	1
4	3	1	1	2	354304	355381	358920	1077	2	1
1	2	1	1	2	363954	365175	368720	1221	1	1
2	1	1	0	1	373753	374700	378237	947	1	1
3	4	0	1	1	383270	384061	387603	791	2	1
3	4	0	0	1	392636	393423	396969	787	2	1
3	4	1	0	1	402003	402724	406269	721	2	1
2	1	1	1	2	411302	412606	416152	1304	1	1
4	3	0	0	2	421186	422258	425802	1072	2	1
1	2	1	1	2	430835	432054	435602	1219	1	1
1	2	1	0	nan	440635	nan	nan	nan	1	1
1	2	1	0	2	451701	452378	455918	677	1	1
3	4	0	0	1	460951	462035	465584	1084	2	1
1	2	1	0	2	470618	471485	475034	867	1	1
4	3	0	1	2	480067	481301	484851	1234	2	1
4	3	0	0	2	489884	490482	494034	598	2	1
3	4	0	1	1	499067	499859	503400	792	2	1
4	3	0	1	2	508433	509178	512717	745	2	1
1	2	0	0	2	517750	518619	522166	869	1	1
4	3	0	0	2	527200	527926	531466	726	2	1
3	4	1	0	1	536499	537879	541416	1380	2	1
4	3	0	0	2	546449	547293	550832	844	2	1
1	2	1	0	1	555866	557152	560699	1286	1	1
4	3	0	1	2	565732	566773	570315	1041	2	1
2	1	0	1	nan	575348	nan	nan	nan	1	1
2	1	0	1	2	586415	587464	591015	1049	1	1
2	1	1	0	2	596048	596993	600531	945	1	1
1	3	1	1	nan	605564	nan	nan	nan	3	2
1	3	1	1	2	616631	617149	620697	518	3	2
4	2	0	1	2	625731	626851	630397	1120	4	2
4	2	0	1	2	635430	636645	640197	1215	4	2
1	3	1	1	2	645230	646448	649997	1218	3	2
4	2	1	1	2	655030	655745	659296	715	4	2
2	4	0	0	2	664330	665708	669246	1378	4	2
2	4	1	0	1	674279	675336	678879	1057	4	2
2	4	0	1	1	683912	684833	688379	921	4	2
3	1	0	0	2	693412	694449	697995	1037	3	2
4	2	0	0	nan	703029	nan	nan	nan	4	2
4	2	0	0	2	714095	714764	718312	669	4	2
4	2	1	0	2	723345	723892	727428	547	4	2
2	4	0	0	1	732461	733287	736828	826	4	2
1	3	1	0	nan	741861	nan	nan	nan	3	2
1	3	1	0	2	752927	753562	757111	635	3	2
2	4	1	0	1	762144	763103	766644	959	4	2
1	3	1	1	1	771677	772492	776044	815	3	2
1	3	1	1	1	781077	782255	785793	1178	3	2
1	3	1	1	1	790826	792089	795626	1263	3	2
2	4	0	1	1	800660	801519	805059	859	4	2
4	2	1	1	2	810093	811106	814643	1013	4	2
1	3	1	1	1	819676	820823	824359	1147	3	2
3	1	0	1	2	829392	830202	833742	810	3	2
2	4	0	0	1	838775	839588	843125	813	4	2
3	1	0	0	2	848158	848861	852408	703	3	2
3	1	0	1	2	857442	858001	861541	559	3	2
2	4	0	1	1	866575	867599	871141	1024	4	2
1	3	0	0	2	876174	877628	881174	1454	3	2
4	2	0	0	2	886224	887108	890657	884	4	2
2	4	0	0	1	895691	896421	899957	730	4	2
1	3	1	0	2	904990	905784	909324	794	3	2
4	2	0	0	2	914357	915268	918807	911	4	2
1	3	0	0	1	923840	924785	928323	945	3	2
1	3	1	1	1	933356	934102	937640	746	3	2
2	4	1	0	2	942673	943838	947389	1165	4	2
3	1	0	0	nan	952423	nan	nan	nan	3	2
3	1	0	0	2	963489	964428	967972	939	3	2
3	1	1	1	2	973005	973950	977489	945	3	2
3	1	0	0	2	982522	983603	987138	1081	3	2
3	1	0	1	2	992172	992816	996355	644	3	2
2	4	1	1	1	1001388	1002292	1005838	904	4	2
3	1	1	1	2	1010871	1011977	1015521	1106	3	2
1	3	0	0	1	1020554	1021501	1025037	947	3	2
2	4	0	0	2	1030071	1030578	1034121	507	4	2
3	1	1	1	2	1039154	1040351	1043887	1197	3	2
2	4	0	0	1	1048937	1049699	1053237	762	4	2
1	3	1	1	2	1058270	1059104	1062653	834	3	2
1	3	0	0	2	1067686	1068449	1071986	763	3	2
4	2	1	1	2	1077036	1078172	1081719	1136	4	2
2	4	1	0	1	1086753	1087486	1091036	733	4	2
3	1	0	0	2	1096069	1096836	1100386	767	3	2
4	2	0	0	1	1105419	1106528	1110069	1109	4	2
1	3	1	1	1	1115102	1115995	1119535	893	3	2
3	1	1	1	2	1124568	1126004	1129552	1436	3	2
4	2	0	0	nan	1134585	nan	nan	nan	4	2
4	2	0	0	2	1145651	1146805	1150351	1154	4	2
3	1	1	1	nan	1155384	nan	nan	nan	3	2
3	1	1	1	2	1166451	1167001	1170551	550	3	2
3	1	0	1	2	1175584	1176317	1179867	733	3	2
4	2	1	1	2	1184900	1186010	1189550	1110	4	2
4	2	0	1	2	1194583	1195691	1199233	1108	4	2
4	2	0	1	2	1204266	1205085	1208633	819	4	2
2	4	1	0	2	1213666	1214960	1218499	1294	4	2
4	2	0	1	2	1223533	1224098	1227649	565	4	2
3	1	1	1	2	1232682	1233327	1236866	645	3	2
7	8	0	1	2	1246949	1248146	1251682	1197	6	1
6	5	1	1	2	1256715	1257966	1261515	1251	5	1
6	5	1	1	nan	1266548	nan	nan	nan	5	1
6	5	1	1	2	1277615	1278156	1281698	541	5	1
6	5	0	0	2	1286731	1287330	1290881	599	5	1
5	6	1	1	1	1295914	1296857	1300397	943	5	1
5	6	1	1	1	1305431	1306133	1309680	702	5	1
8	7	1	1	1	1314714	1316034	1319580	1320	6	1
8	7	1	1	1	1324613	1325743	1329280	1130	6	1
7	8	1	0	2	1334313	1335076	1338613	763	6	1
5	6	0	0	1	1343646	1345047	1348596	1401	5	1
6	5	1	1	2	1353629	1354311	1357863	682	5	1
8	7	0	1	1	1362896	1363649	1367196	753	6	1
8	7	0	1	2	1372246	1372958	1376496	712	6	1
6	5	0	1	2	1381529	1382308	1385845	779	5	1
8	7	0	0	2	1390879	1392077	1395628	1198	6	1
5	6	0	1	1	1400662	1401479	1405028	817	5	1
5	6	0	0	1	1410061	1411139	1414678	1078	5	1
6	5	0	1	2	1419711	1420384	1423928	673	5	1
8	7	0	1	2	1428961	1429886	1433427	925	6	1
7	8	0	0	nan	1438461	nan	nan	nan	6	1
7	8	0	0	2	1449527	1450764	1454310	1237	6	1
5	6	1	0	nan	1459343	nan	nan	nan	5	1
5	6	1	0	1	1470410	1470947	1474493	537	5	1
7	8	1	1	1	1479526	1480501	1484043	975	6	1
5	6	0	0	1	1489076	1489760	1493309	684	5	1
8	7	1	0	2	1498342	1499263	1502809	921	6	1
5	6	1	0	1	1507842	1508527	1512075	685	5	1
5	6	1	1	1	1517109	1517757	1521309	648	5	1
7	8	1	0	1	1526342	1527255	1530792	913	6	1
6	5	1	1	2	1535825	1536525	1540075	700	5	1
8	7	0	0	2	1545108	1545952	1549491	844	6	1
7	8	1	0	1	1554524	1555210	1558758	686	6	1
7	8	0	0	1	1563791	1564549	1568091	758	6	1
8	7	0	1	2	1573124	1574343	1577891	1219	6	1
8	7	0	1	2	1582924	1583536	1587074	612	6	1
8	7	0	1	1	1592107	1593249	1596790	1142	6	1
7	8	1	0	1	1601823	1602654	1606190	831	6	1
6	5	1	0	2	1611223	1612476	1616023	1253	5	1
8	7	0	1	2	1621056	1622331	1625873	1275	6	1
8	7	0	1	2	1630906	1631540	1635089	634	6	1
7	8	1	0	1	1640122	1640919	1644456	797	6	1
6	5	0	1	2	1649489	1650292	1653839	803	5	1
5	6	0	0	1	1658872	1659753	1663288	881	5	1
7	8	1	0	1	1668322	1669315	1672855	993	6	1
7	8	1	0	1	1677888	1678881	1682421	993	6	1
6	5	0	1	2	1687454	1688121	1691671	667	5	1
6	5	0	1	nan	1696704	nan	nan	nan	5	1
6	5	0	1	2	1707771	1708343	1711887	572	5	1
5	6	1	0	1	1716920	1717784	1721320	864	5	1
6	5	1	1	2	1726353	1726935	1730470	582	5	1
7	8	1	0	1	1735503	1736410	1739953	907	6	1
6	5	1	1	2	1744986	1745578	1749120	592	5	1
7	8	0	0	1	1754153	1754879	1758419	726	6	1
6	5	0	1	2	1763453	1764112	1767652	659	5	1
6	5	1	1	2	1772686	1773195	1776736	509	5	1
5	6	1	1	1	1781769	1782324	1785869	555	5	1
8	7	0	0	2	1790902	1791930	1795468	1028	6	1
7	8	1	0	1	1800502	1801250	1804802	748	6	1
5	6	0	0	1	1809835	1810501	1814051	666	5	1
5	6	1	1	1	1819085	1819664	1823201	579	5	1
8	7	0	1	2	1828251	1829183	1832734	932	6	1
5	6	0	1	1	1837767	1838855	1842401	1088	5	1
7	8	0	1	1	1847434	1848100	1851650	666	6	1
7	5	1	1	2	1856684	1857334	1860883	650	7	2
5	7	1	1	2	1865917	1866855	1870400	938	7	2
5	7	1	0	2	1875433	1876229	1879766	796	7	2
5	7	1	1	1	1884800	1885818	1889366	1018	7	2
7	5	1	1	1	1894399	1895192	1898733	793	7	2
7	5	1	1	1	1903766	1904658	1908199	892	7	2
5	7	1	0	2	1913232	1914051	1917599	819	7	2
5	7	0	0	1	1922632	1923779	1927315	1147	7	2
7	5	1	1	1	1932365	1933465	1937014	1100	7	2
5	7	1	0	2	1942048	1942941	1946481	893	7	2
5	7	0	1	1	1951515	1952483	1956031	968	7	2
7	5	1	0	1	1961064	1961739	1965281	675	7	2
7	5	1	1	nan	1970331	nan	nan	nan	7	2
7	5	1	1	2	1981397	1982118	1985664	721	7	2
7	5	1	1	2	1990697	1991384	1994930	687	7	2
5	7	1	0	2	1999980	2001169	2004713	1189	7	2
7	5	1	1	1	2009746	2010666	2014213	920	7	2
5	7	0	1	1	2019246	2020349	2023896	1103	7	2
7	5	1	1	2	2028929	2030230	2033779	1301	7	2
7	5	1	1	2	2038812	2039401	2042946	589	7	2
5	7	1	1	1	2047979	2048556	2052095	577	7	2
7	5	0	0	2	2057129	2057654	2061195	525	7	2
7	5	1	1	2	2066228	2067050	2070595	822	7	2
5	7	0	1	1	2075645	2076728	2080278	1083	7	2
7	5	0	1	2	2085311	2086196	2089744	885	7	2
5	7	0	1	1	2094778	2095418	2098961	640	7	2
5	7	0	0	1	2103994	2104658	2108194	664	7	2
5	7	1	1	1	2113227	2113875	2117427	648	7	2
7	5	1	1	2	2122460	2123894	2127444	1434	7	2
5	7	0	1	1	2132476	2133735	2137277	1259	7	2
7	5	0	1	2	2142310	2142901	2146443	591	7	2
11	12	1	0	1	2156526	2157647	2161193	1121	9	1
11	12	1	0	2	2166226	2166820	2170359	594	9	1
10	9	1	0	2	2175392	2176734	2180276	1342	8	1
12	11	1	1	2	2185309	2186304	2189842	995	9	1
9	10	0	1	2	2194875	2196129	2199675	1254	8	1
10	9	1	1	1	2204708	2205415	2208958	707	8	1
9	10	1	1	1	2213991	2215117	2218658	1126	8	1
10	9	1	1	2	2223691	2225126	2228674	1435	8	1
10	9	0	0	2	2233741	2234440	2237991	699	8	1
10	9	1	1	2	2243024	2243773	2247324	749	8	1
9	10	1	1	nan	2252357	nan	nan	nan	8	1
9	10	1	1	1	2263423	2264268	2267807	845	8	1
11	12	0	0	2	2272840	2274291	2277840	1451	9	1
9	10	1	0	1	2282873	2283909	2287456	1036	8	1
11	12	0	1	1	2292489	2293633	2297173	1144	9	1
10	9	1	0	2	2302206	2303046	2306589	840	8	1
10	9	0	1	2	2311622	2312375	2315922	753	8	1
9	10	1	0	2	2320972	2321914	2325455	942	8	1
11	12	1	1	1	2330488	2331360	2334905	872	9	1
11	12	1	0	1	2339938	2340526	2344071	588	9	1
10	9	1	1	2	2349105	2350207	2353755	1102	8	1
12	11	0	1	1	2358788	2359353	2362904	565	9	1
12	11	0	1	2	2367954	2368749	2372287	795	9	1
11	12	1	0	1	2377321	2378161	2381704	840	9	1
9	10	1	1	1	2386737	2387737	2391287	1000	8	1
12	11	0	1	2	2396320	2396957	2400503	637	9	1
10	9	0	1	2	2405537	2406801	2410353	1264	8	1
9	10	1	0	1	2415386	2416483	2420020	1097	8	1
11	12	1	0	1	2425053	2425940	2429486	887	9	1
12	11	1	0	2	2434519	2435153	2438702	634	9	1
10	9	0	1	1	2443736	2444843	2448386	1107	8	1
10	9	1	1	2	2453419	2454423	2457969	1004	8	1
9	10	1	1	1	2463002	2463840	2467385	838	8	1
12	11	0	1	2	2472418	2473515	2477052	1097	9	1
9	10	0	0	1	2482085	2482821	2486368	736	8	1
11	12	1	1	1	2491401	2492470	2496018	1069	9	1
12	11	1	0	2	2501051	2501908	2505451	857	9	1
12	11	0	1	2	2510484	2511745	2515284	1261	9	1
12	11	0	1	2	2520317	2521422	2524967	1105	9	1
11	12	1	1	1	2530000	2531285	2534833	1285	9	1
11	12	1	0	1	2539867	2540417	2543967	550	9	1
9	10	1	0	2	2549000	2549604	2553150	604	8	1
9	10	1	0	2	2558183	2559087	2562633	904	8	1
9	10	1	1	1	2567666	2568938	2572482	1272	8	1
11	12	0	0	1	2577516	2578350	2581899	834	9	1
12	11	1	1	2	2586932	2587852	2591399	920	9	1
9	10	1	0	2	2596432	2597561	2601098	1129	8	1
10	9	0	1	2	2606132	2607171	2610715	1039	8	1
12	11	0	1	2	2615748	2616786	2620331	1038	9	1
10	9	1	1	1	2625365	2626429	2629981	1064	8	1
11	12	1	0	1	2635014	2635777	2639314	763	9	1
12	11	1	0	2	2644347	2645127	2648664	780	9	1
9	10	1	1	2	2653697	2654435	2657980	738	8	1
11	12	1	0	1	2663014	2663595	2667147	581	9	1
12	11	0	1	2	2672180	2672784	2676330	604	9	1
12	11	0	1	2	2681363	2682120	2685663	757	9	1
9	10	0	1	2	2690696	2691680	2695229	984	8	1
10	9	1	1	1	2700263	2701520	2705063	1257	8	1
10	9	1	1	1	2710096	2710809	2714346	713	8	1
12	11	0	1	2	2719396	2719990	2723529	594	9	1
11	12	1	0	1	2728562	2729242	2732779	680	9	1
9	11	1	1	2	2737812	2738570	2742112	758	10	2
11	9	1	0	1	2747145	2748407	2751945	1262	10	2
9	11	1	1	2	2756978	2758111	2761661	1133	10	2
11	9	1	1	1	2766694	2767685	2771228	991	10	2
11	9	1	1	1	2776261	2777208	2780744	947	10	2
9	11	1	1	2	2785777	2786601	2790144	824	10	2
11	9	0	1	1	2795177	2796233	2799777	1056	10	2
9	11	0	1	1	2804810	2805726	2809277	916	10	2
9	11	1	1	2	2814310	2814809	2818360	499	10	2
11	9	1	1	2	2823393	2824598	2828143	1205	10	2
11	9	1	1	2	2833176	2834257	2837793	1081	10	2
9	11	1	1	2	2842826	2844244	2847792	1418	10	2
9	11	1	1	2	2852826	2853810	2857359	984	10	2
11	9	0	0	2	2862392	2863662	2867209	1270	10	2
11	9	1	1	2	2872242	2873080	2876625	838	10	2
9	11	1	0	1	2881658	2882453	2885991	795	10	2
11	9	0	0	2	2891025	2891621	2895158	596	10	2
9	11	0	1	2	2900191	2901140	2904691	949	10	2
11	9	1	1	2	2909724	2910170	2913707	446	10	2
9	11	1	1	2	2918741	2919509	2923057	768	10	2
11	9	1	1	1	2928090	2928961	2932507	871	10	2
9	11	1	1	nan	2937540	nan	nan	nan	10	2
9	11	1	1	2	2948607	2949290	2952840	683	10	2
11	9	1	1	1	2957873	2959172	2962723	1299	10	2
11	9	1	1	1	2967756	2968406	2971956	650	10	2
11	9	1	1	1	2976989	2978051	2981589	1062	10	2
9	11	1	1	2	2986622	2987046	2990589	424	10	2
9	11	1	1	2	2995622	2996521	3000072	899	10	2
9	11	1	1	2	3005105	3005778	3009322	673	10	2
11	9	0	0	2	3014355	3015800	3019338	1445	10	2
9	11	1	0	2	3024371	3025205	3028755	834	10	2
