# Supplementary material for: Publisher Correction: Learning relative values in the striatum induces violations of normative decision making
Source: Nat Commun. 2019 Jun 27;10:2833. doi: 10.1038/s41467-019-10718-8 (PMC6597713; doi:10.1038/s41467-019-10718-8)
Supplement: Supplementary file 1 — Supplementary Figures [file 41467_2019_10718_MOESM1_ESM.zip › exp2/vp10.dat]

stim_left	stim_right	bait_left	bait_right	choice	stim_onset	resp_onset	outcome_onset	RT	trl_type	block
3	4	1	1	1	9013	9851	13397	838	2	1
1	2	1	1	1	18430	19591	23130	1161	1	1
1	2	0	1	1	28163	29174	32713	1011	1	1
1	2	1	1	2	37746	38434	41979	688	1	1
2	1	0	1	1	47012	48192	51729	1180	1	1
3	4	0	1	1	56762	57724	61262	962	2	1
1	2	0	0	2	66295	67298	70845	1003	1	1
2	1	0	1	2	75877	76979	80528	1102	1	1
4	3	0	1	nan	85561	nan	nan	nan	2	1
4	3	0	1	1	96628	97585	101128	957	2	1
4	3	0	1	2	106161	107150	110694	989	2	1
1	2	1	0	2	115727	116450	119994	723	1	1
4	3	0	1	2	125027	125925	129460	898	2	1
3	4	1	1	1	134494	135438	138977	944	2	1
1	2	1	1	2	144027	144653	148193	626	1	1
3	4	1	0	1	153226	154195	157743	969	2	1
1	2	0	0	2	162776	163445	166993	669	1	1
3	4	0	1	1	172026	173034	176576	1008	2	1
2	1	1	0	2	181609	182533	186076	924	1	1
2	1	0	1	1	191109	191938	195475	829	1	1
2	1	0	1	1	200509	201204	204742	695	1	1
3	4	1	1	1	209775	210785	214325	1010	2	1
2	1	0	1	1	219358	220424	223975	1066	1	1
2	1	1	1	1	229008	229594	233141	586	1	1
2	1	0	1	1	238174	238786	242324	612	1	1
3	4	0	0	2	247357	248227	251774	870	2	1
1	2	0	1	nan	256807	nan	nan	nan	1	1
1	2	0	1	1	267874	268580	272123	706	1	1
4	3	0	1	2	277157	277740	281290	583	2	1
1	2	0	1	1	286323	286872	290423	549	1	1
3	4	1	0	2	295456	295916	299456	460	2	1
4	3	0	0	1	304489	304989	308539	500	2	1
3	4	0	1	1	313589	314135	317672	546	2	1
2	1	1	1	2	322706	323174	326722	468	1	1
4	3	0	0	1	331755	332233	335772	478	2	1
4	3	0	0	2	340805	341234	344772	429	2	1
2	1	1	1	1	349805	350239	353788	434	1	1
2	1	0	1	1	358821	359317	362855	496	1	1
4	3	1	1	2	367888	368319	371854	431	2	1
1	2	1	1	1	376888	377675	381221	787	1	1
2	1	1	0	1	386254	386968	390504	714	1	1
3	4	0	1	2	395537	396090	399637	553	2	1
3	4	0	0	1	404670	405147	408687	477	2	1
3	4	1	0	2	413720	414375	417920	655	2	1
2	1	1	1	1	422953	423475	427020	522	1	1
4	3	0	0	2	432053	432450	435986	397	2	1
1	2	1	1	2	441019	441955	445503	936	1	1
1	2	1	0	1	450536	451196	454736	660	1	1
3	4	0	0	2	459769	460277	463819	508	2	1
1	2	1	0	1	468852	469269	472819	417	1	1
4	3	0	1	1	477852	478411	481952	559	2	1
4	3	0	0	2	486985	487448	490985	463	2	1
3	4	0	1	1	496018	496729	500268	711	2	1
4	3	0	1	2	505301	505987	509534	686	2	1
1	2	0	0	1	514567	515255	518801	688	1	1
4	3	0	0	2	523834	524353	527900	519	2	1
3	4	1	0	1	532934	533381	536917	447	2	1
4	3	0	0	2	541950	542775	546317	825	2	1
1	2	1	0	2	551350	552326	555866	976	1	1
4	3	0	1	2	560900	561413	564950	513	2	1
2	1	0	1	1	569983	570865	574416	882	1	1
2	1	1	0	2	579449	579994	583532	545	1	1
1	3	1	1	2	588566	588977	592516	411	3	2
4	2	0	1	1	597549	598395	601932	846	4	2
4	2	0	1	2	606965	607821	611365	856	4	2
1	3	1	1	2	616398	617405	620948	1007	3	2
4	2	1	1	2	625981	626728	630265	747	4	2
2	4	0	0	1	635298	636180	639731	882	4	2
2	4	1	0	1	644764	645633	649181	869	4	2
2	4	0	1	1	654214	654901	658447	687	4	2
3	1	0	0	1	663480	664412	667964	932	3	2
4	2	0	0	1	672997	674171	677713	1174	4	2
4	2	1	0	1	682747	683358	686897	611	4	2
2	4	0	0	2	691930	692852	696396	922	4	2
1	3	1	0	2	701430	702184	705729	754	3	2
2	4	1	0	1	710763	711815	715363	1052	4	2
1	3	1	1	2	720396	720939	724479	543	3	2
1	3	1	1	2	729512	730229	733779	717	3	2
1	3	1	1	2	738812	739536	743079	724	3	2
2	4	0	1	1	748112	748922	752462	810	4	2
4	2	1	1	2	757495	758110	761661	615	4	2
1	3	1	1	2	766695	767145	770694	450	3	2
3	1	0	1	1	775744	776461	780011	717	3	2
2	4	0	0	1	785044	785915	789461	871	4	2
3	1	0	0	1	794494	795334	798877	840	3	2
3	1	0	1	1	803910	804532	808077	622	3	2
2	4	0	1	1	813110	813918	817460	808	4	2
1	3	0	0	2	822493	823189	826726	696	3	2
4	2	0	0	2	831760	832653	836193	893	4	2
2	4	0	0	1	841226	842025	845576	799	4	2
1	3	1	0	2	850609	851231	854776	622	3	2
4	2	0	0	2	859809	860559	864109	750	4	2
1	3	0	0	1	869142	869918	873459	776	3	2
1	3	1	1	1	878492	879346	882892	854	3	2
2	4	1	0	1	887925	888637	892175	712	4	2
3	1	0	0	1	897208	897939	901491	731	3	2
3	1	1	1	1	906524	907170	910708	646	3	2
3	1	0	0	1	915741	916327	919874	586	3	2
3	1	0	1	2	924907	925413	928957	506	3	2
2	4	1	1	1	933990	934570	938107	580	4	2
3	1	1	1	1	943140	943913	947457	773	3	2
1	3	0	0	2	952490	953113	956657	623	3	2
2	4	0	0	1	961690	962297	965840	607	4	2
3	1	1	1	1	970873	971577	975123	704	3	2
2	4	0	0	1	980156	980694	984239	538	4	2
1	3	1	1	2	989272	990067	993606	795	3	2
1	3	0	0	2	998639	999455	1003005	816	3	2
4	2	1	1	2	1008039	1008715	1012255	676	4	2
2	4	1	0	2	1017288	1018160	1021705	872	4	2
3	1	0	0	1	1026738	1027500	1031038	762	3	2
4	2	0	0	2	1036071	1036827	1040371	756	4	2
1	3	1	1	2	1045404	1046011	1049554	607	3	2
3	1	1	1	1	1054587	1055190	1058737	603	3	2
4	2	0	0	2	1063771	1064554	1068104	783	4	2
3	1	1	1	1	1073137	1073820	1077370	683	3	2
3	1	0	1	1	1082403	1083010	1086553	607	3	2
4	2	1	1	2	1091587	1092406	1095953	819	4	2
4	2	0	1	2	1100986	1101601	1105136	615	4	2
4	2	0	1	2	1110169	1110890	1114436	721	4	2
2	4	1	0	1	1119469	1120082	1123619	613	4	2
4	2	0	1	2	1128652	1129392	1132936	740	4	2
3	1	1	1	1	1137969	1138750	1142285	781	3	2
7	8	0	1	2	1152368	1153488	1157035	1120	6	1
6	5	1	1	1	1162068	1163190	1166735	1122	5	1
6	5	1	1	1	1171768	1173155	1176701	1387	5	1
6	5	0	0	1	1181734	1182360	1185900	626	5	1
5	6	1	1	2	1190934	1191750	1195301	816	5	1
5	6	1	1	2	1200334	1200873	1204417	539	5	1
8	7	1	1	1	1209450	1210443	1213984	993	6	1
8	7	1	1	1	1219017	1219499	1223050	482	6	1
7	8	1	0	2	1228083	1228695	1232233	612	6	1
5	6	0	0	2	1237266	1238055	1241599	789	5	1
6	5	1	1	1	1246633	1247188	1250733	555	5	1
8	7	0	1	2	1255766	1256899	1260449	1133	6	1
8	7	0	1	2	1265482	1266103	1269649	621	6	1
6	5	0	1	1	1274682	1275477	1279015	795	5	1
8	7	0	0	2	1284065	1284741	1288282	676	6	1
5	6	0	1	1	1293315	1293864	1297415	549	5	1
5	6	0	0	nan	1302448	nan	nan	nan	5	1
5	6	0	0	1	1313514	1314295	1317831	781	5	1
6	5	0	1	2	1322864	1323710	1327247	846	5	1
8	7	0	1	2	1332281	1332944	1336480	663	6	1
7	8	0	0	1	1341530	1342242	1345780	712	6	1
5	6	1	0	1	1350813	1351341	1354880	528	5	1
7	8	1	1	1	1359913	1360667	1364213	754	6	1
5	6	0	0	1	1369246	1369799	1373346	553	5	1
8	7	1	0	2	1378379	1378921	1382463	542	6	1
5	6	1	0	1	1387496	1387931	1391479	435	5	1
5	6	1	1	1	1396512	1397266	1400812	754	5	1
7	8	1	0	1	1405845	1406449	1409995	604	6	1
6	5	1	1	2	1415029	1415550	1419095	521	5	1
8	7	0	0	2	1424128	1424893	1428445	765	6	1
7	8	1	0	1	1433478	1434157	1437695	679	6	1
7	8	0	0	1	1442728	1443353	1446894	625	6	1
8	7	0	1	2	1451928	1452593	1456144	665	6	1
8	7	0	1	2	1461177	1461693	1465244	516	6	1
8	7	0	1	2	1470277	1470929	1474477	652	6	1
7	8	1	0	2	1479510	1480351	1483894	841	6	1
6	5	1	0	2	1488927	1489583	1493127	656	5	1
8	7	0	1	2	1498160	1499003	1502543	843	6	1
8	7	0	1	2	1507576	1508143	1511693	567	6	1
7	8	1	0	1	1516726	1517399	1520943	673	6	1
6	5	0	1	2	1525976	1526482	1530026	506	5	1
5	6	0	0	1	1535059	1535589	1539125	530	5	1
7	8	1	0	1	1544159	1544931	1548475	772	6	1
7	8	1	0	1	1553508	1554036	1557575	528	6	1
6	5	0	1	2	1562608	1563251	1566791	643	5	1
6	5	0	1	2	1571825	1572385	1575925	560	5	1
5	6	1	0	1	1580958	1581586	1585124	628	5	1
6	5	1	1	2	1590158	1590656	1594207	498	5	1
7	8	1	0	1	1599241	1599825	1603374	584	6	1
6	5	1	1	2	1608407	1608912	1612457	505	5	1
7	8	0	0	1	1617490	1618022	1621573	532	6	1
6	5	0	1	2	1626607	1627137	1630673	530	5	1
6	5	1	1	2	1635706	1636220	1639756	514	5	1
5	6	1	1	1	1644790	1645297	1648839	507	5	1
8	7	0	0	2	1653873	1654414	1657956	541	6	1
7	8	1	0	1	1662989	1663537	1667089	548	6	1
5	6	0	0	1	1672122	1672710	1676255	588	5	1
5	6	1	1	1	1681289	1681759	1685305	470	5	1
8	7	0	1	2	1690338	1691034	1694572	696	6	1
5	6	0	1	1	1699605	1700282	1703821	677	5	1
7	8	0	1	1	1708855	1709547	1713088	692	6	1
7	5	1	1	1	1718121	1718606	1722154	485	7	2
5	7	1	1	2	1727188	1728288	1731837	1100	7	2
5	7	1	0	2	1736871	1737454	1741004	583	7	2
5	7	1	1	1	1746037	1746677	1750220	640	7	2
7	5	1	1	2	1755253	1756164	1759703	911	7	2
7	5	1	1	2	1764737	1765509	1769053	772	7	2
5	7	1	0	1	1774086	1774586	1778136	500	7	2
5	7	0	0	1	1783169	1783918	1787469	749	7	2
7	5	1	1	2	1792503	1793282	1796819	779	7	2
5	7	1	0	1	1801852	1802421	1805969	569	7	2
5	7	0	1	1	1811002	1811531	1815069	529	7	2
7	5	1	0	2	1820119	1820631	1824168	512	7	2
7	5	1	1	2	1829202	1830226	1833768	1024	7	2
7	5	1	1	2	1838801	1839279	1842818	478	7	2
5	7	1	0	1	1847851	1848319	1851868	468	7	2
7	5	1	1	2	1856901	1857494	1861034	593	7	2
5	7	0	1	1	1866067	1866720	1870267	653	7	2
7	5	1	1	2	1875301	1875854	1879400	553	7	2
7	5	1	1	2	1884434	1885271	1888817	837	7	2
5	7	1	1	1	1893850	1894330	1897867	480	7	2
7	5	0	0	2	1902900	1903414	1906950	514	7	2
7	5	1	1	2	1911983	1912459	1916000	476	7	2
5	7	0	1	1	1921033	1921476	1925016	443	7	2
7	5	0	1	2	1930049	1930626	1934166	577	7	2
5	7	0	1	1	1939199	1939781	1943332	582	7	2
5	7	0	0	1	1948365	1948854	1952399	489	7	2
5	7	1	1	1	1957432	1958073	1961615	641	7	2
7	5	1	1	2	1966648	1967339	1970881	691	7	2
5	7	0	1	1	1975915	1976447	1979998	532	7	2
7	5	0	1	2	1985031	1985704	1989248	673	7	2
11	12	1	0	2	1999331	2000138	2003681	807	9	1
11	12	1	0	1	2008714	2009540	2013080	826	9	1
10	9	1	0	1	2018114	2019453	2022997	1339	8	1
12	11	1	1	2	2028030	2028856	2032397	826	9	1
9	10	0	1	2	2037430	2038080	2041630	650	8	1
10	9	1	1	1	2046663	2047741	2051280	1078	8	1
9	10	1	1	2	2056313	2057464	2061013	1151	8	1
10	9	1	1	1	2066046	2066811	2070362	765	8	1
10	9	0	0	1	2075396	2076151	2079695	755	8	1
10	9	1	1	1	2084729	2085169	2088712	440	8	1
9	10	1	1	2	2093745	2094481	2098028	736	8	1
11	12	0	0	1	2103062	2103895	2107445	833	9	1
9	10	1	0	2	2112495	2113233	2116778	738	8	1
11	12	0	1	1	2121811	2122801	2126344	990	9	1
10	9	1	0	1	2131378	2131996	2135544	618	8	1
10	9	0	1	1	2140577	2141351	2144894	774	8	1
9	10	1	0	2	2149927	2150465	2154010	538	8	1
11	12	1	1	1	2159044	2159614	2163160	570	9	1
11	12	1	0	1	2168193	2168739	2172277	546	9	1
10	9	1	1	1	2177310	2177985	2181526	675	8	1
12	11	0	1	2	2186560	2187260	2190809	700	9	1
12	11	0	1	2	2195843	2196603	2200143	760	9	1
11	12	1	0	1	2205176	2205794	2209342	618	9	1
9	10	1	1	2	2214375	2215249	2218792	874	8	1
12	11	0	1	2	2223825	2224459	2228008	634	9	1
10	9	0	1	1	2233042	2233614	2237158	572	8	1
9	10	1	0	1	2242191	2242821	2246358	630	8	1
11	12	1	0	1	2251391	2251959	2255508	568	9	1
12	11	1	0	2	2260541	2261195	2264741	654	9	1
10	9	0	1	2	2269774	2270292	2273841	518	8	1
10	9	1	1	2	2278874	2279399	2282940	525	8	1
9	10	1	1	1	2287974	2288642	2292190	668	8	1
12	11	0	1	2	2297223	2297757	2301307	534	9	1
9	10	0	0	1	2306340	2306883	2310423	543	8	1
11	12	1	1	1	2315456	2315973	2319523	517	9	1
12	11	1	0	2	2324556	2325143	2328689	587	9	1
12	11	0	1	2	2333723	2334194	2337739	471	9	1
12	11	0	1	2	2342772	2343332	2346872	560	9	1
11	12	1	1	1	2351905	2352539	2356089	634	9	1
11	12	1	0	1	2361122	2361815	2365355	693	9	1
9	10	1	0	1	2370388	2370956	2374505	568	8	1
9	10	1	0	1	2379538	2380143	2383688	605	8	1
9	10	1	1	1	2388721	2389249	2392788	528	8	1
11	12	0	0	1	2397821	2398321	2401871	500	9	1
12	11	1	1	2	2406904	2407417	2410954	513	9	1
9	10	1	0	1	2415987	2416556	2420104	569	8	1
10	9	0	1	2	2425137	2425695	2429237	558	8	1
12	11	0	1	2	2434270	2434778	2438320	508	9	1
10	9	1	1	2	2443353	2444054	2447603	701	8	1
11	12	1	0	1	2452636	2453150	2456686	514	9	1
12	11	1	0	2	2461719	2462202	2465753	483	9	1
9	10	1	1	1	2470786	2471455	2475002	669	8	1
11	12	1	0	1	2480036	2480566	2484102	530	9	1
12	11	0	1	2	2489135	2489652	2493202	517	9	1
12	11	0	1	2	2498235	2499016	2502552	781	9	1
9	10	0	1	1	2507585	2508160	2511701	575	8	1
10	9	1	1	2	2516735	2517304	2520851	569	8	1
10	9	1	1	2	2525884	2526436	2529984	552	8	1
12	11	0	1	2	2535018	2535665	2539201	647	9	1
11	12	1	0	1	2544234	2544805	2548351	571	9	1
9	11	1	1	2	2553384	2553940	2557484	556	10	2
11	9	1	0	1	2562517	2563042	2566583	525	10	2
9	11	1	1	2	2571617	2572184	2575733	567	10	2
11	9	1	1	1	2580783	2581300	2584850	517	10	2
11	9	1	1	1	2589883	2590350	2593899	467	10	2
9	11	1	1	2	2598933	2599523	2603066	590	10	2
11	9	0	1	1	2608099	2608596	2612132	497	10	2
9	11	0	1	2	2617166	2617697	2621249	531	10	2
9	11	1	1	2	2626282	2626808	2630349	526	10	2
11	9	1	1	1	2635382	2636000	2639548	618	10	2
11	9	1	1	1	2644581	2645142	2648681	561	10	2
9	11	1	1	2	2653715	2654270	2657815	555	10	2
9	11	1	1	2	2662848	2663349	2666898	501	10	2
11	9	0	0	1	2671931	2672412	2675964	481	10	2
11	9	1	1	1	2680997	2681483	2685030	486	10	2
9	11	1	0	2	2690064	2690532	2694080	468	10	2
11	9	0	0	1	2699113	2699630	2703180	517	10	2
9	11	0	1	2	2708213	2708642	2712180	429	10	2
11	9	1	1	1	2717213	2717763	2721313	550	10	2
9	11	1	1	2	2726346	2726878	2730429	532	10	2
11	9	1	1	1	2735463	2736031	2739579	568	10	2
9	11	1	1	2	2744612	2745125	2748662	513	10	2
11	9	1	1	1	2753695	2754224	2757762	529	10	2
11	9	1	1	1	2762795	2763273	2766812	478	10	2
11	9	1	1	1	2771845	2772311	2775862	466	10	2
9	11	1	1	2	2780895	2781375	2784911	480	10	2
9	11	1	1	2	2789945	2790389	2793928	444	10	2
9	11	1	1	2	2798961	2799422	2802961	461	10	2
11	9	0	0	1	2807994	2808512	2812061	518	10	2
9	11	1	0	2	2817094	2817543	2821094	449	10	2
