# Supplementary material for: Publisher Correction: Learning relative values in the striatum induces violations of normative decision making
Source: Nat Commun. 2019 Jun 27;10:2833. doi: 10.1038/s41467-019-10718-8 (PMC6597713; doi:10.1038/s41467-019-10718-8)
Supplement: Supplementary file 1 — Supplementary Figures [file 41467_2019_10718_MOESM1_ESM.zip › exp2/vp11.dat]

stim_left	stim_right	bait_left	bait_right	choice	stim_onset	resp_onset	outcome_onset	RT	trl_type	block
3	4	1	1	nan	9020	nan	nan	nan	2	1
3	4	1	1	1	20103	20716	24253	613	2	1
1	2	1	1	2	29286	30127	33670	841	1	1
1	2	0	1	2	38703	39566	43103	863	1	1
1	2	1	1	2	48136	48852	52402	716	1	1
2	1	0	1	1	57436	58664	62202	1228	1	1
3	4	0	1	1	67235	68388	71935	1153	2	1
1	2	0	0	2	76969	77977	81518	1008	1	1
2	1	0	1	1	86552	87885	91435	1333	1	1
4	3	0	1	1	96468	97801	101351	1333	2	1
4	3	0	1	1	106384	107622	111168	1238	2	1
1	2	1	0	2	116201	117020	120567	819	1	1
4	3	0	1	1	125601	126951	130501	1350	2	1
3	4	1	1	1	135534	136677	140217	1143	2	1
1	2	1	1	1	145250	146730	150267	1480	1	1
3	4	1	0	1	155300	156449	160000	1149	2	1
1	2	0	0	1	165033	166035	169583	1002	1	1
3	4	0	1	1	174616	175309	178849	693	2	1
2	1	1	0	2	183883	185303	188849	1420	1	1
2	1	0	1	1	193899	195174	198716	1275	1	1
2	1	0	1	nan	203749	nan	nan	nan	1	1
2	1	0	1	1	214815	215975	219515	1160	1	1
3	4	1	1	1	224548	225334	228881	786	2	1
2	1	0	1	2	233915	234665	238215	750	1	1
2	1	1	1	2	243248	243952	247498	704	1	1
2	1	0	1	2	252531	253345	256897	814	1	1
3	4	0	0	1	261931	262959	266497	1028	2	1
1	2	0	1	nan	271530	nan	nan	nan	1	1
1	2	0	1	1	282597	283344	286880	747	1	1
4	3	0	1	2	291913	292737	296280	824	2	1
1	2	0	1	1	301313	302506	306046	1193	1	1
3	4	1	0	1	311079	311891	315429	812	2	1
4	3	0	0	2	320462	321212	324762	750	2	1
3	4	0	1	1	329796	330491	334029	695	2	1
2	1	1	1	1	339062	340448	343995	1386	1	1
4	3	0	0	2	349028	349636	353178	608	2	1
4	3	0	0	2	358212	358818	362361	606	2	1
2	1	1	1	1	367395	368542	372078	1147	1	1
2	1	0	1	1	377111	378119	381661	1008	1	1
4	3	1	1	2	386694	387352	390894	658	2	1
1	2	1	1	2	395927	396945	400494	1018	1	1
2	1	1	0	1	405527	406810	410360	1283	1	1
3	4	0	1	1	415393	416266	419810	873	2	1
3	4	0	0	1	424843	425583	429126	740	2	1
3	4	1	0	1	434160	434828	438376	668	2	1
2	1	1	1	2	443409	444390	447926	981	1	1
4	3	0	0	2	452959	453879	457426	920	2	1
1	2	1	1	nan	462459	nan	nan	nan	1	1
1	2	1	1	1	473525	474144	477692	619	1	1
1	2	1	0	1	482725	483584	487125	859	1	1
3	4	0	0	1	492158	493278	496825	1120	2	1
1	2	1	0	1	501858	502696	506241	838	1	1
4	3	0	1	2	511274	511996	515541	722	2	1
4	3	0	0	2	520574	521193	524741	619	2	1
3	4	0	1	1	529774	530430	533974	656	2	1
4	3	0	1	2	539007	539615	543157	608	2	1
1	2	0	0	2	548190	548819	552357	629	1	1
4	3	0	0	2	557390	558085	561623	695	2	1
3	4	1	0	1	566656	567522	571073	866	2	1
4	3	0	0	2	576106	576752	580289	646	2	1
1	2	1	0	2	585323	585873	589422	550	1	1
4	3	0	1	2	594456	595151	598689	695	2	1
2	1	0	1	2	603722	604862	608405	1140	1	1
2	1	1	0	2	613439	614246	617788	807	1	1
1	3	1	1	2	622822	623792	627338	970	3	2
4	2	0	1	2	632371	633755	637305	1384	4	2
4	2	0	1	2	642338	643271	646821	933	4	2
1	3	1	1	2	651854	652958	656504	1104	3	2
4	2	1	1	2	661537	662340	665887	803	4	2
2	4	0	0	1	670920	672048	675587	1128	4	2
2	4	1	0	1	680620	681803	685353	1183	4	2
2	4	0	1	1	690387	691678	695220	1291	4	2
3	1	0	0	1	700270	700873	704420	603	3	2
4	2	0	0	2	709453	710405	713953	952	4	2
4	2	1	0	2	718986	720002	723552	1016	4	2
2	4	0	0	1	728586	729885	733436	1299	4	2
1	3	1	0	2	738469	739130	742669	661	3	2
2	4	1	0	1	747702	748880	752418	1178	4	2
1	3	1	1	2	757452	758299	761835	847	3	2
1	3	1	1	2	766868	767466	771018	598	3	2
1	3	1	1	2	776051	777161	780701	1110	3	2
2	4	0	1	1	785734	787062	790601	1328	4	2
4	2	1	1	2	795634	796647	800184	1013	4	2
1	3	1	1	2	805217	806041	809584	824	3	2
3	1	0	1	1	814617	816031	819567	1414	3	2
2	4	0	0	2	824600	825227	828767	627	4	2
3	1	0	0	2	833800	834611	838150	811	3	2
3	1	0	1	2	843183	843881	847416	698	3	2
2	4	0	1	2	852449	853775	857316	1326	4	2
1	3	0	0	2	862349	863556	867099	1207	3	2
4	2	0	0	nan	872132	nan	nan	nan	4	2
4	2	0	0	1	883199	883957	887498	758	4	2
2	4	0	0	1	892548	893275	896815	727	4	2
1	3	1	0	1	901848	903074	906615	1226	3	2
4	2	0	0	1	911648	912873	916414	1225	4	2
1	3	0	0	1	921448	922520	926064	1072	3	2
1	3	1	1	1	931097	932128	935664	1031	3	2
2	4	1	0	2	940697	942075	945614	1378	4	2
3	1	0	0	2	950647	951899	955447	1252	3	2
3	1	1	1	2	960480	961677	965213	1197	3	2
3	1	0	0	2	970246	970933	974480	687	3	2
3	1	0	1	2	979513	980485	984029	972	3	2
2	4	1	1	2	989063	990226	993762	1163	4	2
3	1	1	1	2	998796	999854	1003396	1058	3	2
1	3	0	0	1	1008429	1009255	1012795	826	3	2
2	4	0	0	2	1017828	1018584	1022128	756	4	2
3	1	1	1	2	1027162	1028192	1031728	1030	3	2
2	4	0	0	2	1036761	1037763	1041311	1002	4	2
1	3	1	1	2	1046344	1047188	1050728	844	3	2
1	3	0	0	1	1055761	1056757	1060294	996	3	2
4	2	1	1	1	1065327	1066511	1070061	1184	4	2
2	4	1	0	2	1075094	1076002	1079544	908	4	2
3	1	0	0	2	1084577	1085910	1089460	1333	3	2
4	2	0	0	1	1094493	1095768	1099310	1275	4	2
1	3	1	1	1	1104343	1105654	1109193	1311	3	2
3	1	1	1	2	1114226	1115428	1118976	1202	3	2
4	2	0	0	1	1124009	1124990	1128526	981	4	2
3	1	1	1	2	1133559	1134933	1138475	1374	3	2
3	1	0	1	2	1143509	1144481	1148025	972	3	2
4	2	1	1	1	1153058	1154192	1157742	1134	4	2
4	2	0	1	1	1162775	1164093	1167641	1318	4	2
4	2	0	1	nan	1172675	nan	nan	nan	4	2
4	2	0	1	1	1183741	1184075	1187624	334	4	2
2	4	1	0	2	1192657	1193723	1197274	1066	4	2
4	2	0	1	2	1202307	1203216	1206757	909	4	2
3	1	1	1	2	1211790	1212640	1216190	850	3	2
7	8	0	1	2	1226273	1227646	1231190	1373	6	1
6	5	1	1	2	1236223	1237594	1241140	1371	5	1
6	5	1	1	2	1246173	1247464	1251006	1291	5	1
6	5	0	0	2	1256039	1257183	1260722	1144	5	1
5	6	1	1	1	1265756	1266979	1270522	1223	5	1
5	6	1	1	1	1275555	1276467	1280005	912	5	1
8	7	1	1	1	1285038	1286131	1289672	1093	6	1
8	7	1	1	1	1294705	1295520	1299072	815	6	1
7	8	1	0	2	1304121	1305012	1308555	891	6	1
5	6	0	0	1	1313588	1314403	1317954	815	5	1
6	5	1	1	2	1322988	1324035	1327571	1047	5	1
8	7	0	1	1	1332604	1333559	1337104	955	6	1
8	7	0	1	2	1342137	1342770	1346320	633	6	1
6	5	0	1	2	1351354	1352259	1355803	905	5	1
8	7	0	0	2	1360837	1361656	1365203	819	6	1
5	6	0	1	1	1370236	1371279	1374820	1043	5	1
5	6	0	0	1	1379870	1380823	1384369	953	5	1
6	5	0	1	2	1389403	1390110	1393652	707	5	1
8	7	0	1	2	1398686	1400091	1403636	1405	6	1
7	8	0	0	1	1408669	1409769	1413319	1100	6	1
5	6	1	0	1	1418352	1419425	1422968	1073	5	1
7	8	1	1	1	1428002	1429230	1432768	1228	6	1
5	6	0	0	1	1437801	1438919	1442468	1118	5	1
8	7	1	0	2	1447501	1448948	1452484	1447	6	1
5	6	1	0	1	1457518	1458895	1462434	1377	5	1
5	6	1	1	1	1467467	1468934	1472484	1467	5	1
7	8	1	0	nan	1477517	nan	nan	nan	6	1
7	8	1	0	1	1488583	1488857	1492400	274	6	1
6	5	1	1	2	1497433	1498052	1501600	619	5	1
8	7	0	0	2	1506633	1507401	1510950	768	6	1
7	8	1	0	1	1515983	1517090	1520633	1107	6	1
7	8	0	0	2	1525666	1526665	1530216	999	6	1
8	7	0	1	2	1535249	1536365	1539916	1116	6	1
8	7	0	1	2	1544949	1546195	1549732	1246	6	1
8	7	0	1	2	1554782	1555479	1559015	697	6	1
7	8	1	0	1	1564048	1565419	1568965	1371	6	1
6	5	1	0	2	1573998	1574847	1578398	849	5	1
8	7	0	1	2	1583431	1584371	1587914	940	6	1
8	7	0	1	2	1592948	1593544	1597081	596	6	1
7	8	1	0	1	1602114	1602981	1606531	867	6	1
6	5	0	1	2	1611564	1612634	1616180	1070	5	1
5	6	0	0	1	1621214	1622273	1625813	1059	5	1
7	8	1	0	2	1630847	1631741	1635280	894	6	1
7	8	1	0	1	1640313	1641262	1644813	949	6	1
6	5	0	1	2	1649846	1651039	1654579	1193	5	1
6	5	0	1	2	1659613	1660388	1663929	775	5	1
5	6	1	0	1	1668962	1670431	1673979	1469	5	1
6	5	1	1	2	1679045	1679922	1683462	877	5	1
7	8	1	0	1	1688495	1689629	1693178	1134	6	1
6	5	1	1	2	1698212	1699367	1702911	1155	5	1
7	8	0	0	1	1707945	1709160	1712711	1215	6	1
6	5	0	1	2	1717744	1718922	1722461	1178	5	1
6	5	1	1	2	1727494	1728318	1731861	824	5	1
5	6	1	1	1	1736894	1737914	1741461	1020	5	1
8	7	0	0	2	1746494	1747321	1750860	827	6	1
7	8	1	0	2	1755894	1757060	1760610	1166	6	1
5	6	0	0	1	1765643	1766439	1769976	796	5	1
5	6	1	1	1	1775010	1775802	1779343	792	5	1
8	7	0	1	2	1784376	1785586	1789126	1210	6	1
5	6	0	1	1	1794158	1794960	1798509	802	5	1
7	8	0	1	1	1803542	1804777	1808326	1235	6	1
7	5	1	1	1	1813359	1814384	1817925	1025	7	2
5	7	1	1	2	1822958	1824243	1827792	1285	7	2
5	7	1	0	2	1832825	1833921	1837458	1096	7	2
5	7	1	1	2	1842491	1843183	1846725	692	7	2
7	5	1	1	1	1851758	1852934	1856474	1176	7	2
7	5	1	1	nan	1861524	nan	nan	nan	7	2
7	5	1	1	1	1872591	1873387	1876924	796	7	2
5	7	1	0	2	1881957	1883050	1886590	1093	7	2
5	7	0	0	2	1891623	1892601	1896140	978	7	2
7	5	1	1	1	1901173	1901943	1905490	770	7	2
5	7	1	0	2	1910523	1911137	1914673	614	7	2
5	7	0	1	2	1919706	1920139	1923689	433	7	2
7	5	1	0	1	1928723	1929703	1933239	980	7	2
7	5	1	1	1	1938272	1939094	1942639	822	7	2
7	5	1	1	1	1947672	1948751	1952289	1079	7	2
5	7	1	0	2	1957322	1958741	1962288	1419	7	2
7	5	1	1	1	1967355	1968409	1971955	1054	7	2
5	7	0	1	2	1976988	1978355	1981905	1367	7	2
7	5	1	1	1	1986938	1987978	1991521	1040	7	2
7	5	1	1	1	1996554	1997341	2000887	787	7	2
5	7	1	1	2	2005921	2006753	2010304	832	7	2
7	5	0	0	1	2015337	2016403	2019954	1066	7	2
7	5	1	1	1	2024987	2025993	2029537	1006	7	2
5	7	0	1	2	2034570	2035947	2039486	1377	7	2
7	5	0	1	1	2044520	2045402	2048953	882	7	2
5	7	0	1	2	2053986	2054962	2058503	976	7	2
5	7	0	0	2	2063536	2064592	2068136	1056	7	2
5	7	1	1	2	2073169	2073996	2077536	827	7	2
7	5	1	1	1	2082569	2083657	2087202	1088	7	2
5	7	0	1	2	2092235	2093176	2096718	941	7	2
7	5	0	1	1	2101752	2102651	2106201	899	7	2
11	12	1	0	1	2116285	2117667	2121218	1382	9	1
11	12	1	0	1	2126251	2127025	2130568	774	9	1
10	9	1	0	2	2135601	2136639	2140184	1038	8	1
12	11	1	1	2	2145217	2146210	2149750	993	9	1
9	10	0	1	nan	2154784	nan	nan	nan	8	1
9	10	0	1	2	2165850	2166276	2169817	426	8	1
10	9	1	1	1	2174850	2175917	2179466	1067	8	1
9	10	1	1	2	2184500	2185896	2189433	1396	8	1
10	9	1	1	1	2194466	2195481	2199032	1015	8	1
10	9	0	0	1	2204066	2204940	2208482	874	8	1
10	9	1	1	1	2213515	2214767	2218315	1252	8	1
9	10	1	1	2	2223349	2224187	2227732	838	8	1
11	12	0	0	1	2232765	2233754	2237298	989	9	1
9	10	1	0	2	2242331	2243461	2246998	1130	8	1
11	12	0	1	1	2252031	2253182	2256731	1151	9	1
10	9	1	0	1	2261764	2262811	2266347	1047	8	1
10	9	0	1	nan	2271381	nan	nan	nan	8	1
10	9	0	1	1	2282447	2283246	2286797	799	8	1
9	10	1	0	1	2291830	2293055	2296597	1225	8	1
11	12	1	1	2	2301630	2302565	2306113	935	9	1
11	12	1	0	1	2311146	2311974	2315513	828	9	1
10	9	1	1	2	2320546	2321534	2325079	988	8	1
12	11	0	1	2	2330113	2330984	2334529	871	9	1
12	11	0	1	2	2339562	2340231	2343779	669	9	1
11	12	1	0	1	2348812	2349592	2353129	780	9	1
9	10	1	1	2	2358162	2359495	2363045	1333	8	1
12	11	0	1	2	2368078	2368896	2372445	818	9	1
10	9	0	1	1	2377478	2378730	2382278	1252	8	1
9	10	1	0	2	2387311	2388616	2392161	1305	8	1
11	12	1	0	1	2397194	2398110	2401661	916	9	1
12	11	1	0	2	2406694	2407585	2411127	891	9	1
10	9	0	1	2	2416160	2417542	2421094	1382	8	1
10	9	1	1	2	2426127	2426968	2430510	841	8	1
9	10	1	1	1	2435543	2436256	2439793	713	8	1
12	11	0	1	2	2444826	2445597	2449143	771	9	1
9	10	0	0	1	2454176	2455129	2458676	953	8	1
11	12	1	1	1	2463709	2464455	2467992	746	9	1
12	11	1	0	2	2473026	2473644	2477192	618	9	1
12	11	0	1	2	2482225	2482990	2486525	765	9	1
12	11	0	1	2	2491559	2492632	2496175	1073	9	1
11	12	1	1	nan	2501208	nan	nan	nan	9	1
11	12	1	1	1	2512275	2512929	2516475	654	9	1
11	12	1	0	1	2521508	2522256	2525808	748	9	1
9	10	1	0	1	2530841	2531762	2535307	921	8	1
9	10	1	0	1	2540341	2541033	2544574	692	8	1
9	10	1	1	1	2549607	2550351	2553890	744	8	1
11	12	0	0	1	2558924	2560299	2563840	1375	9	1
12	11	1	1	2	2568873	2569690	2573240	817	9	1
9	10	1	0	1	2578273	2579122	2582673	849	8	1
10	9	0	1	2	2587706	2588763	2592306	1057	8	1
12	11	0	1	2	2597339	2598211	2601756	872	9	1
10	9	1	1	2	2606789	2607581	2611122	792	8	1
11	12	1	0	1	2616155	2617311	2620855	1156	9	1
12	11	1	0	2	2625889	2626565	2630105	676	9	1
9	10	1	1	1	2635138	2636132	2639672	994	8	1
11	12	1	0	1	2644705	2645561	2649105	856	9	1
12	11	0	1	2	2654138	2655369	2658904	1231	9	1
12	11	0	1	2	2663938	2664656	2668204	718	9	1
9	10	0	1	1	2673237	2674524	2678071	1287	8	1
10	9	1	1	2	2683120	2684118	2687654	998	8	1
10	9	1	1	2	2692687	2693444	2696987	757	8	1
12	11	0	1	2	2702020	2702891	2706437	871	9	1
11	12	1	0	2	2711470	2712495	2716036	1025	9	1
9	11	1	1	2	2721070	2722151	2725703	1081	10	2
11	9	1	0	2	2730736	2732202	2735752	1466	10	2
9	11	1	1	2	2740802	2742190	2745736	1388	10	2
11	9	1	1	2	2750769	2751583	2755119	814	10	2
11	9	1	1	2	2760152	2760941	2764485	789	10	2
9	11	1	1	2	2769518	2770567	2774118	1049	10	2
11	9	0	1	2	2779151	2779895	2783435	744	10	2
9	11	0	1	2	2788468	2789315	2792851	847	10	2
9	11	1	1	2	2797884	2799253	2802801	1369	10	2
11	9	1	1	1	2807851	2808588	2812134	737	10	2
11	9	1	1	2	2817167	2818023	2821567	856	10	2
9	11	1	1	1	2826600	2827844	2831383	1244	10	2
9	11	1	1	2	2836417	2837811	2841350	1394	10	2
11	9	0	0	nan	2846383	nan	nan	nan	10	2
11	9	0	0	1	2857449	2857849	2861399	400	10	2
11	9	1	1	1	2866433	2867166	2870716	733	10	2
9	11	1	0	2	2875749	2876415	2879966	666	10	2
11	9	0	0	1	2884999	2885896	2889432	897	10	2
9	11	0	1	1	2894465	2895375	2898915	910	10	2
11	9	1	1	2	2903948	2904604	2908148	656	10	2
9	11	1	1	1	2913181	2914158	2917698	977	10	2
11	9	1	1	2	2922748	2923476	2927014	728	10	2
9	11	1	1	2	2932048	2932843	2936381	795	10	2
11	9	1	1	2	2941414	2942386	2945931	972	10	2
11	9	1	1	nan	2950964	nan	nan	nan	10	2
11	9	1	1	2	2962030	2962566	2966113	536	10	2
11	9	1	1	2	2971147	2971882	2975430	735	10	2
9	11	1	1	1	2980463	2981178	2984730	715	10	2
9	11	1	1	1	2989763	2990577	2994113	814	10	2
9	11	1	1	2	2999146	3000011	3003563	865	10	2
11	9	0	0	2	3008596	3009388	3012929	792	10	2
9	11	1	0	2	3017962	3019119	3022662	1157	10	2
