# Supplementary material for: Publisher Correction: Learning relative values in the striatum induces violations of normative decision making
Source: Nat Commun. 2019 Jun 27;10:2833. doi: 10.1038/s41467-019-10718-8 (PMC6597713; doi:10.1038/s41467-019-10718-8)
Supplement: Supplementary file 1 — Supplementary Figures [file 41467_2019_10718_MOESM1_ESM.zip › exp2/vp12.dat]

stim_left	stim_right	bait_left	bait_right	choice	stim_onset	resp_onset	outcome_onset	RT	trl_type	block
3	4	1	1	2	9017	9778	13317	761	2	1
1	2	1	1	2	18350	19542	23084	1192	1	1
1	2	0	1	2	28117	29359	32900	1242	1	1
1	2	1	1	2	37933	38818	42367	885	1	1
2	1	0	1	1	47400	48316	51866	916	1	1
3	4	0	1	2	56900	58373	61916	1473	2	1
1	2	0	0	2	66949	68097	71632	1148	1	1
2	1	0	1	1	76666	77759	81299	1093	1	1
4	3	0	1	1	86332	87387	90932	1055	2	1
4	3	0	1	1	95965	97227	100765	1262	2	1
1	2	1	0	1	105798	106640	110182	842	1	1
4	3	0	1	2	115215	116186	119731	971	2	1
3	4	1	1	1	124764	125852	129398	1088	2	1
1	2	1	1	1	134431	135522	139064	1091	1	1
3	4	1	0	1	144097	145164	148714	1067	2	1
1	2	0	0	1	153747	154746	158297	999	1	1
3	4	0	1	1	163330	164548	168097	1218	2	1
2	1	1	0	2	173130	174012	177563	882	1	1
2	1	0	1	2	182596	183377	186913	781	1	1
2	1	0	1	2	191946	192996	196546	1050	1	1
3	4	1	1	1	201579	202756	206296	1177	2	1
2	1	0	1	2	211329	212529	216079	1200	1	1
2	1	1	1	2	221112	222024	225562	912	1	1
2	1	0	1	2	230595	231184	234728	589	1	1
3	4	0	0	1	239762	240588	244128	826	2	1
1	2	0	1	1	249161	250214	253761	1053	1	1
4	3	0	1	2	258794	260008	263544	1214	2	1
1	2	0	1	1	268578	269370	272911	792	1	1
3	4	1	0	1	277944	279087	282627	1143	2	1
4	3	0	0	2	287660	288579	292127	919	2	1
3	4	0	1	1	297160	298141	301677	981	2	1
2	1	1	1	2	306710	307615	311160	905	1	1
4	3	0	0	2	316193	317272	320810	1079	2	1
4	3	0	0	2	325843	326886	330426	1043	2	1
2	1	1	1	2	335459	336473	340009	1014	1	1
2	1	0	1	2	345042	346046	349592	1004	1	1
4	3	1	1	2	354625	355846	359392	1221	2	1
1	2	1	1	1	364425	365240	368792	815	1	1
2	1	1	0	2	373825	374613	378158	788	1	1
3	4	0	1	1	383191	384065	387608	874	2	1
3	4	0	0	1	392641	393367	396908	726	2	1
3	4	1	0	1	401941	402658	406207	717	2	1
2	1	1	1	2	411241	412215	415757	974	1	1
4	3	0	0	2	420790	421778	425324	988	2	1
1	2	1	1	1	430357	431118	434657	761	1	1
1	2	1	0	1	439690	440476	444023	786	1	1
3	4	0	0	1	449056	449927	453473	871	2	1
1	2	1	0	1	458506	459620	463156	1114	1	1
4	3	0	1	2	468189	469088	472639	899	2	1
4	3	0	0	2	477672	478726	482272	1054	2	1
3	4	0	1	1	487305	488088	491639	783	2	1
4	3	0	1	2	496672	497604	501155	932	2	1
1	2	0	0	1	506188	507079	510622	891	1	1
4	3	0	0	2	515655	516623	520171	968	2	1
3	4	1	0	1	525205	526155	529704	950	2	1
4	3	0	0	2	534738	535672	539221	934	2	1
1	2	1	0	1	544254	545188	548737	934	1	1
4	3	0	1	2	553770	554723	558270	953	2	1
2	1	0	1	2	563304	564045	567587	741	1	1
2	1	1	0	2	572620	573351	576903	731	1	1
1	3	1	1	1	581936	582817	586353	881	3	2
4	2	0	1	2	591386	592608	596153	1222	4	2
4	2	0	1	2	601186	602405	605953	1219	4	2
1	3	1	1	1	610986	612007	615552	1021	3	2
4	2	1	1	nan	620585	nan	nan	nan	4	2
4	2	1	1	2	631652	632561	636102	909	4	2
2	4	0	0	1	641135	641867	645418	732	4	2
2	4	1	0	1	650451	651114	654651	663	4	2
2	4	0	1	1	659685	660552	664101	867	4	2
3	1	0	0	2	669134	670104	673651	970	3	2
4	2	0	0	2	678684	679614	683151	930	4	2
4	2	1	0	2	688184	688912	692450	728	4	2
2	4	0	0	1	697483	698662	702200	1179	4	2
1	3	1	0	1	707233	708204	711750	971	3	2
2	4	1	0	1	716783	717534	721083	751	4	2
1	3	1	1	1	726116	727148	730699	1032	3	2
1	3	1	1	1	735733	736423	739966	690	3	2
1	3	1	1	1	744999	745714	749266	715	3	2
2	4	0	1	1	754316	755160	758699	844	4	2
4	2	1	1	2	763732	764375	767915	643	4	2
1	3	1	1	1	772948	773738	777282	790	3	2
3	1	0	1	2	782315	783195	786731	880	3	2
2	4	0	0	1	791765	792669	796214	904	4	2
3	1	0	0	2	801248	801959	805498	711	3	2
3	1	0	1	2	810531	811195	814731	664	3	2
2	4	0	1	1	819764	820426	823964	662	4	2
1	3	0	0	1	828997	829782	833330	785	3	2
4	2	0	0	2	838363	839010	842547	647	4	2
2	4	0	0	1	847580	848327	851863	747	4	2
1	3	1	0	1	856896	857565	861113	669	3	2
4	2	0	0	2	866146	866842	870379	696	4	2
1	3	0	0	1	875413	876413	879962	1000	3	2
1	3	1	1	1	884996	885623	889162	627	3	2
2	4	1	0	1	894195	895135	898679	940	4	2
3	1	0	0	2	903712	904519	908062	807	3	2
3	1	1	1	2	913095	913928	917478	833	3	2
3	1	0	0	2	922511	923309	926845	798	3	2
3	1	0	1	2	931894	932503	936044	609	3	2
2	4	1	1	1	941078	942119	945661	1041	4	2
3	1	1	1	2	950694	951444	954994	750	3	2
1	3	0	0	1	960027	960947	964494	920	3	2
2	4	0	0	1	969544	970459	974010	915	4	2
3	1	1	1	2	979060	979911	983460	851	3	2
2	4	0	0	1	988493	989193	992743	700	4	2
1	3	1	1	1	997776	998986	1002526	1210	3	2
1	3	0	0	1	1007559	1008258	1011809	699	3	2
4	2	1	1	2	1016842	1017768	1021309	926	4	2
2	4	1	0	1	1026342	1027547	1031092	1205	4	2
3	1	0	0	2	1036125	1036815	1040358	690	3	2
4	2	0	0	2	1045392	1046207	1049758	815	4	2
1	3	1	1	1	1054791	1055692	1059241	901	3	2
3	1	1	1	2	1064275	1065038	1068574	763	3	2
4	2	0	0	2	1073608	1074536	1078074	928	4	2
3	1	1	1	2	1083107	1084322	1087857	1215	3	2
3	1	0	1	2	1092890	1093578	1097124	688	3	2
4	2	1	1	2	1102157	1103251	1106790	1094	4	2
4	2	0	1	2	1111823	1112488	1116040	665	4	2
4	2	0	1	2	1121073	1121671	1125206	598	4	2
2	4	1	0	1	1130240	1131144	1134689	904	4	2
4	2	0	1	2	1139723	1140558	1144106	835	4	2
3	1	1	1	2	1149139	1150018	1153556	879	3	2
7	8	0	1	2	1163639	1164599	1168139	960	6	1
6	5	1	1	1	1173172	1174242	1177788	1070	5	1
6	5	1	1	1	1182822	1183958	1187505	1136	5	1
6	5	0	0	1	1192538	1193387	1196938	849	5	1
5	6	1	1	2	1201971	1202969	1206504	998	5	1
5	6	1	1	2	1211538	1212224	1215771	686	5	1
8	7	1	1	1	1220804	1222060	1225604	1256	6	1
8	7	1	1	1	1230637	1231426	1234970	789	6	1
7	8	1	0	2	1240003	1240941	1244487	938	6	1
5	6	0	0	2	1249520	1250537	1254086	1017	5	1
6	5	1	1	1	1259120	1260327	1263870	1207	5	1
8	7	0	1	1	1268903	1269933	1273469	1030	6	1
8	7	0	1	2	1278503	1279215	1282752	712	6	1
6	5	0	1	1	1287786	1289055	1292602	1269	5	1
8	7	0	0	2	1297635	1298821	1302369	1186	6	1
5	6	0	1	1	1307402	1308451	1312002	1049	5	1
5	6	0	0	1	1317035	1318188	1321735	1153	5	1
6	5	0	1	2	1326768	1327710	1331251	942	5	1
8	7	0	1	2	1336284	1337205	1340751	921	6	1
7	8	0	0	1	1345784	1346600	1350151	816	6	1
5	6	1	0	1	1355184	1356249	1359801	1065	5	1
7	8	1	1	1	1364850	1365714	1369250	864	6	1
5	6	0	0	1	1374283	1375126	1378667	843	5	1
8	7	1	0	2	1383700	1384606	1388150	906	6	1
5	6	1	0	1	1393183	1394230	1397766	1047	5	1
5	6	1	1	nan	1402799	nan	nan	nan	5	1
5	6	1	1	1	1413866	1414656	1418199	790	5	1
7	8	1	0	1	1423232	1424437	1427982	1205	6	1
6	5	1	1	2	1433015	1433969	1437515	954	5	1
8	7	0	0	2	1442548	1443249	1446798	701	6	1
7	8	1	0	1	1451832	1452946	1456481	1114	6	1
7	8	0	0	1	1461515	1462298	1465848	783	6	1
8	7	0	1	2	1470881	1471761	1475298	880	6	1
8	7	0	1	2	1480331	1481026	1484564	695	6	1
8	7	0	1	2	1489597	1490408	1493947	811	6	1
7	8	1	0	1	1498980	1499829	1503380	849	6	1
6	5	1	0	2	1508413	1509678	1513213	1265	5	1
8	7	0	1	2	1518247	1519347	1522896	1100	6	1
8	7	0	1	2	1527930	1528656	1532196	726	6	1
7	8	1	0	1	1537229	1538135	1541679	906	6	1
6	5	0	1	2	1546713	1547668	1551212	955	5	1
5	6	0	0	1	1556246	1557259	1560796	1013	5	1
7	8	1	0	1	1565829	1566790	1570329	961	6	1
7	8	1	0	1	1575362	1576197	1579745	835	6	1
6	5	0	1	2	1584778	1585866	1589411	1088	5	1
6	5	0	1	2	1594445	1595220	1598761	775	5	1
5	6	1	0	1	1603794	1604646	1608194	852	5	1
6	5	1	1	2	1613228	1614169	1617711	941	5	1
7	8	1	0	1	1622761	1623493	1627044	732	6	1
6	5	1	1	2	1632077	1633001	1636544	924	5	1
7	8	0	0	1	1641577	1642422	1645960	845	6	1
6	5	0	1	2	1650993	1651873	1655410	880	5	1
6	5	1	1	2	1660443	1661611	1665160	1168	5	1
5	6	1	1	1	1670193	1670850	1674393	657	5	1
8	7	0	0	2	1679426	1680383	1683926	957	6	1
7	8	1	0	1	1688959	1689868	1693409	909	6	1
5	6	0	0	1	1698442	1699368	1702909	926	5	1
5	6	1	1	1	1707942	1708734	1712275	792	5	1
8	7	0	1	2	1717308	1718285	1721825	977	6	1
5	6	0	1	1	1726858	1727839	1731375	981	5	1
7	8	0	1	1	1736408	1737442	1740991	1034	6	1
7	5	1	1	1	1746024	1746701	1750241	677	7	2
5	7	1	1	2	1755274	1756510	1760057	1236	7	2
5	7	1	0	2	1765090	1765858	1769407	768	7	2
5	7	1	1	2	1774457	1775572	1779123	1115	7	2
7	5	1	1	1	1784157	1784995	1788540	838	7	2
7	5	1	1	1	1793573	1794308	1797856	735	7	2
5	7	1	0	2	1802890	1803576	1807123	686	7	2
5	7	0	0	1	1812156	1812811	1816356	655	7	2
7	5	1	1	2	1821389	1822007	1825556	618	7	2
5	7	1	0	1	1830589	1831429	1834972	840	7	2
5	7	0	1	1	1840005	1840572	1844122	567	7	2
7	5	1	0	2	1849155	1850003	1853538	848	7	2
7	5	1	1	2	1858571	1859445	1862988	874	7	2
7	5	1	1	2	1868021	1868681	1872221	660	7	2
5	7	1	0	1	1877271	1878055	1881604	784	7	2
7	5	1	1	2	1886637	1887358	1890904	721	7	2
5	7	0	1	2	1895937	1897266	1900804	1329	7	2
7	5	1	1	2	1905837	1906680	1910220	843	7	2
7	5	1	1	2	1915253	1916113	1919653	860	7	2
5	7	1	1	1	1924686	1925418	1928970	732	7	2
7	5	0	0	2	1934003	1934722	1938269	719	7	2
7	5	1	1	2	1943303	1944042	1947586	739	7	2
5	7	0	1	1	1952619	1953368	1956919	749	7	2
7	5	0	1	2	1961952	1962708	1966252	756	7	2
5	7	0	1	1	1971285	1971976	1975519	691	7	2
5	7	0	0	1	1980552	1981311	1984852	759	7	2
5	7	1	1	1	1989885	1991201	1994751	1316	7	2
7	5	1	1	2	1999785	2000457	2004001	672	7	2
5	7	0	1	1	2009034	2009731	2013268	697	7	2
7	5	0	1	2	2018301	2019189	2022734	888	7	2
11	12	1	0	2	2032817	2033596	2037134	779	9	1
11	12	1	0	1	2042167	2043074	2046617	907	9	1
10	9	1	0	2	2051650	2052970	2056517	1320	8	1
12	11	1	1	nan	2061550	nan	nan	nan	9	1
12	11	1	1	2	2072616	2073394	2076933	778	9	1
9	10	0	1	2	2081966	2083101	2086649	1135	8	1
10	9	1	1	1	2091682	2092708	2096249	1026	8	1
9	10	1	1	2	2101282	2102221	2105765	939	8	1
10	9	1	1	1	2110799	2111646	2115182	847	8	1
10	9	0	0	1	2120215	2120910	2124448	695	8	1
10	9	1	1	1	2129481	2130157	2133698	676	8	1
9	10	1	1	2	2138731	2139549	2143098	818	8	1
11	12	0	0	2	2148131	2149345	2152881	1214	9	1
9	10	1	0	2	2157914	2158804	2162347	890	8	1
11	12	0	1	2	2167380	2168477	2172014	1097	9	1
10	9	1	0	1	2177047	2177924	2181463	877	8	1
10	9	0	1	1	2186497	2187185	2190730	688	8	1
9	10	1	0	2	2195763	2196530	2200080	767	8	1
11	12	1	1	2	2205113	2206008	2209546	895	9	1
11	12	1	0	2	2214579	2215269	2218813	690	9	1
10	9	1	1	1	2223846	2224743	2228279	897	8	1
12	11	0	1	1	2233312	2234460	2237995	1148	9	1
12	11	0	1	2	2243029	2244011	2247562	982	9	1
11	12	1	0	1	2252595	2253410	2256962	815	9	1
9	10	1	1	2	2261995	2262855	2266395	860	8	1
12	11	0	1	2	2271428	2272665	2276211	1237	9	1
10	9	0	1	1	2281244	2282139	2285678	895	8	1
9	10	1	0	2	2290711	2291464	2295011	753	8	1
11	12	1	0	2	2300044	2300951	2304494	907	9	1
12	11	1	0	2	2309544	2310390	2313927	846	9	1
10	9	0	1	1	2318960	2320093	2323643	1133	8	1
10	9	1	1	2	2328676	2329364	2332910	688	8	1
9	10	1	1	1	2337943	2338826	2342376	883	8	1
12	11	0	1	2	2347409	2348320	2351859	911	9	1
9	10	0	0	1	2356892	2357915	2361459	1023	8	1
11	12	1	1	1	2366492	2367401	2370942	909	9	1
12	11	1	0	2	2375975	2376980	2380525	1005	9	1
12	11	0	1	2	2385558	2386262	2389808	704	9	1
12	11	0	1	2	2394841	2395487	2399025	646	9	1
11	12	1	1	1	2404058	2404786	2408324	728	9	1
11	12	1	0	1	2413358	2414004	2417541	646	9	1
9	10	1	0	1	2422574	2423700	2427241	1126	8	1
9	10	1	0	1	2432274	2432899	2436440	625	8	1
9	10	1	1	1	2441474	2442100	2445640	626	8	1
11	12	0	0	1	2450690	2451640	2455190	950	9	1
12	11	1	1	2	2460223	2460998	2464540	775	9	1
9	10	1	0	1	2469573	2470404	2473940	831	8	1
10	9	0	1	2	2478973	2479956	2483506	983	8	1
12	11	0	1	2	2488539	2489555	2493106	1016	9	1
10	9	1	1	2	2498139	2498894	2502439	755	8	1
11	12	1	0	1	2507472	2508388	2511939	916	9	1
12	11	1	0	2	2516972	2517711	2521255	739	9	1
9	10	1	1	1	2526288	2527124	2530671	836	8	1
11	12	1	0	1	2535705	2536422	2539971	717	9	1
12	11	0	1	2	2545004	2545971	2549521	967	9	1
12	11	0	1	2	2554554	2555381	2558921	827	9	1
9	10	0	1	1	2563954	2564944	2568487	990	8	1
10	9	1	1	2	2573520	2574490	2578037	970	8	1
10	9	1	1	2	2583070	2583772	2587320	702	8	1
12	11	0	1	2	2592353	2593371	2596920	1018	9	1
11	12	1	0	1	2601953	2602973	2606520	1020	9	1
9	11	1	1	2	2611553	2612658	2616203	1105	10	2
11	9	1	0	2	2621236	2622228	2625769	992	10	2
9	11	1	1	2	2630802	2631504	2635052	702	10	2
11	9	1	1	1	2640085	2640991	2644535	906	10	2
11	9	1	1	1	2649568	2650341	2653885	773	10	2
9	11	1	1	2	2658918	2659781	2663318	863	10	2
11	9	0	1	1	2668351	2669264	2672801	913	10	2
9	11	0	1	2	2677834	2678659	2682201	825	10	2
9	11	1	1	2	2687234	2688026	2691567	792	10	2
11	9	1	1	1	2696601	2697735	2701284	1134	10	2
11	9	1	1	1	2706317	2707053	2710600	736	10	2
9	11	1	1	2	2715633	2716530	2720067	897	10	2
9	11	1	1	2	2725100	2725729	2729266	629	10	2
11	9	0	0	1	2734300	2735003	2738550	703	10	2
11	9	1	1	1	2743583	2744187	2747733	604	10	2
9	11	1	0	2	2752766	2753538	2757082	772	10	2
11	9	0	0	1	2762116	2762763	2766299	647	10	2
9	11	0	1	2	2771332	2771944	2775482	612	10	2
11	9	1	1	1	2780515	2781251	2784798	736	10	2
9	11	1	1	2	2789832	2790537	2794082	705	10	2
11	9	1	1	1	2799115	2799768	2803315	653	10	2
9	11	1	1	2	2808348	2809059	2812598	711	10	2
11	9	1	1	1	2817631	2818252	2821798	621	10	2
11	9	1	1	1	2826831	2827549	2831097	718	10	2
11	9	1	1	1	2836131	2836746	2840297	615	10	2
9	11	1	1	2	2845330	2846060	2849597	730	10	2
9	11	1	1	2	2854630	2855320	2858863	690	10	2
9	11	1	1	2	2863897	2864552	2868096	655	10	2
11	9	0	0	1	2873130	2873956	2877496	826	10	2
9	11	1	0	2	2882527	2883220	2886763	693	10	2
