# Supplementary material for: Publisher Correction: Learning relative values in the striatum induces violations of normative decision making
Source: Nat Commun. 2019 Jun 27;10:2833. doi: 10.1038/s41467-019-10718-8 (PMC6597713; doi:10.1038/s41467-019-10718-8)
Supplement: Supplementary file 1 — Supplementary Figures [file 41467_2019_10718_MOESM1_ESM.zip › exp2/vp14.dat]

stim_left	stim_right	bait_left	bait_right	choice	stim_onset	resp_onset	outcome_onset	RT	trl_type	block
3	4	1	1	1	9034	9887	13428	853	2	1
1	2	1	1	2	18440	19585	23118	1145	1	1
1	2	0	1	2	28131	29129	32659	998	1	1
1	2	1	1	2	37671	38892	42433	1221	1	1
2	1	0	1	1	47445	48814	52357	1369	1	1
3	4	0	1	2	57370	58685	62215	1315	2	1
1	2	0	0	2	67227	68348	71889	1121	1	1
2	1	0	1	1	76901	77807	81345	906	1	1
4	3	0	1	2	86358	87588	91120	1230	2	1
4	3	0	1	1	96132	97625	101161	1493	2	1
1	2	1	0	1	106173	107623	111152	1450	1	1
4	3	0	1	nan	116165	nan	nan	nan	2	1
4	3	0	1	1	127192	128041	131569	849	2	1
3	4	1	1	1	136582	137435	140976	853	2	1
1	2	1	1	1	145988	147194	150733	1206	1	1
3	4	1	0	1	155746	156789	160324	1043	2	1
1	2	0	0	1	165336	166293	169830	957	1	1
3	4	0	1	1	174843	175799	179337	956	2	1
2	1	1	0	1	184350	185199	188727	849	1	1
2	1	0	1	1	193740	194493	198033	753	1	1
2	1	0	1	2	203046	203812	207356	766	1	1
3	4	1	1	1	212369	213414	216947	1045	2	1
2	1	0	1	1	221959	222808	226337	849	1	1
2	1	1	1	2	231349	232049	235593	700	1	1
2	1	0	1	2	240605	241511	245049	906	1	1
3	4	0	0	2	250079	251089	254623	1010	2	1
1	2	0	1	2	259635	260706	264247	1071	1	1
4	3	0	1	1	269276	270069	273603	793	2	1
1	2	0	1	2	278616	279700	283244	1084	1	1
3	4	1	0	1	288273	289065	292600	792	2	1
4	3	0	0	2	297613	298662	302191	1049	2	1
3	4	0	1	1	307220	308128	311664	908	2	1
2	1	1	1	1	316676	317530	321070	854	1	1
4	3	0	0	2	326083	327236	330778	1153	2	1
4	3	0	0	2	335790	336728	340268	938	2	1
2	1	1	1	1	345280	346173	349708	893	1	1
2	1	0	1	1	354720	355594	359131	874	1	1
4	3	1	1	2	364160	365002	368538	842	2	1
1	2	1	1	2	373550	374733	378262	1183	1	1
2	1	1	0	1	383274	384281	387819	1007	1	1
3	4	0	1	1	392848	393803	397342	955	2	1
3	4	0	0	2	402371	403150	406682	779	2	1
3	4	1	0	2	411711	412571	416105	860	2	1
2	1	1	1	1	421134	422300	425829	1166	1	1
4	3	0	0	1	430858	431721	435252	863	2	1
1	2	1	1	2	440281	441286	444826	1005	1	1
1	2	1	0	1	449838	450476	454015	638	1	1
3	4	0	0	1	459044	460068	463606	1024	2	1
1	2	1	0	2	468618	469655	473196	1037	1	1
4	3	0	1	2	478225	479283	482820	1058	2	1
4	3	0	0	2	487849	488857	492393	1008	2	1
3	4	0	1	1	497422	498499	502034	1077	2	1
4	3	0	1	1	507063	508154	511691	1091	2	1
1	2	0	0	2	516720	517941	521482	1221	1	1
4	3	0	0	1	526511	527695	531222	1184	2	1
3	4	1	0	1	536252	537283	540813	1031	2	1
4	3	0	0	1	545842	546856	550386	1014	2	1
1	2	1	0	1	555416	556637	560177	1221	1	1
4	3	0	1	1	565206	566386	569918	1180	2	1
2	1	0	1	1	574947	575944	579475	997	1	1
2	1	1	0	1	584504	585917	589450	1413	1	1
1	3	1	1	2	594479	595820	599357	1341	3	2
4	2	0	1	1	604386	605816	609349	1430	4	2
4	2	0	1	2	614378	615259	618789	881	4	2
1	3	1	1	2	623818	625082	628613	1264	3	2
4	2	1	1	2	633642	634988	638521	1346	4	2
2	4	0	0	1	643550	645039	648579	1489	4	2
2	4	1	0	1	653608	654767	658303	1159	4	2
2	4	0	1	1	663332	664309	667843	977	4	2
3	1	0	0	1	672872	674107	677651	1235	3	2
4	2	0	0	2	682680	683885	687425	1205	4	2
4	2	1	0	1	692454	693785	697316	1331	4	2
2	4	0	0	2	702345	703841	707374	1496	4	2
1	3	1	0	2	712403	713816	717349	1413	3	2
2	4	1	0	2	722378	723660	727189	1282	4	2
1	3	1	1	1	732219	733503	737047	1284	3	2
1	3	1	1	2	742076	743249	746788	1173	3	2
1	3	1	1	1	751817	753183	756712	1366	3	2
2	4	0	1	1	761741	763197	766737	1456	4	2
4	2	1	1	1	771783	772871	776411	1088	4	2
1	3	1	1	2	781440	782629	786168	1189	3	2
3	1	0	1	1	791197	792377	795909	1180	3	2
2	4	0	0	2	800938	802219	805750	1281	4	2
3	1	0	0	2	810779	812162	815691	1383	3	2
3	1	0	1	2	820720	821579	825115	859	3	2
2	4	0	1	2	830144	831185	834722	1041	4	2
1	3	0	0	nan	839751	nan	nan	nan	3	2
1	3	0	0	2	850795	851282	854821	487	3	2
4	2	0	0	1	859850	861028	864562	1178	4	2
2	4	0	0	2	869591	870343	873885	752	4	2
1	3	1	0	2	878914	879830	883358	916	3	2
4	2	0	0	1	888387	889211	892748	824	4	2
1	3	0	0	1	897777	898664	902205	887	3	2
1	3	1	1	1	907234	908112	911645	878	3	2
2	4	1	0	2	916674	917713	921252	1039	4	2
3	1	0	0	2	926281	927170	930708	889	3	2
3	1	1	1	2	935738	936600	940132	862	3	2
3	1	0	0	2	945161	945854	949388	693	3	2
3	1	0	1	2	954417	955320	958861	903	3	2
2	4	1	1	2	963890	964961	968502	1071	4	2
3	1	1	1	2	973531	974393	977925	862	3	2
1	3	0	0	1	982954	984448	987983	1494	3	2
2	4	0	0	2	993012	994032	997574	1020	4	2
3	1	1	1	2	1002603	1003793	1007331	1190	3	2
2	4	0	0	2	1012360	1013357	1016888	997	4	2
1	3	1	1	1	1021917	1023080	1026612	1163	3	2
1	3	0	0	1	1031641	1032990	1036520	1349	3	2
4	2	1	1	1	1041549	1042596	1046127	1047	4	2
2	4	1	0	1	1051156	1052444	1055984	1288	4	2
3	1	0	0	2	1061013	1062455	1065992	1442	3	2
4	2	0	0	1	1071021	1072305	1075833	1284	4	2
1	3	1	1	1	1080862	1082027	1085557	1165	3	2
3	1	1	1	2	1090586	1091837	1095365	1251	3	2
4	2	0	0	nan	1100394	nan	nan	nan	4	2
4	2	0	0	1	1111438	1112514	1116049	1076	4	2
3	1	1	1	2	1121078	1122214	1125757	1136	3	2
3	1	0	1	2	1130786	1131966	1135497	1180	3	2
4	2	1	1	1	1140526	1141423	1144954	897	4	2
4	2	0	1	1	1149983	1150970	1154511	987	4	2
4	2	0	1	1	1159540	1160426	1163968	886	4	2
2	4	1	0	1	1168997	1169963	1173491	966	4	2
4	2	0	1	2	1178520	1179706	1183248	1186	4	2
3	1	1	1	nan	1188278	nan	nan	nan	3	2
3	1	1	1	2	1199321	1200642	1204183	1321	3	2
7	8	0	1	2	1214225	1215719	1219254	1494	6	1
6	5	1	1	1	1224283	1225472	1229011	1189	5	1
6	5	1	1	1	1234040	1234774	1238318	734	5	1
6	5	0	0	1	1243347	1244160	1247691	813	5	1
5	6	1	1	2	1252720	1254142	1257682	1422	5	1
5	6	1	1	2	1262711	1263557	1267089	846	5	1
8	7	1	1	1	1272118	1273294	1276829	1176	6	1
8	7	1	1	1	1281859	1282814	1286353	955	6	1
7	8	1	0	2	1291382	1292605	1296144	1223	6	1
5	6	0	0	2	1301173	1302361	1305901	1188	5	1
6	5	1	1	1	1310930	1312011	1315542	1081	5	1
8	7	0	1	1	1320571	1321497	1325032	926	6	1
8	7	0	1	1	1330061	1330939	1334472	878	6	1
6	5	0	1	1	1339501	1340545	1344079	1044	5	1
8	7	0	0	1	1349108	1350227	1353769	1119	6	1
5	6	0	1	2	1358798	1359698	1363226	900	5	1
5	6	0	0	2	1368255	1369015	1372549	760	5	1
6	5	0	1	2	1377578	1378662	1382206	1084	5	1
8	7	0	1	1	1387235	1388232	1391763	997	6	1
7	8	0	0	1	1396792	1397833	1401370	1041	6	1
5	6	1	0	2	1406399	1407213	1410743	814	5	1
7	8	1	1	1	1415772	1416729	1420267	957	6	1
5	6	0	0	2	1425296	1426070	1429607	774	5	1
8	7	1	0	2	1434636	1435502	1439046	866	6	1
5	6	1	0	2	1444076	1444748	1448286	672	5	1
5	6	1	1	1	1453315	1454279	1457809	964	5	1
7	8	1	0	1	1462839	1463767	1467300	928	6	1
6	5	1	1	2	1472329	1473164	1476706	835	5	1
8	7	0	0	2	1481735	1482783	1486313	1048	6	1
7	8	1	0	1	1491342	1492636	1496171	1294	6	1
7	8	0	0	1	1501200	1502105	1505644	905	6	1
8	7	0	1	1	1510673	1512170	1515702	1497	6	1
8	7	0	1	2	1520731	1521599	1525142	868	6	1
8	7	0	1	2	1530171	1530832	1534365	661	6	1
7	8	1	0	1	1539394	1540635	1544173	1241	6	1
6	5	1	0	2	1549202	1550193	1553730	991	5	1
8	7	0	1	2	1558759	1559945	1563487	1186	6	1
8	7	0	1	2	1568516	1569734	1573278	1218	6	1
7	8	1	0	1	1578307	1579633	1583169	1326	6	1
6	5	0	1	2	1588198	1589205	1592742	1007	5	1
5	6	0	0	1	1597772	1598929	1602467	1157	5	1
7	8	1	0	1	1607496	1608554	1612090	1058	6	1
7	8	1	0	1	1617119	1618149	1621681	1030	6	1
6	5	0	1	2	1626710	1627742	1631271	1032	5	1
6	5	0	1	2	1636300	1637366	1640895	1066	5	1
5	6	1	0	2	1645924	1646795	1650335	871	5	1
6	5	1	1	2	1655364	1656448	1659975	1084	5	1
7	8	1	0	1	1665004	1666259	1669799	1255	6	1
6	5	1	1	2	1674828	1675910	1679440	1082	5	1
7	8	0	0	1	1684469	1685539	1689080	1070	6	1
6	5	0	1	2	1694109	1695111	1698654	1002	5	1
6	5	1	1	2	1703683	1704602	1708144	919	5	1
5	6	1	1	1	1713173	1714133	1717668	960	5	1
8	7	0	0	2	1722697	1723656	1727191	959	6	1
7	8	1	0	1	1732220	1733570	1737099	1350	6	1
5	6	0	0	1	1742128	1743322	1746856	1194	5	1
5	6	1	1	1	1751885	1752920	1756463	1035	5	1
8	7	0	1	nan	1761492	nan	nan	nan	6	1
8	7	0	1	1	1772536	1773994	1777532	1458	6	1
5	6	0	1	1	1782561	1783577	1787106	1016	5	1
7	8	0	1	1	1792135	1793169	1796713	1034	6	1
7	5	1	1	2	1801742	1802593	1806136	851	7	2
5	7	1	1	2	1811165	1812232	1815776	1067	7	2
5	7	1	0	2	1820805	1821559	1825099	754	7	2
5	7	1	1	2	1830128	1831014	1834556	886	7	2
7	5	1	1	2	1839585	1840366	1843896	781	7	2
7	5	1	1	2	1848925	1849728	1853269	803	7	2
5	7	1	0	1	1858298	1859781	1863310	1483	7	2
5	7	0	0	2	1868339	1869251	1872784	912	7	2
7	5	1	1	2	1877813	1878745	1882274	932	7	2
5	7	1	0	1	1887303	1888592	1892131	1289	7	2
5	7	0	1	2	1897161	1898350	1901889	1189	7	2
7	5	1	0	2	1906918	1907752	1911295	834	7	2
7	5	1	1	1	1916325	1917260	1920802	935	7	2
7	5	1	1	1	1925831	1926442	1929975	611	7	2
5	7	1	0	2	1935004	1935995	1939532	991	7	2
7	5	1	1	1	1944561	1945650	1949189	1089	7	2
5	7	0	1	2	1954218	1955458	1958996	1240	7	2
7	5	1	1	1	1964026	1964933	1968470	907	7	2
7	5	1	1	1	1973499	1974297	1977826	798	7	2
5	7	1	1	nan	1982855	nan	nan	nan	7	2
5	7	1	1	2	1993899	1994606	1998143	707	7	2
7	5	0	0	1	2003172	2004138	2007667	966	7	2
7	5	1	1	1	2012696	2013711	2017240	1015	7	2
5	7	0	1	2	2022269	2023054	2026597	785	7	2
7	5	0	1	1	2031626	2032504	2036037	878	7	2
5	7	0	1	2	2041066	2041828	2045360	762	7	2
5	7	0	0	2	2050389	2051101	2054633	712	7	2
5	7	1	1	2	2059662	2060684	2064223	1022	7	2
7	5	1	1	1	2069252	2070056	2073596	804	7	2
5	7	0	1	2	2078625	2079395	2082936	770	7	2
7	5	0	1	1	2087965	2088854	2092392	889	7	2
11	12	1	0	2	2102451	2103614	2107145	1163	9	1
11	12	1	0	1	2112175	2113514	2117053	1339	9	1
10	9	1	0	1	2122082	2123311	2126844	1229	8	1
12	11	1	1	2	2131873	2133044	2136585	1171	9	1
9	10	0	1	2	2141614	2142819	2146359	1205	8	1
10	9	1	1	1	2151388	2152433	2155966	1045	8	1
9	10	1	1	2	2160995	2161992	2165523	997	8	1
10	9	1	1	1	2170552	2171816	2175347	1264	8	1
10	9	0	0	1	2180376	2181355	2184887	979	8	1
10	9	1	1	1	2189916	2190906	2194444	990	8	1
9	10	1	1	2	2199473	2200543	2204085	1070	8	1
11	12	0	0	nan	2209114	nan	nan	nan	9	1
11	12	0	0	1	2220158	2220967	2224502	809	9	1
9	10	1	0	2	2229531	2230638	2234176	1107	8	1
11	12	0	1	1	2239205	2240309	2243850	1104	9	1
10	9	1	0	1	2248879	2249896	2253440	1017	8	1
10	9	0	1	1	2258469	2259182	2262713	713	8	1
9	10	1	0	2	2267742	2268524	2272052	782	8	1
11	12	1	1	2	2277082	2277847	2281376	765	9	1
11	12	1	0	2	2286405	2287333	2290866	928	9	1
10	9	1	1	2	2295895	2296666	2300205	771	8	1
12	11	0	1	2	2305234	2306220	2309762	986	9	1
12	11	0	1	2	2314791	2315605	2319135	814	9	1
11	12	1	0	1	2324164	2324973	2328509	809	9	1
9	10	1	1	1	2333538	2334478	2338015	940	8	1
12	11	0	1	2	2343044	2343869	2347405	825	9	1
10	9	0	1	1	2352434	2353252	2356795	818	8	1
9	10	1	0	1	2361824	2362919	2366452	1095	8	1
11	12	1	0	1	2371481	2372502	2376043	1021	9	1
12	11	1	0	2	2381072	2381902	2385432	830	9	1
10	9	0	1	2	2390461	2391456	2394989	995	8	1
10	9	1	1	1	2400018	2401052	2404596	1034	8	1
9	10	1	1	2	2409625	2410467	2414003	842	8	1
12	11	0	1	2	2419032	2420052	2423593	1020	9	1
9	10	0	0	2	2428622	2430044	2433585	1422	8	1
11	12	1	1	1	2438614	2439769	2443309	1155	9	1
12	11	1	0	2	2448338	2449093	2452632	755	9	1
12	11	0	1	1	2457661	2458477	2462005	816	9	1
12	11	0	1	2	2467034	2468409	2471946	1375	9	1
11	12	1	1	1	2476992	2477887	2481419	895	9	1
11	12	1	0	1	2486448	2487281	2490809	833	9	1
9	10	1	0	2	2495838	2496674	2500216	836	8	1
9	10	1	0	1	2505245	2505976	2509505	731	8	1
9	10	1	1	1	2514534	2515511	2519045	977	8	1
11	12	0	0	1	2524075	2525210	2528753	1135	9	1
12	11	1	1	2	2533782	2534617	2538159	835	9	1
9	10	1	0	2	2543188	2544517	2548050	1329	8	1
10	9	0	1	2	2553079	2554342	2557875	1263	8	1
12	11	0	1	2	2562920	2563905	2567448	985	9	1
10	9	1	1	1	2572477	2573465	2577005	988	8	1
11	12	1	0	1	2582034	2583131	2586662	1097	9	1
12	11	1	0	2	2591691	2592475	2596019	784	9	1
9	10	1	1	2	2601048	2602386	2605927	1338	8	1
11	12	1	0	1	2610956	2612021	2615550	1065	9	1
12	11	0	1	2	2620579	2621558	2625091	979	9	1
12	11	0	1	2	2630120	2630809	2634347	689	9	1
9	10	0	1	1	2639376	2640276	2643820	900	8	1
10	9	1	1	2	2648849	2649808	2653344	959	8	1
10	9	1	1	1	2658373	2659325	2662867	952	8	1
12	11	0	1	2	2667896	2668651	2672190	755	9	1
11	12	1	0	2	2677219	2678382	2681914	1163	9	1
9	11	1	1	2	2686943	2688316	2691855	1373	10	2
11	9	1	0	1	2696884	2697833	2701362	949	10	2
9	11	1	1	2	2706391	2707245	2710785	854	10	2
11	9	1	1	1	2715814	2716677	2720209	863	10	2
11	9	1	1	1	2725238	2726385	2729916	1147	10	2
9	11	1	1	2	2734945	2735790	2739322	845	10	2
11	9	0	1	1	2744352	2745425	2748963	1073	10	2
9	11	0	1	2	2753992	2754869	2758403	877	10	2
9	11	1	1	2	2763432	2764318	2767860	886	10	2
11	9	1	1	1	2772889	2774040	2777584	1151	10	2
11	9	1	1	1	2782613	2783424	2786957	811	10	2
9	11	1	1	2	2791986	2792829	2796363	843	10	2
9	11	1	1	2	2801392	2802183	2805720	791	10	2
11	9	0	0	1	2810749	2811699	2815227	950	10	2
11	9	1	1	1	2820256	2821009	2824550	753	10	2
9	11	1	0	2	2829579	2830361	2833889	782	10	2
11	9	0	0	1	2838918	2839929	2843463	1011	10	2
9	11	0	1	2	2848492	2849251	2852786	759	10	2
11	9	1	1	1	2857815	2858301	2861842	486	10	2
9	11	1	1	1	2866871	2867468	2870997	597	10	2
11	9	1	1	1	2876027	2876866	2880404	839	10	2
9	11	1	1	2	2885433	2886181	2889710	748	10	2
11	9	1	1	1	2894739	2895634	2899167	895	10	2
11	9	1	1	1	2904196	2905119	2908657	923	10	2
11	9	1	1	1	2913686	2914305	2917846	619	10	2
9	11	1	1	2	2922876	2923699	2927236	823	10	2
9	11	1	1	2	2932265	2932944	2936476	679	10	2
9	11	1	1	2	2941505	2942206	2945749	701	10	2
11	9	0	0	1	2950794	2951800	2955339	1006	10	2
9	11	1	0	2	2960368	2961210	2964746	842	10	2
