# Supplementary material for: Publisher Correction: Learning relative values in the striatum induces violations of normative decision making
Source: Nat Commun. 2019 Jun 27;10:2833. doi: 10.1038/s41467-019-10718-8 (PMC6597713; doi:10.1038/s41467-019-10718-8)
Supplement: Supplementary file 1 — Supplementary Figures [file 41467_2019_10718_MOESM1_ESM.zip › exp2/vp15.dat]

stim_left	stim_right	bait_left	bait_right	choice	stim_onset	resp_onset	outcome_onset	RT	trl_type	block
3	4	1	1	1	9039	9755	13300	716	2	1
1	2	1	1	2	18312	19224	22756	912	1	1
1	2	0	1	2	27769	29050	32581	1281	1	1
1	2	1	1	2	37593	39014	42555	1421	1	1
2	1	0	1	1	47568	48683	52212	1115	1	1
3	4	0	1	nan	57225	nan	nan	nan	2	1
3	4	0	1	1	68252	68958	72496	706	2	1
1	2	0	0	1	77508	78284	81819	776	1	1
2	1	0	1	1	86831	87742	91275	911	1	1
4	3	0	1	1	96288	97113	100649	825	2	1
4	3	0	1	2	105661	106557	110089	896	2	1
1	2	1	0	1	115101	115806	119345	705	1	1
4	3	0	1	1	124357	124978	128517	621	2	1
3	4	1	1	2	133530	134306	137840	776	2	1
1	2	1	1	1	142853	143444	146980	591	1	1
3	4	1	0	2	151992	152603	156136	611	2	1
1	2	0	0	1	161148	161698	165241	550	1	1
3	4	0	1	2	170254	171018	174548	764	2	1
2	1	1	0	1	179560	180255	183787	695	1	1
2	1	0	1	2	188799	189627	193160	828	1	1
2	1	0	1	1	198173	198860	202400	687	1	1
3	4	1	1	1	207412	208370	211906	958	2	1
2	1	0	1	2	216919	217949	221480	1030	1	1
2	1	1	1	2	226509	227539	231070	1030	1	1
2	1	0	1	1	236083	236829	240360	746	1	1
3	4	0	0	1	245372	246499	250034	1127	2	1
1	2	0	1	2	255046	256055	259591	1009	1	1
4	3	0	1	1	264603	265606	269148	1003	2	1
1	2	0	1	1	274160	275104	278638	944	1	1
3	4	1	0	1	283650	284595	288128	945	2	1
4	3	0	0	2	293140	294083	297618	943	2	1
3	4	0	1	1	302647	303968	307509	1321	2	1
2	1	1	1	2	312538	313760	317300	1222	1	1
4	3	0	0	2	322329	322927	326456	598	2	1
4	3	0	0	1	331468	332002	335545	534	2	1
2	1	1	1	1	340574	341203	344734	629	1	1
2	1	0	1	2	349763	350266	353807	503	1	1
4	3	1	1	1	358836	359655	363197	819	2	1
1	2	1	1	1	368226	368899	372436	673	1	1
2	1	1	0	1	377465	378147	381675	682	1	1
3	4	0	1	2	386688	387571	391099	883	2	1
3	4	0	0	2	396128	397097	400639	969	2	1
3	4	1	0	1	405668	406337	409878	669	2	1
2	1	1	1	1	414907	415917	419452	1010	1	1
4	3	0	0	2	424481	425374	428909	893	2	1
1	2	1	1	1	433938	434780	438315	842	1	1
1	2	1	0	1	443344	444058	447588	714	1	1
3	4	0	0	1	452617	453669	457212	1052	2	1
1	2	1	0	2	462241	463452	466986	1211	1	1
4	3	0	1	1	472015	472932	476459	917	2	1
4	3	0	0	2	481489	482612	486150	1123	2	1
3	4	0	1	2	491179	492219	495757	1040	2	1
4	3	0	1	1	500786	501834	505364	1048	2	1
1	2	0	0	1	510393	511444	514988	1051	1	1
4	3	0	0	1	520017	521223	524762	1206	2	1
3	4	1	0	2	529791	530442	533985	651	2	1
4	3	0	0	1	539014	539808	543341	794	2	1
1	2	1	0	1	548370	549266	552798	896	1	1
4	3	0	1	1	557827	558663	562204	836	2	1
2	1	0	1	2	567233	568529	572062	1296	1	1
2	1	1	0	2	577091	578422	581953	1331	1	1
1	3	1	1	1	586982	588039	591577	1057	3	2
4	2	0	1	2	596606	597687	601217	1081	4	2
4	2	0	1	1	606246	607113	610657	867	4	2
1	3	1	1	2	615686	616801	620331	1115	3	2
4	2	1	1	1	625360	626586	630122	1226	4	2
2	4	0	0	2	635151	636346	639879	1195	4	2
2	4	1	0	2	644909	646238	649771	1329	4	2
2	4	0	1	1	654800	655670	659210	870	4	2
3	1	0	0	1	664240	665266	668801	1026	3	2
4	2	0	0	2	673830	675177	678709	1347	4	2
4	2	1	0	1	683738	684753	688282	1015	4	2
2	4	0	0	2	693311	694369	697906	1058	4	2
1	3	1	0	1	702935	704126	707663	1191	3	2
2	4	1	0	2	712692	713894	717438	1202	4	2
1	3	1	1	1	722467	723254	726794	787	3	2
1	3	1	1	2	731823	732769	736301	946	3	2
1	3	1	1	1	741330	741995	745524	665	3	2
2	4	0	1	1	750553	751303	754847	750	4	2
4	2	1	1	2	759876	760614	764153	738	4	2
1	3	1	1	2	769182	770239	773777	1057	3	2
3	1	0	1	1	778806	779465	782999	659	3	2
2	4	0	0	2	788028	788881	792423	853	4	2
3	1	0	0	1	797452	798115	801645	663	3	2
3	1	0	1	2	806674	807351	810885	677	3	2
2	4	0	1	1	815914	816994	820525	1080	4	2
1	3	0	0	1	825554	826794	830333	1240	3	2
4	2	0	0	1	835362	836495	840023	1133	4	2
2	4	0	0	2	845052	846074	849614	1022	4	2
1	3	1	0	1	854643	855840	859371	1197	3	2
4	2	0	0	1	864400	865150	868694	750	4	2
1	3	0	0	1	873723	874784	878318	1061	3	2
1	3	1	1	1	883347	884512	888042	1165	3	2
2	4	1	0	2	893071	894328	897866	1257	4	2
3	1	0	0	1	902895	903812	907356	917	3	2
3	1	1	1	nan	912385	nan	nan	nan	3	2
3	1	1	1	1	923429	924011	927539	582	3	2
3	1	0	0	1	932568	933096	936629	528	3	2
3	1	0	1	1	941658	942462	946002	804	3	2
2	4	1	1	2	951031	951650	955191	619	4	2
3	1	1	1	2	960220	961023	964564	803	3	2
1	3	0	0	2	969593	970504	974038	911	3	2
2	4	0	0	nan	979067	nan	nan	nan	4	2
2	4	0	0	2	990111	990705	994237	594	4	2
3	1	1	1	2	999266	999689	1003226	423	3	2
2	4	0	0	2	1008255	1008738	1012282	483	4	2
1	3	1	1	2	1017311	1017796	1021338	485	3	2
1	3	0	0	2	1026367	1026949	1030477	582	3	2
4	2	1	1	2	1035506	1036028	1039566	522	4	2
2	4	1	0	2	1044595	1045089	1048622	494	4	2
3	1	0	0	1	1053651	1054145	1057677	494	3	2
4	2	0	0	1	1062706	1063594	1067134	888	4	2
1	3	1	1	2	1072163	1072926	1076457	763	3	2
3	1	1	1	1	1081486	1081963	1085496	477	3	2
4	2	0	0	1	1090525	1091168	1094702	643	4	2
3	1	1	1	2	1099731	1100178	1103708	447	3	2
3	1	0	1	1	1108737	1109288	1112830	551	3	2
4	2	1	1	2	1117859	1118277	1121819	418	4	2
4	2	0	1	1	1126848	1127485	1131025	637	4	2
4	2	0	1	2	1136054	1136548	1140081	494	4	2
2	4	1	0	1	1145110	1145736	1149270	626	4	2
4	2	0	1	2	1154299	1155250	1158794	951	4	2
3	1	1	1	2	1163823	1164898	1168434	1075	3	2
7	8	0	1	2	1178475	1179809	1183337	1334	6	1
6	5	1	1	1	1188366	1189418	1192961	1052	5	1
6	5	1	1	1	1197990	1199265	1202802	1275	5	1
6	5	0	0	1	1207831	1208455	1211991	624	5	1
5	6	1	1	1	1217021	1218166	1221699	1145	5	1
5	6	1	1	2	1226728	1227807	1231339	1079	5	1
8	7	1	1	1	1236368	1237178	1240712	810	6	1
8	7	1	1	1	1245741	1246765	1250303	1024	6	1
7	8	1	0	2	1255332	1256453	1259993	1121	6	1
5	6	0	0	1	1265022	1266445	1269985	1423	5	1
6	5	1	1	1	1275014	1275933	1279475	919	5	1
8	7	0	1	1	1284504	1285233	1288764	729	6	1
8	7	0	1	2	1293793	1294756	1298288	963	6	1
6	5	0	1	1	1303317	1304608	1308145	1291	5	1
8	7	0	0	2	1313175	1313917	1317452	742	6	1
5	6	0	1	1	1322481	1323649	1327192	1168	5	1
5	6	0	0	2	1332222	1332985	1336515	763	5	1
6	5	0	1	1	1341545	1342571	1346106	1026	5	1
8	7	0	1	2	1351135	1351960	1355496	825	6	1
7	8	0	0	1	1360525	1361504	1365036	979	6	1
5	6	1	0	1	1370065	1371081	1374609	1016	5	1
7	8	1	1	1	1379639	1380648	1384183	1009	6	1
5	6	0	0	1	1389212	1389954	1393489	742	5	1
8	7	1	0	2	1398518	1399460	1402996	942	6	1
5	6	1	0	2	1408025	1409019	1412553	994	5	1
5	6	1	1	1	1417582	1418216	1421759	634	5	1
7	8	1	0	1	1426788	1427688	1431216	900	6	1
6	5	1	1	2	1436245	1437526	1441057	1281	5	1
8	7	0	0	2	1446086	1446845	1450380	759	6	1
7	8	1	0	1	1455409	1456358	1459887	949	6	1
7	8	0	0	1	1464916	1465661	1469193	745	6	1
8	7	0	1	2	1474222	1475219	1478750	997	6	1
8	7	0	1	2	1483779	1484694	1488223	915	6	1
8	7	0	1	2	1493252	1493875	1497413	623	6	1
7	8	1	0	1	1502442	1503303	1506836	861	6	1
6	5	1	0	2	1511865	1513060	1516593	1195	5	1
8	7	0	1	2	1521622	1522493	1526033	871	6	1
8	7	0	1	2	1531062	1531811	1535340	749	6	1
7	8	1	0	1	1540369	1541409	1544947	1040	6	1
6	5	0	1	1	1549976	1551262	1554804	1286	5	1
5	6	0	0	2	1559833	1560779	1564311	946	5	1
7	8	1	0	1	1569340	1570297	1573835	957	6	1
7	8	1	0	1	1578864	1579902	1583442	1038	6	1
6	5	0	1	1	1588471	1589763	1593299	1292	5	1
6	5	0	1	1	1598328	1599134	1602672	806	5	1
5	6	1	0	1	1607701	1609157	1612697	1456	5	1
6	5	1	1	2	1617743	1618521	1622054	778	5	1
7	8	1	0	1	1627083	1627904	1631443	821	6	1
6	5	1	1	1	1636472	1637648	1641184	1176	5	1
7	8	0	0	1	1646213	1647043	1650574	830	6	1
6	5	0	1	2	1655603	1656974	1660515	1371	5	1
6	5	1	1	2	1665544	1666489	1670022	945	5	1
5	6	1	1	nan	1675051	nan	nan	nan	5	1
5	6	1	1	1	1686095	1686728	1690272	633	5	1
8	7	0	0	2	1695301	1696111	1699645	810	6	1
7	8	1	0	1	1704674	1705527	1709068	853	6	1
5	6	0	0	1	1714097	1715308	1718842	1211	5	1
5	6	1	1	1	1723871	1724824	1728366	953	5	1
8	7	0	1	2	1733395	1734375	1737906	980	6	1
5	6	0	1	1	1742935	1744029	1747563	1094	5	1
7	8	0	1	1	1752592	1753350	1756886	758	6	1
7	5	1	1	2	1761915	1763378	1766911	1463	7	2
5	7	1	1	2	1771974	1773197	1776735	1223	7	2
5	7	1	0	1	1781764	1782936	1786476	1172	7	2
5	7	1	1	2	1791505	1792655	1796183	1150	7	2
7	5	1	1	2	1801212	1801959	1805490	747	7	2
7	5	1	1	1	1810519	1811431	1814963	912	7	2
5	7	1	0	1	1819992	1821272	1824804	1280	7	2
5	7	0	0	2	1829833	1830998	1834528	1165	7	2
7	5	1	1	1	1839557	1840146	1843684	589	7	2
5	7	1	0	1	1848713	1849793	1853324	1080	7	2
5	7	0	1	1	1858353	1859186	1862714	833	7	2
7	5	1	0	1	1867743	1868605	1872137	862	7	2
7	5	1	1	1	1877166	1877859	1881394	693	7	2
7	5	1	1	1	1886423	1887275	1890817	852	7	2
5	7	1	0	2	1895846	1896831	1900374	985	7	2
7	5	1	1	1	1905403	1906269	1909797	866	7	2
5	7	0	1	2	1914826	1915898	1919438	1072	7	2
7	5	1	1	1	1924467	1925172	1928710	705	7	2
7	5	1	1	1	1933739	1934746	1938284	1007	7	2
5	7	1	1	2	1943313	1944222	1947757	909	7	2
7	5	0	0	1	1952786	1953442	1956980	656	7	2
7	5	1	1	2	1962009	1963067	1966604	1058	7	2
5	7	0	1	1	1971633	1972665	1976194	1032	7	2
7	5	0	1	1	1981223	1981910	1985450	687	7	2
5	7	0	1	2	1990480	1991389	1994924	909	7	2
5	7	0	0	1	1999953	2000855	2004397	902	7	2
5	7	1	1	2	2009426	2010042	2013587	616	7	2
7	5	1	1	1	2018616	2019459	2022993	843	7	2
5	7	0	1	2	2028022	2029114	2032650	1092	7	2
7	5	0	1	1	2037679	2038602	2042140	923	7	2
11	12	1	0	1	2052199	2053624	2057161	1425	9	1
11	12	1	0	1	2062190	2063024	2066567	834	9	1
10	9	1	0	2	2071596	2072815	2076358	1219	8	1
12	11	1	1	1	2081387	2082553	2086082	1166	9	1
9	10	0	1	nan	2091111	nan	nan	nan	8	1
9	10	0	1	2	2102172	2102564	2106098	392	8	1
10	9	1	1	1	2111127	2111635	2115171	508	8	1
9	10	1	1	1	2120200	2120874	2124410	674	8	1
10	9	1	1	1	2129439	2130514	2134051	1075	8	1
10	9	0	0	1	2139080	2139899	2143440	819	8	1
10	9	1	1	1	2148469	2149203	2152747	734	8	1
9	10	1	1	2	2157776	2158841	2162370	1065	8	1
11	12	0	0	1	2167399	2168470	2172011	1071	9	1
9	10	1	0	2	2177040	2178202	2181735	1162	8	1
11	12	0	1	1	2186764	2187509	2191041	745	9	1
10	9	1	0	1	2196070	2197080	2200615	1010	8	1
10	9	0	1	1	2205644	2206500	2210038	856	8	1
9	10	1	0	1	2215067	2215770	2219311	703	8	1
11	12	1	1	1	2224340	2225308	2228851	968	9	1
11	12	1	0	1	2233880	2234830	2238358	950	9	1
10	9	1	1	1	2243387	2244432	2247965	1045	8	1
12	11	0	1	2	2252994	2254466	2258006	1472	9	1
12	11	0	1	2	2263036	2264063	2267597	1027	9	1
11	12	1	0	1	2272626	2273594	2277137	968	9	1
9	10	1	1	2	2282166	2283228	2286761	1062	8	1
12	11	0	1	2	2291790	2292667	2296201	877	9	1
10	9	0	1	1	2301230	2302121	2305657	891	8	1
9	10	1	0	2	2310686	2311326	2314863	640	8	1
11	12	1	0	1	2319893	2320888	2324420	995	9	1
12	11	1	0	2	2329466	2330561	2334094	1095	9	1
10	9	0	1	2	2339123	2340058	2343601	935	8	1
10	9	1	1	2	2348630	2349902	2353442	1272	8	1
9	10	1	1	1	2358471	2359115	2362648	644	8	1
12	11	0	1	1	2367677	2369142	2372673	1465	9	1
9	10	0	0	1	2377702	2378743	2382280	1041	8	1
11	12	1	1	nan	2387309	nan	nan	nan	9	1
11	12	1	1	2	2398370	2398902	2402430	532	9	1
12	11	1	0	1	2407459	2408285	2411819	826	9	1
12	11	0	1	1	2416848	2417836	2421376	988	9	1
12	11	0	1	2	2426405	2427401	2430933	996	9	1
11	12	1	1	2	2435962	2437205	2440741	1243	9	1
11	12	1	0	1	2445770	2447063	2450598	1293	9	1
9	10	1	0	1	2455628	2456759	2460289	1131	8	1
9	10	1	0	1	2465318	2465996	2469529	678	8	1
9	10	1	1	1	2474558	2475149	2478684	591	8	1
11	12	0	0	1	2483714	2484692	2488225	978	9	1
12	11	1	1	2	2493254	2494220	2497748	966	9	1
9	10	1	0	1	2502777	2503504	2507038	727	8	1
10	9	0	1	2	2512067	2512956	2516494	889	8	1
12	11	0	1	2	2521524	2522591	2526118	1067	9	1
10	9	1	1	2	2531147	2531889	2535424	742	8	1
11	12	1	0	1	2540454	2541422	2544965	968	9	1
12	11	1	0	2	2549994	2550898	2554438	904	9	1
9	10	1	1	1	2559467	2560692	2564229	1225	8	1
11	12	1	0	2	2569258	2570445	2573986	1187	9	1
12	11	0	1	2	2579015	2579782	2583309	767	9	1
12	11	0	1	1	2588338	2589177	2592716	839	9	1
9	10	0	1	1	2597745	2598731	2602273	986	8	1
10	9	1	1	1	2607302	2608085	2611629	783	8	1
10	9	1	1	1	2616658	2617390	2620919	732	8	1
12	11	0	1	1	2625948	2627096	2630626	1148	9	1
11	12	1	0	1	2635655	2636775	2640317	1120	9	1
9	11	1	1	1	2645346	2646123	2649656	777	10	2
11	9	1	0	1	2654686	2655548	2659080	862	10	2
9	11	1	1	1	2664109	2665195	2668737	1086	10	2
11	9	1	1	1	2673766	2674833	2678361	1067	10	2
11	9	1	1	1	2683390	2684233	2687767	843	10	2
9	11	1	1	2	2692796	2694017	2697558	1221	10	2
11	9	0	1	1	2702587	2703236	2706764	649	10	2
9	11	0	1	1	2711793	2712592	2716120	799	10	2
9	11	1	1	2	2721150	2722355	2725895	1205	10	2
11	9	1	1	2	2730924	2731908	2735451	984	10	2
11	9	1	1	1	2740481	2741158	2744691	677	10	2
9	11	1	1	1	2749720	2750510	2754047	790	10	2
9	11	1	1	2	2759076	2759903	2763437	827	10	2
11	9	0	0	2	2768483	2769379	2772911	896	10	2
11	9	1	1	1	2777940	2778828	2782367	888	10	2
9	11	1	0	1	2787396	2788190	2791724	794	10	2
11	9	0	0	2	2796753	2797643	2801180	890	10	2
9	11	0	1	2	2806209	2807503	2811038	1294	10	2
11	9	1	1	1	2816067	2817393	2820929	1326	10	2
9	11	1	1	1	2825958	2826822	2830352	864	10	2
11	9	1	1	1	2835381	2836119	2839659	738	10	2
9	11	1	1	1	2844687	2845424	2848965	737	10	2
11	9	1	1	1	2853994	2855004	2858539	1010	10	2
11	9	1	1	2	2863568	2864344	2867878	776	10	2
11	9	1	1	1	2872907	2873696	2877235	789	10	2
9	11	1	1	1	2882264	2883240	2886775	976	10	2
9	11	1	1	2	2891804	2893076	2896616	1272	10	2
9	11	1	1	1	2901645	2902745	2906273	1100	10	2
11	9	0	0	1	2911302	2911838	2915379	536	10	2
9	11	1	0	2	2920408	2921482	2925019	1074	10	2
