# Supplementary material for: Publisher Correction: Learning relative values in the striatum induces violations of normative decision making
Source: Nat Commun. 2019 Jun 27;10:2833. doi: 10.1038/s41467-019-10718-8 (PMC6597713; doi:10.1038/s41467-019-10718-8)
Supplement: Supplementary file 1 — Supplementary Figures [file 41467_2019_10718_MOESM1_ESM.zip › exp2/vp16.dat]

stim_left	stim_right	bait_left	bait_right	choice	stim_onset	resp_onset	outcome_onset	RT	trl_type	block
3	4	1	1	1	9017	10228	13767	1211	2	1
1	2	1	1	2	18800	19647	23183	847	1	1
1	2	0	1	2	28217	28820	32366	603	1	1
1	2	1	1	2	37400	38083	41633	683	1	1
2	1	0	1	1	46666	47706	51249	1040	1	1
3	4	0	1	2	56282	57321	60865	1039	2	1
1	2	0	0	1	65898	67083	70631	1185	1	1
2	1	0	1	1	75665	76649	80198	984	1	1
4	3	0	1	1	85231	86562	90097	1331	2	1
4	3	0	1	2	95130	96566	100114	1436	2	1
1	2	1	0	nan	105147	nan	nan	nan	1	1
1	2	1	0	1	116213	117170	120713	957	1	1
4	3	0	1	2	125746	126838	130379	1092	2	1
3	4	1	1	1	135412	136368	139912	956	2	1
1	2	1	1	1	144945	146057	149595	1112	1	1
3	4	1	0	1	154628	155449	158994	821	2	1
1	2	0	0	1	164028	165096	168644	1068	1	1
3	4	0	1	1	173677	174562	178110	885	2	1
2	1	1	0	2	183143	184223	187760	1080	1	1
2	1	0	1	2	192793	194068	197610	1275	1	1
2	1	0	1	2	202643	203544	207092	901	1	1
3	4	1	1	1	212126	212987	216525	861	2	1
2	1	0	1	2	221559	222677	226225	1118	1	1
2	1	1	1	2	231258	232067	235608	809	1	1
2	1	0	1	2	240641	241335	244874	694	1	1
3	4	0	0	1	249907	250653	254190	746	2	1
1	2	0	1	1	259224	260119	263657	895	1	1
4	3	0	1	2	268690	269607	273156	917	2	1
1	2	0	1	1	278189	279050	282589	861	1	1
3	4	1	0	1	287622	288675	292222	1053	2	1
4	3	0	0	2	297255	298159	301705	904	2	1
3	4	0	1	1	306738	307543	311088	805	2	1
2	1	1	1	2	316121	317318	320854	1197	1	1
4	3	0	0	2	325887	326814	330354	927	2	1
4	3	0	0	2	335387	336135	339670	748	2	1
2	1	1	1	2	344703	345754	349303	1051	1	1
2	1	0	1	2	354353	355181	358719	828	1	1
4	3	1	1	2	363753	364541	368086	788	2	1
1	2	1	1	1	373119	374236	377785	1117	1	1
2	1	1	0	2	382818	383662	387202	844	1	1
3	4	0	1	1	392235	393307	396851	1072	2	1
3	4	0	0	1	401884	402821	406367	937	2	1
3	4	1	0	1	411401	412245	415784	844	2	1
2	1	1	1	2	420817	421863	425400	1046	1	1
4	3	0	0	2	430433	431702	435250	1269	2	1
1	2	1	1	1	440283	441106	444649	823	1	1
1	2	1	0	1	449682	450420	453965	738	1	1
3	4	0	0	1	458999	460054	463598	1055	2	1
1	2	1	0	1	468632	469694	473231	1062	1	1
4	3	0	1	2	478264	479126	482664	862	2	1
4	3	0	0	2	487697	488757	492297	1060	2	1
3	4	0	1	1	497330	498183	501730	853	2	1
4	3	0	1	2	506763	507730	511280	967	2	1
1	2	0	0	1	516313	517190	520729	877	1	1
4	3	0	0	2	525762	526712	530262	950	2	1
3	4	1	0	1	535295	536096	539645	801	2	1
4	3	0	0	2	544678	545465	549012	787	2	1
1	2	1	0	1	554045	555164	558711	1119	1	1
4	3	0	1	2	563744	564552	568094	808	2	1
2	1	0	1	2	573127	573994	577544	867	1	1
2	1	1	0	2	582577	583697	587243	1120	1	1
1	3	1	1	1	592276	593503	597043	1227	3	2
4	2	0	1	2	602076	603565	607109	1489	4	2
4	2	0	1	nan	612142	nan	nan	nan	4	2
4	2	0	1	2	623208	624006	627542	798	4	2
1	3	1	1	2	632575	633558	637108	983	3	2
4	2	1	1	2	642141	642959	646507	818	4	2
2	4	0	0	2	651541	652792	656340	1251	4	2
2	4	1	0	1	661373	662252	665790	879	4	2
2	4	0	1	1	670823	671564	675106	741	4	2
3	1	0	0	1	680139	681239	684789	1100	3	2
4	2	0	0	2	689822	691134	694672	1312	4	2
4	2	1	0	2	699705	700730	704272	1025	4	2
2	4	0	0	2	709305	710485	714021	1180	4	2
1	3	1	0	2	719054	720029	723571	975	3	2
2	4	1	0	2	728604	729661	733204	1057	4	2
1	3	1	1	2	738237	739337	742887	1100	3	2
1	3	1	1	2	747920	748930	752470	1010	3	2
1	3	1	1	2	757503	758522	762069	1019	3	2
2	4	0	1	1	767102	768129	771669	1027	4	2
4	2	1	1	1	776702	777995	781535	1293	4	2
1	3	1	1	2	786568	787479	791018	911	3	2
3	1	0	1	1	796051	796959	800501	908	3	2
2	4	0	0	2	805534	806505	810051	971	4	2
3	1	0	0	1	815084	815871	819417	787	3	2
3	1	0	1	1	824450	825260	828800	810	3	2
2	4	0	1	1	833833	835080	838616	1247	4	2
1	3	0	0	2	843649	844657	848199	1008	3	2
4	2	0	0	1	853232	854153	857699	921	4	2
2	4	0	0	2	862732	863524	867065	792	4	2
1	3	1	0	1	872098	873198	876748	1100	3	2
4	2	0	0	1	881781	882909	886447	1128	4	2
1	3	0	0	2	891481	892419	895964	938	3	2
1	3	1	1	2	900997	901898	905447	901	3	2
2	4	1	0	2	910480	911323	914863	843	4	2
3	1	0	0	1	919896	921027	924579	1131	3	2
3	1	1	1	1	929629	930304	933846	675	3	2
3	1	0	0	1	938879	939558	943095	679	3	2
3	1	0	1	1	948128	948751	952295	623	3	2
2	4	1	1	2	957328	958638	962178	1310	4	2
3	1	1	1	1	967211	967977	971527	766	3	2
1	3	0	0	2	976560	977445	980994	885	3	2
2	4	0	0	1	986027	986998	990543	971	4	2
3	1	1	1	1	995576	996335	999876	759	3	2
2	4	0	0	1	1004909	1005913	1009459	1004	4	2
1	3	1	1	2	1014492	1015408	1018959	916	3	2
1	3	0	0	2	1023992	1024923	1028475	931	3	2
4	2	1	1	1	1033508	1034530	1038074	1022	4	2
2	4	1	0	1	1043108	1044089	1047641	981	4	2
3	1	0	0	1	1052674	1053703	1057240	1029	3	2
4	2	0	0	2	1062273	1063695	1067240	1422	4	2
1	3	1	1	2	1072290	1073443	1076990	1153	3	2
3	1	1	1	1	1082023	1082908	1086456	885	3	2
4	2	0	0	2	1091489	1092491	1096039	1002	4	2
3	1	1	1	1	1101089	1101927	1105472	838	3	2
3	1	0	1	1	1110505	1111345	1114888	840	3	2
4	2	1	1	2	1119921	1120847	1124388	926	4	2
4	2	0	1	2	1129421	1130378	1133920	957	4	2
4	2	0	1	2	1138954	1140080	1143620	1126	4	2
2	4	1	0	1	1148653	1150124	1153670	1471	4	2
4	2	0	1	2	1158703	1159991	1163536	1288	4	2
3	1	1	1	nan	1168569	nan	nan	nan	3	2
3	1	1	1	1	1179652	1180431	1183968	779	3	2
7	8	0	1	2	1194051	1195216	1198751	1165	6	1
6	5	1	1	nan	1203784	nan	nan	nan	5	1
6	5	1	1	2	1214850	1215811	1219350	961	5	1
6	5	1	1	2	1224383	1225095	1228633	712	5	1
6	5	0	0	2	1233666	1234417	1237966	751	5	1
5	6	1	1	2	1242999	1243804	1247349	805	5	1
5	6	1	1	2	1252382	1253472	1257015	1090	5	1
8	7	1	1	1	1262048	1263025	1266565	977	6	1
8	7	1	1	1	1271598	1272375	1275915	777	6	1
7	8	1	0	2	1280948	1281663	1285214	715	6	1
5	6	0	0	2	1290247	1291217	1294764	970	5	1
6	5	1	1	2	1299797	1300889	1304430	1092	5	1
8	7	0	1	1	1309463	1310673	1314213	1210	6	1
8	7	0	1	2	1319246	1320027	1323563	781	6	1
6	5	0	1	2	1328596	1329377	1332929	781	5	1
8	7	0	0	2	1337962	1339090	1342628	1128	6	1
5	6	0	1	1	1347662	1348605	1352145	943	5	1
5	6	0	0	1	1357178	1358183	1361728	1005	5	1
6	5	0	1	2	1366761	1367687	1371227	926	5	1
8	7	0	1	2	1376260	1377103	1380644	843	6	1
7	8	0	0	1	1385677	1386721	1390260	1044	6	1
5	6	1	0	1	1395293	1396619	1400159	1326	5	1
7	8	1	1	1	1405193	1405911	1409459	718	6	1
5	6	0	0	1	1414492	1415244	1418792	752	5	1
8	7	1	0	2	1423825	1424649	1428192	824	6	1
5	6	1	0	1	1433225	1434072	1437608	847	5	1
5	6	1	1	1	1442641	1443590	1447141	949	5	1
7	8	1	0	1	1452174	1452954	1456490	780	6	1
6	5	1	1	2	1461524	1462680	1466223	1156	5	1
8	7	0	0	2	1471256	1471999	1475540	743	6	1
7	8	1	0	1	1480573	1481292	1484839	719	6	1
7	8	0	0	1	1489872	1490770	1494305	898	6	1
8	7	0	1	2	1499339	1500221	1503772	882	6	1
8	7	0	1	2	1508805	1509443	1512988	638	6	1
8	7	0	1	2	1518021	1518927	1522471	906	6	1
7	8	1	0	1	1527504	1528423	1531971	919	6	1
6	5	1	0	2	1537004	1537938	1541487	934	5	1
8	7	0	1	2	1546520	1547360	1550903	840	6	1
8	7	0	1	2	1555936	1556587	1560136	651	6	1
7	8	1	0	1	1565169	1566141	1569686	972	6	1
6	5	0	1	2	1574719	1575764	1579302	1045	5	1
5	6	0	0	1	1584335	1585178	1588718	843	5	1
7	8	1	0	1	1593751	1594661	1598201	910	6	1
7	8	1	0	1	1603234	1603919	1607467	685	6	1
6	5	0	1	2	1612501	1613444	1616984	943	5	1
6	5	0	1	2	1622017	1622844	1626383	827	5	1
5	6	1	0	1	1631416	1632292	1635833	876	5	1
6	5	1	1	2	1640866	1641731	1645283	865	5	1
7	8	1	0	1	1650316	1651205	1654749	889	6	1
6	5	1	1	2	1659782	1660669	1664215	887	5	1
7	8	0	0	1	1669248	1670332	1673881	1084	6	1
6	5	0	1	2	1678914	1679799	1683348	885	5	1
6	5	1	1	2	1688381	1689182	1692731	801	5	1
5	6	1	1	1	1697764	1698809	1702347	1045	5	1
8	7	0	0	2	1707380	1708382	1711930	1002	6	1
7	8	1	0	1	1716963	1717715	1721263	752	6	1
5	6	0	0	1	1726296	1727231	1730779	935	5	1
5	6	1	1	1	1735812	1736647	1740195	835	5	1
8	7	0	1	2	1745228	1746177	1749728	949	6	1
5	6	0	1	1	1754761	1755611	1759161	850	5	1
7	8	0	1	1	1764194	1765212	1768761	1018	6	1
7	5	1	1	1	1773794	1774711	1778260	917	7	2
5	7	1	1	2	1783293	1784695	1788243	1402	7	2
5	7	1	0	2	1793293	1794080	1797626	787	7	2
5	7	1	1	1	1802659	1803619	1807159	960	7	2
7	5	1	1	2	1812192	1813352	1816892	1160	7	2
7	5	1	1	2	1821925	1822801	1826342	876	7	2
5	7	1	0	2	1831375	1832117	1835658	742	7	2
5	7	0	0	1	1840691	1841381	1844924	690	7	2
7	5	1	1	2	1849957	1850828	1854374	871	7	2
5	7	1	0	1	1859407	1860371	1863907	964	7	2
5	7	0	1	1	1868940	1869654	1873190	714	7	2
7	5	1	0	2	1878223	1879282	1882823	1059	7	2
7	5	1	1	2	1887856	1888708	1892256	852	7	2
7	5	1	1	2	1897289	1898291	1901838	1002	7	2
5	7	1	0	1	1906872	1907861	1911405	989	7	2
7	5	1	1	2	1916438	1917503	1921054	1065	7	2
5	7	0	1	1	1926087	1926916	1930454	829	7	2
7	5	1	1	2	1935487	1936301	1939837	814	7	2
7	5	1	1	2	1944870	1945805	1949353	935	7	2
5	7	1	1	1	1954386	1955281	1958819	895	7	2
7	5	0	0	2	1963853	1964868	1968419	1015	7	2
7	5	1	1	2	1973452	1974183	1977719	731	7	2
5	7	0	1	1	1982752	1983657	1987202	905	7	2
7	5	0	1	1	1992235	1993368	1996918	1133	7	2
5	7	0	1	1	2001951	2002930	2006467	979	7	2
5	7	0	0	1	2011501	2012923	2016467	1422	7	2
5	7	1	1	1	2021500	2022227	2025767	727	7	2
7	5	1	1	2	2030800	2031833	2035383	1033	7	2
5	7	0	1	1	2040416	2041377	2044916	961	7	2
7	5	0	1	1	2049949	2051169	2054715	1220	7	2
11	12	1	0	2	2064798	2065813	2069365	1015	9	1
11	12	1	0	1	2074398	2075050	2078598	652	9	1
10	9	1	0	1	2083631	2084951	2088497	1320	8	1
12	11	1	1	2	2093530	2094522	2098064	992	9	1
9	10	0	1	2	2103097	2103920	2107463	823	8	1
10	9	1	1	1	2112496	2113543	2117080	1047	8	1
9	10	1	1	2	2122113	2122986	2126529	873	8	1
10	9	1	1	1	2131562	2132366	2135912	804	8	1
10	9	0	0	1	2140945	2141676	2145212	731	8	1
10	9	1	1	1	2150245	2150947	2154495	702	8	1
9	10	1	1	2	2159528	2160269	2163811	741	8	1
11	12	0	0	1	2168844	2169905	2173444	1061	9	1
9	10	1	0	2	2178477	2179539	2183077	1062	8	1
11	12	0	1	1	2188127	2189130	2192676	1003	9	1
10	9	1	0	1	2197709	2198545	2202093	836	8	1
10	9	0	1	1	2207126	2207814	2211359	688	8	1
9	10	1	0	2	2216392	2217013	2220559	621	8	1
11	12	1	1	1	2225592	2226946	2230491	1354	9	1
11	12	1	0	2	2235525	2236546	2240091	1021	9	1
10	9	1	1	2	2245124	2246275	2249824	1151	8	1
12	11	0	1	1	2254857	2256119	2259657	1262	9	1
12	11	0	1	nan	2264690	nan	nan	nan	9	1
12	11	0	1	2	2275756	2276592	2280139	836	9	1
11	12	1	0	1	2285172	2285838	2289389	666	9	1
9	10	1	1	1	2294422	2295373	2298922	951	8	1
12	11	0	1	2	2303955	2304812	2308355	857	9	1
10	9	0	1	2	2313388	2314411	2317954	1023	8	1
9	10	1	0	1	2322988	2324339	2327887	1351	8	1
11	12	1	0	1	2332921	2333912	2337454	991	9	1
12	11	1	0	2	2342487	2343459	2347003	972	9	1
10	9	0	1	nan	2352036	nan	nan	nan	8	1
10	9	0	1	2	2363103	2364078	2367619	975	8	1
10	9	1	1	2	2372652	2373382	2376919	730	8	1
9	10	1	1	1	2381952	2382691	2386235	739	8	1
12	11	0	1	2	2391268	2392322	2395868	1054	9	1
9	10	0	0	1	2400901	2402034	2405584	1133	8	1
11	12	1	1	1	2410617	2411379	2414917	762	9	1
12	11	1	0	2	2419950	2420813	2424350	863	9	1
12	11	0	1	2	2429400	2430180	2433716	780	9	1
12	11	0	1	2	2438749	2439598	2443149	849	9	1
11	12	1	1	1	2448182	2449212	2452749	1030	9	1
11	12	1	0	1	2457782	2458852	2462398	1070	9	1
9	10	1	0	1	2467432	2468745	2472281	1313	8	1
9	10	1	0	1	2477314	2477996	2481548	682	8	1
9	10	1	1	1	2486581	2487290	2490831	709	8	1
11	12	0	0	1	2495864	2496932	2500480	1068	9	1
12	11	1	1	2	2505513	2506316	2509863	803	9	1
9	10	1	0	1	2514896	2515656	2519196	760	8	1
10	9	0	1	2	2524229	2525001	2528546	772	8	1
12	11	0	1	2	2533579	2534398	2537945	819	9	1
10	9	1	1	2	2542978	2543799	2547345	821	8	1
11	12	1	0	1	2552378	2553166	2556711	788	9	1
12	11	1	0	2	2561744	2562634	2566177	890	9	1
9	10	1	1	1	2571211	2572010	2575560	799	8	1
11	12	1	0	1	2580593	2581391	2584927	798	9	1
12	11	0	1	2	2589960	2590935	2594476	975	9	1
12	11	0	1	2	2599509	2600329	2603876	820	9	1
9	10	0	1	1	2608909	2609646	2613192	737	8	1
10	9	1	1	2	2618225	2619031	2622575	806	8	1
10	9	1	1	2	2627608	2628344	2631891	736	8	1
12	11	0	1	2	2636924	2638352	2641891	1428	9	1
11	12	1	0	1	2646941	2647704	2651241	763	9	1
9	11	1	1	2	2656274	2657590	2661140	1316	10	2
11	9	1	0	1	2666173	2666956	2670506	783	10	2
9	11	1	1	2	2675540	2676278	2679823	738	10	2
11	9	1	1	1	2684856	2685622	2689172	766	10	2
11	9	1	1	1	2694205	2694991	2698539	786	10	2
9	11	1	1	2	2703572	2704222	2707772	650	10	2
11	9	0	1	1	2712805	2713751	2717288	946	10	2
9	11	0	1	2	2722321	2723315	2726854	994	10	2
9	11	1	1	2	2731887	2733110	2736654	1223	10	2
11	9	1	1	1	2741687	2742491	2746037	804	10	2
11	9	1	1	1	2751070	2751681	2755220	611	10	2
9	11	1	1	2	2760253	2760933	2764469	680	10	2
9	11	1	1	2	2769502	2770178	2773719	676	10	2
11	9	0	0	1	2778752	2779396	2782935	644	10	2
11	9	1	1	1	2787968	2788603	2792151	635	10	2
9	11	1	0	2	2797184	2797988	2801534	804	10	2
11	9	0	0	1	2806567	2807404	2810951	837	10	2
9	11	0	1	2	2815984	2816704	2820250	720	10	2
11	9	1	1	2	2825283	2826434	2829983	1151	10	2
9	11	1	1	1	2835016	2835950	2839499	934	10	2
11	9	1	1	1	2844532	2845271	2848816	739	10	2
9	11	1	1	2	2853849	2854562	2858099	713	10	2
11	9	1	1	1	2863132	2863828	2867365	696	10	2
11	9	1	1	1	2872398	2873111	2876648	713	10	2
11	9	1	1	1	2881681	2882456	2885997	775	10	2
9	11	1	1	2	2891031	2891914	2895464	883	10	2
9	11	1	1	2	2900497	2901810	2905347	1313	10	2
9	11	1	1	2	2910380	2911091	2914630	711	10	2
11	9	0	0	1	2919663	2920610	2924146	947	10	2
9	11	1	0	2	2929179	2929922	2933462	743	10	2
