# Supplementary material for: Publisher Correction: Learning relative values in the striatum induces violations of normative decision making
Source: Nat Commun. 2019 Jun 27;10:2833. doi: 10.1038/s41467-019-10718-8 (PMC6597713; doi:10.1038/s41467-019-10718-8)
Supplement: Supplementary file 1 — Supplementary Figures [file 41467_2019_10718_MOESM1_ESM.zip › exp2/vp17.dat]

stim_left	stim_right	bait_left	bait_right	choice	stim_onset	resp_onset	outcome_onset	RT	trl_type	block
3	4	1	1	1	9017	10512	14050	1495	2	1
1	2	1	1	2	19083	19917	23466	834	1	1
1	2	0	1	2	28499	29542	33082	1043	1	1
1	2	1	1	2	38116	38849	42399	733	1	1
2	1	0	1	1	47432	48319	51865	887	1	1
3	4	0	1	2	56898	58111	61648	1213	2	1
1	2	0	0	nan	66681	nan	nan	nan	1	1
1	2	0	0	2	77747	79134	82680	1387	1	1
2	1	0	1	nan	87713	nan	nan	nan	1	1
2	1	0	1	1	98780	99956	103496	1176	1	1
4	3	0	1	1	108529	109480	113029	951	2	1
4	3	0	1	1	118062	119097	122645	1035	2	1
1	2	1	0	nan	127678	nan	nan	nan	1	1
1	2	1	0	2	138745	139762	143311	1017	1	1
4	3	0	1	2	148344	149295	152844	951	2	1
3	4	1	1	2	157877	158681	162227	804	2	1
1	2	1	1	2	167260	168098	171643	838	1	1
3	4	1	0	2	176676	177690	181226	1014	2	1
1	2	0	0	2	186259	187057	190609	798	1	1
3	4	0	1	1	195642	196483	200025	841	2	1
2	1	1	0	2	205059	205963	209507	904	1	1
2	1	0	1	1	214558	215491	219041	933	1	1
2	1	0	1	2	224074	224799	228341	725	1	1
3	4	1	1	1	233374	234380	237924	1006	2	1
2	1	0	1	2	242957	243742	247290	785	1	1
2	1	1	1	2	252323	253320	256856	997	1	1
2	1	0	1	1	261890	262523	266073	633	1	1
3	4	0	0	1	271106	272089	275639	983	2	1
1	2	0	1	2	280672	281985	285522	1313	1	1
4	3	0	1	2	290555	291571	295121	1016	2	1
1	2	0	1	2	300155	301424	304971	1269	1	1
3	4	1	0	1	310004	310742	314287	738	2	1
4	3	0	0	2	319320	320411	323954	1091	2	1
3	4	0	1	1	328987	330196	333736	1209	2	1
2	1	1	1	2	338770	339872	343419	1102	1	1
4	3	0	0	2	348453	349237	352786	784	2	1
4	3	0	0	2	357819	359060	362602	1241	2	1
2	1	1	1	2	367635	368613	372152	978	1	1
2	1	0	1	2	377185	377882	381418	697	1	1
4	3	1	1	2	386451	387771	391317	1320	2	1
1	2	1	1	2	396351	397651	401200	1300	1	1
2	1	1	0	2	406233	407199	410750	966	1	1
3	4	0	1	1	415783	416795	420333	1012	2	1
3	4	0	0	2	425366	426672	430216	1306	2	1
3	4	1	0	nan	435249	nan	nan	nan	2	1
3	4	1	0	1	446315	447322	450865	1007	2	1
2	1	1	1	2	455898	456628	460165	730	1	1
4	3	0	0	2	465198	466032	469581	834	2	1
1	2	1	1	1	474614	475454	478997	840	1	1
1	2	1	0	1	484030	484757	488297	727	1	1
3	4	0	0	1	493330	494302	497846	972	2	1
1	2	1	0	1	502896	503782	507329	886	1	1
4	3	0	1	2	512362	513036	516579	674	2	1
4	3	0	0	2	521612	522342	525878	730	2	1
3	4	0	1	1	530912	531679	535228	767	2	1
4	3	0	1	2	540261	541734	545278	1473	2	1
1	2	0	0	1	550311	551113	554661	802	1	1
4	3	0	0	2	559694	560671	564210	977	2	1
3	4	1	0	1	569243	570609	574160	1366	2	1
4	3	0	0	nan	579193	nan	nan	nan	2	1
4	3	0	0	2	590259	591091	594642	832	2	1
1	2	1	0	1	599675	600318	603859	643	1	1
4	3	0	1	2	608892	609723	613258	831	2	1
2	1	0	1	2	618291	619372	622908	1081	1	1
2	1	1	0	2	627958	628955	632491	997	1	1
1	3	1	1	1	637524	638509	642057	985	3	2
4	2	0	1	2	647090	648492	652040	1402	4	2
4	2	0	1	2	657073	658346	661889	1273	4	2
1	3	1	1	1	666923	667982	671522	1059	3	2
4	2	1	1	2	676556	677676	681222	1120	4	2
2	4	0	0	1	686255	687096	690638	841	4	2
2	4	1	0	nan	695671	nan	nan	nan	4	2
2	4	1	0	1	706738	707571	711121	833	4	2
2	4	0	1	1	716154	717104	720654	950	4	2
3	1	0	0	2	725687	726693	730237	1006	3	2
4	2	0	0	2	735270	736424	739970	1154	4	2
4	2	1	0	nan	745003	nan	nan	nan	4	2
4	2	1	0	2	756069	756803	760352	734	4	2
2	4	0	0	1	765385	766275	769818	890	4	2
1	3	1	0	1	774851	775526	779068	675	3	2
2	4	1	0	1	784101	785059	788601	958	4	2
1	3	1	1	1	793634	794252	797800	618	3	2
1	3	1	1	nan	802834	nan	nan	nan	3	2
1	3	1	1	1	813900	814546	818083	646	3	2
1	3	1	1	1	823116	823755	827299	639	3	2
2	4	0	1	1	832332	833378	836916	1046	4	2
4	2	1	1	2	841949	842594	846132	645	4	2
1	3	1	1	2	851165	851768	855315	603	3	2
3	1	0	1	2	860348	861281	864831	933	3	2
2	4	0	0	1	869864	870788	874331	924	4	2
3	1	0	0	2	879364	880333	883880	969	3	2
3	1	0	1	2	888913	889845	893396	932	3	2
2	4	0	1	nan	898430	nan	nan	nan	4	2
2	4	0	1	1	909496	910228	913779	732	4	2
1	3	0	0	1	918812	919672	923212	860	3	2
4	2	0	0	1	928245	929208	932745	963	4	2
2	4	0	0	nan	937778	nan	nan	nan	4	2
2	4	0	0	2	948844	949731	953277	887	4	2
1	3	1	0	1	958310	959072	962610	762	3	2
4	2	0	0	2	967643	968830	972377	1187	4	2
1	3	0	0	1	977410	978295	981843	885	3	2
1	3	1	1	2	986876	988062	991609	1186	3	2
2	4	1	0	2	996642	998039	1001575	1397	4	2
3	1	0	0	2	1006608	1007312	1010858	704	3	2
3	1	1	1	2	1015891	1016456	1019991	565	3	2
3	1	0	0	2	1025024	1025748	1029291	724	3	2
3	1	0	1	2	1034324	1035700	1039240	1376	3	2
2	4	1	1	nan	1044274	nan	nan	nan	4	2
2	4	1	1	2	1055340	1056239	1059790	899	4	2
3	1	1	1	2	1064823	1065600	1069139	777	3	2
1	3	0	0	nan	1074172	nan	nan	nan	3	2
1	3	0	0	1	1085238	1086248	1089788	1010	3	2
2	4	0	0	2	1094821	1096122	1099671	1301	4	2
3	1	1	1	2	1104704	1105429	1108971	725	3	2
2	4	0	0	2	1114004	1114893	1118437	889	4	2
1	3	1	1	1	1123470	1124216	1127753	746	3	2
1	3	0	0	1	1132786	1133733	1137270	947	3	2
4	2	1	1	1	1142303	1143397	1146936	1094	4	2
2	4	1	0	nan	1151969	nan	nan	nan	4	2
2	4	1	0	nan	1163035	nan	nan	nan	4	2
2	4	1	0	2	1174101	1175318	1178868	1217	4	2
3	1	0	0	2	1183901	1184764	1188301	863	3	2
4	2	0	0	1	1193334	1194418	1197967	1084	4	2
1	3	1	1	1	1203000	1203854	1207400	854	3	2
3	1	1	1	2	1212433	1213684	1217233	1251	3	2
4	2	0	0	2	1222266	1223563	1227099	1297	4	2
3	1	1	1	2	1232132	1232870	1236415	738	3	2
3	1	0	1	2	1241449	1242562	1246098	1113	3	2
4	2	1	1	2	1251132	1252226	1255765	1094	4	2
4	2	0	1	1	1260798	1261627	1265164	829	4	2
4	2	0	1	2	1270197	1270771	1274314	574	4	2
2	4	1	0	2	1279347	1280219	1283764	872	4	2
4	2	0	1	2	1288797	1290080	1293630	1283	4	2
3	1	1	1	nan	1298663	nan	nan	nan	3	2
3	1	1	1	2	1309729	1310504	1314046	775	3	2
7	8	0	1	2	1324129	1325366	1328912	1237	6	1
6	5	1	1	1	1333945	1335146	1338695	1201	5	1
6	5	1	1	1	1343728	1344726	1348277	998	5	1
6	5	0	0	1	1353311	1354087	1357627	776	5	1
5	6	1	1	2	1362660	1363430	1366977	770	5	1
5	6	1	1	2	1372010	1372844	1376393	834	5	1
8	7	1	1	1	1381426	1382490	1386026	1064	6	1
8	7	1	1	1	1391076	1391734	1395276	658	6	1
7	8	1	0	2	1400309	1401617	1405158	1308	6	1
5	6	0	0	2	1410192	1411229	1414775	1037	5	1
6	5	1	1	1	1419825	1420840	1424391	1015	5	1
8	7	0	1	1	1429424	1430479	1434024	1055	6	1
8	7	0	1	1	1439057	1439913	1443457	856	6	1
6	5	0	1	1	1448490	1449309	1452856	819	5	1
8	7	0	0	1	1457890	1459057	1462606	1167	6	1
5	6	0	1	nan	1467639	nan	nan	nan	5	1
5	6	0	1	2	1478705	1479523	1483072	818	5	1
5	6	0	0	2	1488105	1488903	1492455	798	5	1
6	5	0	1	1	1497488	1498273	1501821	785	5	1
8	7	0	1	2	1506854	1507921	1511471	1067	6	1
7	8	0	0	1	1516504	1517234	1520770	730	6	1
5	6	1	0	2	1525803	1526831	1530370	1028	5	1
7	8	1	1	1	1535403	1536513	1540053	1110	6	1
5	6	0	0	1	1545086	1546347	1549886	1261	5	1
8	7	1	0	2	1554936	1555981	1559519	1045	6	1
5	6	1	0	1	1564552	1565518	1569068	966	5	1
5	6	1	1	nan	1574101	nan	nan	nan	5	1
5	6	1	1	1	1585168	1586075	1589617	907	5	1
7	8	1	0	1	1594651	1595510	1599050	859	6	1
6	5	1	1	2	1604083	1604951	1608500	868	5	1
8	7	0	0	2	1613533	1614572	1618116	1039	6	1
7	8	1	0	1	1623149	1624057	1627599	908	6	1
7	8	0	0	1	1632632	1633584	1637132	952	6	1
8	7	0	1	nan	1642165	nan	nan	nan	6	1
8	7	0	1	2	1653231	1654205	1657748	974	6	1
8	7	0	1	2	1662781	1663528	1667064	747	6	1
8	7	0	1	2	1672097	1672681	1676230	584	6	1
7	8	1	0	1	1681264	1682004	1685547	740	6	1
6	5	1	0	nan	1690580	nan	nan	nan	5	1
6	5	1	0	2	1701646	1702657	1706196	1011	5	1
8	7	0	1	2	1711229	1712296	1715845	1067	6	1
8	7	0	1	2	1720879	1722034	1725578	1155	6	1
7	8	1	0	1	1730612	1731812	1735361	1200	6	1
6	5	0	1	2	1740394	1741817	1745361	1423	5	1
5	6	0	0	1	1750411	1751473	1755011	1062	5	1
7	8	1	0	1	1760044	1761103	1764643	1059	6	1
7	8	1	0	1	1769677	1770550	1774093	873	6	1
6	5	0	1	1	1779126	1780514	1784059	1388	5	1
6	5	0	1	nan	1789092	nan	nan	nan	5	1
6	5	0	1	2	1800159	1801027	1804575	868	5	1
5	6	1	0	1	1809608	1810671	1814208	1063	5	1
6	5	1	1	nan	1819241	nan	nan	nan	5	1
6	5	1	1	1	1830307	1830899	1834441	592	5	1
7	8	1	0	1	1839474	1840490	1844040	1016	6	1
6	5	1	1	2	1849073	1850195	1853740	1122	5	1
7	8	0	0	1	1858773	1859707	1863256	934	6	1
6	5	0	1	nan	1868289	nan	nan	nan	5	1
6	5	0	1	2	1879355	1880531	1884072	1176	5	1
6	5	1	1	2	1889105	1890184	1893721	1079	5	1
5	6	1	1	1	1898755	1899636	1903188	881	5	1
8	7	0	0	2	1908221	1909132	1912671	911	6	1
7	8	1	0	1	1917704	1918416	1921954	712	6	1
5	6	0	0	1	1926987	1928059	1931603	1072	5	1
5	6	1	1	2	1936636	1937296	1940836	660	5	1
8	7	0	1	2	1945869	1946743	1950286	874	6	1
5	6	0	1	1	1955319	1956775	1960319	1456	5	1
7	8	0	1	1	1965368	1966327	1969868	959	6	1
7	5	1	1	nan	1974901	nan	nan	nan	7	2
7	5	1	1	2	1985968	1986793	1990334	825	7	2
5	7	1	1	2	1995367	1996204	1999750	837	7	2
5	7	1	0	1	2004783	2005761	2009300	978	7	2
5	7	1	1	2	2014333	2015220	2018766	887	7	2
7	5	1	1	2	2023799	2024837	2028382	1038	7	2
7	5	1	1	2	2033416	2034088	2037632	672	7	2
5	7	1	0	2	2042665	2043452	2046998	787	7	2
5	7	0	0	1	2052031	2052972	2056515	941	7	2
7	5	1	1	1	2061548	2062304	2065848	756	7	2
5	7	1	0	1	2070881	2071878	2075414	997	7	2
5	7	0	1	1	2080447	2081229	2084780	782	7	2
7	5	1	0	2	2089813	2091173	2094713	1360	7	2
7	5	1	1	nan	2099746	nan	nan	nan	7	2
7	5	1	1	2	2110812	2111611	2115162	799	7	2
7	5	1	1	2	2120195	2121070	2124612	875	7	2
5	7	1	0	1	2129645	2130509	2134045	864	7	2
7	5	1	1	2	2139094	2140238	2143778	1144	7	2
5	7	0	1	1	2148811	2149761	2153311	950	7	2
7	5	1	1	2	2158344	2159069	2162610	725	7	2
7	5	1	1	2	2167643	2168650	2172193	1007	7	2
5	7	1	1	1	2177226	2178037	2181576	811	7	2
7	5	0	0	2	2186609	2188090	2191626	1481	7	2
7	5	1	1	2	2196675	2198001	2201542	1326	7	2
5	7	0	1	1	2206575	2207303	2210841	728	7	2
7	5	0	1	2	2215875	2216869	2220408	994	7	2
5	7	0	1	nan	2225441	nan	nan	nan	7	2
5	7	0	1	1	2236507	2237527	2241074	1020	7	2
5	7	0	0	2	2246107	2246643	2250190	536	7	2
5	7	1	1	1	2255240	2255858	2259406	618	7	2
7	5	1	1	1	2264439	2264997	2268539	558	7	2
5	7	0	1	1	2273572	2274413	2277955	841	7	2
7	5	0	1	1	2282988	2283788	2287338	800	7	2
11	12	1	0	2	2297421	2298662	2302204	1241	9	1
11	12	1	0	1	2307237	2308045	2311587	808	9	1
10	9	1	0	2	2316620	2317952	2321504	1332	8	1
12	11	1	1	2	2326537	2327838	2331386	1301	9	1
9	10	0	1	2	2336420	2337813	2341353	1393	8	1
10	9	1	1	1	2346386	2347630	2351169	1244	8	1
9	10	1	1	2	2356202	2357086	2360635	884	8	1
10	9	1	1	1	2365668	2366647	2370185	979	8	1
10	9	0	0	1	2375218	2375999	2379534	781	8	1
10	9	1	1	1	2384584	2385361	2388901	777	8	1
9	10	1	1	2	2393934	2394991	2398534	1057	8	1
11	12	0	0	1	2403567	2404634	2408183	1067	9	1
9	10	1	0	2	2413216	2414033	2417583	817	8	1
11	12	0	1	1	2422616	2423504	2427049	888	9	1
10	9	1	0	1	2432082	2433217	2436765	1135	8	1
10	9	0	1	1	2441799	2442429	2445965	630	8	1
9	10	1	0	2	2450998	2452157	2455698	1159	8	1
11	12	1	1	1	2460731	2461479	2465014	748	9	1
11	12	1	0	1	2470047	2470643	2474180	596	9	1
10	9	1	1	1	2479214	2480633	2484180	1419	8	1
12	11	0	1	2	2489230	2490291	2493830	1061	9	1
12	11	0	1	2	2498863	2499856	2503396	993	9	1
11	12	1	0	1	2508429	2509111	2512662	682	9	1
9	10	1	1	1	2517695	2519033	2522578	1338	8	1
12	11	0	1	2	2527612	2528377	2531928	765	9	1
10	9	0	1	1	2536961	2537863	2541411	902	8	1
9	10	1	0	1	2546444	2547344	2550894	900	8	1
11	12	1	0	1	2555927	2556738	2560277	811	9	1
12	11	1	0	2	2565310	2566049	2569593	739	9	1
10	9	0	1	2	2574643	2575494	2579043	851	8	1
10	9	1	1	2	2584076	2584924	2588476	848	8	1
9	10	1	1	1	2593509	2594365	2597909	856	8	1
12	11	0	1	2	2602942	2603725	2607275	783	9	1
9	10	0	0	1	2612308	2613300	2616841	992	8	1
11	12	1	1	1	2621874	2622684	2626224	810	9	1
12	11	1	0	2	2631274	2632096	2635640	822	9	1
12	11	0	1	2	2640674	2641332	2644873	658	9	1
12	11	0	1	2	2649907	2650604	2654140	697	9	1
11	12	1	1	1	2659173	2659995	2663539	822	9	1
11	12	1	0	1	2668572	2669243	2672789	671	9	1
9	10	1	0	1	2677822	2678909	2682455	1087	8	1
9	10	1	0	nan	2687488	nan	nan	nan	8	1
9	10	1	0	1	2698554	2699461	2703004	907	8	1
9	10	1	1	1	2708037	2708587	2712137	550	8	1
11	12	0	0	1	2717170	2718106	2721654	936	9	1
12	11	1	1	2	2726687	2727401	2730936	714	9	1
9	10	1	0	2	2735970	2736685	2740236	715	8	1
10	9	0	1	2	2745269	2746105	2749652	836	8	1
12	11	0	1	2	2754685	2755575	2759119	890	9	1
10	9	1	1	2	2764152	2765094	2768635	942	8	1
11	12	1	0	1	2773668	2774619	2778168	951	9	1
12	11	1	0	2	2783218	2783980	2787517	762	9	1
9	10	1	1	1	2792551	2793255	2796800	704	8	1
11	12	1	0	2	2801834	2802995	2806533	1161	9	1
12	11	0	1	1	2811566	2811669	2815216	103	9	1
12	11	0	1	2	2820249	2820657	2824199	408	9	1
9	10	0	1	1	2829232	2830327	2833866	1095	8	1
10	9	1	1	2	2838899	2839655	2843198	756	8	1
10	9	1	1	2	2848232	2848915	2852465	683	8	1
12	11	0	1	2	2857498	2858169	2861714	671	9	1
11	12	1	0	1	2866747	2867517	2871064	770	9	1
9	11	1	1	2	2876097	2876660	2880197	563	10	2
11	9	1	0	2	2885230	2885998	2889547	768	10	2
9	11	1	1	2	2894580	2895229	2898779	649	10	2
11	9	1	1	2	2903813	2904247	2907796	434	10	2
11	9	1	1	2	2912829	2913436	2916979	607	10	2
9	11	1	1	1	2922012	2923005	2926545	993	10	2
11	9	0	1	2	2931578	2932351	2935895	773	10	2
9	11	0	1	1	2940928	2941786	2945328	858	10	2
9	11	1	1	1	2950361	2951834	2955377	1473	10	2
11	9	1	1	2	2960427	2960943	2964493	516	10	2
11	9	1	1	2	2969526	2970042	2973593	516	10	2
9	11	1	1	1	2978626	2979834	2983376	1208	10	2
9	11	1	1	1	2988409	2989112	2992659	703	10	2
11	9	0	0	2	2997692	2998424	3001975	732	10	2
11	9	1	1	2	3007008	3007678	3011225	670	10	2
9	11	1	0	1	3016258	3016886	3020424	628	10	2
11	9	0	0	2	3025458	3025986	3029524	528	10	2
9	11	0	1	1	3034557	3035490	3039040	933	10	2
11	9	1	1	2	3044073	3044769	3048307	696	10	2
9	11	1	1	1	3053340	3054110	3057656	770	10	2
11	9	1	1	2	3062689	3063281	3066822	592	10	2
9	11	1	1	1	3071856	3072373	3075922	517	10	2
11	9	1	1	2	3080955	3081462	3085005	507	10	2
11	9	1	1	2	3090038	3090660	3094205	622	10	2
11	9	1	1	2	3099238	3100606	3104154	1368	10	2
9	11	1	1	1	3109187	3109955	3113504	768	10	2
9	11	1	1	1	3118554	3119214	3122753	660	10	2
9	11	1	1	1	3127787	3128288	3131836	501	10	2
11	9	0	0	2	3136870	3137887	3141436	1017	10	2
9	11	1	0	1	3146469	3147299	3150836	830	10	2
