# Supplementary material for: Publisher Correction: Learning relative values in the striatum induces violations of normative decision making
Source: Nat Commun. 2019 Jun 27;10:2833. doi: 10.1038/s41467-019-10718-8 (PMC6597713; doi:10.1038/s41467-019-10718-8)
Supplement: Supplementary file 1 — Supplementary Figures [file 41467_2019_10718_MOESM1_ESM.zip › exp2/vp18.dat]

stim_left	stim_right	bait_left	bait_right	choice	stim_onset	resp_onset	outcome_onset	RT	trl_type	block
3	4	1	1	2	9052	9855	13402	803	2	1
1	2	1	1	1	18435	19310	22852	875	1	1
1	2	0	1	2	27885	28600	32152	715	1	1
1	2	1	1	1	37185	38129	41668	944	1	1
2	1	0	1	2	46701	48041	51584	1340	1	1
3	4	0	1	2	56618	57913	61451	1295	2	1
1	2	0	0	1	66484	67829	71367	1345	1	1
2	1	0	1	nan	76400	nan	nan	nan	1	1
2	1	0	1	2	87467	88053	91600	586	1	1
4	3	0	1	2	96633	97523	101066	890	2	1
4	3	0	1	1	106100	106990	110533	890	2	1
1	2	1	0	1	115566	116701	120249	1135	1	1
4	3	0	1	2	125282	126623	130166	1341	2	1
3	4	1	1	2	135199	136375	139915	1176	2	1
1	2	1	1	1	144948	146076	149615	1128	1	1
3	4	1	0	2	154648	155828	159365	1180	2	1
1	2	0	0	2	164398	165561	169098	1163	1	1
3	4	0	1	2	174131	175226	178764	1095	2	1
2	1	1	0	1	183797	184686	188231	889	1	1
2	1	0	1	2	193264	194148	197697	884	1	1
2	1	0	1	1	202730	203821	207363	1091	1	1
3	4	1	1	1	212397	213440	216980	1043	2	1
2	1	0	1	2	222013	222741	226280	728	1	1
2	1	1	1	2	231313	232322	235863	1009	1	1
2	1	0	1	1	240896	241848	245396	952	1	1
3	4	0	0	nan	250429	nan	nan	nan	2	1
3	4	0	0	1	261495	261848	265395	353	2	1
1	2	0	1	2	270428	271101	274645	673	1	1
4	3	0	1	2	279678	280492	284028	814	2	1
1	2	0	1	1	289061	290191	293728	1130	1	1
3	4	1	0	2	298761	299577	303127	816	2	1
4	3	0	0	2	308161	308873	312410	712	2	1
3	4	0	1	1	317444	318202	321744	758	2	1
2	1	1	1	2	326777	327574	331110	797	1	1
4	3	0	0	1	336143	337130	340676	987	2	1
4	3	0	0	2	345710	346298	349843	588	2	1
2	1	1	1	1	354876	356176	359726	1300	1	1
2	1	0	1	1	364759	365738	369276	979	1	1
4	3	1	1	2	374309	375083	378625	774	2	1
1	2	1	1	2	383658	384324	387875	666	1	1
2	1	1	0	2	392908	394095	397641	1187	1	1
3	4	0	1	1	402675	403402	406941	727	2	1
3	4	0	0	2	411974	413012	416558	1038	2	1
3	4	1	0	2	421591	422370	425907	779	2	1
2	1	1	1	1	430940	432149	435690	1209	1	1
4	3	0	0	2	440724	441735	445273	1011	2	1
1	2	1	1	1	450307	451593	455140	1286	1	1
1	2	1	0	2	460173	461118	464656	945	1	1
3	4	0	0	2	469689	470810	474356	1121	2	1
1	2	1	0	2	479389	480782	484322	1393	1	1
4	3	0	1	nan	489355	nan	nan	nan	2	1
4	3	0	1	1	500422	500739	504288	317	2	1
4	3	0	0	1	509322	510296	513838	974	2	1
3	4	0	1	2	518871	519583	523121	712	2	1
4	3	0	1	2	528154	528930	532471	776	2	1
1	2	0	0	2	537504	538301	541837	797	1	1
4	3	0	0	2	546871	547638	551187	767	2	1
3	4	1	0	1	556220	556937	560487	717	2	1
4	3	0	0	2	565520	566216	569753	696	2	1
1	2	1	0	2	574786	575574	579120	788	1	1
4	3	0	1	1	584153	584797	588336	644	2	1
2	1	0	1	2	593369	594275	597819	906	1	1
2	1	1	0	2	602852	603787	607336	935	1	1
1	3	1	1	1	612369	613168	616719	799	3	2
4	2	0	1	2	621752	622708	626252	956	4	2
4	2	0	1	2	631285	631958	635501	673	4	2
1	3	1	1	2	640535	641386	644934	851	3	2
4	2	1	1	1	649968	650604	654151	636	4	2
2	4	0	0	2	659184	659808	663351	624	4	2
2	4	1	0	2	668384	669741	673284	1357	4	2
2	4	0	1	1	678317	679124	682667	807	4	2
3	1	0	0	1	687700	688653	692200	953	3	2
4	2	0	0	2	697233	697994	701533	761	4	2
4	2	1	0	2	706566	707146	710683	580	4	2
2	4	0	0	1	715716	716360	719899	644	4	2
1	3	1	0	2	724932	725469	729015	537	3	2
2	4	1	0	1	734049	734661	738199	612	4	2
1	3	1	1	2	743232	744039	747582	807	3	2
1	3	1	1	2	752615	753427	756965	812	3	2
1	3	1	1	1	761998	763072	766614	1074	3	2
2	4	0	1	2	771648	772745	776281	1097	4	2
4	2	1	1	2	781314	782102	785647	788	4	2
1	3	1	1	1	790680	791485	795030	805	3	2
3	1	0	1	2	800063	801038	804580	975	3	2
2	4	0	0	1	809613	810003	813546	390	4	2
3	1	0	0	2	818580	818952	822496	372	3	2
3	1	0	1	2	827529	828051	831596	522	3	2
2	4	0	1	1	836629	837417	840962	788	4	2
1	3	0	0	2	845996	846668	850212	672	3	2
4	2	0	0	2	855245	856031	859578	786	4	2
2	4	0	0	2	864612	865218	868762	606	4	2
1	3	1	0	1	873795	874527	878078	732	3	2
4	2	0	0	2	883128	883949	887494	821	4	2
1	3	0	0	2	892528	892923	896461	395	3	2
1	3	1	1	2	901494	902314	905860	820	3	2
2	4	1	0	1	910894	911874	915410	980	4	2
3	1	0	0	2	920443	920984	924527	541	3	2
3	1	1	1	2	929560	930891	934426	1331	3	2
3	1	0	0	2	939460	940088	943626	628	3	2
3	1	0	1	1	948659	949402	952943	743	3	2
2	4	1	1	2	957976	959153	962692	1177	4	2
3	1	1	1	2	967725	968395	971942	670	3	2
1	3	0	0	nan	976975	nan	nan	nan	3	2
1	3	0	0	1	988042	988402	991941	360	3	2
2	4	0	0	2	996975	997646	1001191	671	4	2
3	1	1	1	2	1006224	1006901	1010441	677	3	2
2	4	0	0	2	1015474	1016178	1019724	704	4	2
1	3	1	1	2	1024757	1025177	1028724	420	3	2
1	3	0	0	1	1033757	1034327	1037873	570	3	2
4	2	1	1	2	1042907	1043599	1047140	692	4	2
2	4	1	0	2	1052173	1052697	1056240	524	4	2
3	1	0	0	1	1061273	1061846	1065389	573	3	2
4	2	0	0	1	1070423	1070872	1074422	449	4	2
1	3	1	1	2	1079456	1080051	1083589	595	3	2
3	1	1	1	2	1088622	1089694	1093239	1072	3	2
4	2	0	0	1	1098272	1099251	1102788	979	4	2
3	1	1	1	2	1107822	1108779	1112321	957	3	2
3	1	0	1	2	1117355	1117945	1121488	590	3	2
4	2	1	1	1	1126521	1127455	1131004	934	4	2
4	2	0	1	1	1136037	1136877	1140421	840	4	2
4	2	0	1	2	1145454	1146178	1149720	724	4	2
2	4	1	0	2	1154754	1155711	1159253	957	4	2
4	2	0	1	1	1164287	1164841	1168386	554	4	2
3	1	1	1	2	1173420	1174275	1177820	855	3	2
7	8	0	1	1	1187903	1188708	1192252	805	6	1
6	5	1	1	2	1197286	1198071	1201619	785	5	1
6	5	1	1	2	1206652	1207843	1211385	1191	5	1
6	5	0	0	1	1216418	1217347	1220885	929	5	1
5	6	1	1	2	1225918	1227081	1230618	1163	5	1
5	6	1	1	1	1235651	1236756	1240301	1105	5	1
8	7	1	1	2	1245334	1246491	1250034	1157	6	1
8	7	1	1	2	1255067	1255936	1259484	869	6	1
7	8	1	0	1	1264517	1265719	1269267	1202	6	1
5	6	0	0	1	1274300	1275192	1278733	892	5	1
6	5	1	1	2	1283767	1284447	1287983	680	5	1
8	7	0	1	1	1293016	1293749	1297300	733	6	1
8	7	0	1	2	1302333	1302970	1306516	637	6	1
6	5	0	1	2	1311549	1311984	1315532	435	5	1
8	7	0	0	2	1320566	1321179	1324715	613	6	1
5	6	0	1	2	1329749	1330750	1334298	1001	5	1
5	6	0	0	nan	1339332	nan	nan	nan	5	1
5	6	0	0	2	1350398	1350893	1354431	495	5	1
6	5	0	1	1	1359464	1360139	1363681	675	5	1
8	7	0	1	2	1368714	1369747	1373297	1033	6	1
7	8	0	0	2	1378331	1379312	1382864	981	6	1
5	6	1	0	nan	1387897	nan	nan	nan	5	1
5	6	1	0	2	1398963	1399624	1403163	661	5	1
7	8	1	1	1	1408196	1409218	1412763	1022	6	1
5	6	0	0	2	1417796	1418266	1421813	470	5	1
8	7	1	0	1	1426846	1427417	1430962	571	6	1
5	6	1	0	1	1435996	1437089	1440629	1093	5	1
5	6	1	1	2	1445662	1447146	1450695	1484	5	1
7	8	1	0	nan	1455728	nan	nan	nan	6	1
7	8	1	0	1	1466795	1467508	1471045	713	6	1
6	5	1	1	2	1476078	1477224	1480761	1146	5	1
8	7	0	0	2	1485794	1486483	1490027	689	6	1
7	8	1	0	1	1495061	1496154	1499694	1093	6	1
7	8	0	0	2	1504727	1505105	1508644	378	6	1
8	7	0	1	1	1513677	1514365	1517910	688	6	1
8	7	0	1	2	1522943	1523728	1527276	785	6	1
8	7	0	1	2	1532310	1532916	1536459	606	6	1
7	8	1	0	1	1541493	1542072	1545609	579	6	1
6	5	1	0	2	1550642	1551705	1555242	1063	5	1
8	7	0	1	1	1560275	1561254	1564792	979	6	1
8	7	0	1	1	1569825	1570888	1574425	1063	6	1
7	8	1	0	2	1579458	1580241	1583791	783	6	1
6	5	0	1	1	1588825	1589649	1593191	824	5	1
5	6	0	0	2	1598224	1599068	1602608	844	5	1
7	8	1	0	1	1607641	1608650	1612191	1009	6	1
7	8	1	0	1	1617224	1618035	1621574	811	6	1
6	5	0	1	1	1626607	1627521	1631057	914	5	1
6	5	0	1	nan	1636090	nan	nan	nan	5	1
6	5	0	1	2	1647156	1647653	1651190	497	5	1
5	6	1	0	2	1656223	1656661	1660206	438	5	1
6	5	1	1	1	1665239	1665985	1669522	746	5	1
7	8	1	0	1	1674556	1675390	1678939	834	6	1
6	5	1	1	nan	1683972	nan	nan	nan	5	1
6	5	1	1	2	1695038	1695436	1698972	398	5	1
7	8	0	0	1	1704005	1704718	1708255	713	6	1
6	5	0	1	2	1713288	1713849	1717388	561	5	1
6	5	1	1	1	1722421	1722852	1726387	431	5	1
5	6	1	1	1	1731421	1732099	1735637	678	5	1
8	7	0	0	2	1740670	1741373	1744920	703	6	1
7	8	1	0	2	1749953	1750924	1754470	971	6	1
5	6	0	0	2	1759503	1760616	1764153	1113	5	1
5	6	1	1	2	1769186	1769765	1773303	579	5	1
8	7	0	1	2	1778353	1778970	1782519	617	6	1
5	6	0	1	2	1787552	1788146	1791686	594	5	1
7	8	0	1	1	1796719	1797517	1801069	798	6	1
7	5	1	1	2	1806102	1806617	1810168	515	7	2
5	7	1	1	2	1815202	1815781	1819318	579	7	2
5	7	1	0	1	1824351	1825128	1828668	777	7	2
5	7	1	1	2	1833701	1834498	1838034	797	7	2
7	5	1	1	1	1843068	1844185	1847734	1117	7	2
7	5	1	1	2	1852767	1853238	1856784	471	7	2
5	7	1	0	nan	1861817	nan	nan	nan	7	2
5	7	1	0	1	1872883	1873534	1877083	651	7	2
5	7	0	0	2	1882116	1882953	1886500	837	7	2
7	5	1	1	1	1891533	1891937	1895483	404	7	2
5	7	1	0	1	1900516	1901738	1905282	1222	7	2
5	7	0	1	nan	1910316	nan	nan	nan	7	2
5	7	0	1	2	1921382	1921774	1925315	392	7	2
7	5	1	0	1	1930348	1931133	1934682	785	7	2
7	5	1	1	2	1939715	1940325	1943865	610	7	2
7	5	1	1	1	1948898	1949859	1953398	961	7	2
5	7	1	0	2	1958431	1959324	1962864	893	7	2
7	5	1	1	2	1967897	1968521	1972064	624	7	2
5	7	0	1	2	1977097	1977542	1981080	445	7	2
7	5	1	1	1	1986114	1986667	1990213	553	7	2
7	5	1	1	nan	1995247	nan	nan	nan	7	2
7	5	1	1	1	2006313	2006732	2010279	419	7	2
5	7	1	1	2	2015313	2016114	2019663	801	7	2
7	5	0	0	1	2024696	2025168	2028712	472	7	2
7	5	1	1	1	2033746	2034104	2037645	358	7	2
5	7	0	1	1	2042679	2043242	2046778	563	7	2
7	5	0	1	2	2051812	2052657	2056195	845	7	2
5	7	0	1	2	2061228	2061992	2065528	764	7	2
5	7	0	0	1	2070561	2071210	2074761	649	7	2
5	7	1	1	1	2079794	2080350	2083894	556	7	2
7	5	1	1	nan	2088927	nan	nan	nan	7	2
7	5	1	1	2	2099994	2100359	2103910	365	7	2
5	7	0	1	2	2108943	2109343	2112893	400	7	2
7	5	0	1	1	2117926	2118470	2122010	544	7	2
11	12	1	0	1	2132093	2132727	2136276	634	9	1
11	12	1	0	2	2141309	2141701	2145242	392	9	1
10	9	1	0	1	2150276	2150978	2154525	702	8	1
12	11	1	1	1	2159559	2160085	2163625	526	9	1
9	10	0	1	2	2168658	2169742	2173292	1084	8	1
10	9	1	1	2	2178325	2179277	2182825	952	8	1
9	10	1	1	2	2187858	2189029	2192574	1171	8	1
10	9	1	1	nan	2197608	nan	nan	nan	8	1
10	9	1	1	1	2208691	2209569	2213107	878	8	1
10	9	0	0	1	2218140	2218646	2222190	506	8	1
10	9	1	1	2	2227223	2227785	2231323	562	8	1
9	10	1	1	1	2236356	2236985	2240523	629	8	1
11	12	0	0	1	2245556	2246130	2249673	574	9	1
9	10	1	0	nan	2254706	nan	nan	nan	8	1
9	10	1	0	2	2265772	2266245	2269789	473	8	1
11	12	0	1	1	2274822	2275394	2278939	572	9	1
10	9	1	0	nan	2283972	nan	nan	nan	8	1
10	9	1	0	2	2295038	2295853	2299388	815	8	1
10	9	0	1	1	2304421	2305016	2308554	595	8	1
9	10	1	0	2	2313588	2314036	2317588	448	8	1
11	12	1	1	2	2322621	2323401	2326937	780	9	1
11	12	1	0	1	2331970	2332488	2336037	518	9	1
10	9	1	1	1	2341070	2341637	2345187	567	8	1
12	11	0	1	2	2350220	2351034	2354570	814	9	1
12	11	0	1	2	2359603	2360278	2363820	675	9	1
11	12	1	0	2	2368853	2369825	2373369	972	9	1
9	10	1	1	nan	2378402	nan	nan	nan	8	1
9	10	1	1	2	2389469	2389957	2393502	488	8	1
12	11	0	1	1	2398535	2399219	2402769	684	9	1
10	9	0	1	2	2407802	2408310	2411852	508	8	1
9	10	1	0	2	2416885	2417331	2420868	446	8	1
11	12	1	0	1	2425901	2426314	2429851	413	9	1
12	11	1	0	nan	2434884	nan	nan	nan	9	1
12	11	1	0	2	2445951	2446508	2450050	557	9	1
10	9	0	1	1	2455084	2455619	2459167	535	8	1
10	9	1	1	1	2464200	2465221	2468767	1021	8	1
9	10	1	1	1	2473800	2474312	2477850	512	8	1
12	11	0	1	2	2482883	2483529	2487066	646	9	1
9	10	0	0	nan	2492099	nan	nan	nan	8	1
9	10	0	0	2	2503166	2503588	2507132	422	8	1
11	12	1	1	1	2512165	2512806	2516349	641	9	1
12	11	1	0	1	2521382	2521963	2525515	581	9	1
12	11	0	1	1	2530548	2531031	2534581	483	9	1
12	11	0	1	2	2539615	2540687	2544231	1072	9	1
11	12	1	1	1	2549264	2550150	2553698	886	9	1
11	12	1	0	2	2558731	2559394	2562931	663	9	1
9	10	1	0	2	2567964	2568603	2572147	639	8	1
9	10	1	0	1	2577180	2577831	2581380	651	8	1
9	10	1	1	2	2586413	2587502	2591047	1089	8	1
11	12	0	0	2	2596080	2596726	2600263	646	9	1
12	11	1	1	2	2605296	2605831	2609379	535	9	1
9	10	1	0	1	2614413	2614789	2618329	376	8	1
10	9	0	1	nan	2623362	nan	nan	nan	8	1
10	9	0	1	2	2634429	2634799	2638345	370	8	1
12	11	0	1	1	2643378	2643920	2647462	542	9	1
10	9	1	1	2	2652495	2653136	2656678	641	8	1
11	12	1	0	2	2661711	2662471	2666011	760	9	1
12	11	1	0	nan	2671044	nan	nan	nan	9	1
12	11	1	0	2	2682111	2682511	2686061	400	9	1
9	10	1	1	1	2691094	2691697	2695244	603	8	1
11	12	1	0	2	2700277	2700962	2704510	685	9	1
12	11	0	1	1	2709543	2710081	2713626	538	9	1
12	11	0	1	2	2718660	2719221	2722760	561	9	1
9	10	0	1	1	2727793	2728334	2731876	541	8	1
10	9	1	1	nan	2736909	nan	nan	nan	8	1
10	9	1	1	2	2747975	2748438	2751975	463	8	1
10	9	1	1	2	2757009	2757835	2761375	826	8	1
12	11	0	1	1	2766408	2766947	2770491	539	9	1
11	12	1	0	nan	2775525	nan	nan	nan	9	1
11	12	1	0	2	2786591	2786916	2790458	325	9	1
9	11	1	1	1	2795491	2795887	2799424	396	10	2
11	9	1	0	2	2804457	2805074	2808624	617	10	2
9	11	1	1	2	2813657	2814278	2817824	621	10	2
11	9	1	1	1	2822857	2823360	2826907	503	10	2
11	9	1	1	2	2831940	2832585	2836123	645	10	2
9	11	1	1	2	2841156	2842186	2845723	1030	10	2
11	9	0	1	2	2850756	2851417	2854956	661	10	2
9	11	0	1	1	2859989	2860448	2863989	459	10	2
9	11	1	1	2	2869022	2869597	2873139	575	10	2
11	9	1	1	nan	2878172	nan	nan	nan	10	2
11	9	1	1	2	2889238	2889779	2893321	541	10	2
11	9	1	1	2	2898354	2899066	2902604	712	10	2
9	11	1	1	1	2907638	2908261	2911804	623	10	2
9	11	1	1	1	2916837	2917377	2920921	540	10	2
11	9	0	0	1	2925954	2926719	2930270	765	10	2
11	9	1	1	2	2935304	2936380	2939920	1076	10	2
9	11	1	0	2	2944953	2945530	2949070	577	10	2
11	9	0	0	1	2954103	2954757	2958303	654	10	2
9	11	0	1	nan	2963336	nan	nan	nan	10	2
9	11	0	1	2	2974402	2975229	2978769	827	10	2
11	9	1	1	2	2983802	2984461	2988002	659	10	2
9	11	1	1	1	2993035	2993673	2997218	638	10	2
11	9	1	1	1	3002252	3002836	3006385	584	10	2
9	11	1	1	2	3011418	3011961	3015501	543	10	2
11	9	1	1	1	3020534	3021910	3025451	1376	10	2
11	9	1	1	2	3030484	3031030	3034567	546	10	2
11	9	1	1	2	3039601	3039995	3043534	394	10	2
9	11	1	1	nan	3048567	nan	nan	nan	10	2
9	11	1	1	1	3059633	3060141	3063683	508	10	2
9	11	1	1	1	3068716	3069206	3072750	490	10	2
9	11	1	1	1	3077783	3078357	3081899	574	10	2
11	9	0	0	2	3086933	3087474	3091016	541	10	2
9	11	1	0	2	3096049	3096449	3099999	400	10	2
