# Supplementary material for: Publisher Correction: Learning relative values in the striatum induces violations of normative decision making
Source: Nat Commun. 2019 Jun 27;10:2833. doi: 10.1038/s41467-019-10718-8 (PMC6597713; doi:10.1038/s41467-019-10718-8)
Supplement: Supplementary file 1 — Supplementary Figures [file 41467_2019_10718_MOESM1_ESM.zip › exp2/vp19.dat]

stim_left	stim_right	bait_left	bait_right	choice	stim_onset	resp_onset	outcome_onset	RT	trl_type	block
3	4	1	1	2	9024	9805	13357	781	2	1
1	2	1	1	1	18390	19622	23173	1232	1	1
1	2	0	1	1	28206	29523	33073	1317	1	1
1	2	1	1	2	38106	39207	42756	1101	1	1
2	1	0	1	1	47789	48984	52522	1195	1	1
3	4	0	1	2	57556	58654	62205	1098	2	1
1	2	0	0	1	67239	68396	71939	1157	1	1
2	1	0	1	1	76972	78161	81705	1189	1	1
4	3	0	1	1	86738	87976	91521	1238	2	1
4	3	0	1	2	96555	97734	101271	1179	2	1
1	2	1	0	2	106304	107446	110987	1142	1	1
4	3	0	1	2	116021	117233	120771	1212	2	1
3	4	1	1	2	125804	127230	130770	1426	2	1
1	2	1	1	1	135820	136780	140320	960	1	1
3	4	1	0	2	145353	146409	149953	1056	2	1
1	2	0	0	2	154986	156324	159869	1338	1	1
3	4	0	1	2	164903	166138	169686	1235	2	1
2	1	1	0	1	174719	176001	179552	1282	1	1
2	1	0	1	2	184585	185890	189435	1305	1	1
2	1	0	1	nan	194468	nan	nan	nan	1	1
2	1	0	1	1	205535	206666	210201	1131	1	1
3	4	1	1	2	215234	216250	219801	1016	2	1
2	1	0	1	1	224834	225949	229484	1115	1	1
2	1	1	1	2	234517	235498	239034	981	1	1
2	1	0	1	2	244084	245372	248917	1288	1	1
3	4	0	0	2	253950	255146	258683	1196	2	1
1	2	0	1	1	263716	265066	268616	1350	1	1
4	3	0	1	2	273650	274930	278466	1280	2	1
1	2	0	1	2	283499	284678	288216	1179	1	1
3	4	1	0	2	293249	294534	298082	1285	2	1
4	3	0	0	2	303115	304419	307965	1304	2	1
3	4	0	1	2	312998	314048	317598	1050	2	1
2	1	1	1	1	322631	324021	327565	1390	1	1
4	3	0	0	2	332598	333883	337431	1285	2	1
4	3	0	0	2	342464	343808	347347	1344	2	1
2	1	1	1	1	352381	353855	357397	1474	1	1
2	1	0	1	1	362430	363747	367297	1317	1	1
4	3	1	1	2	372330	373785	377330	1455	2	1
1	2	1	1	2	382363	383768	387313	1405	1	1
2	1	1	0	nan	392363	nan	nan	nan	1	1
2	1	1	0	2	403429	404130	407679	701	1	1
3	4	0	1	2	412712	413728	417279	1016	2	1
3	4	0	0	2	422312	423544	427095	1232	2	1
3	4	1	0	2	432128	433274	436812	1146	2	1
2	1	1	1	1	441845	442988	446528	1143	1	1
4	3	0	0	2	451561	452734	456278	1173	2	1
1	2	1	1	1	461311	462624	466161	1313	1	1
1	2	1	0	2	471194	472179	475727	985	1	1
3	4	0	0	2	480760	481613	485160	853	2	1
1	2	1	0	1	490193	491424	494960	1231	1	1
4	3	0	1	2	499993	500715	504260	722	2	1
4	3	0	0	2	509293	510534	514076	1241	2	1
3	4	0	1	2	519109	520182	523726	1073	2	1
4	3	0	1	2	528759	529771	533309	1012	2	1
1	2	0	0	1	538342	539272	542809	930	1	1
4	3	0	0	2	547842	548958	552508	1116	2	1
3	4	1	0	2	557542	558635	562175	1093	2	1
4	3	0	0	1	567208	568475	572024	1267	2	1
1	2	1	0	2	577058	578476	582024	1418	1	1
4	3	0	1	2	587074	588397	591941	1323	2	1
2	1	0	1	2	596974	598347	601890	1373	1	1
2	1	1	0	nan	606923	nan	nan	nan	1	1
2	1	1	0	1	617990	618359	621906	369	1	1
1	3	1	1	nan	626940	nan	nan	nan	3	2
1	3	1	1	2	638006	638968	642506	962	3	2
4	2	0	1	1	647539	648749	652289	1210	4	2
4	2	0	1	2	657322	658335	661872	1013	4	2
1	3	1	1	1	666905	667890	671438	985	3	2
4	2	1	1	2	676472	677414	680955	942	4	2
2	4	0	0	2	685988	686729	690271	741	4	2
2	4	1	0	1	695304	696158	699704	854	4	2
2	4	0	1	2	704737	705657	709204	920	4	2
3	1	0	0	1	714237	715268	718804	1031	3	2
4	2	0	0	2	723837	724903	728453	1066	4	2
4	2	1	0	1	733487	734558	738103	1071	4	2
2	4	0	0	2	743136	743961	747503	825	4	2
1	3	1	0	1	752536	753699	757236	1163	3	2
2	4	1	0	2	762269	762900	766436	631	4	2
1	3	1	1	1	771469	772520	776069	1051	3	2
1	3	1	1	2	781102	781798	785335	696	3	2
1	3	1	1	1	790368	791415	794952	1047	3	2
2	4	0	1	1	799985	801194	804735	1209	4	2
4	2	1	1	2	809768	810843	814384	1075	4	2
1	3	1	1	1	819417	820597	824134	1180	3	2
3	1	0	1	2	829167	829915	833450	748	3	2
2	4	0	0	1	838484	839350	842900	866	4	2
3	1	0	0	1	847933	849003	852550	1070	3	2
3	1	0	1	2	857583	858636	862183	1053	3	2
2	4	0	1	1	867216	868186	871733	970	4	2
1	3	0	0	2	876766	877838	881382	1072	3	2
4	2	0	0	2	886416	887246	890782	830	4	2
2	4	0	0	1	895815	896564	900115	749	4	2
1	3	1	0	1	905148	906207	909748	1059	3	2
4	2	0	0	2	914781	915876	919415	1095	4	2
1	3	0	0	1	924448	925632	929181	1184	3	2
1	3	1	1	1	934214	935224	938764	1010	3	2
2	4	1	0	2	943797	944925	948464	1128	4	2
3	1	0	0	2	953497	954668	958214	1171	3	2
3	1	1	1	2	963247	964323	967863	1076	3	2
3	1	0	0	2	972897	974003	977546	1106	3	2
3	1	0	1	2	982580	983603	987146	1023	3	2
2	4	1	1	1	992179	993165	996713	986	4	2
3	1	1	1	2	1001746	1002858	1006396	1112	3	2
1	3	0	0	1	1011429	1012929	1016479	1500	3	2
2	4	0	0	1	1021512	1022592	1026128	1080	4	2
3	1	1	1	2	1031162	1032066	1035611	904	3	2
2	4	0	0	1	1040645	1041434	1044978	789	4	2
1	3	1	1	1	1050011	1051163	1054711	1152	3	2
1	3	0	0	1	1059744	1060679	1064227	935	3	2
4	2	1	1	2	1069260	1070245	1073794	985	4	2
2	4	1	0	1	1078827	1080209	1083760	1382	4	2
3	1	0	0	2	1088793	1089939	1093476	1146	3	2
4	2	0	0	2	1098510	1099890	1103426	1380	4	2
1	3	1	1	1	1108459	1109493	1113043	1034	3	2
3	1	1	1	2	1118076	1118867	1122409	791	3	2
4	2	0	0	2	1127442	1128556	1132092	1114	4	2
3	1	1	1	2	1137125	1137781	1141325	656	3	2
3	1	0	1	2	1146358	1147494	1151041	1136	3	2
4	2	1	1	2	1156075	1157083	1160625	1008	4	2
4	2	0	1	1	1165658	1166499	1170041	841	4	2
4	2	0	1	2	1175074	1176141	1179691	1067	4	2
2	4	1	0	1	1184724	1186038	1189574	1314	4	2
4	2	0	1	2	1194607	1195838	1199373	1231	4	2
3	1	1	1	nan	1204407	nan	nan	nan	3	2
3	1	1	1	2	1215490	1216230	1219773	740	3	2
7	8	0	1	2	1229856	1231208	1234756	1352	6	1
6	5	1	1	2	1239789	1241244	1244789	1455	5	1
6	5	1	1	2	1249839	1250961	1254505	1122	5	1
6	5	0	0	2	1259538	1260660	1264205	1122	5	1
5	6	1	1	1	1269238	1270509	1274055	1271	5	1
5	6	1	1	1	1279088	1280136	1283688	1048	5	1
8	7	1	1	1	1288721	1289695	1293238	974	6	1
8	7	1	1	1	1298271	1299044	1302587	773	6	1
7	8	1	0	2	1307620	1308690	1312237	1070	6	1
5	6	0	0	1	1317270	1318243	1321787	973	5	1
6	5	1	1	2	1326820	1327587	1331136	767	5	1
8	7	0	1	1	1336170	1337064	1340602	894	6	1
8	7	0	1	2	1345636	1346673	1350219	1037	6	1
6	5	0	1	2	1355252	1356362	1359902	1110	5	1
8	7	0	0	2	1364935	1365933	1369469	998	6	1
5	6	0	1	1	1374502	1375173	1378718	671	5	1
5	6	0	0	1	1383752	1384846	1388385	1094	5	1
6	5	0	1	2	1393418	1394415	1397951	997	5	1
8	7	0	1	2	1402984	1403955	1407501	971	6	1
7	8	0	0	1	1412534	1413505	1417051	971	6	1
5	6	1	0	1	1422084	1423180	1426717	1096	5	1
7	8	1	1	1	1431750	1432794	1436333	1044	6	1
5	6	0	0	1	1441383	1442179	1445717	796	5	1
8	7	1	0	2	1450750	1451713	1455250	963	6	1
5	6	1	0	2	1460283	1461294	1464833	1011	5	1
5	6	1	1	1	1469866	1471052	1474599	1186	5	1
7	8	1	0	1	1479632	1480767	1484315	1135	6	1
6	5	1	1	2	1489349	1490065	1493615	716	5	1
8	7	0	0	2	1498648	1499790	1503332	1142	6	1
7	8	1	0	1	1508365	1509426	1512965	1061	6	1
7	8	0	0	1	1517998	1518840	1522381	842	6	1
8	7	0	1	2	1527414	1528211	1531747	797	6	1
8	7	0	1	2	1536781	1537901	1541447	1120	6	1
8	7	0	1	2	1546480	1547374	1550914	894	6	1
7	8	1	0	1	1555947	1556872	1560413	925	6	1
6	5	1	0	2	1565447	1566263	1569813	816	5	1
8	7	0	1	2	1574846	1575950	1579496	1104	6	1
8	7	0	1	2	1584529	1585568	1589112	1039	6	1
7	8	1	0	1	1594146	1595240	1598779	1094	6	1
6	5	0	1	2	1603812	1604522	1608062	710	5	1
5	6	0	0	1	1613095	1614098	1617645	1003	5	1
7	8	1	0	1	1622678	1623900	1627445	1222	6	1
7	8	1	0	1	1632478	1633368	1636911	890	6	1
6	5	0	1	2	1641944	1642705	1646244	761	5	1
6	5	0	1	2	1651277	1652006	1655544	729	5	1
5	6	1	0	1	1660577	1661601	1665144	1024	5	1
6	5	1	1	2	1670177	1671237	1674777	1060	5	1
7	8	1	0	1	1679810	1680936	1684476	1126	6	1
6	5	1	1	2	1689510	1690365	1693910	855	5	1
7	8	0	0	1	1698943	1699757	1703309	814	6	1
6	5	0	1	2	1708359	1709177	1712726	818	5	1
6	5	1	1	2	1717776	1718785	1722325	1009	5	1
5	6	1	1	1	1727359	1728221	1731758	862	5	1
8	7	0	0	2	1736792	1737618	1741158	826	6	1
7	8	1	0	1	1746191	1747043	1750591	852	6	1
5	6	0	0	1	1755624	1756579	1760124	955	5	1
5	6	1	1	1	1765158	1765900	1769441	742	5	1
8	7	0	1	2	1774474	1775317	1778857	843	6	1
5	6	0	1	1	1783890	1784690	1788240	800	5	1
7	8	0	1	1	1793273	1794202	1797740	929	6	1
7	5	1	1	2	1802790	1803742	1807290	952	7	2
5	7	1	1	1	1812323	1813745	1817289	1422	7	2
5	7	1	0	1	1822339	1823368	1826906	1029	7	2
5	7	1	1	1	1831939	1832739	1836289	800	7	2
7	5	1	1	2	1841322	1842327	1845872	1005	7	2
7	5	1	1	2	1850905	1851778	1855322	873	7	2
5	7	1	0	1	1860355	1861113	1864655	758	7	2
5	7	0	0	1	1869688	1870369	1873904	681	7	2
7	5	1	1	2	1878938	1879705	1883254	767	7	2
5	7	1	0	1	1888287	1889048	1892587	761	7	2
5	7	0	1	1	1897620	1898330	1901870	710	7	2
7	5	1	0	2	1906904	1907827	1911370	923	7	2
7	5	1	1	1	1916403	1917421	1920970	1018	7	2
7	5	1	1	1	1926003	1926740	1930286	737	7	2
5	7	1	0	2	1935319	1936411	1939953	1092	7	2
7	5	1	1	2	1944986	1945743	1949286	757	7	2
5	7	0	1	1	1954319	1955640	1959185	1321	7	2
7	5	1	1	2	1964219	1964998	1968535	779	7	2
7	5	1	1	2	1973568	1974367	1977918	799	7	2
5	7	1	1	2	1982951	1984085	1987635	1134	7	2
7	5	0	0	2	1992668	1993599	1997134	931	7	2
7	5	1	1	2	2002168	2003257	2006801	1089	7	2
5	7	0	1	2	2011834	2012868	2016417	1034	7	2
7	5	0	1	2	2021467	2022123	2025667	656	7	2
5	7	0	1	nan	2030717	nan	nan	nan	7	2
5	7	0	1	2	2041783	2042467	2046016	684	7	2
5	7	0	0	2	2051050	2052310	2055849	1260	7	2
5	7	1	1	2	2060883	2061719	2065266	836	7	2
7	5	1	1	2	2070299	2070920	2074466	621	7	2
5	7	0	1	2	2079499	2080425	2083965	926	7	2
7	5	0	1	2	2088998	2089853	2093398	855	7	2
11	12	1	0	1	2103481	2104758	2108298	1277	9	1
11	12	1	0	1	2113331	2114270	2117814	939	9	1
10	9	1	0	2	2122847	2124008	2127547	1161	8	1
12	11	1	1	2	2132581	2133935	2137480	1354	9	1
9	10	0	1	2	2142514	2143579	2147130	1065	8	1
10	9	1	1	1	2152163	2153317	2156863	1154	8	1
9	10	1	1	1	2161896	2162940	2166480	1044	8	1
10	9	1	1	1	2171513	2172447	2175996	934	8	1
10	9	0	0	2	2181029	2182276	2185812	1247	8	1
10	9	1	1	1	2190846	2191677	2195229	831	8	1
9	10	1	1	2	2200262	2201232	2204779	970	8	1
11	12	0	0	1	2209812	2210619	2214162	807	9	1
9	10	1	0	2	2219195	2220280	2223828	1085	8	1
11	12	0	1	1	2228861	2229781	2233328	920	9	1
10	9	1	0	1	2238361	2239319	2242861	958	8	1
10	9	0	1	1	2247894	2248948	2252494	1054	8	1
9	10	1	0	2	2257527	2258618	2262160	1091	8	1
11	12	1	1	1	2267193	2268190	2271727	997	9	1
11	12	1	0	1	2276760	2277475	2281026	715	9	1
10	9	1	1	1	2286060	2286992	2290543	932	8	1
12	11	0	1	2	2295576	2296462	2300009	886	9	1
12	11	0	1	2	2305042	2305974	2309526	932	9	1
11	12	1	0	1	2314559	2315428	2318975	869	9	1
9	10	1	1	2	2324009	2324947	2328492	938	8	1
12	11	0	1	2	2333525	2334491	2338041	966	9	1
10	9	0	1	1	2343075	2344171	2347708	1096	8	1
9	10	1	0	1	2352741	2354127	2357674	1386	8	1
11	12	1	0	1	2362707	2363537	2367074	830	9	1
12	11	1	0	2	2372107	2373253	2376790	1146	9	1
10	9	0	1	1	2381840	2382885	2386423	1045	8	1
10	9	1	1	2	2391457	2392566	2396106	1109	8	1
9	10	1	1	2	2401140	2402378	2405923	1238	8	1
12	11	0	1	2	2410956	2412099	2415639	1143	9	1
9	10	0	0	2	2420672	2421830	2425372	1158	8	1
11	12	1	1	1	2430406	2431210	2434755	804	9	1
12	11	1	0	2	2439789	2440626	2444172	837	9	1
12	11	0	1	2	2449205	2450069	2453605	864	9	1
12	11	0	1	2	2458638	2459648	2463188	1010	9	1
11	12	1	1	1	2468221	2469416	2472954	1195	9	1
11	12	1	0	2	2477988	2479094	2482637	1106	9	1
9	10	1	0	2	2487671	2488812	2492354	1141	8	1
9	10	1	0	2	2497387	2498247	2501787	860	8	1
9	10	1	1	1	2506820	2507660	2511203	840	8	1
11	12	0	0	1	2516236	2517207	2520753	971	9	1
12	11	1	1	2	2525786	2526813	2530353	1027	9	1
9	10	1	0	2	2535403	2536510	2540052	1107	8	1
10	9	0	1	1	2545086	2546209	2549752	1123	8	1
12	11	0	1	2	2554785	2555956	2559502	1171	9	1
10	9	1	1	2	2564535	2565361	2568902	826	8	1
11	12	1	0	1	2573935	2575058	2578601	1123	9	1
12	11	1	0	2	2583635	2584473	2588018	838	9	1
9	10	1	1	1	2593051	2593655	2597201	604	8	1
11	12	1	0	1	2602251	2603177	2606717	926	9	1
12	11	0	1	2	2611750	2612571	2616117	821	9	1
12	11	0	1	2	2621150	2621876	2625417	726	9	1
9	10	0	1	1	2630450	2631165	2634716	715	8	1
10	9	1	1	nan	2639750	nan	nan	nan	8	1
10	9	1	1	2	2650816	2651495	2655033	679	8	1
10	9	1	1	2	2660066	2660881	2664432	815	8	1
12	11	0	1	2	2669465	2670477	2674015	1012	9	1
11	12	1	0	1	2679049	2679798	2683348	749	9	1
9	11	1	1	1	2688382	2689581	2693131	1199	10	2
11	9	1	0	2	2698165	2699216	2702765	1051	10	2
9	11	1	1	1	2707798	2709093	2712631	1295	10	2
11	9	1	1	1	2717664	2718403	2721947	739	10	2
11	9	1	1	1	2726981	2727775	2731314	794	10	2
9	11	1	1	2	2736347	2737641	2741180	1294	10	2
11	9	0	1	1	2746213	2747090	2750630	877	10	2
9	11	0	1	2	2755663	2756722	2760263	1059	10	2
9	11	1	1	1	2765296	2766069	2769613	773	10	2
11	9	1	1	2	2774646	2775372	2778912	726	10	2
11	9	1	1	1	2783946	2784767	2788312	821	10	2
9	11	1	1	1	2793345	2794191	2797729	846	10	2
9	11	1	1	2	2802762	2803947	2807495	1185	10	2
11	9	0	0	1	2812528	2813541	2817078	1013	10	2
11	9	1	1	1	2822111	2822986	2826528	875	10	2
9	11	1	0	2	2831561	2832835	2836377	1274	10	2
11	9	0	0	1	2841411	2842595	2846144	1184	10	2
9	11	0	1	1	2851177	2852451	2855994	1274	10	2
11	9	1	1	1	2861027	2862215	2865760	1188	10	2
9	11	1	1	2	2870793	2872053	2875593	1260	10	2
11	9	1	1	1	2880626	2881848	2885393	1222	10	2
9	11	1	1	2	2890426	2891426	2894976	1000	10	2
11	9	1	1	1	2900009	2901068	2904609	1059	10	2
11	9	1	1	1	2909659	2910735	2914275	1076	10	2
11	9	1	1	2	2919308	2920523	2924058	1215	10	2
9	11	1	1	2	2929091	2930216	2933758	1125	10	2
9	11	1	1	1	2938791	2939724	2943274	933	10	2
9	11	1	1	2	2948308	2949588	2953124	1280	10	2
11	9	0	0	2	2958157	2959414	2962957	1257	10	2
9	11	1	0	2	2967990	2968835	2972374	845	10	2
