# Supplementary material for: Publisher Correction: Learning relative values in the striatum induces violations of normative decision making
Source: Nat Commun. 2019 Jun 27;10:2833. doi: 10.1038/s41467-019-10718-8 (PMC6597713; doi:10.1038/s41467-019-10718-8)
Supplement: Supplementary file 1 — Supplementary Figures [file 41467_2019_10718_MOESM1_ESM.zip › exp2/vp20.dat]

stim_left	stim_right	bait_left	bait_right	choice	stim_onset	resp_onset	outcome_onset	RT	trl_type	block
3	4	1	1	2	9014	9593	13130	579	2	1
1	2	1	1	1	18164	18857	22397	693	1	1
1	2	0	1	1	27430	28203	31747	773	1	1
1	2	1	1	2	36780	37644	41180	864	1	1
2	1	0	1	1	46213	47194	50729	981	1	1
3	4	0	1	2	55763	56963	60512	1200	2	1
1	2	0	0	1	65546	66298	69846	752	1	1
2	1	0	1	2	74879	75652	79195	773	1	1
4	3	0	1	2	84228	85355	88895	1127	2	1
4	3	0	1	1	93928	95065	98611	1137	2	1
1	2	1	0	1	103645	104599	108144	954	1	1
4	3	0	1	2	113178	114102	117644	924	2	1
3	4	1	1	2	122677	123709	127261	1032	2	1
1	2	1	1	1	132294	133130	136677	836	1	1
3	4	1	0	2	141710	142807	146343	1097	2	1
1	2	0	0	1	151377	152173	155710	796	1	1
3	4	0	1	2	160743	161633	165176	890	2	1
2	1	1	0	2	170209	171280	174826	1071	1	1
2	1	0	1	1	179859	181058	184609	1199	1	1
2	1	0	1	2	189642	190789	194325	1147	1	1
3	4	1	1	2	199359	200202	203742	843	2	1
2	1	0	1	2	208775	209947	213491	1172	1	1
2	1	1	1	2	218525	219142	222691	617	1	1
2	1	0	1	2	227724	228353	231891	629	1	1
3	4	0	0	2	236924	237673	241224	749	2	1
1	2	0	1	1	246257	247174	250724	917	1	1
4	3	0	1	2	255757	256759	260307	1002	2	1
1	2	0	1	1	265340	266349	269890	1009	1	1
3	4	1	0	2	274923	275994	279540	1071	2	1
4	3	0	0	2	284573	285406	288956	833	2	1
3	4	0	1	2	293989	295143	298689	1154	2	1
2	1	1	1	2	303722	304746	308289	1024	1	1
4	3	0	0	2	313322	314140	317689	818	2	1
4	3	0	0	1	322722	323670	327222	948	2	1
2	1	1	1	2	332255	333324	336871	1069	1	1
2	1	0	1	2	341905	342607	346154	702	1	1
4	3	1	1	2	351188	352250	355787	1062	2	1
1	2	1	1	2	360821	361804	365354	983	1	1
2	1	1	0	2	370387	371265	374804	878	1	1
3	4	0	1	2	379837	381139	384687	1302	2	1
3	4	0	0	1	389720	391014	394553	1294	2	1
3	4	1	0	2	399586	400431	403969	845	2	1
2	1	1	1	2	409003	410229	413769	1226	1	1
4	3	0	0	2	418802	419671	423219	869	2	1
1	2	1	1	1	428252	429287	432835	1035	1	1
1	2	1	0	1	437868	438568	442118	700	1	1
3	4	0	0	2	447152	447984	451535	832	2	1
1	2	1	0	1	456568	457355	460901	787	1	1
4	3	0	1	2	465934	466795	470334	861	2	1
4	3	0	0	1	475367	476511	480051	1144	2	1
3	4	0	1	2	485084	485849	489400	765	2	1
4	3	0	1	1	494434	495356	498900	922	2	1
1	2	0	0	1	503933	504790	508333	857	1	1
4	3	0	0	1	513366	514683	518233	1317	2	1
3	4	1	0	2	523266	524030	527566	764	2	1
4	3	0	0	1	532599	533755	537299	1156	2	1
1	2	1	0	1	542332	543309	546849	977	1	1
4	3	0	1	1	551882	553076	556615	1194	2	1
2	1	0	1	2	561648	562760	566298	1112	1	1
2	1	1	0	2	571331	572068	575615	737	1	1
1	3	1	1	2	580648	581838	585381	1190	3	2
4	2	0	1	1	590414	591233	594781	819	4	2
4	2	0	1	1	599814	600839	604380	1025	4	2
1	3	1	1	2	609414	610513	614064	1099	3	2
4	2	1	1	2	619097	620160	623697	1063	4	2
2	4	0	0	1	628730	629849	633396	1119	4	2
2	4	1	0	1	638430	639267	642813	837	4	2
2	4	0	1	1	647846	648584	652129	738	4	2
3	1	0	0	1	657162	658167	661712	1005	3	2
4	2	0	0	2	666745	668021	671562	1276	4	2
4	2	1	0	1	676595	677841	681378	1246	4	2
2	4	0	0	2	686411	687385	690928	974	4	2
1	3	1	0	2	695961	697374	700911	1413	3	2
2	4	1	0	2	705944	707242	710777	1298	4	2
1	3	1	1	nan	715811	nan	nan	nan	3	2
1	3	1	1	2	726877	727591	731127	714	3	2
1	3	1	1	2	736160	736799	740343	639	3	2
1	3	1	1	2	745393	745967	749510	574	3	2
2	4	0	1	1	754543	755297	758843	754	4	2
4	2	1	1	1	763876	764584	768126	708	4	2
1	3	1	1	2	773159	773902	777442	743	3	2
3	1	0	1	1	782475	783337	786875	862	3	2
2	4	0	0	2	791909	792950	796492	1041	4	2
3	1	0	0	1	801525	802569	806108	1044	3	2
3	1	0	1	1	811141	811993	815541	852	3	2
2	4	0	1	2	820591	821538	825074	947	4	2
1	3	0	0	2	830107	831331	834874	1224	3	2
4	2	0	0	1	839907	840987	844524	1080	4	2
2	4	0	0	2	849557	850169	853707	612	4	2
1	3	1	0	2	858740	859387	862923	647	3	2
4	2	0	0	1	867956	869040	872590	1084	4	2
1	3	0	0	1	877623	878115	881656	492	3	2
1	3	1	1	1	886689	887505	891056	816	3	2
2	4	1	0	2	896089	896753	900289	664	4	2
3	1	0	0	2	905322	905984	909522	662	3	2
3	1	1	1	1	914555	915292	918838	737	3	2
3	1	0	0	1	923888	924529	928071	641	3	2
3	1	0	1	1	933105	933783	937321	678	3	2
2	4	1	1	2	942354	943063	946604	709	4	2
3	1	1	1	2	951637	952515	956054	878	3	2
1	3	0	0	1	961087	961949	965487	862	3	2
2	4	0	0	2	970520	971235	974787	715	4	2
3	1	1	1	1	979820	980623	984170	803	3	2
2	4	0	0	2	989203	989955	993503	752	4	2
1	3	1	1	1	998553	999326	1002869	773	3	2
1	3	0	0	1	1007902	1008669	1012219	767	3	2
4	2	1	1	2	1017252	1018331	1021869	1079	4	2
2	4	1	0	1	1026902	1027577	1031118	675	4	2
3	1	0	0	2	1036152	1036946	1040485	794	3	2
4	2	0	0	1	1045518	1046206	1049751	688	4	2
1	3	1	1	1	1054784	1055676	1059218	892	3	2
3	1	1	1	2	1064251	1064844	1068384	593	3	2
4	2	0	0	1	1073434	1074379	1077917	945	4	2
3	1	1	1	2	1082950	1083568	1087117	618	3	2
3	1	0	1	2	1092150	1092693	1096233	543	3	2
4	2	1	1	1	1101266	1101902	1105450	636	4	2
4	2	0	1	2	1110483	1111164	1114716	681	4	2
4	2	0	1	2	1119749	1120380	1123916	631	4	2
2	4	1	0	1	1128949	1129748	1133299	799	4	2
4	2	0	1	2	1138332	1139182	1142732	850	4	2
3	1	1	1	2	1147765	1148863	1152415	1098	3	2
7	8	0	1	2	1162498	1163084	1166631	586	6	1
6	5	1	1	1	1171664	1172384	1175931	720	5	1
6	5	1	1	2	1180964	1181747	1185297	783	5	1
6	5	0	0	2	1190331	1190917	1194464	586	5	1
5	6	1	1	1	1199497	1200118	1203664	621	5	1
5	6	1	1	2	1208697	1209270	1212813	573	5	1
8	7	1	1	2	1217847	1218735	1222280	888	6	1
8	7	1	1	1	1227313	1228122	1231663	809	6	1
7	8	1	0	2	1236696	1237287	1240829	591	6	1
5	6	0	0	1	1245862	1246817	1250362	955	5	1
6	5	1	1	1	1255395	1256246	1259795	851	5	1
8	7	0	1	1	1264829	1265586	1269128	757	6	1
8	7	0	1	2	1274162	1274975	1278511	813	6	1
6	5	0	1	1	1283545	1284276	1287828	731	5	1
8	7	0	0	1	1292861	1293902	1297444	1041	6	1
5	6	0	1	2	1302477	1303077	1306627	600	5	1
5	6	0	0	2	1311661	1312229	1315777	568	5	1
6	5	0	1	2	1320810	1321273	1324810	463	5	1
8	7	0	1	2	1329843	1330755	1334293	912	6	1
7	8	0	0	2	1339326	1340028	1343576	702	6	1
5	6	1	0	2	1348610	1349224	1352776	614	5	1
7	8	1	1	2	1357809	1358497	1362042	688	6	1
5	6	0	0	2	1367076	1367724	1371276	648	5	1
8	7	1	0	1	1376309	1377338	1380875	1029	6	1
5	6	1	0	2	1385908	1386651	1390192	743	5	1
5	6	1	1	1	1395225	1395959	1399508	734	5	1
7	8	1	0	2	1404541	1405353	1408891	812	6	1
6	5	1	1	2	1413924	1414663	1418208	739	5	1
8	7	0	0	2	1423241	1423943	1427491	702	6	1
7	8	1	0	1	1432524	1433259	1436807	735	6	1
7	8	0	0	1	1441840	1442449	1445990	609	6	1
8	7	0	1	1	1451023	1451737	1455273	714	6	1
8	7	0	1	2	1460306	1461190	1464740	884	6	1
8	7	0	1	2	1469773	1470490	1474039	717	6	1
7	8	1	0	1	1479073	1479941	1483489	868	6	1
6	5	1	0	2	1488522	1489363	1492905	841	5	1
8	7	0	1	2	1497939	1498834	1502372	895	6	1
8	7	0	1	2	1507405	1508098	1511638	693	6	1
7	8	1	0	1	1516671	1517374	1520921	703	6	1
6	5	0	1	2	1525955	1526656	1530204	701	5	1
5	6	0	0	2	1535238	1535878	1539421	640	5	1
7	8	1	0	2	1544454	1545194	1548737	740	6	1
7	8	1	0	1	1553770	1554390	1557937	620	6	1
6	5	0	1	2	1562970	1563780	1567320	810	5	1
6	5	0	1	2	1572353	1572950	1576486	597	5	1
5	6	1	0	1	1581520	1582076	1585620	556	5	1
6	5	1	1	2	1590653	1591135	1594686	482	5	1
7	8	1	0	1	1599719	1600430	1603969	711	6	1
6	5	1	1	2	1609002	1609626	1613169	624	5	1
7	8	0	0	2	1618202	1618834	1622385	632	6	1
6	5	0	1	2	1627418	1628080	1631618	662	5	1
6	5	1	1	2	1636651	1637237	1640785	586	5	1
5	6	1	1	2	1645818	1646502	1650051	684	5	1
8	7	0	0	1	1655084	1656233	1659784	1149	6	1
7	8	1	0	2	1664817	1665361	1668900	544	6	1
5	6	0	0	2	1673934	1674769	1678317	835	5	1
5	6	1	1	2	1683350	1683880	1687417	530	5	1
8	7	0	1	1	1692450	1693455	1697000	1005	6	1
5	6	0	1	2	1702033	1702749	1706299	716	5	1
7	8	0	1	2	1711333	1712379	1715916	1046	6	1
7	5	1	1	1	1720949	1721790	1725332	841	7	2
5	7	1	1	2	1730365	1731468	1735015	1103	7	2
5	7	1	0	2	1740048	1740674	1744215	626	7	2
5	7	1	1	1	1749248	1749885	1753431	637	7	2
7	5	1	1	2	1758465	1759149	1762698	684	7	2
7	5	1	1	2	1767731	1768212	1771748	481	7	2
5	7	1	0	1	1776781	1777468	1781014	687	7	2
5	7	0	0	1	1786047	1786872	1790414	825	7	2
7	5	1	1	1	1795447	1796285	1799830	838	7	2
5	7	1	0	2	1804863	1805555	1809097	692	7	2
5	7	0	1	1	1814130	1814653	1818196	523	7	2
7	5	1	0	1	1823229	1824180	1827729	951	7	2
7	5	1	1	1	1832763	1833537	1837079	774	7	2
7	5	1	1	1	1842112	1842757	1846295	645	7	2
5	7	1	0	2	1851329	1852294	1855845	965	7	2
7	5	1	1	2	1860878	1861528	1865078	650	7	2
5	7	0	1	1	1870111	1871054	1874595	943	7	2
7	5	1	1	2	1879628	1880571	1884111	943	7	2
7	5	1	1	2	1889144	1889683	1893227	539	7	2
5	7	1	1	2	1898261	1899250	1902794	989	7	2
7	5	0	0	2	1907827	1909149	1912694	1322	7	2
7	5	1	1	2	1917727	1918272	1921810	545	7	2
5	7	0	1	1	1926843	1927902	1931443	1059	7	2
7	5	0	1	2	1936476	1936993	1940543	517	7	2
5	7	0	1	1	1945576	1946118	1949659	542	7	2
5	7	0	0	2	1954692	1955710	1959259	1018	7	2
5	7	1	1	2	1964292	1964881	1968425	589	7	2
7	5	1	1	2	1973459	1974266	1977808	807	7	2
5	7	0	1	2	1982842	1983740	1987292	898	7	2
7	5	0	1	1	1992325	1993236	1996775	911	7	2
11	12	1	0	1	2006858	2007875	2011424	1017	9	1
11	12	1	0	1	2016457	2017112	2020657	655	9	1
10	9	1	0	2	2025690	2026384	2029924	694	8	1
12	11	1	1	2	2034957	2035626	2039173	669	9	1
9	10	0	1	1	2044207	2045049	2048590	842	8	1
10	9	1	1	2	2053623	2054261	2057806	638	8	1
9	10	1	1	2	2062839	2063841	2067389	1002	8	1
10	9	1	1	1	2072422	2073428	2076972	1006	8	1
10	9	0	0	1	2082005	2082837	2086372	832	8	1
10	9	1	1	2	2091405	2092551	2096088	1146	8	1
9	10	1	1	2	2101122	2102100	2105638	978	8	1
11	12	0	0	1	2110671	2111967	2115505	1296	9	1
9	10	1	0	2	2120538	2121540	2125088	1002	8	1
11	12	0	1	2	2130121	2131136	2134687	1015	9	1
10	9	1	0	2	2139721	2141093	2144637	1372	8	1
10	9	0	1	1	2149670	2150634	2154170	964	8	1
9	10	1	0	2	2159203	2160109	2163653	906	8	1
11	12	1	1	2	2168686	2169822	2173370	1136	9	1
11	12	1	0	2	2178403	2179117	2182669	714	9	1
10	9	1	1	1	2187703	2188992	2192536	1289	8	1
12	11	0	1	2	2197569	2198541	2202085	972	9	1
12	11	0	1	2	2207119	2207693	2211235	574	9	1
11	12	1	0	1	2216268	2216917	2220468	649	9	1
9	10	1	1	2	2225501	2226572	2230118	1071	8	1
12	11	0	1	2	2235151	2235736	2239284	585	9	1
10	9	0	1	1	2244318	2245659	2249201	1341	8	1
9	10	1	0	2	2254234	2255360	2258901	1126	8	1
11	12	1	0	2	2263934	2264856	2268400	922	9	1
12	11	1	0	2	2273433	2274115	2277667	682	9	1
10	9	0	1	2	2282700	2283377	2286916	677	8	1
10	9	1	1	2	2291950	2292546	2296083	596	8	1
9	10	1	1	2	2301116	2301976	2305516	860	8	1
12	11	0	1	2	2310549	2311781	2315332	1232	9	1
9	10	0	0	1	2320365	2321362	2324899	997	8	1
11	12	1	1	1	2329932	2331253	2334798	1321	9	1
12	11	1	0	2	2339832	2340464	2344015	632	9	1
12	11	0	1	2	2349048	2349797	2353348	749	9	1
12	11	0	1	2	2358381	2359110	2362648	729	9	1
11	12	1	1	1	2367681	2369062	2372597	1381	9	1
11	12	1	0	2	2377630	2378181	2381730	551	9	1
9	10	1	0	2	2386764	2387983	2391530	1219	8	1
9	10	1	0	2	2396563	2397712	2401263	1149	8	1
9	10	1	1	1	2406296	2407494	2411046	1198	8	1
11	12	0	0	2	2416079	2416843	2420379	764	9	1
12	11	1	1	2	2425412	2425991	2429529	579	9	1
9	10	1	0	1	2434562	2435935	2439479	1373	8	1
10	9	0	1	1	2444529	2445885	2449428	1356	8	1
12	11	0	1	2	2454462	2455768	2459312	1306	9	1
10	9	1	1	2	2464345	2465059	2468611	714	8	1
11	12	1	0	1	2473644	2474826	2478361	1182	9	1
12	11	1	0	2	2483394	2484002	2487544	608	9	1
9	10	1	1	2	2492577	2493971	2497510	1394	8	1
11	12	1	0	2	2502544	2503683	2507227	1139	9	1
12	11	0	1	2	2512277	2512932	2516477	655	9	1
12	11	0	1	2	2521510	2522047	2525593	537	9	1
9	10	0	1	1	2530626	2531198	2534743	572	8	1
10	9	1	1	1	2539776	2540435	2543976	659	8	1
10	9	1	1	2	2549009	2549564	2553109	555	8	1
12	11	0	1	2	2558142	2558898	2562442	756	9	1
11	12	1	0	1	2567475	2568053	2571592	578	9	1
9	11	1	1	2	2576625	2577176	2580725	551	10	2
11	9	1	0	1	2585758	2586743	2590291	985	10	2
9	11	1	1	2	2595324	2595892	2599441	568	10	2
11	9	1	1	1	2604474	2605163	2608707	689	10	2
11	9	1	1	2	2613741	2614365	2617907	624	10	2
9	11	1	1	1	2622940	2623625	2627173	685	10	2
11	9	0	1	2	2632207	2632713	2636257	506	10	2
9	11	0	1	1	2641306	2641889	2645440	583	10	2
9	11	1	1	2	2650473	2651035	2654573	562	10	2
11	9	1	1	2	2659606	2660149	2663689	543	10	2
11	9	1	1	2	2668722	2669212	2672756	490	10	2
9	11	1	1	2	2677789	2678628	2682172	839	10	2
9	11	1	1	2	2687205	2687723	2691272	518	10	2
11	9	0	0	1	2696305	2697212	2700755	907	10	2
11	9	1	1	1	2705788	2706522	2710071	734	10	2
9	11	1	0	1	2715104	2715773	2719321	669	10	2
11	9	0	0	2	2724354	2724915	2728454	561	10	2
9	11	0	1	1	2733487	2733997	2737537	510	10	2
11	9	1	1	1	2742570	2743130	2746670	560	10	2
9	11	1	1	2	2751703	2752373	2755920	670	10	2
11	9	1	1	1	2760970	2761770	2765320	800	10	2
9	11	1	1	2	2770353	2770854	2774403	501	10	2
11	9	1	1	1	2779436	2779956	2783502	520	10	2
11	9	1	1	1	2788536	2789234	2792785	698	10	2
11	9	1	1	1	2797819	2798408	2801952	589	10	2
9	11	1	1	2	2806985	2807497	2811035	512	10	2
9	11	1	1	2	2816068	2816662	2820201	594	10	2
9	11	1	1	2	2825235	2825755	2829301	520	10	2
11	9	0	0	1	2834334	2834859	2838401	525	10	2
9	11	1	0	2	2843434	2843946	2847484	512	10	2
