# Supplementary material for: Publisher Correction: Learning relative values in the striatum induces violations of normative decision making
Source: Nat Commun. 2019 Jun 27;10:2833. doi: 10.1038/s41467-019-10718-8 (PMC6597713; doi:10.1038/s41467-019-10718-8)
Supplement: Supplementary file 1 — Supplementary Figures [file 41467_2019_10718_MOESM1_ESM.zip › exp2/vp21.dat]

stim_left	stim_right	bait_left	bait_right	choice	stim_onset	resp_onset	outcome_onset	RT	trl_type	block
3	4	1	1	1	9017	10058	13600	1041	2	1
1	2	1	1	2	18633	19905	23450	1272	1	1
1	2	0	1	2	28483	29607	33150	1124	1	1
1	2	1	1	2	38183	39292	42833	1109	1	1
2	1	0	1	1	47866	49105	52649	1239	1	1
3	4	0	1	1	57682	58974	62515	1292	2	1
1	2	0	0	nan	67548	nan	nan	nan	1	1
1	2	0	0	2	78631	79592	83131	961	1	1
2	1	0	1	1	88164	89224	92764	1060	1	1
4	3	0	1	1	97797	98996	102547	1199	2	1
4	3	0	1	2	107580	108724	112264	1144	2	1
1	2	1	0	1	117297	118747	122297	1450	1	1
4	3	0	1	2	127330	128350	131896	1020	2	1
3	4	1	1	1	136929	137962	141513	1033	2	1
1	2	1	1	2	146562	147721	151262	1159	1	1
3	4	1	0	1	156295	157335	160879	1040	2	1
1	2	0	0	2	165912	166921	170462	1009	1	1
3	4	0	1	1	175495	176572	180111	1077	2	1
2	1	1	0	1	185144	186174	189711	1030	1	1
2	1	0	1	1	194744	195835	199377	1091	1	1
2	1	0	1	2	204410	205582	209127	1172	1	1
3	4	1	1	1	214160	215285	218826	1125	2	1
2	1	0	1	2	223860	224817	228359	957	1	1
2	1	1	1	2	233393	234223	237759	830	1	1
2	1	0	1	2	242792	243713	247259	921	1	1
3	4	0	0	1	252292	253216	256759	924	2	1
1	2	0	1	2	261792	262799	266341	1007	1	1
4	3	0	1	2	271375	272340	275891	965	2	1
1	2	0	1	2	280924	282125	285674	1201	1	1
3	4	1	0	nan	290707	nan	nan	nan	2	1
3	4	1	0	1	301774	302577	306123	803	2	1
4	3	0	0	2	311157	312037	315573	880	2	1
3	4	0	1	2	320606	321419	324956	813	2	1
2	1	1	1	1	329989	330948	334489	959	1	1
4	3	0	0	2	339522	340171	343722	649	2	1
4	3	0	0	1	348755	349618	353155	863	2	1
2	1	1	1	1	358188	359028	362571	840	1	1
2	1	0	1	1	367605	368626	372171	1021	1	1
4	3	1	1	1	377204	377952	381487	748	2	1
1	2	1	1	2	386521	387337	390887	816	1	1
2	1	1	0	1	395920	396730	400270	810	1	1
3	4	0	1	1	405303	406119	409670	816	2	1
3	4	0	0	1	414703	415762	419303	1059	2	1
3	4	1	0	1	424336	424993	428536	657	2	1
2	1	1	1	1	433569	434448	437986	879	1	1
4	3	0	0	1	443019	443803	447352	784	2	1
1	2	1	1	2	452385	453096	456635	711	1	1
1	2	1	0	1	461668	462346	465885	678	1	1
3	4	0	0	2	470918	471851	475401	933	2	1
1	2	1	0	2	480434	481179	484717	745	1	1
4	3	0	1	2	489750	490704	494250	954	2	1
4	3	0	0	2	499283	500225	503767	942	2	1
3	4	0	1	1	508800	509532	513083	732	2	1
4	3	0	1	2	518116	518991	522533	875	2	1
1	2	0	0	2	527566	528974	532516	1408	1	1
4	3	0	0	2	537549	538521	542065	972	2	1
3	4	1	0	1	547098	547860	551398	762	2	1
4	3	0	0	2	556431	557047	560598	616	2	1
1	2	1	0	2	565631	566495	570031	864	1	1
4	3	0	1	2	575064	576008	579547	944	2	1
2	1	0	1	1	584580	585650	589197	1070	1	1
2	1	1	0	1	594230	595169	598713	939	1	1
1	3	1	1	2	603746	604644	608180	898	3	2
4	2	0	1	2	613213	614081	617629	868	4	2
4	2	0	1	2	622662	623573	627112	911	4	2
1	3	1	1	2	632145	632997	636545	852	3	2
4	2	1	1	2	641578	642876	646412	1298	4	2
2	4	0	0	1	651445	652256	655795	811	4	2
2	4	1	0	1	660828	661648	665194	820	4	2
2	4	0	1	1	670244	671306	674844	1062	4	2
3	1	0	0	1	679877	681092	684644	1215	3	2
4	2	0	0	2	689677	690494	694043	817	4	2
4	2	1	0	2	699076	700326	703876	1250	4	2
2	4	0	0	2	708909	709921	713459	1012	4	2
1	3	1	0	2	718492	719500	723042	1008	3	2
2	4	1	0	1	728075	729320	732859	1245	4	2
1	3	1	1	2	737892	738882	742425	990	3	2
1	3	1	1	2	747458	748624	752175	1166	3	2
1	3	1	1	2	757208	758256	761808	1048	3	2
2	4	0	1	1	766841	767829	771374	988	4	2
4	2	1	1	2	776407	777551	781090	1144	4	2
1	3	1	1	2	786123	787505	791040	1382	3	2
3	1	0	1	2	796073	797076	800623	1003	3	2
2	4	0	0	1	805656	806772	810323	1116	4	2
3	1	0	0	2	815356	816333	819872	977	3	2
3	1	0	1	2	824905	826232	829772	1327	3	2
2	4	0	1	1	834805	836252	839788	1447	4	2
1	3	0	0	2	844821	845841	849388	1020	3	2
4	2	0	0	1	854421	855850	859387	1429	4	2
2	4	0	0	2	864437	865442	868987	1005	4	2
1	3	1	0	2	874020	875094	878637	1074	3	2
4	2	0	0	2	883670	884803	888353	1133	4	2
1	3	0	0	1	893386	894634	898169	1248	3	2
1	3	1	1	2	903203	904288	907836	1085	3	2
2	4	1	0	1	912869	913761	917302	892	4	2
3	1	0	0	1	922335	923460	927002	1125	3	2
3	1	1	1	1	932035	932892	936435	857	3	2
3	1	0	0	1	941468	942419	945968	951	3	2
3	1	0	1	2	951001	952315	955851	1314	3	2
2	4	1	1	1	960884	962093	965634	1209	4	2
3	1	1	1	1	970667	971520	975067	853	3	2
1	3	0	0	2	980100	980917	984466	817	3	2
2	4	0	0	1	989500	990286	993833	786	4	2
3	1	1	1	1	998866	999622	1003166	756	3	2
2	4	0	0	1	1008199	1009174	1012715	975	4	2
1	3	1	1	2	1017749	1018563	1022098	814	3	2
1	3	0	0	2	1027132	1027925	1031465	793	3	2
4	2	1	1	1	1036498	1037779	1041314	1281	4	2
2	4	1	0	2	1046348	1047128	1050664	780	4	2
3	1	0	0	1	1055697	1056807	1060347	1110	3	2
4	2	0	0	2	1065380	1066423	1069963	1043	4	2
1	3	1	1	2	1074997	1075714	1079263	717	3	2
3	1	1	1	1	1084296	1085200	1088746	904	3	2
4	2	0	0	2	1093779	1094605	1098146	826	4	2
3	1	1	1	1	1103179	1103954	1107495	775	3	2
3	1	0	1	1	1112529	1113417	1116962	888	3	2
4	2	1	1	2	1121995	1122930	1126478	935	4	2
4	2	0	1	2	1131511	1132524	1136061	1013	4	2
4	2	0	1	2	1141094	1142302	1145844	1208	4	2
2	4	1	0	1	1150877	1152034	1155577	1157	4	2
4	2	0	1	2	1160610	1161648	1165193	1038	4	2
3	1	1	1	1	1170227	1171634	1175176	1407	3	2
7	8	0	1	1	1185259	1186403	1189943	1144	6	1
6	5	1	1	2	1194976	1196347	1199892	1371	5	1
6	5	1	1	2	1204925	1205921	1209459	996	5	1
6	5	0	0	2	1214492	1215939	1219475	1447	5	1
5	6	1	1	2	1224508	1225798	1229341	1290	5	1
5	6	1	1	2	1234374	1235631	1239174	1257	5	1
8	7	1	1	1	1244207	1245378	1248924	1171	6	1
8	7	1	1	1	1253957	1255184	1258724	1227	6	1
7	8	1	0	2	1263757	1265025	1268573	1268	6	1
5	6	0	0	2	1273623	1274958	1278506	1335	5	1
6	5	1	1	1	1283539	1284848	1288389	1309	5	1
8	7	0	1	1	1293422	1294503	1298039	1081	6	1
8	7	0	1	2	1303072	1304168	1307705	1096	6	1
6	5	0	1	2	1312738	1313953	1317505	1215	5	1
8	7	0	0	2	1322538	1323737	1327288	1199	6	1
5	6	0	1	2	1332321	1333530	1337071	1209	5	1
5	6	0	0	2	1342104	1343047	1346587	943	5	1
6	5	0	1	1	1351620	1353006	1356553	1386	5	1
8	7	0	1	2	1361587	1362752	1366303	1165	6	1
7	8	0	0	2	1371336	1372453	1376003	1117	6	1
5	6	1	0	2	1381036	1382009	1385552	973	5	1
7	8	1	1	1	1390586	1391737	1395285	1151	6	1
5	6	0	0	2	1400319	1401119	1404668	800	5	1
8	7	1	0	2	1409702	1410518	1414068	816	6	1
5	6	1	0	2	1419101	1420173	1423718	1072	5	1
5	6	1	1	1	1428751	1430187	1433734	1436	5	1
7	8	1	0	1	1438767	1439707	1443250	940	6	1
6	5	1	1	2	1448284	1449173	1452717	889	5	1
8	7	0	0	2	1457750	1458707	1462250	957	6	1
7	8	1	0	1	1467283	1468424	1471966	1141	6	1
7	8	0	0	1	1476999	1477851	1481399	852	6	1
8	7	0	1	2	1486432	1487085	1490632	653	6	1
8	7	0	1	2	1495665	1496638	1500182	973	6	1
8	7	0	1	2	1505215	1506143	1509681	928	6	1
7	8	1	0	1	1514715	1515824	1519364	1109	6	1
6	5	1	0	2	1524398	1525616	1529164	1218	5	1
8	7	0	1	2	1534197	1535261	1538797	1064	6	1
8	7	0	1	2	1543830	1544773	1548313	943	6	1
7	8	1	0	1	1553347	1554145	1557696	798	6	1
6	5	0	1	1	1562730	1563900	1567446	1170	5	1
5	6	0	0	2	1572479	1573573	1577112	1094	5	1
7	8	1	0	1	1582146	1583003	1586545	857	6	1
7	8	1	0	1	1591579	1592626	1596162	1047	6	1
6	5	0	1	2	1601195	1602302	1605845	1107	5	1
6	5	0	1	2	1610878	1611917	1615461	1039	5	1
5	6	1	0	1	1620494	1621817	1625361	1323	5	1
6	5	1	1	2	1630394	1631583	1635127	1189	5	1
7	8	1	0	1	1640160	1641184	1644727	1024	6	1
6	5	1	1	2	1649760	1650920	1654460	1160	5	1
7	8	0	0	1	1659493	1660570	1664109	1077	6	1
6	5	0	1	2	1669143	1670497	1674042	1354	5	1
6	5	1	1	2	1679075	1680415	1683959	1340	5	1
5	6	1	1	2	1688992	1690284	1693825	1292	5	1
8	7	0	0	2	1698858	1700056	1703608	1198	6	1
7	8	1	0	1	1708641	1709536	1713074	895	6	1
5	6	0	0	1	1718107	1719332	1722874	1225	5	1
5	6	1	1	2	1727907	1729289	1732840	1382	5	1
8	7	0	1	2	1737873	1738778	1742323	905	6	1
5	6	0	1	2	1747356	1748373	1751923	1017	5	1
7	8	0	1	1	1756956	1757837	1761373	881	6	1
7	5	1	1	1	1766406	1767788	1771339	1382	7	2
5	7	1	1	2	1776372	1777646	1781189	1274	7	2
5	7	1	0	2	1786238	1787484	1791022	1246	7	2
5	7	1	1	1	1796055	1797271	1800821	1216	7	2
7	5	1	1	1	1805854	1807305	1810854	1451	7	2
7	5	1	1	1	1815904	1816913	1820454	1009	7	2
5	7	1	0	2	1825487	1826424	1829970	937	7	2
5	7	0	0	1	1835003	1836417	1839953	1414	7	2
7	5	1	1	2	1844985	1846450	1849985	1465	7	2
5	7	1	0	2	1855036	1856129	1859669	1093	7	2
5	7	0	1	1	1864702	1865693	1869236	991	7	2
7	5	1	0	1	1874269	1875491	1879035	1222	7	2
7	5	1	1	1	1884085	1884984	1888535	899	7	2
7	5	1	1	1	1893568	1894780	1898318	1212	7	2
5	7	1	0	2	1903351	1904170	1907718	819	7	2
7	5	1	1	2	1912751	1914186	1917734	1435	7	2
5	7	0	1	2	1922767	1923717	1927267	950	7	2
7	5	1	1	1	1932300	1933154	1936700	854	7	2
7	5	1	1	1	1941733	1942487	1946033	754	7	2
5	7	1	1	2	1951066	1951791	1955332	725	7	2
7	5	0	0	1	1960366	1961253	1964799	887	7	2
7	5	1	1	1	1969832	1970781	1974332	949	7	2
5	7	0	1	2	1979365	1980116	1983665	751	7	2
7	5	0	1	1	1988698	1989623	1993165	925	7	2
5	7	0	1	1	1998198	1999353	2002898	1155	7	2
5	7	0	0	2	2007931	2008743	2012281	812	7	2
5	7	1	1	2	2017314	2018071	2021614	757	7	2
7	5	1	1	1	2026647	2027696	2031247	1049	7	2
5	7	0	1	2	2036280	2037028	2040580	748	7	2
7	5	0	1	1	2045613	2046422	2049963	809	7	2
11	12	1	0	1	2060046	2061144	2064695	1098	9	1
11	12	1	0	1	2069729	2071109	2074645	1380	9	1
10	9	1	0	2	2079678	2081042	2084578	1364	8	1
12	11	1	1	1	2089611	2090953	2094494	1342	9	1
9	10	0	1	2	2099527	2100848	2104394	1321	8	1
10	9	1	1	1	2109427	2110492	2114044	1065	8	1
9	10	1	1	2	2119077	2120264	2123810	1187	8	1
10	9	1	1	1	2128843	2129890	2133426	1047	8	1
10	9	0	0	1	2138459	2139312	2142859	853	8	1
10	9	1	1	1	2147892	2149026	2152576	1134	8	1
9	10	1	1	2	2157609	2158704	2162242	1095	8	1
11	12	0	0	2	2167275	2168708	2172258	1433	9	1
9	10	1	0	2	2177291	2178523	2182058	1232	8	1
11	12	0	1	2	2187091	2188433	2191974	1342	9	1
10	9	1	0	2	2197007	2198114	2201657	1107	8	1
10	9	0	1	1	2206690	2207922	2211474	1232	8	1
9	10	1	0	2	2216507	2217946	2221490	1439	8	1
11	12	1	1	2	2226540	2227798	2231340	1258	9	1
11	12	1	0	2	2236373	2237498	2241039	1125	9	1
10	9	1	1	2	2246089	2247443	2250989	1354	8	1
12	11	0	1	nan	2256022	nan	nan	nan	9	1
12	11	0	1	2	2267088	2268060	2271605	972	9	1
12	11	0	1	2	2276655	2277334	2280871	679	9	1
11	12	1	0	1	2285904	2286883	2290421	979	9	1
9	10	1	1	2	2295454	2296680	2300220	1226	8	1
12	11	0	1	2	2305254	2306352	2309903	1098	9	1
10	9	0	1	1	2314937	2315988	2319536	1051	8	1
9	10	1	0	1	2324570	2325655	2329203	1085	8	1
11	12	1	0	1	2334236	2335177	2338719	941	9	1
12	11	1	0	2	2343752	2344575	2348119	823	9	1
10	9	0	1	2	2353152	2354025	2357568	873	8	1
10	9	1	1	2	2362602	2363479	2367018	877	8	1
9	10	1	1	1	2372051	2372973	2376518	922	8	1
12	11	0	1	2	2381551	2382467	2386017	916	9	1
9	10	0	0	1	2391051	2392228	2395767	1177	8	1
11	12	1	1	1	2400800	2402124	2405667	1324	9	1
12	11	1	0	2	2410717	2411533	2415083	816	9	1
12	11	0	1	2	2420116	2421032	2424583	916	9	1
12	11	0	1	2	2429616	2430316	2433866	700	9	1
11	12	1	1	1	2438899	2439795	2443332	896	9	1
11	12	1	0	2	2448365	2449101	2452648	736	9	1
9	10	1	0	1	2457682	2458924	2462465	1242	8	1
9	10	1	0	1	2467498	2468991	2472531	1493	8	1
9	10	1	1	1	2477564	2478606	2482147	1042	8	1
11	12	0	0	1	2487181	2488119	2491664	938	9	1
12	11	1	1	2	2496697	2497653	2501197	956	9	1
9	10	1	0	1	2506230	2507244	2510780	1014	8	1
10	9	0	1	2	2515813	2516716	2520263	903	8	1
12	11	0	1	2	2525296	2526372	2529912	1076	9	1
10	9	1	1	2	2534946	2535838	2539379	892	8	1
11	12	1	0	1	2544412	2545541	2549078	1129	9	1
12	11	1	0	2	2554112	2554946	2558495	834	9	1
9	10	1	1	1	2563528	2564855	2568394	1327	8	1
11	12	1	0	2	2573428	2574525	2578061	1097	9	1
12	11	0	1	2	2583094	2584280	2587827	1186	9	1
12	11	0	1	2	2592860	2593703	2597243	843	9	1
9	10	0	1	2	2602277	2603540	2607076	1263	8	1
10	9	1	1	1	2612110	2613237	2616776	1127	8	1
10	9	1	1	1	2621809	2622917	2626459	1108	8	1
12	11	0	1	2	2631492	2632448	2635992	956	9	1
11	12	1	0	1	2641025	2642043	2645592	1018	9	1
9	11	1	1	2	2650625	2651416	2654958	791	10	2
11	9	1	0	1	2659991	2660940	2664491	949	10	2
9	11	1	1	2	2669524	2670371	2673907	847	10	2
11	9	1	1	1	2678941	2679943	2683490	1002	10	2
11	9	1	1	1	2688524	2689333	2692873	809	10	2
9	11	1	1	2	2697907	2698659	2702206	752	10	2
11	9	0	1	1	2707240	2708162	2711706	922	10	2
9	11	0	1	1	2716756	2718092	2721639	1336	10	2
9	11	1	1	2	2726689	2727822	2731372	1133	10	2
11	9	1	1	1	2736405	2737623	2741172	1218	10	2
11	9	1	1	1	2746205	2747247	2750788	1042	10	2
9	11	1	1	2	2755821	2757278	2760821	1457	10	2
9	11	1	1	2	2765871	2766715	2770254	844	10	2
11	9	0	0	1	2775287	2776270	2779820	983	10	2
11	9	1	1	1	2784854	2785814	2789353	960	10	2
9	11	1	0	2	2794387	2795447	2798986	1060	10	2
11	9	0	0	2	2804020	2804935	2808486	915	10	2
9	11	0	1	2	2813519	2814329	2817869	810	10	2
11	9	1	1	1	2822902	2823719	2827269	817	10	2
9	11	1	1	2	2832302	2833248	2836785	946	10	2
11	9	1	1	1	2841818	2842593	2846135	775	10	2
9	11	1	1	2	2851168	2851909	2855451	741	10	2
11	9	1	1	1	2860484	2861521	2865067	1037	10	2
11	9	1	1	1	2870101	2870861	2874400	760	10	2
11	9	1	1	1	2879434	2880313	2883850	879	10	2
9	11	1	1	2	2888883	2890062	2893600	1179	10	2
9	11	1	1	2	2898633	2899319	2902866	686	10	2
9	11	1	1	2	2907899	2908485	2912032	586	10	2
11	9	0	0	1	2917066	2917901	2921449	835	10	2
9	11	1	0	2	2926482	2927503	2931048	1021	10	2
