# Supplementary material for: Publisher Correction: Learning relative values in the striatum induces violations of normative decision making
Source: Nat Commun. 2019 Jun 27;10:2833. doi: 10.1038/s41467-019-10718-8 (PMC6597713; doi:10.1038/s41467-019-10718-8)
Supplement: Supplementary file 1 — Supplementary Figures [file 41467_2019_10718_MOESM1_ESM.zip › exp2/vp22.dat]

stim_left	stim_right	bait_left	bait_right	choice	stim_onset	resp_onset	outcome_onset	RT	trl_type	block
3	4	1	1	2	9023	9773	13323	750	2	1
1	2	1	1	1	18356	18901	22439	545	1	1
1	2	0	1	1	27472	28024	31572	552	1	1
1	2	1	1	2	36605	37121	40672	516	1	1
2	1	0	1	1	45705	46538	50088	833	1	1
3	4	0	1	2	55121	55823	59371	702	2	1
1	2	0	0	1	64404	65655	69204	1251	1	1
2	1	0	1	1	74237	75032	78570	795	1	1
4	3	0	1	1	83604	84476	88020	872	2	1
4	3	0	1	2	93053	94139	97686	1086	2	1
1	2	1	0	2	102719	103963	107503	1244	1	1
4	3	0	1	1	112536	113378	116919	842	2	1
3	4	1	1	2	121952	122769	126319	817	2	1
1	2	1	1	2	131352	132288	135835	936	1	1
3	4	1	0	2	140868	141942	145485	1074	2	1
1	2	0	0	1	150518	151415	154951	897	1	1
3	4	0	1	1	159984	161077	164617	1093	2	1
2	1	1	0	1	169651	170280	173817	629	1	1
2	1	0	1	1	178850	179644	183183	794	1	1
2	1	0	1	2	188217	188812	192350	595	1	1
3	4	1	1	1	197383	198236	201783	853	2	1
2	1	0	1	1	206816	207672	211216	856	1	1
2	1	1	1	2	216249	216854	220399	605	1	1
2	1	0	1	2	225432	226199	229748	767	1	1
3	4	0	0	1	234782	235793	239331	1011	2	1
1	2	0	1	2	244365	244860	248398	495	1	1
4	3	0	1	1	253431	254065	257614	634	2	1
1	2	0	1	2	262647	263407	266947	760	1	1
3	4	1	0	1	271980	272736	276280	756	2	1
4	3	0	0	1	281313	282303	285846	990	2	1
3	4	0	1	2	290880	291678	295229	798	2	1
2	1	1	1	2	300263	301187	304729	924	1	1
4	3	0	0	2	309762	310714	314262	952	2	1
4	3	0	0	2	319295	320128	323678	833	2	1
2	1	1	1	1	328712	329642	333178	930	1	1
2	1	0	1	2	338211	338909	342444	698	1	1
4	3	1	1	2	347478	348055	351594	577	2	1
1	2	1	1	1	356627	357517	361060	890	1	1
2	1	1	0	1	366094	366825	370377	731	1	1
3	4	0	1	2	375410	376094	379643	684	2	1
3	4	0	0	1	384676	385246	388793	570	2	1
3	4	1	0	1	393826	394640	398176	814	2	1
2	1	1	1	2	403209	403985	407526	776	1	1
4	3	0	0	1	412559	413312	416859	753	2	1
1	2	1	1	2	421892	422398	425942	506	1	1
1	2	1	0	1	430975	431593	435141	618	1	1
3	4	0	0	2	440174	440900	444441	726	2	1
1	2	1	0	2	449474	450219	453757	745	1	1
4	3	0	1	2	458790	459651	463190	861	2	1
4	3	0	0	1	468223	468803	472340	580	2	1
3	4	0	1	2	477373	478319	481856	946	2	1
4	3	0	1	1	486889	487674	491223	785	2	1
1	2	0	0	1	496256	497132	500672	876	1	1
4	3	0	0	2	505705	506395	509939	690	2	1
3	4	1	0	1	514972	515510	519055	538	2	1
4	3	0	0	2	524088	524605	528155	517	2	1
1	2	1	0	1	533188	533671	537221	483	1	1
4	3	0	1	2	542254	542780	546321	526	2	1
2	1	0	1	2	551354	552098	555637	744	1	1
2	1	1	0	1	560670	561195	564737	525	1	1
1	3	1	1	2	569770	570315	573853	545	3	2
4	2	0	1	2	578886	579754	583303	868	4	2
4	2	0	1	1	588336	589072	592619	736	4	2
1	3	1	1	2	597652	598631	602169	979	3	2
4	2	1	1	2	607202	607671	611218	469	4	2
2	4	0	0	1	616252	616682	620218	430	4	2
2	4	1	0	1	625251	626090	629634	839	4	2
2	4	0	1	2	634668	635244	638784	576	4	2
3	1	0	0	1	643817	644532	648084	715	3	2
4	2	0	0	2	653117	653623	657167	506	4	2
4	2	1	0	2	662200	662771	666316	571	4	2
2	4	0	0	1	671350	671871	675416	521	4	2
1	3	1	0	2	680449	681117	684666	668	3	2
2	4	1	0	2	689699	690866	694416	1167	4	2
1	3	1	1	1	699449	700263	703815	814	3	2
1	3	1	1	1	708848	709648	713198	800	3	2
1	3	1	1	2	718231	718690	722231	459	3	2
2	4	0	1	1	727264	727984	731531	720	4	2
4	2	1	1	1	736564	737158	740697	594	4	2
1	3	1	1	2	745730	746650	750197	920	3	2
3	1	0	1	1	755230	755929	759480	699	3	2
2	4	0	0	1	764513	765585	769130	1072	4	2
3	1	0	0	2	774163	774806	778346	643	3	2
3	1	0	1	1	783379	784269	787812	890	3	2
2	4	0	1	1	792845	793549	797095	704	4	2
1	3	0	0	1	802128	802948	806495	820	3	2
4	2	0	0	1	811528	812152	815695	624	4	2
2	4	0	0	2	820728	821565	825111	837	4	2
1	3	1	0	1	830144	831032	834577	888	3	2
4	2	0	0	1	839610	840540	844077	930	4	2
1	3	0	0	1	849110	849860	853410	750	3	2
1	3	1	1	1	858443	859277	862826	834	3	2
2	4	1	0	1	867859	868814	872359	955	4	2
3	1	0	0	1	877392	878391	881942	999	3	2
3	1	1	1	2	886975	887734	891275	759	3	2
3	1	0	0	2	896308	897316	900858	1008	3	2
3	1	0	1	1	905891	906683	910225	792	3	2
2	4	1	1	1	915258	915879	919424	621	4	2
3	1	1	1	2	924457	925337	928874	880	3	2
1	3	0	0	1	933907	934616	938157	709	3	2
2	4	0	0	1	943190	943805	947357	615	4	2
3	1	1	1	1	952390	953375	956923	985	3	2
2	4	0	0	2	961956	962801	966339	845	4	2
1	3	1	1	1	971372	971968	975506	596	3	2
1	3	0	0	1	980539	981255	984805	716	3	2
4	2	1	1	1	989839	990386	993922	547	4	2
2	4	1	0	1	998955	999644	1003188	689	4	2
3	1	0	0	2	1008221	1008916	1012454	695	3	2
4	2	0	0	1	1017488	1018064	1021604	576	4	2
1	3	1	1	1	1026637	1027333	1030870	696	3	2
3	1	1	1	1	1035904	1036620	1040170	716	3	2
4	2	0	0	2	1045203	1045957	1049503	754	4	2
3	1	1	1	1	1054536	1055105	1058653	569	3	2
3	1	0	1	2	1063686	1064267	1067802	581	3	2
4	2	1	1	1	1072836	1073517	1077069	681	4	2
4	2	0	1	2	1082102	1082644	1086185	542	4	2
4	2	0	1	2	1091218	1092113	1095651	895	4	2
2	4	1	0	2	1100685	1101262	1104801	577	4	2
4	2	0	1	1	1109834	1110654	1114201	820	4	2
3	1	1	1	2	1119234	1119860	1123401	626	3	2
7	8	0	1	2	1133467	1134737	1138283	1270	6	1
6	5	1	1	1	1143316	1144157	1147700	841	5	1
6	5	1	1	1	1152733	1153471	1157016	738	5	1
6	5	0	0	1	1162049	1162794	1166332	745	5	1
5	6	1	1	2	1171365	1172041	1175582	676	5	1
5	6	1	1	2	1180615	1181227	1184765	612	5	1
8	7	1	1	1	1189798	1190573	1194115	775	6	1
8	7	1	1	2	1199148	1199788	1203331	640	6	1
7	8	1	0	1	1208364	1208998	1212547	634	6	1
5	6	0	0	2	1217581	1218115	1221664	534	5	1
6	5	1	1	1	1226697	1227398	1230947	701	5	1
8	7	0	1	2	1235980	1236721	1240263	741	6	1
8	7	0	1	1	1245296	1246001	1249546	705	6	1
6	5	0	1	2	1254579	1255545	1259096	966	5	1
8	7	0	0	1	1264129	1264961	1268512	832	6	1
5	6	0	1	1	1273545	1274101	1277645	556	5	1
5	6	0	0	2	1282678	1283611	1287161	933	5	1
6	5	0	1	2	1292195	1293034	1296578	839	5	1
8	7	0	1	1	1301611	1302191	1305727	580	6	1
7	8	0	0	1	1310761	1311439	1314977	678	6	1
5	6	1	0	1	1320010	1320659	1324210	649	5	1
7	8	1	1	2	1329243	1329556	1333093	313	6	1
5	6	0	0	1	1338126	1338495	1342043	369	5	1
8	7	1	0	1	1347076	1347666	1351209	590	6	1
5	6	1	0	2	1356242	1356868	1360409	626	5	1
5	6	1	1	1	1365442	1366462	1370009	1020	5	1
7	8	1	0	2	1375042	1375495	1379042	453	6	1
6	5	1	1	2	1384075	1384634	1388175	559	5	1
8	7	0	0	2	1393208	1394046	1397591	838	6	1
7	8	1	0	1	1402624	1403315	1406857	691	6	1
7	8	0	0	1	1411890	1412502	1416040	612	6	1
8	7	0	1	2	1421073	1421718	1425257	645	6	1
8	7	0	1	2	1430290	1431066	1434606	776	6	1
8	7	0	1	1	1439639	1440056	1443606	417	6	1
7	8	1	0	2	1448639	1449419	1452956	780	6	1
6	5	1	0	2	1457989	1458690	1462239	701	5	1
8	7	0	1	2	1467272	1468040	1471588	768	6	1
8	7	0	1	2	1476622	1477662	1481205	1040	6	1
7	8	1	0	1	1486238	1486997	1490538	759	6	1
6	5	0	1	2	1495571	1496304	1499854	733	5	1
5	6	0	0	2	1504887	1505456	1509004	569	5	1
7	8	1	0	1	1514037	1514685	1518220	648	6	1
7	8	1	0	1	1523253	1523937	1527486	684	6	1
6	5	0	1	2	1532520	1533215	1536753	695	5	1
6	5	0	1	2	1541786	1542414	1545952	628	5	1
5	6	1	0	1	1550986	1551812	1555352	826	5	1
6	5	1	1	2	1560385	1561009	1564552	624	5	1
7	8	1	0	1	1569585	1570647	1574185	1062	6	1
6	5	1	1	2	1579218	1579726	1583268	508	5	1
7	8	0	0	1	1588301	1589047	1592584	746	6	1
6	5	0	1	2	1597617	1598150	1601700	533	5	1
6	5	1	1	1	1606734	1607368	1610917	634	5	1
5	6	1	1	2	1615950	1616734	1620283	784	5	1
8	7	0	0	2	1625316	1626109	1629649	793	6	1
7	8	1	0	1	1634683	1635310	1638849	627	6	1
5	6	0	0	2	1643882	1644480	1648016	598	5	1
5	6	1	1	1	1653049	1653612	1657149	563	5	1
8	7	0	1	1	1662182	1662927	1666465	745	6	1
5	6	0	1	1	1671498	1672181	1675731	683	5	1
7	8	0	1	1	1680764	1681305	1684848	541	6	1
7	5	1	1	2	1689881	1690632	1694181	751	7	2
5	7	1	1	2	1699214	1700236	1703780	1022	7	2
5	7	1	0	2	1708813	1709473	1713013	660	7	2
5	7	1	1	1	1718046	1718826	1722363	780	7	2
7	5	1	1	1	1727396	1728227	1731779	831	7	2
7	5	1	1	2	1736812	1737564	1741112	752	7	2
5	7	1	0	1	1746145	1746683	1750229	538	7	2
5	7	0	0	2	1755262	1755874	1759412	612	7	2
7	5	1	1	1	1764445	1765100	1768645	655	7	2
5	7	1	0	2	1773678	1774160	1777711	482	7	2
5	7	0	1	1	1782744	1783442	1786977	698	7	2
7	5	1	0	1	1792010	1792673	1796210	663	7	2
7	5	1	1	2	1801243	1801916	1805460	673	7	2
7	5	1	1	1	1810493	1811077	1814626	584	7	2
5	7	1	0	2	1819660	1820181	1823726	521	7	2
7	5	1	1	1	1828759	1829274	1832826	515	7	2
5	7	0	1	1	1837859	1838559	1842109	700	7	2
7	5	1	1	2	1847142	1848147	1851692	1005	7	2
7	5	1	1	1	1856725	1857208	1860758	483	7	2
5	7	1	1	2	1865791	1866556	1870091	765	7	2
7	5	0	0	1	1875124	1876023	1879574	899	7	2
7	5	1	1	2	1884607	1885266	1888807	659	7	2
5	7	0	1	2	1893840	1894597	1898140	757	7	2
7	5	0	1	1	1903173	1903687	1907223	514	7	2
5	7	0	1	1	1912256	1912805	1916356	549	7	2
5	7	0	0	2	1921389	1922472	1926022	1083	7	2
5	7	1	1	1	1931056	1931355	1934905	299	7	2
7	5	1	1	2	1939939	1940314	1943855	375	7	2
5	7	0	1	1	1948888	1949414	1952955	526	7	2
7	5	0	1	1	1957988	1958514	1962055	526	7	2
11	12	1	0	2	1972121	1973008	1976554	887	9	1
11	12	1	0	1	1981587	1981909	1985454	322	9	1
10	9	1	0	1	1990487	1991197	1994737	710	8	1
12	11	1	1	1	1999770	2000420	2003970	650	9	1
9	10	0	1	2	2009003	2009747	2013286	744	8	1
10	9	1	1	1	2018319	2019212	2022752	893	8	1
9	10	1	1	1	2027786	2028598	2032135	812	8	1
10	9	1	1	1	2037169	2037922	2041468	753	8	1
10	9	0	0	2	2046502	2047198	2050735	696	8	1
10	9	1	1	1	2055768	2056293	2059834	525	8	1
9	10	1	1	2	2064868	2065431	2068967	563	8	1
11	12	0	0	1	2074001	2074645	2078184	644	9	1
9	10	1	0	1	2083217	2083814	2087350	597	8	1
11	12	0	1	2	2092383	2092893	2096433	510	9	1
10	9	1	0	1	2101466	2102200	2105750	734	8	1
10	9	0	1	2	2110783	2111367	2114916	584	8	1
9	10	1	0	2	2119949	2120379	2123916	430	8	1
11	12	1	1	1	2128949	2129453	2132999	504	9	1
11	12	1	0	1	2138032	2138557	2142098	525	9	1
10	9	1	1	2	2147131	2147675	2151215	544	8	1
12	11	0	1	1	2156248	2156651	2160198	403	9	1
12	11	0	1	2	2165231	2165851	2169397	620	9	1
11	12	1	0	1	2174430	2175116	2178664	686	9	1
9	10	1	1	1	2183697	2184324	2187863	627	8	1
12	11	0	1	2	2192896	2193507	2197046	611	9	1
10	9	0	1	1	2202079	2202452	2205996	373	8	1
9	10	1	0	2	2211029	2211472	2215012	443	8	1
11	12	1	0	1	2220046	2220670	2224212	624	9	1
12	11	1	0	2	2229245	2229874	2233412	629	9	1
10	9	0	1	1	2238445	2239196	2242745	751	8	1
10	9	1	1	2	2247778	2248455	2251994	677	8	1
9	10	1	1	2	2257028	2258056	2261594	1028	8	1
12	11	0	1	2	2266627	2267337	2270877	710	9	1
9	10	0	0	1	2275910	2276426	2279977	516	8	1
11	12	1	1	2	2285010	2285392	2288943	382	9	1
12	11	1	0	2	2293976	2294811	2298359	835	9	1
12	11	0	1	2	2303393	2304017	2307559	624	9	1
12	11	0	1	2	2312592	2312981	2316525	389	9	1
11	12	1	1	1	2321559	2322227	2325775	668	9	1
11	12	1	0	2	2330808	2331206	2334742	398	9	1
9	10	1	0	2	2339775	2340430	2343975	655	8	1
9	10	1	0	1	2349008	2349451	2352991	443	8	1
9	10	1	1	1	2358024	2358468	2362007	444	8	1
11	12	0	0	1	2367040	2367860	2371407	820	9	1
12	11	1	1	2	2376440	2377219	2380757	779	9	1
9	10	1	0	1	2385790	2386262	2389806	472	8	1
10	9	0	1	2	2394839	2395475	2399023	636	8	1
12	11	0	1	1	2404056	2404517	2408056	461	9	1
10	9	1	1	1	2413089	2413643	2417189	554	8	1
11	12	1	0	1	2422222	2423066	2426605	844	9	1
12	11	1	0	2	2431638	2432211	2435755	573	9	1
9	10	1	1	1	2440788	2441439	2444988	651	8	1
11	12	1	0	1	2450021	2450860	2454404	839	9	1
12	11	0	1	2	2459437	2460123	2463670	686	9	1
12	11	0	1	2	2468703	2469397	2472937	694	9	1
9	10	0	1	1	2477970	2478656	2482203	686	8	1
10	9	1	1	1	2487236	2487742	2491286	506	8	1
10	9	1	1	1	2496319	2497118	2500669	799	8	1
12	11	0	1	2	2505702	2506376	2509919	674	9	1
11	12	1	0	1	2514952	2515634	2519185	682	9	1
9	11	1	1	2	2524218	2524793	2528335	575	10	2
11	9	1	0	1	2533368	2533923	2537468	555	10	2
9	11	1	1	2	2542501	2542938	2546484	437	10	2
11	9	1	1	2	2551517	2551970	2555517	453	10	2
11	9	1	1	2	2560550	2560956	2564500	406	10	2
9	11	1	1	2	2569533	2570187	2573733	654	10	2
11	9	0	1	1	2578766	2579293	2582833	527	10	2
9	11	0	1	2	2587866	2588522	2592066	656	10	2
9	11	1	1	1	2597099	2597866	2601416	767	10	2
11	9	1	1	2	2606449	2607159	2610699	710	10	2
11	9	1	1	1	2615732	2616527	2620065	795	10	2
9	11	1	1	2	2625098	2625676	2629215	578	10	2
9	11	1	1	1	2634248	2634744	2638281	496	10	2
11	9	0	0	2	2643314	2643820	2647364	506	10	2
11	9	1	1	1	2652397	2652963	2656514	566	10	2
9	11	1	0	2	2661547	2661966	2665513	419	10	2
11	9	0	0	1	2670546	2671225	2674763	679	10	2
9	11	0	1	1	2679796	2680324	2683863	528	10	2
11	9	1	1	1	2688896	2689563	2693112	667	10	2
9	11	1	1	2	2698145	2698728	2702279	583	10	2
11	9	1	1	1	2707312	2707902	2711445	590	10	2
9	11	1	1	2	2716478	2717108	2720645	630	10	2
11	9	1	1	2	2725678	2726444	2729994	766	10	2
11	9	1	1	1	2735028	2735600	2739144	572	10	2
11	9	1	1	1	2744177	2744849	2748394	672	10	2
9	11	1	1	nan	2753427	nan	nan	nan	10	2
9	11	1	1	2	2764493	2764993	2768543	500	10	2
9	11	1	1	2	2773576	2774035	2777576	459	10	2
9	11	1	1	1	2782609	2783057	2786592	448	10	2
11	9	0	0	2	2791626	2792063	2795609	437	10	2
9	11	1	0	1	2800642	2801158	2804708	516	10	2
