# Supplementary material for: Publisher Correction: Learning relative values in the striatum induces violations of normative decision making
Source: Nat Commun. 2019 Jun 27;10:2833. doi: 10.1038/s41467-019-10718-8 (PMC6597713; doi:10.1038/s41467-019-10718-8)
Supplement: Supplementary file 1 — Supplementary Figures [file 41467_2019_10718_MOESM1_ESM.zip › exp2/vp23.dat]

stim_left	stim_right	bait_left	bait_right	choice	stim_onset	resp_onset	outcome_onset	RT	trl_type	block
3	4	1	1	1	9020	9766	13303	746	2	1
1	2	1	1	1	18353	19767	23303	1414	1	1
1	2	0	1	1	28336	29811	33352	1475	1	1
1	2	1	1	2	38402	39802	43352	1400	1	1
2	1	0	1	nan	48385	nan	nan	nan	1	1
2	1	0	1	2	59451	60798	64335	1347	1	1
3	4	0	1	2	69368	70684	74234	1316	2	1
1	2	0	0	1	79267	80400	83951	1133	1	1
2	1	0	1	1	88984	90008	93550	1024	1	1
4	3	0	1	1	98583	100062	103600	1479	2	1
4	3	0	1	1	108633	109686	113233	1053	2	1
1	2	1	0	1	118266	119478	123016	1212	1	1
4	3	0	1	nan	128049	nan	nan	nan	2	1
4	3	0	1	1	139115	139986	143532	871	2	1
3	4	1	1	1	148565	149456	152998	891	2	1
1	2	1	1	1	158031	159261	162798	1230	1	1
3	4	1	0	1	167831	168893	172431	1062	2	1
1	2	0	0	1	177464	178266	181814	802	1	1
3	4	0	1	1	186847	188261	191797	1414	2	1
2	1	1	0	2	196830	197868	201413	1038	1	1
2	1	0	1	2	206446	207317	210863	871	1	1
2	1	0	1	2	215896	216753	220296	857	1	1
3	4	1	1	1	225329	226462	230012	1133	2	1
2	1	0	1	2	235045	235937	239478	892	1	1
2	1	1	1	2	244512	245285	248828	773	1	1
2	1	0	1	2	253861	254655	258194	794	1	1
3	4	0	0	1	263228	264156	267694	928	2	1
1	2	0	1	1	272727	273993	277544	1266	1	1
4	3	0	1	2	282577	284041	287577	1464	2	1
1	2	0	1	1	292627	293523	297060	896	1	1
3	4	1	0	1	302093	303001	306543	908	2	1
4	3	0	0	2	311576	312665	316209	1089	2	1
3	4	0	1	1	321242	322176	325725	934	2	1
2	1	1	1	2	330759	331757	335308	998	1	1
4	3	0	0	2	340342	341478	345025	1136	2	1
4	3	0	0	2	350058	351002	354541	944	2	1
2	1	1	1	2	359574	360574	364124	1000	1	1
2	1	0	1	2	369157	370107	373657	950	1	1
4	3	1	1	2	378690	379623	383173	933	2	1
1	2	1	1	1	388207	389128	392673	921	1	1
2	1	1	0	2	397706	398506	402056	800	1	1
3	4	0	1	1	407089	407979	411522	890	2	1
3	4	0	0	1	416556	417511	421055	955	2	1
3	4	1	0	1	426089	426830	430372	741	2	1
2	1	1	1	2	435405	436270	439821	865	1	1
4	3	0	0	2	444855	445837	449388	982	2	1
1	2	1	1	nan	454421	nan	nan	nan	1	1
1	2	1	1	1	465487	466290	469837	803	1	1
1	2	1	0	1	474870	475553	479103	683	1	1
3	4	0	0	1	484137	485057	488603	920	2	1
1	2	1	0	1	493636	494371	497919	735	1	1
4	3	0	1	1	502953	504243	507786	1290	2	1
4	3	0	0	2	512819	513952	517502	1133	2	1
3	4	0	1	1	522535	523927	527468	1392	2	1
4	3	0	1	2	532518	533619	537168	1101	2	1
1	2	0	0	1	542201	543193	546734	992	1	1
4	3	0	0	2	551767	552594	556134	827	2	1
3	4	1	0	1	561167	562210	565750	1043	2	1
4	3	0	0	2	570783	571513	575050	730	2	1
1	2	1	0	1	580083	581056	584600	973	1	1
4	3	0	1	2	589633	590453	593999	820	2	1
2	1	0	1	2	599033	600140	603682	1107	1	1
2	1	1	0	2	608715	609765	613315	1050	1	1
1	3	1	1	2	618348	619294	622832	946	3	2
4	2	0	1	1	627865	628964	632515	1099	4	2
4	2	0	1	1	637548	638405	641948	857	4	2
1	3	1	1	2	646981	648393	651931	1412	3	2
4	2	1	1	1	656964	658355	661897	1391	4	2
2	4	0	0	2	666947	668377	671913	1430	4	2
2	4	1	0	2	676963	677925	681463	962	4	2
2	4	0	1	1	686496	687441	690979	945	4	2
3	1	0	0	1	696012	697350	700896	1338	3	2
4	2	0	0	2	705929	706704	710245	775	4	2
4	2	1	0	2	715278	716240	719778	962	4	2
2	4	0	0	1	724811	726093	729645	1282	4	2
1	3	1	0	2	734678	735810	739361	1132	3	2
2	4	1	0	1	744394	745171	748711	777	4	2
1	3	1	1	2	753744	755010	758560	1266	3	2
1	3	1	1	2	763593	764335	767877	742	3	2
1	3	1	1	2	772910	774044	777593	1134	3	2
2	4	0	1	1	782626	783829	787376	1203	4	2
4	2	1	1	1	792409	793798	797342	1389	4	2
1	3	1	1	2	802375	803333	806875	958	3	2
3	1	0	1	1	811908	813153	816692	1245	3	2
2	4	0	0	1	821725	822421	825958	696	4	2
3	1	0	0	1	830991	832370	835908	1379	3	2
3	1	0	1	1	840941	842089	845624	1148	3	2
2	4	0	1	1	850657	851421	854957	764	4	2
1	3	0	0	2	859990	860921	864457	931	3	2
4	2	0	0	1	869490	870622	874173	1132	4	2
2	4	0	0	2	879206	880295	883839	1089	4	2
1	3	1	0	2	888872	889843	893389	971	3	2
4	2	0	0	1	898422	899774	903322	1352	4	2
1	3	0	0	2	908355	909122	912672	767	3	2
1	3	1	1	2	917721	918697	922238	976	3	2
2	4	1	0	2	927271	928042	931588	771	4	2
3	1	0	0	1	936621	937767	941304	1146	3	2
3	1	1	1	1	946337	947233	950770	896	3	2
3	1	0	0	1	955803	956635	960187	832	3	2
3	1	0	1	1	965220	966070	969620	850	3	2
2	4	1	1	2	974653	976012	979552	1359	4	2
3	1	1	1	1	984586	985669	989219	1083	3	2
1	3	0	0	2	994252	995477	999018	1225	3	2
2	4	0	0	2	1004052	1004774	1008318	722	4	2
3	1	1	1	1	1013351	1014327	1017868	976	3	2
2	4	0	0	2	1022901	1023622	1027167	721	4	2
1	3	1	1	2	1032201	1033225	1036767	1024	3	2
1	3	0	0	2	1041800	1042616	1046167	816	3	2
4	2	1	1	1	1051200	1052205	1055750	1005	4	2
2	4	1	0	2	1060783	1061615	1065166	832	4	2
3	1	0	0	1	1070199	1071111	1074649	912	3	2
4	2	0	0	1	1079682	1080718	1084266	1036	4	2
1	3	1	1	2	1089315	1090213	1093765	898	3	2
3	1	1	1	1	1098798	1099707	1103248	909	3	2
4	2	0	0	1	1108281	1109080	1112631	799	4	2
3	1	1	1	1	1117664	1118798	1122348	1134	3	2
3	1	0	1	1	1127381	1128175	1131714	794	3	2
4	2	1	1	1	1136747	1137565	1141114	818	4	2
4	2	0	1	1	1146147	1146858	1150397	711	4	2
4	2	0	1	1	1155430	1156362	1159913	932	4	2
2	4	1	0	2	1164946	1165726	1169263	780	4	2
4	2	0	1	2	1174296	1175323	1178862	1027	4	2
3	1	1	1	1	1183895	1185267	1188812	1372	3	2
7	8	0	1	1	1198895	1199763	1203311	868	6	1
6	5	1	1	1	1208344	1209608	1213144	1264	5	1
6	5	1	1	1	1218177	1219638	1223177	1461	5	1
6	5	0	0	1	1228210	1229306	1232844	1096	5	1
5	6	1	1	1	1237877	1239075	1242627	1198	5	1
5	6	1	1	1	1247660	1248411	1251960	751	5	1
8	7	1	1	1	1257009	1258163	1261709	1154	6	1
8	7	1	1	1	1266742	1267553	1271092	811	6	1
7	8	1	0	2	1276125	1277462	1281009	1337	6	1
5	6	0	0	1	1286042	1287142	1290692	1100	5	1
6	5	1	1	2	1295725	1296891	1300441	1166	5	1
8	7	0	1	1	1305474	1306426	1309974	952	6	1
8	7	0	1	1	1315007	1316250	1319791	1243	6	1
6	5	0	1	2	1324824	1325800	1329340	976	5	1
8	7	0	0	2	1334373	1335113	1338657	740	6	1
5	6	0	1	1	1343690	1344595	1348140	905	5	1
5	6	0	0	1	1353173	1353886	1357423	713	5	1
6	5	0	1	2	1362456	1363389	1366939	933	5	1
8	7	0	1	2	1371972	1373069	1376605	1097	6	1
7	8	0	0	1	1381638	1382496	1386038	858	6	1
5	6	1	0	1	1391071	1391996	1395538	925	5	1
7	8	1	1	1	1400571	1401238	1404788	667	6	1
5	6	0	0	1	1409837	1410997	1414537	1160	5	1
8	7	1	0	2	1419570	1420411	1423954	841	6	1
5	6	1	0	1	1428987	1429999	1433537	1012	5	1
5	6	1	1	1	1438570	1439843	1443386	1273	5	1
7	8	1	0	1	1448419	1449715	1453253	1296	6	1
6	5	1	1	2	1458286	1459085	1462636	799	5	1
8	7	0	0	2	1467669	1468679	1472219	1010	6	1
7	8	1	0	1	1477252	1478329	1481868	1077	6	1
7	8	0	0	1	1486901	1487658	1491201	757	6	1
8	7	0	1	2	1496234	1497080	1500618	846	6	1
8	7	0	1	2	1505651	1506430	1509967	779	6	1
8	7	0	1	2	1515000	1515726	1519267	726	6	1
7	8	1	0	1	1524300	1525085	1528633	785	6	1
6	5	1	0	2	1533666	1534425	1537966	759	5	1
8	7	0	1	2	1542999	1543750	1547299	751	6	1
8	7	0	1	2	1552332	1552911	1556449	579	6	1
7	8	1	0	1	1561482	1562170	1565715	688	6	1
6	5	0	1	2	1570748	1571490	1575032	742	5	1
5	6	0	0	1	1580065	1580979	1584515	914	5	1
7	8	1	0	1	1589548	1590257	1593798	709	6	1
7	8	1	0	1	1598831	1599433	1602981	602	6	1
6	5	0	1	2	1608014	1608685	1612230	671	5	1
6	5	0	1	2	1617263	1618057	1621597	794	5	1
5	6	1	0	1	1626630	1627586	1631130	956	5	1
6	5	1	1	2	1636163	1637122	1640663	959	5	1
7	8	1	0	1	1645696	1646314	1649862	618	6	1
6	5	1	1	2	1654895	1655638	1659179	743	5	1
7	8	0	0	1	1664212	1664917	1668462	705	6	1
6	5	0	1	2	1673495	1674208	1677745	713	5	1
6	5	1	1	2	1682778	1683551	1687094	773	5	1
5	6	1	1	1	1692128	1693178	1696727	1050	5	1
8	7	0	0	2	1701761	1702649	1706194	888	6	1
7	8	1	0	1	1711227	1711960	1715510	733	6	1
5	6	0	0	1	1720543	1721566	1725110	1023	5	1
5	6	1	1	1	1730143	1731141	1734693	998	5	1
8	7	0	1	2	1739726	1740385	1743926	659	6	1
5	6	0	1	1	1748959	1749815	1753359	856	5	1
7	8	0	1	1	1758392	1759281	1762825	889	6	1
7	5	1	1	2	1767858	1769064	1772608	1206	7	2
5	7	1	1	2	1777641	1778721	1782258	1080	7	2
5	7	1	0	2	1787291	1788013	1791557	722	7	2
5	7	1	1	2	1796591	1797375	1800924	784	7	2
7	5	1	1	1	1805957	1806948	1810490	991	7	2
7	5	1	1	1	1815523	1816067	1819606	544	7	2
5	7	1	0	2	1824640	1825467	1829006	827	7	2
5	7	0	0	2	1834039	1834662	1838206	623	7	2
7	5	1	1	1	1843239	1843997	1847539	758	7	2
5	7	1	0	2	1852572	1853205	1856755	633	7	2
5	7	0	1	1	1861788	1862298	1865838	510	7	2
7	5	1	0	2	1870888	1871935	1875471	1047	7	2
7	5	1	1	2	1880504	1881192	1884737	688	7	2
7	5	1	1	2	1889771	1890476	1894020	705	7	2
5	7	1	0	1	1899070	1899944	1903487	874	7	2
7	5	1	1	2	1908520	1909199	1912736	679	7	2
5	7	0	1	1	1917770	1918516	1922053	746	7	2
7	5	1	1	2	1927086	1928111	1931652	1025	7	2
7	5	1	1	2	1936686	1937262	1940802	576	7	2
5	7	1	1	1	1945835	1946561	1950102	726	7	2
7	5	0	0	2	1955135	1955661	1959201	526	7	2
7	5	1	1	2	1964251	1965277	1968818	1026	7	2
5	7	0	1	1	1973851	1974942	1978484	1091	7	2
7	5	0	1	2	1983517	1984300	1987850	783	7	2
5	7	0	1	1	1992884	1993630	1997167	746	7	2
5	7	0	0	1	2002200	2002749	2006300	549	7	2
5	7	1	1	1	2011350	2012245	2015783	895	7	2
7	5	1	1	2	2020816	2021401	2024949	585	7	2
5	7	0	1	1	2029982	2030563	2034099	581	7	2
7	5	0	1	2	2039132	2039963	2043499	831	7	2
11	12	1	0	1	2053582	2054626	2058165	1044	9	1
11	12	1	0	1	2063198	2064109	2067648	911	9	1
10	9	1	0	2	2072681	2073848	2077397	1167	8	1
12	11	1	1	2	2082431	2083683	2087230	1252	9	1
9	10	0	1	nan	2092264	nan	nan	nan	8	1
9	10	0	1	1	2103330	2104279	2107830	949	8	1
10	9	1	1	1	2112863	2113673	2117213	810	8	1
9	10	1	1	2	2122246	2123071	2126612	825	8	1
10	9	1	1	1	2131645	2132577	2136129	932	8	1
10	9	0	0	1	2141162	2141800	2145345	638	8	1
10	9	1	1	1	2150378	2151061	2154611	683	8	1
9	10	1	1	2	2159661	2160273	2163811	612	8	1
11	12	0	0	1	2168844	2169966	2173511	1122	9	1
9	10	1	0	2	2178544	2179149	2182694	605	8	1
11	12	0	1	1	2187727	2188633	2192177	906	9	1
10	9	1	0	1	2197210	2197994	2201543	784	8	1
10	9	0	1	1	2206576	2207113	2210659	537	8	1
9	10	1	0	2	2215693	2216344	2219892	651	8	1
11	12	1	1	1	2224926	2225893	2229442	967	9	1
11	12	1	0	1	2234475	2235261	2238808	786	9	1
10	9	1	1	1	2243842	2245047	2248591	1205	8	1
12	11	0	1	2	2253625	2254656	2258208	1031	9	1
12	11	0	1	2	2263241	2264185	2267724	944	9	1
11	12	1	0	1	2272757	2273786	2277324	1029	9	1
9	10	1	1	2	2282357	2283231	2286773	874	8	1
12	11	0	1	2	2291807	2293283	2296823	1476	9	1
10	9	0	1	1	2301873	2302561	2306106	688	8	1
9	10	1	0	2	2311139	2311830	2315372	691	8	1
11	12	1	0	1	2320406	2321578	2325122	1172	9	1
12	11	1	0	2	2330155	2331206	2334755	1051	9	1
10	9	0	1	2	2339788	2340361	2343905	573	8	1
10	9	1	1	2	2348938	2349760	2353304	822	8	1
9	10	1	1	1	2358338	2359511	2363054	1173	8	1
12	11	0	1	2	2368087	2369010	2372554	923	9	1
9	10	0	0	1	2377587	2378531	2382070	944	8	1
11	12	1	1	1	2387103	2387876	2391420	773	9	1
12	11	1	0	2	2396453	2397316	2400853	863	9	1
12	11	0	1	2	2405886	2406586	2410136	700	9	1
12	11	0	1	2	2415169	2415988	2419535	819	9	1
11	12	1	1	1	2424569	2425760	2429302	1191	9	1
11	12	1	0	1	2434335	2435120	2438668	785	9	1
9	10	1	0	1	2443701	2444675	2448218	974	8	1
9	10	1	0	1	2453251	2454005	2457551	754	8	1
9	10	1	1	1	2462584	2463133	2466684	549	8	1
11	12	0	0	1	2471717	2472588	2476133	871	9	1
12	11	1	1	2	2481167	2482213	2485750	1046	9	1
9	10	1	0	1	2490783	2491711	2495249	928	8	1
10	9	0	1	2	2500283	2500892	2504432	609	8	1
12	11	0	1	2	2509466	2510191	2513732	725	9	1
10	9	1	1	2	2518765	2519466	2523015	701	8	1
11	12	1	0	1	2528048	2528989	2532531	941	9	1
12	11	1	0	2	2537565	2538446	2541998	881	9	1
9	10	1	1	1	2547031	2548458	2551997	1427	8	1
11	12	1	0	1	2557031	2557807	2561347	776	9	1
12	11	0	1	2	2566380	2567088	2570630	708	9	1
12	11	0	1	2	2575663	2576517	2580063	854	9	1
9	10	0	1	1	2585096	2585765	2589313	669	8	1
10	9	1	1	2	2594346	2595020	2598562	674	8	1
10	9	1	1	2	2603596	2604416	2607962	820	8	1
12	11	0	1	2	2612995	2613714	2617262	719	9	1
11	12	1	0	1	2622295	2623004	2626545	709	9	1
9	11	1	1	2	2631578	2632323	2635861	745	10	2
11	9	1	0	1	2640894	2642050	2645594	1156	10	2
9	11	1	1	1	2650627	2651593	2655144	966	10	2
11	9	1	1	2	2660177	2661018	2664560	841	10	2
11	9	1	1	1	2669593	2670215	2673760	622	10	2
9	11	1	1	1	2678793	2679893	2683443	1100	10	2
11	9	0	1	2	2688476	2689279	2692826	803	10	2
9	11	0	1	2	2697859	2698772	2702309	913	10	2
9	11	1	1	1	2707342	2708023	2711558	681	10	2
11	9	1	1	1	2716592	2717320	2720858	728	10	2
11	9	1	1	2	2725891	2726594	2730141	703	10	2
9	11	1	1	2	2735174	2735897	2739441	723	10	2
9	11	1	1	1	2744474	2745198	2748740	724	10	2
11	9	0	0	1	2753774	2754578	2758123	804	10	2
11	9	1	1	2	2763173	2764019	2767556	846	10	2
9	11	1	0	2	2772590	2773747	2777289	1157	10	2
11	9	0	0	2	2782323	2782993	2786539	670	10	2
9	11	0	1	2	2791572	2792471	2796022	899	10	2
11	9	1	1	2	2801055	2802083	2805622	1028	10	2
9	11	1	1	1	2810655	2811497	2815038	842	10	2
11	9	1	1	2	2820071	2820924	2824471	853	10	2
9	11	1	1	2	2829504	2830625	2834171	1121	10	2
11	9	1	1	2	2839204	2840216	2843754	1012	10	2
11	9	1	1	1	2848787	2849698	2853237	911	10	2
11	9	1	1	2	2858270	2859325	2862870	1055	10	2
9	11	1	1	2	2867903	2868745	2872286	842	10	2
9	11	1	1	1	2877319	2877970	2881519	651	10	2
9	11	1	1	2	2886552	2887327	2890869	775	10	2
11	9	0	0	1	2895902	2896502	2900052	600	10	2
9	11	1	0	2	2905085	2905666	2909218	581	10	2
