# Supplementary material for: Publisher Correction: Learning relative values in the striatum induces violations of normative decision making
Source: Nat Commun. 2019 Jun 27;10:2833. doi: 10.1038/s41467-019-10718-8 (PMC6597713; doi:10.1038/s41467-019-10718-8)
Supplement: Supplementary file 1 — Supplementary Figures [file 41467_2019_10718_MOESM1_ESM.zip › exp2/vp25.dat]

stim_left	stim_right	bait_left	bait_right	choice	stim_onset	resp_onset	outcome_onset	RT	trl_type	block
3	4	1	1	2	9024	10022	13574	998	2	1
1	2	1	1	1	18607	20096	23640	1489	1	1
1	2	0	1	nan	28673	nan	nan	nan	1	1
1	2	0	1	2	39740	40441	43990	701	1	1
1	2	1	1	nan	49023	nan	nan	nan	1	1
1	2	1	1	2	60089	60798	64339	709	1	1
2	1	0	1	2	69372	70299	73839	927	1	1
3	4	0	1	2	78872	80312	83855	1440	2	1
1	2	0	0	nan	88888	nan	nan	nan	1	1
1	2	0	0	2	99955	100633	104171	678	1	1
2	1	0	1	1	109221	110262	113804	1041	1	1
4	3	0	1	1	118837	120047	123587	1210	2	1
4	3	0	1	2	128621	129841	133387	1220	2	1
1	2	1	0	1	138420	139738	143287	1318	1	1
4	3	0	1	2	148320	149344	152886	1024	2	1
3	4	1	1	1	157920	159090	162636	1170	2	1
1	2	1	1	1	167669	168807	172353	1138	1	1
3	4	1	0	1	177386	178416	181952	1030	2	1
1	2	0	0	1	186985	188213	191752	1228	1	1
3	4	0	1	1	196785	197764	201302	979	2	1
2	1	1	0	2	206335	207330	210868	995	1	1
2	1	0	1	nan	215901	nan	nan	nan	1	1
2	1	0	1	1	226984	227438	230984	454	1	1
2	1	0	1	2	236017	237063	240601	1046	1	1
3	4	1	1	1	245634	246716	250267	1082	2	1
2	1	0	1	nan	255300	nan	nan	nan	1	1
2	1	0	1	2	266367	266841	270383	474	1	1
2	1	1	1	2	275416	276294	279833	878	1	1
2	1	0	1	2	284866	285803	289349	937	1	1
3	4	0	0	1	294382	295405	298949	1023	2	1
1	2	0	1	1	303982	305182	308732	1200	1	1
4	3	0	1	2	313765	314796	318332	1031	2	1
1	2	0	1	2	323365	324722	328265	1357	1	1
3	4	1	0	1	333298	334321	337864	1023	2	1
4	3	0	0	2	342914	343729	347281	815	2	1
3	4	0	1	1	352331	353169	356714	838	2	1
2	1	1	1	nan	361747	nan	nan	nan	1	1
2	1	1	1	2	372813	373208	376747	395	1	1
4	3	0	0	2	381780	382861	386396	1081	2	1
4	3	0	0	2	391430	392296	395846	866	2	1
2	1	1	1	nan	400879	nan	nan	nan	1	1
2	1	1	1	1	411946	412806	416346	860	1	1
2	1	0	1	1	421379	422467	426012	1088	1	1
4	3	1	1	2	431045	432009	435545	964	2	1
1	2	1	1	2	440578	441911	445461	1333	1	1
2	1	1	0	nan	450495	nan	nan	nan	1	1
2	1	1	0	1	461561	461916	465461	355	1	1
3	4	0	1	nan	470494	nan	nan	nan	2	1
3	4	0	1	2	481560	481899	485444	339	2	1
3	4	0	0	2	490477	491168	494710	691	2	1
3	4	1	0	2	499743	500522	504060	779	2	1
2	1	1	1	1	509093	510568	514109	1475	1	1
4	3	0	0	2	519143	519776	523326	633	2	1
1	2	1	1	nan	528359	nan	nan	nan	1	1
1	2	1	1	2	539425	539870	543409	445	1	1
1	2	1	0	2	548442	549327	552875	885	1	1
3	4	0	0	nan	557908	nan	nan	nan	2	1
3	4	0	0	1	568974	569436	572974	462	2	1
1	2	1	0	2	578008	579303	582841	1295	1	1
4	3	0	1	1	587874	589020	592557	1146	2	1
4	3	0	0	2	597590	598931	602473	1341	2	1
3	4	0	1	1	607507	607949	611490	442	2	1
4	3	0	1	1	616523	617219	620756	696	2	1
1	2	0	0	2	625789	626970	630506	1181	1	1
4	3	0	0	1	635539	636412	639956	873	2	1
3	4	1	0	2	644989	645809	649355	820	2	1
4	3	0	0	2	654389	655053	658589	664	2	1
1	2	1	0	2	663622	664568	668105	946	1	1
4	3	0	1	1	673138	674056	677605	918	2	1
2	1	0	1	2	682638	683861	687404	1223	1	1
2	1	1	0	1	692438	693775	697321	1337	1	1
1	3	1	1	2	702354	703147	706687	793	3	2
4	2	0	1	2	711720	712531	716070	811	4	2
4	2	0	1	2	721103	722337	725887	1234	4	2
1	3	1	1	1	730920	731853	735403	933	3	2
4	2	1	1	2	740436	741852	745403	1416	4	2
2	4	0	0	1	750436	751662	755202	1226	4	2
2	4	1	0	2	760236	761108	764652	872	4	2
2	4	0	1	1	769685	770753	774302	1068	4	2
3	1	0	0	1	779335	780577	784118	1242	3	2
4	2	0	0	2	789151	790092	793635	941	4	2
4	2	1	0	2	798668	799752	803301	1084	4	2
2	4	0	0	1	808334	809205	812751	871	4	2
1	3	1	0	2	817784	818646	822184	862	3	2
2	4	1	0	1	827217	828560	832100	1343	4	2
1	3	1	1	2	837133	838165	841717	1032	3	2
1	3	1	1	1	846750	848041	851583	1291	3	2
1	3	1	1	2	856616	857519	861066	903	3	2
2	4	0	1	2	866099	867523	871066	1424	4	2
4	2	1	1	1	876116	877402	880949	1286	4	2
1	3	1	1	2	885982	887154	890698	1172	3	2
3	1	0	1	2	895732	897083	900632	1351	3	2
2	4	0	0	2	905665	906540	910081	875	4	2
3	1	0	0	1	915114	916324	919864	1210	3	2
3	1	0	1	1	924897	926278	929814	1381	3	2
2	4	0	1	2	934847	935615	939164	768	4	2
1	3	0	0	2	944197	945175	948713	978	3	2
4	2	0	0	2	953747	954603	958147	856	4	2
2	4	0	0	1	963180	964335	967880	1155	4	2
1	3	1	0	2	972913	973640	977179	727	3	2
4	2	0	0	1	982213	983398	986946	1185	4	2
1	3	0	0	1	991979	992892	996429	913	3	2
1	3	1	1	1	1001462	1002528	1006078	1066	3	2
2	4	1	0	2	1011112	1012346	1015895	1234	4	2
3	1	0	0	nan	1020928	nan	nan	nan	3	2
3	1	0	0	1	1031994	1032584	1036128	590	3	2
3	1	1	1	2	1041161	1042422	1045961	1261	3	2
3	1	0	0	2	1050994	1052267	1055810	1273	3	2
3	1	0	1	2	1060844	1061940	1065477	1096	3	2
2	4	1	1	1	1070510	1071679	1075226	1169	4	2
3	1	1	1	1	1080260	1081282	1084826	1022	3	2
1	3	0	0	1	1089859	1090828	1094376	969	3	2
2	4	0	0	1	1099409	1100456	1103992	1047	4	2
3	1	1	1	1	1109026	1110390	1113942	1364	3	2
2	4	0	0	1	1118975	1120323	1123858	1348	4	2
1	3	1	1	1	1128892	1129997	1133541	1105	3	2
1	3	0	0	1	1138575	1139808	1143358	1233	3	2
4	2	1	1	2	1148391	1149449	1152991	1058	4	2
2	4	1	0	1	1158024	1159320	1162857	1296	4	2
3	1	0	0	1	1167890	1168840	1172390	950	3	2
4	2	0	0	2	1177424	1178628	1182173	1204	4	2
1	3	1	1	2	1187207	1188484	1192023	1277	3	2
3	1	1	1	1	1197073	1197741	1201289	668	3	2
4	2	0	0	1	1206323	1206938	1210489	615	4	2
3	1	1	1	2	1215522	1216649	1220189	1127	3	2
3	1	0	1	1	1225222	1226417	1229955	1195	3	2
4	2	1	1	2	1234989	1235880	1239422	891	4	2
4	2	0	1	nan	1244455	nan	nan	nan	4	2
4	2	0	1	2	1255521	1256360	1259904	839	4	2
4	2	0	1	2	1264938	1265989	1269538	1051	4	2
2	4	1	0	1	1274571	1275398	1278937	827	4	2
4	2	0	1	2	1283970	1284860	1288404	890	4	2
3	1	1	1	nan	1293437	nan	nan	nan	3	2
3	1	1	1	1	1304503	1305235	1308786	732	3	2
7	8	0	1	2	1318869	1320363	1323903	1494	6	1
6	5	1	1	nan	1328936	nan	nan	nan	5	1
6	5	1	1	1	1340002	1340503	1344052	501	5	1
6	5	1	1	1	1349085	1350456	1354002	1371	5	1
6	5	0	0	1	1359035	1359902	1363451	867	5	1
5	6	1	1	nan	1368485	nan	nan	nan	5	1
5	6	1	1	1	1379551	1379928	1383468	377	5	1
5	6	1	1	1	1388501	1389364	1392901	863	5	1
8	7	1	1	1	1397934	1399171	1402717	1237	6	1
8	7	1	1	1	1407750	1408689	1412233	939	6	1
7	8	1	0	2	1417283	1418307	1421850	1024	6	1
5	6	0	0	nan	1426883	nan	nan	nan	5	1
5	6	0	0	1	1437949	1439068	1442616	1119	5	1
6	5	1	1	1	1447666	1449082	1452632	1416	5	1
8	7	0	1	1	1457665	1458669	1462215	1004	6	1
8	7	0	1	2	1467248	1468198	1471748	950	6	1
6	5	0	1	nan	1476782	nan	nan	nan	5	1
6	5	0	1	1	1487848	1488388	1491931	540	5	1
8	7	0	0	1	1496964	1498246	1501797	1282	6	1
5	6	0	1	1	1506831	1507971	1511514	1140	5	1
5	6	0	0	1	1516547	1517423	1520964	876	5	1
6	5	0	1	2	1525997	1527023	1530563	1026	5	1
8	7	0	1	1	1535596	1536627	1540163	1031	6	1
7	8	0	0	1	1545196	1546053	1549596	857	6	1
5	6	1	0	1	1554629	1555398	1558946	769	5	1
7	8	1	1	1	1563979	1565129	1568679	1150	6	1
5	6	0	0	1	1573712	1574613	1578162	901	5	1
8	7	1	0	1	1583195	1584151	1587695	956	6	1
5	6	1	0	1	1592728	1594035	1597578	1307	5	1
5	6	1	1	1	1602611	1603499	1607044	888	5	1
7	8	1	0	1	1612078	1613117	1616661	1039	6	1
6	5	1	1	2	1621694	1622680	1626227	986	5	1
8	7	0	0	1	1631260	1632387	1635927	1127	6	1
7	8	1	0	2	1640960	1642391	1645943	1431	6	1
7	8	0	0	1	1650976	1652336	1655876	1360	6	1
8	7	0	1	1	1660910	1661868	1665409	958	6	1
8	7	0	1	2	1670443	1671797	1675342	1354	6	1
8	7	0	1	nan	1680376	nan	nan	nan	6	1
8	7	0	1	2	1691442	1691936	1695475	494	6	1
7	8	1	0	1	1700508	1701789	1705325	1281	6	1
6	5	1	0	nan	1710358	nan	nan	nan	5	1
6	5	1	0	1	1721424	1722288	1725824	864	5	1
8	7	0	1	2	1730857	1732345	1735891	1488	6	1
8	7	0	1	2	1740941	1741968	1745507	1027	6	1
7	8	1	0	1	1750540	1751593	1755140	1053	6	1
6	5	0	1	1	1760173	1761538	1765073	1365	5	1
5	6	0	0	1	1770106	1771177	1774723	1071	5	1
7	8	1	0	nan	1779756	nan	nan	nan	6	1
7	8	1	0	1	1790822	1791274	1794822	452	6	1
7	8	1	0	1	1799855	1800768	1804305	913	6	1
6	5	0	1	2	1809339	1810311	1813855	972	5	1
6	5	0	1	2	1818888	1820225	1823771	1337	5	1
5	6	1	0	1	1828805	1829743	1833288	938	5	1
6	5	1	1	2	1838321	1839195	1842738	874	5	1
7	8	1	0	1	1847787	1849070	1852621	1283	6	1
6	5	1	1	2	1857654	1858684	1862220	1030	5	1
7	8	0	0	1	1867254	1868747	1872287	1493	6	1
6	5	0	1	2	1877320	1878570	1882120	1250	5	1
6	5	1	1	2	1887153	1888524	1892069	1371	5	1
5	6	1	1	1	1897103	1898504	1902053	1401	5	1
8	7	0	0	2	1907086	1907867	1911402	781	6	1
7	8	1	0	1	1916435	1917491	1921035	1056	6	1
5	6	0	0	1	1926069	1927086	1930635	1017	5	1
5	6	1	1	1	1935668	1936345	1939885	677	5	1
8	7	0	1	2	1944918	1945712	1949251	794	6	1
5	6	0	1	1	1954284	1955519	1959068	1235	5	1
7	8	0	1	1	1964101	1964874	1968417	773	6	1
7	5	1	1	2	1973450	1974751	1978300	1301	7	2
5	7	1	1	nan	1983334	nan	nan	nan	7	2
5	7	1	1	1	1994400	1994996	1998533	596	7	2
5	7	1	0	1	2003566	2004454	2007999	888	7	2
5	7	1	1	1	2013033	2013658	2017199	625	7	2
7	5	1	1	2	2022232	2023310	2026849	1078	7	2
7	5	1	1	2	2031882	2032704	2036249	822	7	2
5	7	1	0	1	2041282	2042012	2045548	730	7	2
5	7	0	0	1	2050582	2051330	2054881	748	7	2
7	5	1	1	1	2059931	2061267	2064814	1336	7	2
5	7	1	0	2	2069848	2070883	2074431	1035	7	2
5	7	0	1	1	2079464	2080347	2083897	883	7	2
7	5	1	0	1	2088930	2090196	2093747	1266	7	2
7	5	1	1	1	2098780	2099486	2103030	706	7	2
7	5	1	1	1	2108063	2108961	2112496	898	7	2
5	7	1	0	1	2117530	2118283	2121830	753	7	2
7	5	1	1	1	2126863	2128063	2131613	1200	7	2
5	7	0	1	1	2136646	2137529	2141079	883	7	2
7	5	1	1	2	2146112	2146890	2150429	778	7	2
7	5	1	1	2	2155462	2156634	2160178	1172	7	2
5	7	1	1	1	2165212	2166332	2169878	1120	7	2
7	5	0	0	1	2174911	2175768	2179311	857	7	2
7	5	1	1	1	2184344	2184928	2188478	584	7	2
5	7	0	1	2	2193511	2194219	2197761	708	7	2
7	5	0	1	1	2202794	2203474	2207010	680	7	2
5	7	0	1	1	2212044	2213092	2216643	1048	7	2
5	7	0	0	1	2221693	2222534	2226076	841	7	2
5	7	1	1	2	2231110	2232104	2235643	994	7	2
7	5	1	1	1	2240676	2241424	2244976	748	7	2
5	7	0	1	2	2250009	2251360	2254909	1351	7	2
7	5	0	1	1	2259942	2260653	2264192	711	7	2
11	12	1	0	1	2274275	2275589	2279125	1314	9	1
11	12	1	0	1	2284158	2285171	2288708	1013	9	1
10	9	1	0	2	2293741	2295143	2298691	1402	8	1
12	11	1	1	2	2303724	2304850	2308391	1126	9	1
9	10	0	1	2	2313424	2314300	2317840	876	8	1
10	9	1	1	1	2322874	2324152	2327690	1278	8	1
9	10	1	1	2	2332723	2333552	2337090	829	8	1
10	9	1	1	2	2342123	2342877	2346423	754	8	1
10	9	0	0	1	2351456	2352085	2355623	629	8	1
10	9	1	1	2	2360656	2361258	2364806	602	8	1
9	10	1	1	1	2369839	2370821	2374372	982	8	1
11	12	0	0	1	2379405	2380333	2383872	928	9	1
9	10	1	0	1	2388905	2390055	2393605	1150	8	1
11	12	0	1	1	2398638	2399765	2403305	1127	9	1
10	9	1	0	nan	2408338	nan	nan	nan	8	1
10	9	1	0	1	2419404	2420131	2423671	727	8	1
10	9	0	1	1	2428704	2429506	2433054	802	8	1
9	10	1	0	nan	2438087	nan	nan	nan	8	1
9	10	1	0	2	2449170	2449571	2453120	401	8	1
11	12	1	1	1	2458153	2459004	2462553	851	9	1
11	12	1	0	1	2467586	2468493	2472036	907	9	1
10	9	1	1	2	2477086	2478361	2481902	1275	8	1
12	11	0	1	1	2486936	2487690	2491235	754	9	1
12	11	0	1	2	2496269	2497268	2500819	999	9	1
11	12	1	0	1	2505852	2506558	2510102	706	9	1
9	10	1	1	2	2515135	2516257	2519801	1122	8	1
12	11	0	1	2	2524834	2525621	2529168	787	9	1
10	9	0	1	1	2534201	2535387	2538934	1186	8	1
9	10	1	0	2	2543967	2544651	2548200	684	8	1
11	12	1	0	1	2553234	2554135	2557684	901	9	1
12	11	1	0	2	2562717	2563765	2567317	1048	9	1
10	9	0	1	1	2572350	2573671	2577216	1321	8	1
10	9	1	1	2	2582249	2583193	2586733	944	8	1
9	10	1	1	1	2591766	2592720	2596266	954	8	1
12	11	0	1	2	2601299	2602395	2605932	1096	9	1
9	10	0	0	1	2610965	2611798	2615349	833	8	1
11	12	1	1	2	2620382	2621109	2624648	727	9	1
12	11	1	0	2	2629681	2630727	2634265	1046	9	1
12	11	0	1	2	2639298	2640087	2643631	789	9	1
12	11	0	1	2	2648664	2649810	2653347	1146	9	1
11	12	1	1	1	2658381	2659037	2662581	656	9	1
11	12	1	0	1	2667614	2668677	2672214	1063	9	1
9	10	1	0	1	2677247	2678091	2681630	844	8	1
9	10	1	0	1	2686663	2687795	2691346	1132	8	1
9	10	1	1	1	2696380	2697450	2700996	1070	8	1
11	12	0	0	1	2706029	2706999	2710546	970	9	1
12	11	1	1	2	2715579	2716415	2719962	836	9	1
9	10	1	0	1	2724995	2726192	2729729	1197	8	1
10	9	0	1	1	2734762	2735554	2739095	792	8	1
12	11	0	1	2	2744128	2744975	2748511	847	9	1
10	9	1	1	2	2753544	2754745	2758294	1201	8	1
11	12	1	0	1	2763328	2764383	2767927	1055	9	1
12	11	1	0	2	2772961	2773767	2777310	806	9	1
9	10	1	1	1	2782344	2783469	2787010	1125	8	1
11	12	1	0	1	2792043	2793185	2796727	1142	9	1
12	11	0	1	2	2801760	2802764	2806310	1004	9	1
12	11	0	1	2	2811343	2812229	2815776	886	9	1
9	10	0	1	1	2820809	2821526	2825076	717	8	1
10	9	1	1	1	2830109	2830800	2834342	691	8	1
10	9	1	1	1	2839375	2840141	2843692	766	8	1
12	11	0	1	2	2848725	2849923	2853475	1198	9	1
11	12	1	0	1	2858508	2859461	2863008	953	9	1
9	11	1	1	2	2868041	2868987	2872524	946	10	2
11	9	1	0	2	2877558	2878600	2882141	1042	10	2
9	11	1	1	2	2887174	2888267	2891807	1093	10	2
11	9	1	1	2	2896840	2897620	2901157	780	10	2
11	9	1	1	2	2906190	2907320	2910857	1130	10	2
9	11	1	1	2	2915890	2916939	2920490	1049	10	2
11	9	0	1	2	2925523	2926355	2929906	832	10	2
9	11	0	1	nan	2934939	nan	nan	nan	10	2
9	11	0	1	2	2946022	2946933	2950472	911	10	2
9	11	1	1	2	2955505	2956630	2960172	1125	10	2
11	9	1	1	2	2965205	2965967	2969505	762	10	2
11	9	1	1	1	2974538	2975616	2979155	1078	10	2
9	11	1	1	2	2984188	2985092	2988638	904	10	2
9	11	1	1	2	2993671	2994326	2997871	655	10	2
11	9	0	0	1	3002904	3003444	3006987	540	10	2
11	9	1	1	2	3012020	3013132	3016670	1112	10	2
9	11	1	0	1	3021703	3022467	3026003	764	10	2
11	9	0	0	2	3031036	3032052	3035603	1016	10	2
9	11	0	1	1	3040636	3041622	3045169	986	10	2
11	9	1	1	2	3050203	3051197	3054736	994	10	2
9	11	1	1	1	3059769	3060746	3064285	977	10	2
11	9	1	1	1	3069317	3070505	3074052	1188	10	2
9	11	1	1	1	3079085	3079989	3083535	904	10	2
11	9	1	1	1	3088568	3089648	3093185	1080	10	2
11	9	1	1	1	3098218	3099326	3102868	1108	10	2
11	9	1	1	2	3107901	3109160	3112701	1259	10	2
9	11	1	1	1	3117734	3118452	3122000	718	10	2
9	11	1	1	2	3127034	3127739	3131284	705	10	2
9	11	1	1	2	3136317	3137478	3141017	1161	10	2
11	9	0	0	2	3146050	3146799	3150350	749	10	2
9	11	1	0	1	3155383	3156290	3159833	907	10	2
