# Supplementary material for: Publisher Correction: Learning relative values in the striatum induces violations of normative decision making
Source: Nat Commun. 2019 Jun 27;10:2833. doi: 10.1038/s41467-019-10718-8 (PMC6597713; doi:10.1038/s41467-019-10718-8)
Supplement: Supplementary file 1 — Supplementary Figures [file 41467_2019_10718_MOESM1_ESM.zip › exp2/vp26.dat]

stim_left	stim_right	bait_left	bait_right	choice	stim_onset	resp_onset	outcome_onset	RT	trl_type	block
3	4	1	1	nan	9018	nan	nan	nan	2	1
3	4	1	1	2	20101	20754	24301	653	2	1
1	2	1	1	1	29334	30721	34267	1387	1	1
1	2	0	1	1	39300	40337	43883	1037	1	1
1	2	1	1	1	48916	49605	53150	689	1	1
2	1	0	1	1	58183	59342	62883	1159	1	1
3	4	0	1	1	67916	68848	72399	932	2	1
1	2	0	0	2	77432	78670	82216	1238	1	1
2	1	0	1	1	87249	88144	91682	895	1	1
4	3	0	1	1	96715	97713	101265	998	2	1
4	3	0	1	1	106298	107198	110748	900	2	1
1	2	1	0	2	115781	116751	120298	970	1	1
4	3	0	1	2	125331	125979	129514	648	2	1
3	4	1	1	1	134547	135893	139431	1346	2	1
1	2	1	1	nan	144464	nan	nan	nan	1	1
1	2	1	1	1	155547	156555	160097	1008	1	1
3	4	1	0	1	165146	166063	169613	917	2	1
1	2	0	0	1	174646	175850	179396	1204	1	1
3	4	0	1	1	184429	185413	188962	984	2	1
2	1	1	0	2	193996	195006	198545	1010	1	1
2	1	0	1	2	203579	204876	208412	1297	1	1
2	1	0	1	2	213445	214478	218028	1033	1	1
3	4	1	1	1	223061	223983	227528	922	2	1
2	1	0	1	2	232561	233847	237394	1286	1	1
2	1	1	1	2	242428	243542	247077	1114	1	1
2	1	0	1	2	252111	252991	256527	880	1	1
3	4	0	0	1	261560	262595	266144	1035	2	1
1	2	0	1	1	271177	271934	275477	757	1	1
4	3	0	1	2	280510	281411	284960	901	2	1
1	2	0	1	1	289993	290692	294243	699	1	1
3	4	1	0	1	299276	300089	303626	813	2	1
4	3	0	0	2	308659	309737	313275	1078	2	1
3	4	0	1	1	318309	319071	322609	762	2	1
2	1	1	1	2	327642	328745	332292	1103	1	1
4	3	0	0	2	337325	338104	341641	779	2	1
4	3	0	0	2	346675	347315	350858	640	2	1
2	1	1	1	2	355891	356673	360224	782	1	1
2	1	0	1	2	365257	366468	370007	1211	1	1
4	3	1	1	2	375040	375830	379374	790	2	1
1	2	1	1	1	384407	385331	388873	924	1	1
2	1	1	0	2	393906	394974	398523	1068	1	1
3	4	0	1	1	403556	404463	408006	907	2	1
3	4	0	0	1	413039	413741	417289	702	2	1
3	4	1	0	1	422322	423044	426589	722	2	1
2	1	1	1	2	431622	432372	435922	750	1	1
4	3	0	0	2	440955	442174	445722	1219	2	1
1	2	1	1	1	450755	452140	455688	1385	1	1
1	2	1	0	nan	460721	nan	nan	nan	1	1
1	2	1	0	1	471788	472605	476154	817	1	1
3	4	0	0	1	481187	481896	485437	709	2	1
1	2	1	0	1	490470	491213	494754	743	1	1
4	3	0	1	2	499787	500904	504453	1117	2	1
4	3	0	0	2	509486	510617	514153	1131	2	1
3	4	0	1	1	519186	519893	523436	707	2	1
4	3	0	1	2	528469	529159	532702	690	2	1
1	2	0	0	1	537736	538611	542152	875	1	1
4	3	0	0	2	547185	547942	551485	757	2	1
3	4	1	0	1	556518	557257	560802	739	2	1
4	3	0	0	2	565835	566651	570201	816	2	1
1	2	1	0	1	575235	576105	579651	870	1	1
4	3	0	1	2	584684	585399	588934	715	2	1
2	1	0	1	2	593967	594886	598434	919	1	1
2	1	1	0	2	603467	604450	608000	983	1	1
1	3	1	1	2	613033	613956	617500	923	3	2
4	2	0	1	1	622533	623828	627366	1295	4	2
4	2	0	1	2	632400	633497	637033	1097	4	2
1	3	1	1	2	642066	643391	646933	1325	3	2
4	2	1	1	2	651966	653412	656949	1446	4	2
2	4	0	0	1	661982	663459	666999	1477	4	2
2	4	1	0	1	672032	672759	676298	727	4	2
2	4	0	1	1	681332	682167	685715	835	4	2
3	1	0	0	1	690748	691704	695248	956	3	2
4	2	0	0	2	700281	701308	704848	1027	4	2
4	2	1	0	2	709881	710833	714381	952	4	2
2	4	0	0	1	719414	720395	723947	981	4	2
1	3	1	0	2	728980	730468	734013	1488	3	2
2	4	1	0	1	739047	740267	743813	1220	4	2
1	3	1	1	nan	748846	nan	nan	nan	3	2
1	3	1	1	2	759929	760641	764179	712	3	2
1	3	1	1	2	769212	769964	773512	752	3	2
1	3	1	1	2	778545	778997	782545	452	3	2
2	4	0	1	1	787578	788312	791862	734	4	2
4	2	1	1	2	796895	798155	801695	1260	4	2
1	3	1	1	2	806728	807717	811261	989	3	2
3	1	0	1	1	816294	817034	820577	740	3	2
2	4	0	0	1	825611	826608	830144	997	4	2
3	1	0	0	1	835177	836179	839727	1002	3	2
3	1	0	1	2	844760	845867	849410	1107	3	2
2	4	0	1	1	854443	855311	858860	868	4	2
1	3	0	0	1	863893	865009	868559	1116	3	2
4	2	0	0	2	873593	874525	878076	932	4	2
2	4	0	0	1	883109	884129	887676	1020	4	2
1	3	1	0	1	892709	893709	897259	1000	3	2
4	2	0	0	2	902292	903463	907008	1171	4	2
1	3	0	0	1	912042	913084	916625	1042	3	2
1	3	1	1	1	921658	922463	926008	805	3	2
2	4	1	0	1	931041	932202	935741	1161	4	2
3	1	0	0	2	940774	941716	945257	942	3	2
3	1	1	1	2	950290	951115	954657	825	3	2
3	1	0	0	2	959707	960556	964107	849	3	2
3	1	0	1	2	969140	969981	973523	841	3	2
2	4	1	1	1	978556	979593	983139	1037	4	2
3	1	1	1	2	988173	989034	992573	861	3	2
1	3	0	0	1	997606	998473	1002022	867	3	2
2	4	0	0	1	1007055	1008071	1011622	1016	4	2
3	1	1	1	2	1016655	1017427	1020972	772	3	2
2	4	0	0	1	1026005	1026958	1030505	953	4	2
1	3	1	1	1	1035538	1036293	1039838	755	3	2
1	3	0	0	1	1044871	1045696	1049238	825	3	2
4	2	1	1	2	1054271	1055047	1058587	776	4	2
2	4	1	0	1	1063620	1064632	1068170	1012	4	2
3	1	0	0	2	1073203	1073882	1077420	679	3	2
4	2	0	0	2	1082453	1083520	1087070	1067	4	2
1	3	1	1	1	1092103	1093155	1096703	1052	3	2
3	1	1	1	2	1101736	1102422	1105969	686	3	2
4	2	0	0	2	1111002	1111905	1115452	903	4	2
3	1	1	1	2	1120485	1121373	1124919	888	3	2
3	1	0	1	2	1129952	1130629	1134168	677	3	2
4	2	1	1	2	1139202	1139935	1143485	733	4	2
4	2	0	1	2	1148518	1149395	1152935	877	4	2
4	2	0	1	2	1157968	1158775	1162318	807	4	2
2	4	1	0	1	1167351	1168169	1171717	818	4	2
4	2	0	1	2	1176751	1177605	1181150	854	4	2
3	1	1	1	2	1186184	1187300	1190850	1116	3	2
7	8	0	1	nan	1200950	nan	nan	nan	6	1
7	8	0	1	1	1209533	1210258	1213799	725	6	1
6	5	1	1	1	1218849	1219799	1223349	950	5	1
6	5	1	1	1	1228382	1229192	1232732	810	5	1
6	5	0	0	1	1237765	1238535	1242082	770	5	1
5	6	1	1	2	1247115	1248085	1251632	970	5	1
5	6	1	1	2	1256665	1257457	1260998	792	5	1
8	7	1	1	1	1266031	1266836	1270381	805	6	1
8	7	1	1	1	1275414	1276142	1279681	728	6	1
7	8	1	0	1	1284714	1285466	1289014	752	6	1
5	6	0	0	1	1294047	1295029	1298580	982	5	1
6	5	1	1	1	1303614	1304282	1307830	668	5	1
8	7	0	1	1	1312863	1313569	1317113	706	6	1
8	7	0	1	2	1322146	1322772	1326313	626	6	1
6	5	0	1	1	1331346	1332111	1335663	765	5	1
8	7	0	0	2	1340696	1341773	1345312	1077	6	1
5	6	0	1	1	1350346	1351228	1354779	882	5	1
5	6	0	0	1	1359812	1360622	1364162	810	5	1
6	5	0	1	1	1369195	1370190	1373728	995	5	1
8	7	0	1	2	1378761	1379360	1382911	599	6	1
7	8	0	0	1	1387944	1389227	1392778	1283	6	1
5	6	1	0	1	1397811	1398605	1402144	794	5	1
7	8	1	1	1	1407177	1408202	1411744	1025	6	1
5	6	0	0	1	1416777	1417546	1421093	769	5	1
8	7	1	0	1	1426127	1426846	1430393	719	6	1
5	6	1	0	1	1435426	1436560	1440110	1134	5	1
5	6	1	1	1	1445143	1445854	1449393	711	5	1
7	8	1	0	1	1454426	1455428	1458976	1002	6	1
6	5	1	1	2	1464009	1464901	1468442	892	5	1
8	7	0	0	2	1473475	1474371	1477909	896	6	1
7	8	1	0	2	1482942	1483769	1487308	827	6	1
7	8	0	0	1	1492341	1492980	1496525	639	6	1
8	7	0	1	2	1501558	1502267	1505808	709	6	1
8	7	0	1	2	1510858	1511645	1515191	787	6	1
8	7	0	1	2	1520224	1521345	1524891	1121	6	1
7	8	1	0	1	1529924	1530778	1534324	854	6	1
6	5	1	0	2	1539357	1540503	1544040	1146	5	1
8	7	0	1	2	1549073	1550200	1553740	1127	6	1
8	7	0	1	2	1558790	1559794	1563339	1004	6	1
7	8	1	0	1	1568373	1569170	1572706	797	6	1
6	5	0	1	2	1577739	1578653	1582189	914	5	1
5	6	0	0	1	1587222	1588225	1591772	1003	5	1
7	8	1	0	1	1596805	1597710	1601255	905	6	1
7	8	1	0	1	1606288	1606982	1610521	694	6	1
6	5	0	1	2	1615555	1616566	1620104	1011	5	1
6	5	0	1	2	1625138	1626171	1629721	1033	5	1
5	6	1	0	1	1634754	1635610	1639154	856	5	1
6	5	1	1	2	1644187	1645281	1648820	1094	5	1
7	8	1	0	1	1653853	1654773	1658320	920	6	1
6	5	1	1	2	1663353	1664308	1667853	955	5	1
7	8	0	0	1	1672886	1673671	1677219	785	6	1
6	5	0	1	2	1682253	1683112	1686653	859	5	1
6	5	1	1	2	1691686	1692415	1695952	729	5	1
5	6	1	1	1	1701002	1702390	1705935	1388	5	1
8	7	0	0	2	1710968	1712037	1715585	1069	6	1
7	8	1	0	1	1720618	1721455	1725001	837	6	1
5	6	0	0	1	1730035	1731198	1734734	1163	5	1
5	6	1	1	1	1739768	1740623	1744168	855	5	1
8	7	0	1	2	1749201	1749895	1753434	694	6	1
5	6	0	1	1	1758467	1759959	1763500	1492	5	1
7	8	0	1	1	1768534	1769230	1772767	696	6	1
7	5	1	1	1	1777800	1778940	1782483	1140	7	2
5	7	1	1	2	1787533	1788450	1791999	917	7	2
5	7	1	0	2	1797033	1797862	1801399	829	7	2
5	7	1	1	1	1806432	1807048	1810599	616	7	2
7	5	1	1	1	1815632	1816610	1820149	978	7	2
7	5	1	1	2	1825182	1825722	1829265	540	7	2
5	7	1	0	1	1834298	1835521	1839065	1223	7	2
5	7	0	0	1	1844098	1844862	1848398	764	7	2
7	5	1	1	2	1853431	1854462	1857998	1031	7	2
5	7	1	0	1	1863031	1863854	1867397	823	7	2
5	7	0	1	1	1872430	1873179	1876730	749	7	2
7	5	1	0	2	1881764	1882617	1886163	853	7	2
7	5	1	1	2	1891197	1892134	1895680	937	7	2
7	5	1	1	2	1900713	1901622	1905163	909	7	2
5	7	1	0	1	1910196	1910997	1914546	801	7	2
7	5	1	1	2	1919579	1920390	1923929	811	7	2
5	7	0	1	1	1928962	1929771	1933312	809	7	2
7	5	1	1	2	1938345	1939287	1942828	942	7	2
7	5	1	1	2	1947862	1948675	1952212	813	7	2
5	7	1	1	2	1957245	1958279	1961828	1034	7	2
7	5	0	0	2	1966861	1967872	1971411	1011	7	2
7	5	1	1	2	1976461	1977188	1980727	727	7	2
5	7	0	1	1	1985777	1986521	1990060	744	7	2
7	5	0	1	1	1995094	1995793	1999343	699	7	2
5	7	0	1	2	2004377	2005726	2009277	1349	7	2
5	7	0	0	2	2014310	2014977	2018526	667	7	2
5	7	1	1	2	2023559	2024587	2028126	1028	7	2
7	5	1	1	1	2033159	2034184	2037726	1025	7	2
5	7	0	1	2	2042759	2043541	2047092	782	7	2
7	5	0	1	1	2052125	2052810	2056359	685	7	2
11	12	1	0	nan	2066442	nan	nan	nan	9	1
11	12	1	0	1	2075025	2075821	2079358	796	9	1
11	12	1	0	1	2084391	2085176	2088724	785	9	1
10	9	1	0	2	2093774	2095086	2098624	1312	8	1
12	11	1	1	2	2103657	2104996	2108540	1339	9	1
9	10	0	1	1	2113574	2114782	2118323	1208	8	1
10	9	1	1	1	2123357	2124688	2128240	1331	8	1
9	10	1	1	2	2133273	2134046	2137589	773	8	1
10	9	1	1	1	2142623	2143576	2147123	953	8	1
10	9	0	0	1	2152156	2153191	2156739	1035	8	1
10	9	1	1	1	2161772	2162515	2166055	743	8	1
9	10	1	1	2	2171089	2171917	2175455	828	8	1
11	12	0	0	1	2180488	2181599	2185138	1111	9	1
9	10	1	0	2	2190171	2191187	2194738	1016	8	1
11	12	0	1	1	2199771	2201069	2204621	1298	9	1
10	9	1	0	1	2209654	2210974	2214521	1320	8	1
10	9	0	1	1	2219554	2220852	2224404	1298	8	1
9	10	1	0	2	2229437	2230615	2234153	1178	8	1
11	12	1	1	2	2239187	2240241	2243786	1054	9	1
11	12	1	0	2	2248820	2249640	2253186	820	9	1
10	9	1	1	1	2258219	2259058	2262603	839	8	1
12	11	0	1	1	2267636	2269112	2272652	1476	9	1
12	11	0	1	nan	2277702	nan	nan	nan	9	1
12	11	0	1	2	2288768	2289489	2293035	721	9	1
11	12	1	0	1	2298068	2298885	2302435	817	9	1
9	10	1	1	2	2307468	2308488	2312034	1020	8	1
12	11	0	1	2	2317068	2317964	2321501	896	9	1
10	9	0	1	1	2326534	2327814	2331351	1280	8	1
9	10	1	0	2	2336384	2337488	2341034	1104	8	1
11	12	1	0	1	2346067	2346810	2350350	743	9	1
12	11	1	0	2	2355383	2356467	2360016	1084	9	1
10	9	0	1	2	2365050	2365966	2369516	916	8	1
10	9	1	1	2	2374549	2375635	2379182	1086	8	1
9	10	1	1	1	2384216	2385121	2388666	905	8	1
12	11	0	1	2	2393699	2394797	2398349	1098	9	1
9	10	0	0	1	2403382	2404424	2407965	1042	8	1
11	12	1	1	1	2412998	2413996	2417548	998	9	1
12	11	1	0	2	2422581	2423793	2427331	1212	9	1
12	11	0	1	2	2432364	2433172	2436714	808	9	1
12	11	0	1	2	2441747	2442687	2446231	940	9	1
11	12	1	1	1	2451264	2452758	2456297	1494	9	1
11	12	1	0	1	2461330	2462286	2465830	956	9	1
9	10	1	0	1	2470863	2472041	2475580	1178	8	1
9	10	1	0	1	2480613	2481433	2484979	820	8	1
9	10	1	1	1	2490013	2490694	2494229	681	8	1
11	12	0	0	1	2499262	2500212	2503762	950	9	1
12	11	1	1	2	2508795	2509682	2513229	887	9	1
9	10	1	0	1	2518262	2519034	2522578	772	8	1
10	9	0	1	2	2527612	2528759	2532311	1147	8	1
12	11	0	1	2	2537345	2538258	2541794	913	9	1
10	9	1	1	2	2546828	2548219	2551761	1391	8	1
11	12	1	0	1	2556794	2557836	2561377	1042	9	1
12	11	1	0	2	2566410	2567725	2571277	1315	9	1
9	10	1	1	1	2576310	2577551	2581093	1241	8	1
11	12	1	0	1	2586127	2587128	2590676	1001	9	1
12	11	0	1	2	2595710	2596431	2599976	721	9	1
12	11	0	1	2	2605009	2606175	2609726	1166	9	1
9	10	0	1	1	2614759	2615916	2619459	1157	8	1
10	9	1	1	1	2624492	2625446	2628992	954	8	1
10	9	1	1	1	2634025	2634755	2638292	730	8	1
12	11	0	1	2	2643325	2643942	2647491	617	9	1
11	12	1	0	1	2652525	2653528	2657074	1003	9	1
9	11	1	1	2	2662108	2663385	2666924	1277	10	2
11	9	1	0	1	2671957	2672978	2676524	1021	10	2
9	11	1	1	nan	2681557	nan	nan	nan	10	2
9	11	1	1	2	2692623	2693752	2697290	1129	10	2
11	9	1	1	1	2702323	2703200	2706740	877	10	2
11	9	1	1	1	2711773	2712737	2716273	964	10	2
9	11	1	1	1	2721306	2722139	2725689	833	10	2
11	9	0	1	1	2730722	2731510	2735056	788	10	2
9	11	0	1	2	2740089	2741302	2744839	1213	10	2
9	11	1	1	2	2749872	2750615	2754155	743	10	2
11	9	1	1	1	2759188	2760114	2763655	926	10	2
11	9	1	1	1	2768688	2769555	2773104	867	10	2
9	11	1	1	2	2778138	2779158	2782704	1020	10	2
9	11	1	1	2	2787737	2788665	2792204	928	10	2
11	9	0	0	1	2797237	2798237	2801787	1000	10	2
11	9	1	1	1	2806820	2807484	2811020	664	10	2
9	11	1	0	2	2816053	2816857	2820403	804	10	2
11	9	0	0	1	2825436	2826369	2829919	933	10	2
9	11	0	1	nan	2834953	nan	nan	nan	10	2
9	11	0	1	2	2846019	2847003	2850552	984	10	2
11	9	1	1	1	2855585	2856409	2859952	824	10	2
9	11	1	1	2	2864985	2865765	2869302	780	10	2
11	9	1	1	1	2874335	2875453	2879001	1118	10	2
9	11	1	1	2	2884035	2884954	2888501	919	10	2
11	9	1	1	1	2893534	2894380	2897917	846	10	2
11	9	1	1	1	2902951	2903593	2907134	642	10	2
11	9	1	1	1	2912167	2913000	2916550	833	10	2
9	11	1	1	2	2921583	2922921	2926467	1338	10	2
9	11	1	1	2	2931500	2932085	2935633	585	10	2
9	11	1	1	2	2940666	2941784	2945333	1118	10	2
11	9	0	0	1	2950366	2951221	2954766	855	10	2
9	11	1	0	2	2959799	2960555	2964099	756	10	2
