# Supplementary material for: Publisher Correction: Learning relative values in the striatum induces violations of normative decision making
Source: Nat Commun. 2019 Jun 27;10:2833. doi: 10.1038/s41467-019-10718-8 (PMC6597713; doi:10.1038/s41467-019-10718-8)
Supplement: Supplementary file 1 — Supplementary Figures [file 41467_2019_10718_MOESM1_ESM.zip › exp2/vp27.dat]

stim_left	stim_right	bait_left	bait_right	choice	stim_onset	resp_onset	outcome_onset	RT	trl_type	block
3	4	1	1	1	9025	10115	13658	1090	2	1
1	2	1	1	nan	18692	nan	nan	nan	1	1
1	2	1	1	2	29775	30737	34275	962	1	1
1	2	0	1	2	39308	40784	44324	1476	1	1
1	2	1	1	nan	49357	nan	nan	nan	1	1
1	2	1	1	2	60424	61142	64690	718	1	1
2	1	0	1	1	69724	70733	74273	1009	1	1
3	4	0	1	1	79307	80326	83873	1019	2	1
1	2	0	0	2	88906	90218	93756	1312	1	1
2	1	0	1	1	98789	99724	103273	935	1	1
4	3	0	1	1	108306	109650	113189	1344	2	1
4	3	0	1	1	118222	119461	123005	1239	2	1
1	2	1	0	nan	128039	nan	nan	nan	1	1
1	2	1	0	2	139105	139962	143505	857	1	1
4	3	0	1	1	148538	149698	153238	1160	2	1
3	4	1	1	nan	158271	nan	nan	nan	2	1
3	4	1	1	2	169337	169762	173304	425	2	1
1	2	1	1	1	178337	179266	182804	929	1	1
3	4	1	0	2	187837	188821	192370	984	2	1
1	2	0	0	1	197403	198438	201986	1035	1	1
3	4	0	1	1	207020	208097	211636	1077	2	1
2	1	1	0	2	216686	217677	221219	991	1	1
2	1	0	1	2	226252	227052	230602	800	1	1
2	1	0	1	2	235635	236477	240019	842	1	1
3	4	1	1	1	245052	246101	249652	1049	2	1
2	1	0	1	2	254685	255466	259018	781	1	1
2	1	1	1	2	264051	264792	268334	741	1	1
2	1	0	1	2	273368	274111	277651	743	1	1
3	4	0	0	2	282684	284075	287617	1391	2	1
1	2	0	1	1	292650	293667	297217	1017	1	1
4	3	0	1	2	302250	303379	306917	1129	2	1
1	2	0	1	1	311950	312911	316450	961	1	1
3	4	1	0	2	321483	322788	326333	1305	2	1
4	3	0	0	2	331383	332532	336082	1149	2	1
3	4	0	1	1	341116	342430	345982	1314	2	1
2	1	1	1	2	351015	351839	355382	824	1	1
4	3	0	0	1	360415	361189	364732	774	2	1
4	3	0	0	nan	369765	nan	nan	nan	2	1
4	3	0	0	2	380831	381494	385031	663	2	1
2	1	1	1	1	390064	390845	394381	781	1	1
2	1	0	1	2	399414	399900	403447	486	1	1
4	3	1	1	1	408480	409141	412680	661	2	1
1	2	1	1	1	417730	418769	422313	1039	1	1
2	1	1	0	2	427346	428436	431980	1090	1	1
3	4	0	1	1	437013	437788	441329	775	2	1
3	4	0	0	2	446363	447330	450879	967	2	1
3	4	1	0	2	455912	456868	460412	956	2	1
2	1	1	1	2	465445	466297	469845	852	1	1
4	3	0	0	1	474878	475974	479512	1096	2	1
1	2	1	1	1	484545	485305	488845	760	1	1
1	2	1	0	1	493878	494512	498061	634	1	1
3	4	0	0	2	503094	503934	507477	840	2	1
1	2	1	0	1	512511	513486	517027	975	1	1
4	3	0	1	1	522060	523137	526677	1077	2	1
4	3	0	0	2	531710	532621	536160	911	2	1
3	4	0	1	1	541193	542146	545693	953	2	1
4	3	0	1	2	550726	551657	555193	931	2	1
1	2	0	0	1	560226	561289	564826	1063	1	1
4	3	0	0	2	569859	570873	574409	1014	2	1
3	4	1	0	1	579442	580412	583959	970	2	1
4	3	0	0	2	588992	589719	593258	727	2	1
1	2	1	0	2	598292	599630	603175	1338	1	1
4	3	0	1	2	608208	609059	612608	851	2	1
2	1	0	1	2	617641	618322	621858	681	1	1
2	1	1	0	2	626891	627686	631224	795	1	1
1	3	1	1	1	636257	637147	640690	890	3	2
4	2	0	1	nan	645723	nan	nan	nan	4	2
4	2	0	1	1	656790	658020	661556	1230	4	2
4	2	0	1	2	666590	667861	671406	1271	4	2
1	3	1	1	1	676439	677672	681222	1233	3	2
4	2	1	1	1	686256	687158	690705	902	4	2
2	4	0	0	2	695739	696839	700389	1100	4	2
2	4	1	0	2	705422	706347	709888	925	4	2
2	4	0	1	2	714921	715935	719471	1014	4	2
3	1	0	0	2	724505	725335	728871	830	3	2
4	2	0	0	1	733904	734993	738537	1089	4	2
4	2	1	0	1	743571	744799	748337	1228	4	2
2	4	0	0	2	753370	754368	757904	998	4	2
1	3	1	0	1	762937	763798	767337	861	3	2
2	4	1	0	2	772370	773552	777103	1182	4	2
1	3	1	1	1	782136	783198	786736	1062	3	2
1	3	1	1	1	791769	792452	796002	683	3	2
1	3	1	1	1	801052	801641	805186	589	3	2
2	4	0	1	2	810219	811091	814635	872	4	2
4	2	1	1	2	819668	820617	824168	949	4	2
1	3	1	1	1	829201	830475	834018	1274	3	2
3	1	0	1	2	839051	839625	843168	574	3	2
2	4	0	0	2	848201	849035	852584	834	4	2
3	1	0	0	2	857617	858292	861834	675	3	2
3	1	0	1	2	866867	867431	870967	564	3	2
2	4	0	1	2	876000	877147	880683	1147	4	2
1	3	0	0	1	885717	886340	889883	623	3	2
4	2	0	0	2	894916	895447	898983	531	4	2
2	4	0	0	1	904016	905101	908649	1085	4	2
1	3	1	0	1	913682	914439	917982	757	3	2
4	2	0	0	1	923015	924060	927599	1045	4	2
1	3	0	0	1	932632	933233	936782	601	3	2
1	3	1	1	1	941815	942470	946015	655	3	2
2	4	1	0	2	951048	951976	955514	928	4	2
3	1	0	0	2	960548	961129	964664	581	3	2
3	1	1	1	1	969697	970469	974014	772	3	2
3	1	0	0	2	979047	979828	983364	781	3	2
3	1	0	1	2	988397	988956	992497	559	3	2
2	4	1	1	1	997530	998342	1001880	812	4	2
3	1	1	1	2	1006913	1007471	1011013	558	3	2
1	3	0	0	1	1016046	1016785	1020329	739	3	2
2	4	0	0	2	1025362	1026376	1029912	1014	4	2
3	1	1	1	2	1034946	1035540	1039079	594	3	2
2	4	0	0	1	1044112	1045049	1048595	937	4	2
1	3	1	1	1	1053628	1054309	1057845	681	3	2
1	3	0	0	1	1062878	1063642	1067178	764	3	2
4	2	1	1	2	1072211	1072814	1076361	603	4	2
2	4	1	0	2	1081394	1082105	1085644	711	4	2
3	1	0	0	2	1090677	1091561	1095110	884	3	2
4	2	0	0	2	1100144	1100884	1104427	740	4	2
1	3	1	1	1	1109460	1110095	1113643	635	3	2
3	1	1	1	2	1118676	1119223	1122760	547	3	2
4	2	0	0	1	1127793	1128640	1132176	847	4	2
3	1	1	1	2	1137209	1137744	1141292	535	3	2
3	1	0	1	2	1146326	1146854	1150392	528	3	2
4	2	1	1	1	1155425	1156569	1160109	1144	4	2
4	2	0	1	1	1165142	1165858	1169408	716	4	2
4	2	0	1	1	1174441	1175135	1178675	694	4	2
2	4	1	0	1	1183708	1184415	1187958	707	4	2
4	2	0	1	2	1193008	1193758	1197307	750	4	2
3	1	1	1	2	1202341	1203215	1206757	874	3	2
7	8	0	1	2	1216840	1217915	1221457	1075	6	1
6	5	1	1	2	1226490	1227534	1231073	1044	5	1
6	5	1	1	2	1236106	1237007	1240556	901	5	1
6	5	0	0	2	1245589	1246279	1249823	690	5	1
5	6	1	1	1	1254856	1255596	1259139	740	5	1
5	6	1	1	1	1264172	1264781	1268322	609	5	1
8	7	1	1	2	1273355	1274505	1278055	1150	6	1
8	7	1	1	1	1283088	1283710	1287255	622	6	1
7	8	1	0	2	1292288	1292999	1296538	711	6	1
5	6	0	0	1	1301571	1302448	1305988	877	5	1
6	5	1	1	2	1311021	1311843	1315387	822	5	1
8	7	0	1	1	1320421	1321201	1324737	780	6	1
8	7	0	1	2	1329770	1330796	1334337	1026	6	1
6	5	0	1	2	1339370	1340363	1343903	993	5	1
8	7	0	0	2	1348936	1349630	1353170	694	6	1
5	6	0	1	1	1358203	1358979	1362519	776	5	1
5	6	0	0	1	1367553	1368274	1371819	721	5	1
6	5	0	1	2	1376852	1377704	1381252	852	5	1
8	7	0	1	1	1386285	1387149	1390685	864	6	1
7	8	0	0	1	1395718	1396529	1400068	811	6	1
5	6	1	0	1	1405101	1405902	1409451	801	5	1
7	8	1	1	1	1414484	1415363	1418901	879	6	1
5	6	0	0	1	1423934	1424542	1428084	608	5	1
8	7	1	0	2	1433117	1433950	1437500	833	6	1
5	6	1	0	1	1442534	1443193	1446734	659	5	1
5	6	1	1	1	1451767	1452567	1456117	800	5	1
7	8	1	0	1	1461150	1462147	1465683	997	6	1
6	5	1	1	2	1470716	1471516	1475066	800	5	1
8	7	0	0	2	1480099	1480880	1484416	781	6	1
7	8	1	0	1	1489449	1490099	1493649	650	6	1
7	8	0	0	1	1498682	1499239	1502782	557	6	1
8	7	0	1	2	1507815	1508482	1512032	667	6	1
8	7	0	1	2	1517065	1517922	1521465	857	6	1
8	7	0	1	2	1526498	1527135	1530681	637	6	1
7	8	1	0	1	1535714	1536417	1539964	703	6	1
6	5	1	0	2	1544997	1545712	1549264	715	5	1
8	7	0	1	2	1554297	1555116	1558664	819	6	1
8	7	0	1	2	1563697	1564443	1567980	746	6	1
7	8	1	0	1	1573013	1573629	1577180	616	6	1
6	5	0	1	2	1582213	1583037	1586580	824	5	1
5	6	0	0	1	1591613	1592222	1595763	609	5	1
7	8	1	0	1	1600796	1601489	1605029	693	6	1
7	8	1	0	1	1610062	1610701	1614245	639	6	1
6	5	0	1	2	1619279	1619989	1623528	710	5	1
6	5	0	1	2	1628562	1629257	1632795	695	5	1
5	6	1	0	1	1637828	1638463	1642011	635	5	1
6	5	1	1	2	1647044	1647590	1651128	546	5	1
7	8	1	0	1	1656161	1657038	1660577	877	6	1
6	5	1	1	2	1665611	1666203	1669744	592	5	1
7	8	0	0	1	1674777	1675460	1679010	683	6	1
6	5	0	1	2	1684043	1684579	1688127	536	5	1
6	5	1	1	2	1693160	1693793	1697343	633	5	1
5	6	1	1	1	1702376	1702901	1706443	525	5	1
8	7	0	0	2	1711476	1712080	1715626	604	6	1
7	8	1	0	1	1720659	1721362	1724909	703	6	1
5	6	0	0	1	1729942	1730720	1734259	778	5	1
5	6	1	1	1	1739292	1740074	1743625	782	5	1
8	7	0	1	2	1748658	1749288	1752825	630	6	1
5	6	0	1	1	1757858	1758514	1762058	656	5	1
7	8	0	1	1	1767091	1767625	1771174	534	6	1
7	5	1	1	1	1776207	1776823	1780374	616	7	2
5	7	1	1	2	1785407	1786349	1789890	942	7	2
5	7	1	0	2	1794923	1795881	1799423	958	7	2
5	7	1	1	1	1804457	1805322	1808873	865	7	2
7	5	1	1	2	1813906	1814741	1818289	835	7	2
7	5	1	1	2	1823323	1823993	1827539	670	7	2
5	7	1	0	1	1832572	1833145	1836689	573	7	2
5	7	0	0	1	1841722	1842225	1845772	503	7	2
7	5	1	1	2	1850805	1851361	1854905	556	7	2
5	7	1	0	1	1859938	1860525	1864071	587	7	2
5	7	0	1	1	1869105	1869650	1873188	545	7	2
7	5	1	0	1	1878221	1878961	1882504	740	7	2
7	5	1	1	1	1887537	1888333	1891871	796	7	2
7	5	1	1	2	1896904	1897558	1901104	654	7	2
5	7	1	0	1	1906137	1906585	1910137	448	7	2
7	5	1	1	2	1915170	1915784	1919320	614	7	2
5	7	0	1	1	1924353	1925135	1928686	782	7	2
7	5	1	1	1	1933719	1934212	1937753	493	7	2
7	5	1	1	1	1942786	1943319	1946869	533	7	2
5	7	1	1	2	1951902	1952728	1956269	826	7	2
7	5	0	0	2	1961302	1962141	1965685	839	7	2
7	5	1	1	1	1970718	1971498	1975035	780	7	2
5	7	0	1	2	1980068	1980768	1984318	700	7	2
7	5	0	1	1	1989351	1990005	1993551	654	7	2
5	7	0	1	2	1998584	1999319	2002867	735	7	2
5	7	0	0	2	2007901	2008532	2012067	631	7	2
5	7	1	1	2	2017100	2017807	2021350	707	7	2
7	5	1	1	1	2026383	2027025	2030567	642	7	2
5	7	0	1	2	2035600	2036237	2039783	637	7	2
7	5	0	1	1	2044816	2045530	2049066	714	7	2
11	12	1	0	1	2059149	2060028	2063566	879	9	1
11	12	1	0	1	2068599	2069343	2072882	744	9	1
10	9	1	0	2	2077915	2078866	2082415	951	8	1
12	11	1	1	2	2087448	2088105	2091648	657	9	1
9	10	0	1	2	2096681	2097425	2100965	744	8	1
10	9	1	1	1	2105998	2106676	2110214	678	8	1
9	10	1	1	2	2115247	2115959	2119497	712	8	1
10	9	1	1	1	2124531	2125088	2128630	557	8	1
10	9	0	0	1	2133664	2134273	2137813	609	8	1
10	9	1	1	1	2142846	2143443	2146980	597	8	1
9	10	1	1	2	2152013	2152883	2156430	870	8	1
11	12	0	0	2	2161463	2162291	2165829	828	9	1
9	10	1	0	2	2170863	2171681	2175229	818	8	1
11	12	0	1	1	2180262	2180886	2184429	624	9	1
10	9	1	0	1	2189462	2190209	2193745	747	8	1
10	9	0	1	1	2198778	2199374	2202912	596	8	1
9	10	1	0	2	2207945	2208585	2212128	640	8	1
11	12	1	1	1	2217161	2217834	2221378	673	9	1
11	12	1	0	1	2226411	2226911	2230461	500	9	1
10	9	1	1	1	2235494	2236345	2239894	851	8	1
12	11	0	1	2	2244927	2245700	2249244	773	9	1
12	11	0	1	2	2254277	2254963	2258510	686	9	1
11	12	1	0	1	2263543	2264205	2267743	662	9	1
9	10	1	1	2	2272776	2273478	2277026	702	8	1
12	11	0	1	2	2282059	2282820	2286359	761	9	1
10	9	0	1	1	2291392	2292335	2295876	943	8	1
9	10	1	0	1	2300909	2302025	2305575	1116	8	1
11	12	1	0	1	2310608	2311485	2315025	877	9	1
12	11	1	0	2	2320058	2320857	2324408	799	9	1
10	9	0	1	2	2329441	2330003	2333541	562	8	1
10	9	1	1	2	2338574	2339517	2343058	943	8	1
9	10	1	1	1	2348091	2348863	2352407	772	8	1
12	11	0	1	2	2357440	2358149	2361690	709	9	1
9	10	0	0	1	2366724	2367356	2370907	632	8	1
11	12	1	1	1	2375940	2377089	2380640	1149	9	1
12	11	1	0	2	2385673	2386260	2389806	587	9	1
12	11	0	1	2	2394839	2395629	2399173	790	9	1
12	11	0	1	2	2404206	2404794	2408339	588	9	1
11	12	1	1	2	2413372	2413953	2417489	581	9	1
11	12	1	0	1	2422522	2423168	2426705	646	9	1
9	10	1	0	1	2431738	2432626	2436171	888	8	1
9	10	1	0	1	2441205	2441990	2445538	785	8	1
9	10	1	1	1	2450571	2451277	2454821	706	8	1
11	12	0	0	2	2459854	2460934	2464471	1080	9	1
12	11	1	1	2	2469521	2470029	2473570	508	9	1
9	10	1	0	1	2478604	2479405	2482953	801	8	1
10	9	0	1	2	2487987	2488958	2492503	971	8	1
12	11	0	1	1	2497536	2498065	2501603	529	9	1
10	9	1	1	2	2506636	2507387	2510936	751	8	1
11	12	1	0	1	2515969	2516477	2520019	508	9	1
12	11	1	0	2	2525052	2525674	2529219	622	9	1
9	10	1	1	1	2534252	2534782	2538319	530	8	1
11	12	1	0	1	2543352	2544126	2547668	774	9	1
12	11	0	1	2	2552701	2553444	2556985	743	9	1
12	11	0	1	2	2562018	2562623	2566168	605	9	1
9	10	0	1	1	2571201	2571831	2575367	630	8	1
10	9	1	1	2	2580401	2581120	2584667	719	8	1
10	9	1	1	2	2589700	2590270	2593817	570	8	1
12	11	0	1	2	2598850	2599625	2603167	775	9	1
11	12	1	0	1	2608200	2608918	2612466	718	9	1
9	11	1	1	2	2617500	2617979	2621516	479	10	2
11	9	1	0	1	2626549	2627619	2631166	1070	10	2
9	11	1	1	2	2636199	2636933	2640482	734	10	2
11	9	1	1	1	2645515	2646127	2649665	612	10	2
11	9	1	1	1	2654698	2655634	2659182	936	10	2
9	11	1	1	2	2664215	2664788	2668331	573	10	2
11	9	0	1	1	2673365	2674041	2677581	676	10	2
9	11	0	1	2	2682631	2683170	2686714	539	10	2
9	11	1	1	2	2691747	2692259	2695797	512	10	2
11	9	1	1	1	2700830	2701384	2704930	554	10	2
11	9	1	1	1	2709964	2710518	2714063	554	10	2
9	11	1	1	2	2719097	2719631	2723180	534	10	2
9	11	1	1	2	2728230	2728830	2732380	600	10	2
11	9	0	0	1	2737413	2738130	2741679	717	10	2
11	9	1	1	1	2746712	2747254	2750796	542	10	2
9	11	1	0	2	2755829	2756421	2759962	592	10	2
11	9	0	0	2	2764995	2765707	2769245	712	10	2
9	11	0	1	2	2774278	2774783	2778328	505	10	2
11	9	1	1	1	2783361	2783864	2787411	503	10	2
9	11	1	1	2	2792444	2793005	2796544	561	10	2
11	9	1	1	1	2801578	2802259	2805794	681	10	2
9	11	1	1	2	2810827	2811346	2814894	519	10	2
11	9	1	1	1	2819927	2820396	2823944	469	10	2
11	9	1	1	1	2828977	2829482	2833027	505	10	2
11	9	1	1	1	2838060	2838667	2842210	607	10	2
9	11	1	1	2	2847243	2847763	2851309	520	10	2
9	11	1	1	1	2856359	2856846	2860393	487	10	2
9	11	1	1	2	2865426	2865910	2869459	484	10	2
11	9	0	0	1	2874492	2875368	2878909	876	10	2
9	11	1	0	2	2883942	2884530	2888075	588	10	2
