# Supplementary material for: Publisher Correction: Learning relative values in the striatum induces violations of normative decision making
Source: Nat Commun. 2019 Jun 27;10:2833. doi: 10.1038/s41467-019-10718-8 (PMC6597713; doi:10.1038/s41467-019-10718-8)
Supplement: Supplementary file 1 — Supplementary Figures [file 41467_2019_10718_MOESM1_ESM.zip › exp3/vp28.dat]

stim_left	stim_right	bait_left	bait_right	choice	stim_onset	resp_onset	outcome_onset	RT	trl_type	block
4	3	1	1	1	20	756	806	736	1	1
2	1	0	1	1	3332	3951	4001	619	1	1
4	3	1	0	1	6527	7332	7380	805	1	1
3	4	1	0	1	9906	10653	10692	747	1	1
4	3	1	1	1	13218	14008	14054	790	1	1
1	2	0	0	1	16580	17421	17467	841	1	1
4	3	1	1	1	19993	20854	20896	861	1	1
1	2	1	0	1	23422	24349	24392	927	1	1
1	2	0	0	1	26918	27563	27604	645	1	1
4	3	0	1	1	30130	31288	31334	1158	1	1
4	3	0	1	1	33860	34682	34730	822	1	1
4	3	1	1	2	37256	37982	38025	726	1	1
2	1	0	1	2	40551	41621	41672	1070	1	1
3	4	1	1	2	44198	45593	45636	1395	1	1
4	3	1	1	1	48162	49010	49049	848	1	1
3	4	0	1	1	51575	52501	52545	926	1	1
1	2	1	0	1	55071	55773	55823	702	1	1
3	4	1	0	2	58349	59509	59554	1160	1	1
3	4	0	1	1	62080	62755	62799	675	1	1
3	4	1	1	1	65325	65772	65810	447	1	1
4	3	0	1	2	68336	68977	69022	641	1	1
2	1	0	0	2	71548	72445	72484	897	1	1
3	4	0	0	2	75010	75733	75780	723	1	1
1	2	0	0	1	78305	78978	79025	673	1	1
1	2	1	0	1	81551	82200	82237	649	1	1
2	1	0	1	2	84762	85831	85866	1069	1	1
3	4	1	1	1	88392	89109	89145	717	1	1
2	1	0	0	2	91671	92607	92658	936	1	1
3	4	1	1	1	95184	95904	95953	720	1	1
1	2	1	0	1	98479	99328	99366	849	1	1
4	3	1	1	2	101892	102567	102611	675	1	1
3	4	0	1	1	105137	105791	105839	654	1	1
2	1	0	0	2	108365	109126	109168	761	1	1
1	2	1	0	1	111694	112743	112781	1049	1	1
2	1	0	1	2	115307	116275	116311	968	1	1
2	1	1	1	2	118837	119436	119472	599	1	1
1	2	0	0	1	121998	122556	122600	558	1	1
4	3	1	0	2	125126	126020	126063	894	1	1
4	3	1	1	2	128589	129386	129425	797	1	1
4	3	1	1	2	131951	132576	132620	625	1	1
2	1	0	0	2	135146	135868	135916	722	1	1
1	2	1	0	1	138442	139030	139077	588	1	1
1	2	0	0	1	141603	142084	142122	481	1	1
2	1	0	0	2	144648	145424	145467	776	1	1
3	4	1	1	1	147993	148797	148846	804	1	1
2	1	0	0	2	151372	151968	152008	596	1	1
1	2	0	0	1	154534	155259	155303	725	1	1
3	4	1	0	1	157829	158543	158582	714	1	1
4	3	1	1	2	161108	161696	161743	588	1	1
4	3	1	1	2	164269	164815	164855	546	1	1
4	3	1	1	2	167380	167827	167866	447	1	1
3	4	0	0	1	170391	171190	171228	799	1	1
1	2	1	0	1	173754	174559	174607	805	1	1
2	1	1	0	2	177133	177768	177819	635	1	1
2	1	0	1	2	180344	181012	181064	668	1	1
2	1	1	0	2	183590	184108	184158	518	1	1
2	1	0	0	2	186684	187374	187420	690	1	1
2	1	0	1	2	189946	190352	190398	406	1	1
2	1	0	1	2	192924	193398	193442	474	1	1
4	3	0	1	2	195968	197038	197089	1070	1	1
2	1	0	1	2	199615	200497	200535	882	1	1
4	3	0	1	2	203061	204051	204098	990	1	1
4	3	0	1	2	206624	207281	207326	657	1	1
3	4	1	1	1	209852	210550	210588	698	1	1
3	4	1	1	1	213114	213845	213883	731	1	1
1	2	1	1	1	216409	217163	217212	754	1	1
3	4	1	1	1	219738	220478	220524	740	1	1
2	1	0	1	2	223050	223833	223870	783	1	1
3	4	0	1	1	226396	227063	227098	667	1	1
3	4	1	1	1	229624	230226	230277	602	1	1
2	1	0	1	2	232803	233464	233505	661	1	1
3	4	1	1	1	236031	236706	236750	675	1	1
1	2	1	0	1	239276	239964	240012	688	1	1
1	2	1	0	1	242538	242972	243023	434	1	1
4	3	0	1	2	245549	246194	246235	645	1	1
4	3	1	1	2	248761	249327	249363	566	1	1
1	2	0	0	1	251889	252541	252591	652	1	1
1	2	1	0	1	255117	255912	255954	795	1	1
2	1	0	1	2	258480	259117	259165	637	1	1
1	2	1	0	1	261691	262247	262293	556	1	1
3	1	0	1	2	264819	265557	265606	738	1	1
1	3	0	1	1	268131	268872	268918	741	1	1
1	3	1	1	2	271443	272299	272347	856	1	1
3	1	1	1	1	274873	275683	275726	810	1	1
3	1	1	0	1	278252	279034	279071	782	1	1
1	3	0	1	2	281597	282561	282601	964	1	1
3	1	1	1	1	285127	285699	285746	572	1	1
3	1	0	1	1	288272	288874	288924	602	1	1
1	3	1	1	2	291450	292189	292236	739	1	1
3	1	1	0	1	294762	295396	295431	634	1	1
7	8	1	0	1	300868	301294	301336	426	1	1
7	8	1	0	1	303862	304413	304464	551	1	1
5	6	0	0	2	306990	307734	307776	744	1	1
5	6	0	0	1	310302	310843	310887	541	1	1
7	8	1	1	1	313413	314245	314283	832	1	1
6	5	0	1	2	316809	317643	317679	834	1	1
8	7	1	1	2	320205	321129	321175	924	1	1
7	8	1	1	1	323701	325034	325073	1333	1	1
7	8	1	0	1	327598	328417	328468	819	1	1
6	5	0	0	2	330994	331788	331830	794	1	1
5	6	0	0	1	334356	335367	335410	1011	1	1
5	6	1	0	1	337936	338548	338588	612	1	1
8	7	1	1	2	341114	341882	341917	768	1	1
6	5	0	1	2	344443	345272	345313	829	1	1
5	6	0	0	1	347839	348604	348642	765	1	1
8	7	1	0	2	351168	351955	352004	787	1	1
6	5	1	0	2	354530	355187	355233	657	1	1
8	7	1	1	2	357758	358492	358528	734	1	1
5	6	1	0	1	361054	361722	361773	668	1	1
5	6	1	0	1	364299	364920	364968	621	1	1
7	8	1	1	1	367494	368352	368397	858	1	1
7	8	1	1	1	370923	371395	371442	472	1	1
6	5	0	1	2	373968	375050	375088	1082	1	1
7	8	1	1	1	377614	378304	378350	690	1	1
8	7	0	1	2	380876	381625	381662	749	1	1
7	8	1	1	1	384188	384826	384874	638	1	1
6	5	0	1	2	387400	388190	388236	790	1	1
8	7	0	0	2	390762	391398	391448	636	1	1
8	7	0	1	2	393974	394563	394610	589	1	1
8	7	1	1	2	397135	397686	397738	551	1	1
5	6	0	0	1	400264	401028	401066	764	1	1
7	8	1	1	1	403592	404208	404245	616	1	1
6	5	0	0	2	406771	407347	407390	576	1	1
6	5	1	1	2	409915	410547	410584	632	1	1
8	7	1	0	2	413110	414161	414198	1051	1	1
5	6	1	1	1	416724	417617	417660	893	1	1
7	8	1	1	1	420186	420865	420905	679	1	1
7	8	1	1	1	423431	424350	424402	919	1	1
7	8	1	1	1	426927	427477	427513	550	1	1
6	5	0	1	2	430039	430730	430775	691	1	1
7	8	1	0	1	433301	434022	434070	721	1	1
7	8	1	0	1	436596	437544	437583	948	1	1
6	5	0	1	2	440109	440737	440778	628	1	1
5	6	0	0	1	443304	443893	443940	589	1	1
8	7	1	1	2	446465	447265	447302	800	1	1
7	8	1	1	1	449828	450323	450363	495	1	1
5	6	1	0	2	452889	453602	453642	713	1	1
6	5	0	0	2	456167	457048	457088	881	1	1
6	5	0	1	2	459613	460161	460199	548	1	1
5	6	1	0	1	462725	463429	463477	704	1	1
5	6	0	0	1	466003	466702	466739	699	1	1
7	8	0	1	2	469265	469745	469784	480	1	1
7	8	1	1	1	472310	472814	472862	504	1	1
8	7	1	1	2	475388	476049	476090	661	1	1
7	8	0	0	1	478616	479231	479268	615	1	1
5	6	0	0	1	481794	482682	482731	888	1	1
8	7	0	1	2	485257	486052	486093	795	1	1
8	7	1	1	1	488619	489265	489305	646	1	1
7	8	1	0	2	491831	492488	492534	657	1	1
8	7	0	1	2	495059	495694	495745	635	1	1
5	6	0	0	1	498271	499124	499174	853	1	1
7	8	0	1	1	501700	502326	502369	626	1	1
5	6	1	0	1	504895	505871	505916	976	1	1
5	6	0	0	1	508442	509174	509211	732	1	1
6	5	0	1	2	511737	512732	512774	995	1	1
5	6	0	0	2	515300	516216	516253	916	1	1
6	5	0	0	2	518779	519827	519867	1048	1	1
5	6	1	0	1	522392	523153	523195	761	1	1
8	7	1	1	2	525721	526462	526507	741	1	1
8	7	1	1	2	529033	529685	529736	652	1	1
8	7	1	1	2	532262	532879	532914	617	1	1
5	6	1	0	1	535440	536258	536293	818	1	1
6	5	0	1	2	538819	539821	539856	1002	1	1
8	7	1	0	2	542382	543131	543168	749	1	1
7	8	0	1	1	545694	546438	546480	744	1	1
5	6	1	0	1	549006	549998	550043	992	1	1
6	5	1	1	2	552569	553630	553673	1061	1	1
6	5	0	1	2	556199	556952	557002	753	1	1
5	6	1	0	1	559528	560396	560431	868	1	1
6	5	0	1	2	562957	563588	563626	631	1	1
7	5	1	0	2	566152	567176	567223	1024	1	1
7	5	1	0	1	569749	570424	570468	675	1	1
5	7	1	0	2	572994	573566	573613	572	1	1
5	7	1	1	2	576139	576582	576624	443	1	1
7	5	1	0	1	579150	579734	579785	584	1	1
5	7	1	1	2	582311	583008	583047	697	1	1
7	5	1	0	1	585573	586168	586209	595	1	1
7	5	1	1	1	588734	589325	589370	591	1	1
5	7	1	1	2	591896	592476	592515	580	1	1
7	5	0	1	1	595041	595532	595576	491	1	1
9	10	0	0	1	604141	604590	604626	449	1	1
10	9	0	0	1	607152	607666	607704	514	1	1
9	10	1	0	2	610230	611019	611066	789	1	1
10	9	0	1	2	613592	614296	614345	704	1	1
11	12	1	0	1	616870	617589	617640	719	1	1
11	12	1	0	1	620166	620874	620919	708	1	1
10	9	0	1	2	623444	624299	624348	855	1	1
9	10	1	0	1	626874	627671	627710	797	1	1
12	11	1	1	2	630236	631151	631189	915	1	1
11	12	0	1	1	633715	634350	634401	635	1	1
11	12	1	0	1	636927	637404	637446	477	1	1
9	10	0	1	1	639971	640633	640674	662	1	1
9	10	1	0	1	643200	643634	643685	434	1	1
10	9	0	0	2	646211	646771	646813	560	1	1
9	10	1	0	1	649339	649764	649807	425	1	1
9	10	1	0	1	652333	652820	652868	487	1	1
10	9	0	0	2	655394	656476	656515	1082	1	1
9	10	1	0	1	659041	659539	659576	498	1	1
10	9	0	1	2	662102	662678	662721	576	1	1
11	12	1	0	1	665247	666174	666217	927	1	1
12	11	1	1	2	668743	669305	669345	562	1	1
11	12	0	1	1	671871	672392	672440	521	1	1
12	11	1	1	2	674966	675658	675702	692	1	1
12	11	1	1	2	678228	679320	679365	1092	1	1
11	12	0	1	1	681891	682639	682677	748	1	1
10	9	0	1	2	685203	686075	686123	872	1	1
10	9	0	1	2	688649	689688	689736	1039	1	1
11	12	1	0	1	692262	692842	692881	580	1	1
11	12	1	1	1	695407	695921	695959	514	1	1
9	10	0	0	1	698485	699230	699271	745	1	1
11	12	1	1	1	701797	702622	702667	825	1	1
9	10	1	0	1	705193	706015	706063	822	1	1
12	11	0	1	2	708588	709305	709341	717	1	1
11	12	0	1	1	711867	712581	712620	714	1	1
12	11	1	0	2	715146	715850	715898	704	1	1
11	12	0	1	1	718424	719200	719244	776	1	1
11	12	1	1	2	721770	722344	722389	574	1	1
11	12	1	1	2	724915	725401	725450	486	1	1
10	9	0	0	2	727976	728840	728879	864	1	1
10	9	0	1	2	731405	731966	732007	561	1	1
9	10	1	0	1	734533	735596	735637	1063	1	1
12	11	0	1	1	738163	739241	739284	1078	1	1
10	9	0	1	2	741810	742649	742696	839	1	1
11	12	1	1	1	745222	746236	746276	1014	1	1
11	12	1	0	1	748802	749656	749705	854	1	1
9	10	0	0	1	752231	752918	752967	687	1	1
11	12	1	1	1	755493	756408	756446	915	1	1
12	11	1	1	2	758972	759750	759792	778	1	1
9	10	0	0	1	762318	762945	762987	627	1	1
10	9	1	1	2	765513	766488	766533	975	1	1
11	12	1	1	1	769059	769729	769778	670	1	1
9	10	1	0	1	772304	772849	772890	545	1	1
10	9	0	0	2	775416	776172	776219	756	1	1
10	9	1	0	2	778744	779223	779263	479	1	1
9	10	0	0	1	781789	782483	782525	694	1	1
11	12	1	1	1	785051	786022	786071	971	1	1
10	9	0	1	2	788597	789123	789166	526	1	1
10	9	0	1	2	791692	792168	792210	476	1	1
10	9	0	0	2	794736	795087	795138	351	1	1
9	10	0	1	1	797663	798294	798333	631	1	1
12	11	0	1	2	800858	801742	801778	884	1	1
11	12	1	1	1	804304	804995	805040	691	1	1
12	11	1	1	1	807566	808249	808286	683	1	1
11	12	1	0	1	810811	811701	811748	890	1	1
11	12	1	1	1	814274	814907	814943	633	1	1
12	11	1	0	2	817469	818098	818138	629	1	1
9	10	0	0	1	820664	821266	821316	602	1	1
12	11	1	1	2	823842	824772	824813	930	1	1
10	9	0	1	2	827338	828186	828225	848	1	1
9	10	1	0	1	830751	831248	831286	497	1	1
10	9	0	1	2	833812	834362	834397	550	1	1
11	12	1	1	1	836923	838145	838195	1222	1	1
11	12	1	0	1	840721	841239	841289	518	1	1
9	10	1	0	1	843815	844463	844501	648	1	1
9	10	1	0	1	847027	847495	847545	468	1	1
11	12	1	1	1	850071	851077	851125	1006	1	1
11	12	1	0	1	853651	854233	854270	582	1	1
11	12	1	1	1	856796	857204	857248	408	1	1
11	12	0	1	1	859773	860282	860325	509	1	1
10	9	0	0	2	862851	863606	863654	755	1	1
11	9	1	0	2	866180	866681	866732	501	1	1
9	11	1	1	1	869258	869873	869910	615	1	1
9	11	1	0	1	872436	873208	873256	772	1	1
9	11	1	1	1	875782	876241	876284	459	1	1
11	9	1	1	2	878810	879679	879730	869	1	1
11	9	0	0	2	882255	882816	882858	561	1	1
11	9	1	1	2	885384	885864	885902	480	1	1
11	9	1	0	2	888428	889083	889131	655	1	1
11	9	1	1	2	891656	892099	892141	443	1	1
9	11	0	1	1	894667	895377	895420	710	1	1
15	16	1	1	1	902479	903425	903466	946	1	1
15	16	1	1	1	905992	906553	906594	561	1	1
13	14	1	0	2	909120	910051	910090	931	1	1
16	15	1	1	1	912616	913465	913503	849	1	1
16	15	1	1	1	916029	916927	916965	898	1	1
16	15	1	1	1	919491	920050	920093	559	1	1
16	15	1	0	1	922619	923206	923255	587	1	1
16	15	0	1	1	925781	926199	926249	418	1	1
13	14	1	0	1	928775	929623	929662	848	1	1
15	16	1	1	1	932188	932704	932740	516	1	1
14	13	0	0	2	935265	936200	936236	935	1	1
13	14	1	0	1	938762	939693	939732	931	1	1
14	13	0	1	2	942258	943162	943211	904	1	1
15	16	0	0	1	945737	946277	946323	540	1	1
16	15	0	1	1	948848	949632	949668	784	1	1
15	16	1	1	1	952194	952737	952779	543	1	1
13	14	1	0	1	955305	956103	956142	798	1	1
16	15	1	1	2	958668	959427	959470	759	1	1
13	14	1	1	1	961996	962788	962833	792	1	1
16	15	1	0	2	965359	965908	965944	549	1	1
16	15	1	1	2	968470	969543	969591	1073	1	1
14	13	0	0	2	972117	973047	973087	930	1	1
15	16	1	1	1	975613	976149	976198	536	1	1
16	15	0	1	2	978724	979347	979393	623	1	1
13	14	0	1	1	981919	982608	982655	689	1	1
14	13	0	1	2	985181	985832	985884	651	1	1
13	14	0	0	1	988409	989149	989196	740	1	1
16	15	1	0	2	991721	992506	992541	785	1	1
13	14	0	0	1	995067	995959	996004	892	1	1
14	13	0	0	2	998530	999056	999098	526	1	1
13	14	0	0	1	1001624	1002233	1002277	609	1	1
16	15	1	1	2	1004803	1005469	1005505	666	1	1
15	16	1	1	1	1008031	1008839	1008884	808	1	1
15	16	1	1	1	1011410	1011903	1011945	493	1	1
15	16	0	0	1	1014471	1014984	1015023	513	1	1
16	15	1	1	2	1017549	1018044	1018084	495	1	1
13	14	1	0	1	1020610	1021310	1021346	700	1	1
15	16	1	1	1	1023872	1024430	1024474	558	1	1
16	15	0	0	2	1027000	1027638	1027686	638	1	1
16	15	0	1	2	1030212	1030880	1030931	668	1	1
14	13	0	1	2	1033457	1034255	1034293	798	1	1
15	16	1	1	1	1036819	1037352	1037388	533	1	1
13	14	1	0	2	1039914	1040705	1040750	791	1	1
13	14	0	0	1	1043276	1043884	1043929	608	1	1
14	13	0	0	2	1046455	1047347	1047391	892	1	1
15	16	1	1	1	1049917	1050452	1050503	535	1	1
16	15	1	1	2	1053028	1053814	1053865	786	1	1
15	16	1	0	1	1056391	1057036	1057077	645	1	1
16	15	1	1	2	1059602	1060215	1060255	613	1	1
16	15	1	0	2	1062781	1063334	1063383	553	1	1
15	16	1	0	1	1065909	1066639	1066678	730	1	1
16	15	0	1	2	1069204	1069708	1069756	504	1	1
16	15	1	0	2	1072282	1072817	1072868	535	1	1
15	16	1	0	1	1075393	1076167	1076213	774	1	1
16	15	1	1	2	1078739	1079387	1079425	648	1	1
15	16	1	0	1	1081951	1082583	1082620	632	1	1
16	15	1	1	2	1085146	1086139	1086183	993	1	1
16	15	1	1	2	1088709	1089462	1089512	753	1	1
16	15	1	1	2	1092037	1092761	1092807	724	1	1
14	13	0	1	2	1095333	1096129	1096169	796	1	1
14	13	0	1	2	1098695	1099230	1099281	535	1	1
13	14	1	0	1	1101806	1102385	1102425	579	1	1
14	13	0	1	2	1104951	1105869	1105905	918	1	1
13	14	1	1	1	1108431	1109106	1109150	675	1	1
14	13	0	1	2	1111676	1112365	1112412	689	1	1
13	14	1	0	1	1114938	1115598	1115640	660	1	1
14	13	0	0	2	1118166	1118813	1118852	647	1	1
13	14	0	0	1	1121378	1122170	1122214	792	1	1
13	14	0	0	1	1124740	1125358	1125409	618	1	1
13	14	1	0	1	1127935	1128880	1128922	945	1	1
13	14	0	0	1	1131448	1132059	1132100	611	1	1
13	14	1	0	1	1134626	1135146	1135195	520	1	1
13	14	0	0	1	1137721	1138297	1138340	576	1	1
14	13	0	1	2	1140866	1141639	1141685	773	1	1
14	13	0	1	2	1144211	1144674	1144713	463	1	1
14	13	1	0	2	1147239	1147812	1147858	573	1	1
14	13	0	1	2	1150384	1150931	1150969	547	1	1
13	14	0	0	1	1153495	1154082	1154131	587	1	1
13	14	1	0	1	1156657	1157215	1157259	558	1	1
13	14	1	0	1	1159785	1160408	1160454	623	1	1
15	13	1	0	1	1162980	1163648	1163699	668	1	1
13	15	0	1	2	1166225	1166748	1166794	523	1	1
15	13	1	1	1	1169319	1169867	1169905	548	1	1
15	13	1	0	1	1172431	1172939	1172983	508	1	1
13	15	1	0	2	1175509	1176250	1176295	741	1	1
13	15	1	1	2	1178821	1179297	1179339	476	1	1
13	15	1	0	2	1181865	1182424	1182467	559	1	1
15	13	1	0	1	1184993	1185591	1185629	598	1	1
15	13	1	1	1	1188155	1188700	1188740	545	1	1
15	13	1	1	1	1191266	1191960	1192002	694	1	1
18	17	0	1	1	1206907	1207528	1207576	621	1	1
19	20	1	1	2	1210118	1210929	1210971	811	1	1
20	19	0	1	2	1213497	1214488	1214534	991	1	1
18	17	1	0	2	1217060	1217873	1217913	813	1	1
20	19	0	1	2	1220439	1221104	1221142	665	1	1
20	19	1	1	2	1223668	1224239	1224287	571	1	1
19	20	1	1	1	1226813	1227697	1227733	884	1	1
20	19	1	0	2	1230258	1230904	1230944	646	1	1
19	20	1	1	1	1233470	1234176	1234223	706	1	1
19	20	1	1	1	1236749	1237241	1237284	492	1	1
20	19	0	0	2	1239810	1240398	1240446	588	1	1
17	18	0	0	1	1242972	1243816	1243858	844	1	1
19	20	0	1	1	1246384	1247178	1247220	794	1	1
20	19	0	1	2	1249746	1250300	1250348	554	1	1
20	19	1	0	2	1252874	1253391	1253426	517	1	1
18	17	1	1	2	1255952	1256704	1256755	752	1	1
18	17	0	1	2	1259281	1259816	1259866	535	1	1
19	20	1	1	1	1262392	1263138	1263179	746	1	1
20	19	1	1	2	1265704	1266283	1266323	579	1	1
19	20	1	1	1	1268849	1269811	1269853	962	1	1
18	17	0	1	2	1272379	1273098	1273148	719	1	1
20	19	1	0	1	1275674	1276326	1276377	652	1	1
17	18	1	0	1	1278903	1279741	1279789	838	1	1
18	17	0	0	2	1282315	1283025	1283068	710	1	1
18	17	0	1	2	1285594	1286167	1286213	573	1	1
19	20	1	0	1	1288738	1289618	1289659	880	1	1
17	18	1	0	1	1292184	1292873	1292920	689	1	1
18	17	1	0	2	1295446	1296292	1296333	846	1	1
19	20	0	1	1	1298859	1299577	1299628	718	1	1
20	19	1	1	1	1302154	1302824	1302873	670	1	1
19	20	1	0	1	1305399	1306035	1306085	636	1	1
20	19	1	0	2	1308611	1309499	1309548	888	1	1
18	17	0	1	2	1312074	1313009	1313044	935	1	1
17	18	1	1	1	1315570	1316416	1316456	846	1	1
17	18	1	0	1	1318982	1319541	1319584	559	1	1
17	18	1	0	1	1322110	1322739	1322779	629	1	1
17	18	0	0	1	1325305	1325741	1325790	436	1	1
17	18	1	0	1	1328316	1328742	1328785	426	1	1
17	18	0	0	1	1331310	1331759	1331796	449	1	1
17	18	0	0	1	1334321	1334744	1334790	423	1	1
20	19	1	1	2	1337316	1338114	1338152	798	1	1
17	18	1	0	1	1340678	1341193	1341230	515	1	1
19	20	1	0	1	1343756	1344371	1344408	615	1	1
19	20	1	1	1	1346934	1347478	1347520	544	1	1
18	17	0	0	2	1350046	1350756	1350798	710	1	1
17	18	0	0	1	1353324	1353967	1354010	643	1	1
19	20	0	1	1	1356536	1357258	1357305	722	1	1
18	17	0	1	2	1359831	1360561	1360601	730	1	1
18	17	0	1	2	1363127	1363932	1363980	805	1	1
17	18	0	0	1	1366506	1367445	1367492	939	1	1
20	19	1	1	2	1370018	1370789	1370838	771	1	1
20	19	0	1	2	1373364	1374046	1374083	682	1	1
18	17	0	1	2	1376609	1377515	1377563	906	1	1
18	17	0	1	2	1380088	1380735	1380774	647	1	1
18	17	0	0	2	1383300	1383805	1383852	505	1	1
18	17	0	0	2	1386378	1387103	1387148	725	1	1
20	19	1	1	2	1389673	1390668	1390711	995	1	1
20	19	1	1	2	1393236	1393861	1393906	625	1	1
20	19	1	1	2	1396431	1397275	1397318	844	1	1
19	20	1	0	nan	1399844	nan	nan	nan	1	1
19	20	1	0	1	1405883	1406789	1406836	906	1	1
20	19	0	1	2	1409362	1409966	1410014	604	1	1
17	18	1	0	1	1412540	1413275	1413310	735	1	1
20	19	1	1	2	1415836	1416717	1416756	881	1	1
17	18	1	0	1	1419281	1419828	1419867	547	1	1
18	17	0	1	2	1422393	1422951	1422995	558	1	1
20	19	1	1	1	1425521	1426046	1426090	525	1	1
20	19	1	1	2	1428616	1429151	1429201	535	1	1
18	17	0	1	2	1431727	1432381	1432429	654	1	1
20	19	0	1	2	1434955	1435554	1435591	599	1	1
20	19	0	1	2	1438117	1438643	1438686	526	1	1
20	19	1	1	2	1441211	1441765	1441814	554	1	1
19	20	1	1	1	1444340	1445097	1445142	757	1	1
18	17	0	0	2	1447668	1448288	1448337	620	1	1
20	19	1	1	2	1450863	1451590	1451633	727	1	1
17	18	0	0	1	1454159	1454851	1454895	692	1	1
17	18	1	0	1	1457421	1458343	1458391	922	1	1
17	18	1	0	1	1460917	1461824	1461870	907	1	1
17	18	1	0	1	1464396	1464859	1464898	463	1	1
18	17	0	0	2	1467424	1468134	1468177	710	1	1
18	17	0	0	2	1470702	1471563	1471606	861	1	1
19	17	1	1	2	1474132	1474616	1474667	484	1	1
17	19	0	1	2	1477193	1478266	1478313	1073	1	1
17	19	1	1	2	1480839	1481368	1481408	529	1	1
17	19	1	1	2	1483934	1484370	1484419	436	1	1
17	19	0	1	2	1486945	1487356	1487397	411	1	1
17	19	0	1	2	1489923	1490372	1490408	449	1	1
19	17	0	1	1	1492933	1493748	1493787	815	1	1
17	19	0	0	2	1496312	1496866	1496915	554	1	1
19	17	1	1	1	1499441	1500002	1500043	561	1	1
19	17	1	1	1	1502569	1503160	1503204	591	1	1
22	21	1	1	1	1523595	1524140	1524181	545	1	1
21	22	1	0	2	1526707	1527612	1527660	905	1	1
22	21	0	1	2	1530186	1530806	1530855	620	1	1
22	21	0	1	2	1533381	1533979	1534017	598	1	1
23	24	1	1	1	1536543	1537367	1537412	824	1	1
21	22	0	0	1	1539938	1540913	1540959	975	1	1
22	21	0	1	2	1543485	1544440	1544488	955	1	1
24	23	1	0	2	1547014	1547838	1547884	824	1	1
22	21	0	1	2	1550410	1551338	1551380	928	1	1
23	24	0	0	2	1553906	1554754	1554793	848	1	1
24	23	1	1	1	1557318	1558249	1558289	931	1	1
22	21	0	1	2	1560815	1561562	1561601	747	1	1
24	23	1	0	1	1564127	1564672	1564712	545	1	1
22	21	0	1	2	1567238	1567693	1567740	455	1	1
22	21	0	0	2	1570266	1571093	1571135	827	1	1
21	22	1	1	1	1573661	1574292	1574330	631	1	1
23	24	1	1	2	1576856	1577586	1577626	730	1	1
22	21	0	0	2	1580152	1580769	1580804	617	1	1
21	22	1	0	1	1583330	1583929	1583966	599	1	1
24	23	0	1	2	1586492	1587025	1587060	533	1	1
23	24	1	1	1	1589586	1590383	1590423	797	1	1
22	21	0	1	2	1592948	1593579	1593618	631	1	1
23	24	1	1	2	1596143	1596881	1596930	738	1	1
24	23	1	0	1	1599455	1600050	1600091	595	1	1
22	21	0	0	2	1602617	1603170	1603219	553	1	1
23	24	0	1	1	1605745	1606429	1606464	684	1	1
24	23	0	1	1	1608990	1609866	1609910	876	1	1
21	22	1	0	1	1612436	1613651	1613691	1215	1	1
22	21	0	1	2	1616217	1616904	1616953	687	1	1
22	21	0	1	2	1619479	1620000	1620047	521	1	1
21	22	0	0	1	1622573	1623136	1623175	563	1	1
22	21	0	0	2	1625701	1626170	1626220	469	1	1
24	23	0	1	1	1628746	1629726	1629766	980	1	1
23	24	1	1	2	1632292	1633048	1633095	756	1	1
22	21	0	1	2	1635621	1636368	1636407	747	1	1
24	23	1	1	1	1638933	1639566	1639602	633	1	1
21	22	1	0	1	1642128	1642855	1642897	727	1	1
23	24	1	1	2	1645423	1646231	1646276	808	1	1
21	22	0	1	1	1648802	1649341	1649388	539	1	1
21	22	1	0	1	1651914	1652309	1652348	395	1	1
24	23	0	1	1	1654874	1655795	1655845	921	1	1
24	23	1	1	1	1658370	1658896	1658939	526	1	1
24	23	0	0	1	1661465	1661901	1661950	436	1	1
22	21	0	0	1	1664476	1664768	1664811	292	1	1
24	23	1	1	1	1667336	1667995	1668039	659	1	1
22	21	0	0	2	1670565	1671229	1671267	664	1	1
21	22	0	0	1	1673793	1674625	1674663	832	1	1
21	22	1	0	1	1677189	1677727	1677775	538	1	1
22	21	0	0	2	1680300	1681266	1681304	966	1	1
22	21	0	1	2	1683830	1684370	1684415	540	1	1
24	23	0	1	1	1686941	1687731	1687778	790	1	1
21	22	1	0	1	1690304	1691128	1691173	824	1	1
23	24	1	1	1	1693699	1694493	1694536	794	1	1
23	24	1	0	1	1697062	1697536	1697580	474	1	1
23	24	1	1	1	1700106	1700561	1700608	455	1	1
24	23	1	1	2	1703134	1703889	1703937	755	1	1
24	23	1	0	2	1706463	1707141	1707182	678	1	1
22	21	0	0	2	1709708	1710444	1710494	736	1	1
23	24	1	1	1	1713020	1713666	1713706	646	1	1
24	23	0	1	2	1716232	1717033	1717085	801	1	1
21	22	1	1	1	1719611	1720314	1720363	703	1	1
22	21	0	0	2	1722889	1723902	1723943	1013	1	1
21	22	0	0	1	1726469	1727078	1727121	609	1	1
21	22	0	0	1	1729647	1730219	1730266	572	1	1
22	21	0	1	2	1732792	1733418	1733461	626	1	1
24	23	1	1	2	1735987	1736831	1736874	844	1	1
24	23	1	1	2	1739399	1739914	1739951	515	1	1
22	21	0	1	2	1742477	1743540	1743581	1063	1	1
22	21	0	1	2	1746107	1746704	1746743	597	1	1
22	21	0	0	2	1749269	1749771	1749821	502	1	1
23	24	1	1	1	1752347	1753088	1753133	741	1	1
24	23	0	1	2	1755659	1756267	1756311	608	1	1
24	23	0	0	2	1758837	1759348	1759389	511	1	1
23	24	1	1	1	1761915	1762481	1762517	566	1	1
24	23	1	1	2	1765043	1765696	1765746	653	1	1
24	23	0	1	2	1768271	1769008	1769058	737	1	1
23	24	1	1	1	1771583	1772137	1772186	554	1	1
23	24	1	1	1	1774712	1775174	1775213	462	1	1
23	24	1	1	1	1777739	1778353	1778392	614	1	1
24	23	1	1	2	1780918	1781573	1781620	655	1	1
21	23	0	1	2	1784146	1784976	1785016	830	1	1
23	21	1	1	1	1787542	1788073	1788110	531	1	1
21	23	1	1	2	1790636	1791413	1791456	777	1	1
23	21	0	1	1	1793982	1794530	1794567	548	1	1
21	23	0	1	2	1797093	1797657	1797695	564	1	1
21	23	0	1	2	1800221	1801039	1801074	818	1	1
21	23	1	1	2	1803600	1804415	1804453	815	1	1
23	21	1	0	1	1806979	1807554	1807598	575	1	1
23	21	1	1	1	1810124	1810671	1810710	547	1	1
23	21	0	1	1	1813235	1813759	1813804	524	1	1
27	28	1	1	2	1826885	1828150	1828190	1265	1	1
25	26	1	0	2	1830716	1831425	1831469	709	1	1
26	25	0	1	1	1833995	1834695	1834731	700	1	1
26	25	0	1	2	1837256	1837885	1837926	629	1	1
26	25	0	0	2	1840451	1841151	1841187	700	1	1
26	25	0	1	2	1843713	1844300	1844349	587	1	1
25	26	1	0	1	1846875	1847718	1847761	843	1	1
27	28	0	1	2	1850287	1851206	1851258	919	1	1
25	26	0	0	1	1853783	1854458	1854503	675	1	1
25	26	1	0	1	1857029	1857828	1857865	799	1	1
28	27	1	0	1	1860391	1861324	1861361	933	1	1
27	28	1	1	2	1863887	1864636	1864673	749	1	1
27	28	1	0	2	1867199	1867831	1867868	632	1	1
27	28	1	1	2	1870394	1870866	1870913	472	1	1
25	26	0	0	1	1873438	1874133	1874174	695	1	1
28	27	0	1	1	1876700	1877532	1877570	832	1	1
26	25	1	1	2	1880096	1880769	1880815	673	1	1
26	25	0	1	2	1883341	1884200	1884245	859	1	1
27	28	1	0	2	1886770	1887755	1887791	985	1	1
25	26	0	0	1	1890317	1891046	1891086	729	1	1
25	26	0	0	1	1893612	1894103	1894147	491	1	1
26	25	0	0	2	1896673	1897612	1897660	939	1	1
28	27	1	1	1	1900186	1901032	1901073	846	1	1
27	28	1	1	2	1903598	1904405	1904452	807	1	1
28	27	1	1	1	1906977	1907637	1907680	660	1	1
26	25	0	1	2	1910206	1910951	1910992	745	1	1
25	26	1	0	1	1913518	1914212	1914254	694	1	1
28	27	1	1	1	1916780	1917627	1917666	847	1	1
28	27	1	0	1	1920192	1920654	1920694	462	1	1
25	26	0	1	1	1923220	1924178	1924224	958	1	1
25	26	0	0	1	1926749	1927206	1927251	457	1	1
25	26	0	0	1	1929777	1930358	1930396	581	1	1
28	27	0	1	1	1932922	1933827	1933876	905	1	1
28	27	1	1	1	1936401	1936877	1936920	476	1	1
26	25	0	1	2	1939446	1940037	1940082	591	1	1
28	27	1	0	1	1942607	1943170	1943210	563	1	1
28	27	1	0	1	1945736	1946198	1946237	462	1	1
28	27	1	1	1	1948763	1949186	1949232	423	1	1
27	28	1	0	2	1951758	1952408	1952443	650	1	1
27	28	1	1	2	1954969	1955522	1955571	553	1	1
28	27	0	1	1	1958097	1958712	1958750	615	1	1
27	28	1	0	2	1961276	1962072	1962112	796	1	1
25	26	1	0	1	1964638	1965482	1965524	844	1	1
28	27	1	0	2	1968050	1968808	1968853	758	1	1
25	26	0	0	1	1971379	1972068	1972115	689	1	1
28	27	1	0	1	1974641	1975361	1975410	720	1	1
28	27	1	1	1	1977936	1978393	1978438	457	1	1
27	28	1	1	2	1980964	1981578	1981616	614	1	1
27	28	1	0	2	1984142	1984800	1984845	658	1	1
27	28	1	1	2	1987371	1987858	1987906	487	1	1
27	28	1	0	2	1990432	1990949	1990984	517	1	1
28	27	1	1	1	1993510	1994137	1994179	627	1	1
27	28	1	0	2	1996705	1997413	1997458	708	1	1
27	28	1	1	2	1999983	2000486	2000536	503	1	1
27	28	1	1	2	2003061	2003636	2003680	575	1	1
28	27	1	1	1	2006206	2007011	2007059	805	1	1
27	28	1	1	2	2009585	2010204	2010254	619	1	1
25	26	1	0	1	2012780	2013496	2013533	716	1	1
25	26	1	0	1	2016059	2016533	2016577	474	1	1
26	25	0	1	1	2019103	2019628	2019672	525	1	1
28	27	0	0	1	2022198	2022995	2023034	797	1	1
25	26	0	0	1	2025560	2026274	2026313	714	1	1
26	25	0	1	2	2028839	2029842	2029893	1003	1	1
27	28	1	0	2	2032418	2033254	2033305	836	1	1
27	28	1	1	2	2035831	2036451	2036500	620	1	1
26	25	0	1	2	2039026	2039863	2039912	837	1	1
27	28	1	1	2	2042438	2043196	2043241	758	1	1
27	28	1	1	2	2045767	2046346	2046386	579	1	1
26	25	1	0	2	2048912	2050052	2050100	1140	1	1
26	25	1	1	2	2052626	2053300	2053345	674	1	1
25	26	1	0	1	2055871	2056707	2056757	836	1	1
25	26	0	0	1	2059283	2059849	2059885	566	1	1
26	25	0	1	1	2062411	2062942	2062980	531	1	1
26	25	0	0	2	2065506	2066415	2066459	909	1	1
25	26	0	0	1	2068985	2069671	2069721	686	1	1
26	25	0	0	2	2072247	2072900	2072950	653	1	1
25	26	1	0	1	2075476	2076241	2076279	765	1	1
26	25	0	1	2	2078804	2079771	2079808	967	1	1
26	25	0	1	2	2082334	2083049	2083087	715	1	1
26	25	0	1	2	2085613	2086092	2086131	479	1	1
27	25	0	1	2	2088657	2089120	2089159	463	1	1
25	27	1	1	1	2091685	2092496	2092538	811	1	1
25	27	0	1	1	2095064	2095900	2095950	836	1	1
27	25	1	0	2	2098476	2099610	2099647	1134	1	1
25	27	0	1	2	2102173	2103219	2103260	1046	1	1
25	27	1	0	2	2105786	2106252	2106288	466	1	1
25	27	1	1	2	2108814	2109253	2109299	439	1	1
27	25	1	1	1	2111825	2112550	2112594	725	1	1
27	25	1	0	1	2115120	2115744	2115789	624	1	1
25	27	1	1	2	2118315	2118990	2119035	675	1	1
31	32	1	1	1	2165370	2166058	2166106	688	1	1
30	29	0	1	2	2168632	2169258	2169301	626	1	1
31	32	0	1	1	2171827	2172547	2172597	720	1	1
32	31	0	1	1	2175122	2175653	2175691	531	1	1
31	32	1	0	1	2178217	2179006	2179053	789	1	1
31	32	1	1	1	2181579	2182010	2182048	431	1	1
30	29	0	1	2	2184574	2185315	2185360	741	1	1
30	29	0	0	2	2187886	2188737	2188772	851	1	1
30	29	1	1	2	2191298	2191806	2191850	508	1	1
29	30	1	0	1	2194376	2195143	2195179	767	1	1
32	31	1	1	2	2197705	2198568	2198608	863	1	1
29	30	1	0	1	2201134	2201964	2202004	830	1	1
31	32	1	1	1	2204530	2205406	2205450	876	1	1
31	32	1	1	1	2207976	2208452	2208494	476	1	1
30	29	0	0	2	2211020	2211717	2211756	697	1	1
30	29	0	1	2	2214282	2214776	2214817	494	1	1
31	32	1	1	1	2217343	2218007	2218046	664	1	1
31	32	1	1	1	2220572	2221094	2221140	522	1	1
30	29	0	0	2	2223666	2224369	2224419	703	1	1
32	31	1	1	2	2226945	2227939	2227982	994	1	1
29	30	1	0	1	2230508	2231337	2231378	829	1	1
29	30	1	0	1	2233904	2234639	2234690	735	1	1
31	32	1	0	1	2237216	2238464	2238504	1248	1	1
31	32	1	1	1	2241030	2241767	2241816	737	1	1
29	30	1	0	1	2244342	2245117	2245161	775	1	1
32	31	1	1	2	2247687	2248737	2248775	1050	1	1
30	29	0	1	2	2251300	2252015	2252053	715	1	1
29	30	1	0	1	2254579	2255176	2255215	597	1	1
30	29	1	0	2	2257741	2258329	2258376	588	1	1
32	31	0	1	2	2260902	2261557	2261605	655	1	1
29	30	1	0	1	2264131	2264809	2264850	678	1	1
29	30	1	0	1	2267376	2267812	2267861	436	1	1
32	31	0	0	2	2270387	2271276	2271323	889	1	1
32	31	1	1	2	2273849	2274653	2274702	804	1	1
32	31	1	1	2	2277228	2277666	2277713	438	1	1
32	31	1	1	2	2280239	2280642	2280691	403	1	1
29	30	1	0	1	2283217	2284158	2284204	941	1	1
31	32	0	1	1	2286730	2287454	2287499	724	1	1
32	31	0	1	2	2290025	2290690	2290728	665	1	1
31	32	0	1	1	2293253	2293813	2293856	560	1	1
31	32	1	1	1	2296382	2296951	2297000	569	1	1
32	31	0	0	2	2299526	2300107	2300145	581	1	1
29	30	1	1	1	2302671	2303301	2303340	630	1	1
29	30	0	1	1	2305866	2306363	2306401	497	1	1
30	29	0	0	2	2308927	2309668	2309714	741	1	1
32	31	0	1	2	2312239	2313127	2313176	888	1	1
31	32	0	1	1	2315702	2316321	2316371	619	1	1
31	32	1	0	1	2318897	2319423	2319466	526	1	1
29	30	0	0	1	2321992	2322620	2322661	628	1	1
31	32	1	1	1	2325187	2326132	2326173	945	1	1
29	30	0	0	1	2328699	2329461	2329502	762	1	1
30	29	0	1	2	2332028	2332683	2332731	655	1	1
30	29	0	1	2	2335257	2335961	2336009	704	1	1
29	30	0	0	1	2338535	2339103	2339154	568	1	1
30	29	0	0	2	2341680	2342611	2342650	931	1	1
30	29	0	1	2	2345176	2345828	2345879	652	1	1
30	29	0	0	2	2348405	2349033	2349074	628	1	1
29	30	1	0	1	2351600	2352195	2352235	595	1	1
32	31	1	1	2	2354761	2355640	2355681	879	1	1
31	32	1	1	1	2358207	2358749	2358793	542	1	1
29	30	1	0	1	2361318	2362034	2362071	716	1	1
30	29	0	0	2	2364597	2365396	2365434	799	1	1
30	29	0	1	2	2367959	2368567	2368612	608	1	1
29	30	1	0	1	2371138	2371575	2371623	437	1	1
31	32	1	1	1	2374149	2374878	2374918	729	1	1
29	30	0	0	1	2377444	2378202	2378247	758	1	1
32	31	1	1	2	2380773	2381633	2381676	860	1	1
32	31	0	1	2	2384202	2384871	2384921	669	1	1
30	29	0	0	2	2387447	2388234	2388284	787	1	1
30	29	0	1	2	2390809	2391291	2391328	482	1	1
32	31	1	1	1	2393854	2394311	2394356	457	1	1
29	30	0	0	1	2396882	2397668	2397718	786	1	1
29	30	1	0	1	2400244	2400692	2400729	448	1	1
31	32	0	0	1	2403255	2404186	2404225	931	1	1
32	31	1	1	2	2406751	2407527	2407571	776	1	1
32	31	0	1	2	2410096	2410621	2410665	525	1	1
32	31	1	0	2	2413191	2413795	2413843	604	1	1
29	30	0	0	1	2416369	2417096	2417139	727	1	1
32	31	1	1	2	2419665	2420293	2420334	628	1	1
31	32	1	1	1	2422860	2423380	2423428	520	1	1
31	29	1	1	1	2425954	2426496	2426540	542	1	1
31	29	1	0	1	2429066	2429477	2429517	411	1	1
29	31	1	0	2	2432043	2432652	2432696	609	1	1
31	29	1	1	1	2435221	2435658	2435707	437	1	1
31	29	1	0	1	2438232	2438648	2438684	416	1	1
31	29	1	1	1	2441210	2441911	2441946	701	1	1
29	31	1	1	1	2444472	2445374	2445425	902	1	1
31	29	1	0	1	2447951	2448750	2448788	799	1	1
31	29	1	0	1	2451314	2451920	2451966	606	1	1
29	31	1	0	2	2454492	2455110	2455161	618	1	1
