# Supplementary material for: Publisher Correction: Learning relative values in the striatum induces violations of normative decision making
Source: Nat Commun. 2019 Jun 27;10:2833. doi: 10.1038/s41467-019-10718-8 (PMC6597713; doi:10.1038/s41467-019-10718-8)
Supplement: Supplementary file 1 — Supplementary Figures [file 41467_2019_10718_MOESM1_ESM.zip › exp3/vp29.dat]

stim_left	stim_right	bait_left	bait_right	choice	stim_onset	resp_onset	outcome_onset	RT	trl_type	block
4	3	1	1	1	20	550	589	530	1	1
2	1	0	1	2	3114	4019	4068	905	1	1
4	3	1	0	1	6594	7408	7447	814	1	1
3	4	1	0	2	9973	10827	10876	854	1	1
4	3	1	1	2	13402	14225	14272	823	1	1
1	2	0	0	2	16798	17732	17768	934	1	1
4	3	1	1	1	20294	21262	21297	968	1	1
1	2	1	0	1	23823	24729	24777	906	1	1
1	2	0	0	1	27303	27809	27855	506	1	1
4	3	0	1	2	30381	31258	31301	877	1	1
4	3	0	1	1	33827	34739	34780	912	1	1
4	3	1	1	2	37306	38188	38226	882	1	1
2	1	0	1	2	40752	41492	41538	740	1	1
3	4	1	1	1	44064	44965	45001	901	1	1
4	3	1	1	2	47527	48221	48263	694	1	1
3	4	0	1	1	50788	51508	51558	720	1	1
1	2	1	0	1	54084	54774	54820	690	1	1
3	4	1	0	1	57346	58174	58216	828	1	1
3	4	0	1	1	60741	61329	61377	588	1	1
3	4	1	1	1	63903	64521	64572	618	1	1
4	3	0	1	1	67098	68068	68118	970	1	1
2	1	0	0	2	70644	71351	71397	707	1	1
3	4	0	0	2	73923	74913	74960	990	1	1
1	2	0	0	1	77486	78197	78239	711	1	1
1	2	1	0	1	80764	81285	81333	521	1	1
2	1	0	1	2	83859	84823	84863	964	1	1
3	4	1	1	1	87389	88418	88459	1029	1	1
2	1	0	0	2	90985	91719	91755	734	1	1
3	4	1	1	1	94280	94853	94899	573	1	1
1	2	1	0	1	97425	98434	98479	1009	1	1
4	3	1	1	2	101005	102079	102126	1074	1	1
3	4	0	1	2	104652	105478	105521	826	1	1
2	1	0	0	2	108047	108692	108733	645	1	1
1	2	1	0	1	111259	112014	112062	755	1	1
2	1	0	1	2	114588	115309	115357	721	1	1
2	1	1	1	2	117883	118654	118703	771	1	1
1	2	0	0	1	121229	121881	121931	652	1	1
4	3	1	0	2	124457	125264	125310	807	1	1
4	3	1	1	2	127836	128519	128556	683	1	1
4	3	1	1	2	131081	131723	131767	642	1	1
2	1	0	0	2	134293	134913	134962	620	1	1
1	2	1	0	1	137488	138371	138408	883	1	1
1	2	0	0	1	140934	141638	141687	704	1	1
2	1	0	0	2	144213	144826	144865	613	1	1
3	4	1	1	1	147391	148287	148328	896	1	1
2	1	0	0	2	150854	151512	151556	658	1	1
1	2	0	0	1	154082	154798	154835	716	1	1
3	4	1	0	1	157361	158155	158197	794	1	1
4	3	1	1	1	160723	161799	161844	1076	1	1
4	3	1	1	1	164370	165068	165106	698	1	1
4	3	1	1	2	167631	168267	168317	636	1	1
3	4	0	0	1	170843	171913	171964	1070	1	1
1	2	1	0	1	174490	175106	175142	616	1	1
2	1	1	0	2	177668	178490	178538	822	1	1
2	1	0	1	2	181064	181640	181683	576	1	1
2	1	1	0	2	184209	184830	184878	621	1	1
2	1	0	0	2	187404	187958	188006	554	1	1
2	1	0	1	2	190532	191503	191552	971	1	1
2	1	0	1	2	194078	194693	194730	615	1	1
4	3	0	1	2	197256	198186	198226	930	1	1
2	1	0	1	2	200752	201470	201522	718	1	1
4	3	0	1	2	204048	204660	204700	612	1	1
4	3	0	1	2	207226	208084	208129	858	1	1
3	4	1	1	2	210655	211599	211642	944	1	1
3	4	1	1	2	214168	214860	214904	692	1	1
1	2	1	1	1	217430	218123	218166	693	1	1
3	4	1	1	1	220692	221874	221913	1182	1	1
2	1	0	1	1	224439	225159	225208	720	1	1
3	4	0	1	1	227734	228450	228487	716	1	1
3	4	1	1	1	231013	231736	231782	723	1	1
2	1	0	1	2	234308	234979	235027	671	1	1
3	4	1	1	2	237553	238465	238507	912	1	1
1	2	1	0	1	241033	241669	241718	636	1	1
1	2	1	0	1	244244	244814	244863	570	1	1
4	3	0	1	1	247389	248077	248125	688	1	1
4	3	1	1	2	250651	251282	251320	631	1	1
1	2	0	0	1	253846	254578	254615	732	1	1
1	2	1	0	1	257141	257881	257928	740	1	1
2	1	0	1	2	260453	261313	261357	860	1	1
1	2	1	0	1	263883	264452	264502	569	1	1
3	1	0	1	1	267027	268080	268131	1053	1	1
1	3	0	1	1	270657	271302	271343	645	1	1
1	3	1	1	1	273869	274963	275007	1094	1	1
3	1	1	1	2	277532	278449	278486	917	1	1
3	1	1	0	2	281012	281631	281681	619	1	1
1	3	0	1	1	284207	284813	284859	606	1	1
3	1	1	1	2	287385	287894	287937	509	1	1
3	1	0	1	2	290463	290898	290948	435	1	1
1	3	1	1	2	293474	294212	294260	738	1	1
3	1	1	0	1	296786	297376	297422	590	1	1
7	8	1	0	1	320171	320734	320773	563	1	1
7	8	1	0	1	323299	324013	324052	714	1	1
5	6	0	0	2	326578	327344	327381	766	1	1
5	6	0	0	2	329907	330458	330509	551	1	1
7	8	1	1	1	333035	333847	333888	812	1	1
6	5	0	1	2	336414	337432	337468	1018	1	1
8	7	1	1	2	339994	341085	341131	1091	1	1
7	8	1	1	1	343657	344579	344627	922	1	1
7	8	1	0	1	347153	347977	348023	824	1	1
6	5	0	0	2	350549	351674	351720	1125	1	1
5	6	0	0	1	354246	355025	355065	779	1	1
5	6	1	0	2	357591	358336	358377	745	1	1
8	7	1	1	2	360903	361864	361907	961	1	1
6	5	0	1	2	364433	365355	365403	922	1	1
5	6	0	0	1	367929	368920	368966	991	1	1
8	7	1	0	2	371492	372709	372746	1217	1	1
6	5	1	0	2	375272	376112	376159	840	1	1
8	7	1	1	2	378685	379832	379872	1147	1	1
5	6	1	0	1	382398	383147	383185	749	1	1
5	6	1	0	1	385710	387064	387116	1354	1	1
7	8	1	1	1	389641	390608	390645	967	1	1
7	8	1	1	1	393171	393697	393740	526	1	1
6	5	0	1	2	396266	396909	396951	643	1	1
7	8	1	1	1	399477	400057	400096	580	1	1
8	7	0	1	2	402622	403502	403542	880	1	1
7	8	1	1	1	406068	406773	406821	705	1	1
6	5	0	1	2	409347	410335	410384	988	1	1
8	7	0	0	1	412910	413618	413662	708	1	1
8	7	0	1	2	416188	417047	417092	859	1	1
8	7	1	1	2	419617	420180	420220	563	1	1
5	6	0	0	1	422746	423762	423799	1016	1	1
7	8	1	1	1	426325	427489	427530	1164	1	1
6	5	0	0	2	430056	430883	430925	827	1	1
6	5	1	1	2	433451	434338	434388	887	1	1
8	7	1	0	2	436914	438048	438085	1134	1	1
5	6	1	1	1	440611	441316	441363	705	1	1
7	8	1	1	1	443889	444682	444726	793	1	1
7	8	1	1	1	447252	448054	448105	802	1	1
7	8	1	1	1	450631	451295	451333	664	1	1
6	5	0	1	2	453859	454487	454528	628	1	1
7	8	1	0	1	457054	458063	458108	1009	1	1
7	8	1	0	1	460634	461335	461370	701	1	1
6	5	0	1	2	463896	464851	464899	955	1	1
5	6	0	0	1	467425	468136	468178	711	1	1
8	7	1	1	1	470704	471881	471925	1177	1	1
7	8	1	1	1	474451	475269	475304	818	1	1
5	6	1	0	1	477830	478932	478967	1102	1	1
6	5	0	0	2	481493	482336	482380	843	1	1
6	5	0	1	2	484906	485713	485759	807	1	1
5	6	1	0	1	488285	488900	488937	615	1	1
5	6	0	0	1	491463	492009	492048	546	1	1
7	8	0	1	2	494574	495251	495294	677	1	1
7	8	1	1	1	497819	498455	498505	636	1	1
8	7	1	1	2	501031	501640	501684	609	1	1
7	8	0	0	1	504209	504841	504879	632	1	1
5	6	0	0	1	507404	508096	508140	692	1	1
8	7	0	1	1	510666	511179	511218	513	1	1
8	7	1	1	2	513744	514400	514447	656	1	1
7	8	1	0	1	516973	517776	517826	803	1	1
8	7	0	1	2	520352	521073	521121	721	1	1
5	6	0	0	1	523647	524301	524350	654	1	1
7	8	0	1	1	526875	527485	527528	610	1	1
5	6	1	0	1	530054	530925	530974	871	1	1
5	6	0	0	1	533500	534342	534386	842	1	1
6	5	0	1	2	536912	537733	537782	821	1	1
5	6	0	0	1	540308	541023	541060	715	1	1
6	5	0	0	2	543586	544420	544456	834	1	1
5	6	1	0	1	546982	547827	547869	845	1	1
8	7	1	1	2	550395	551617	551666	1222	1	1
8	7	1	1	2	554192	554641	554677	449	1	1
8	7	1	1	2	557203	557781	557822	578	1	1
5	6	1	0	1	560348	561018	561067	670	1	1
6	5	0	1	2	563593	564454	564496	861	1	1
8	7	1	0	2	567022	568081	568126	1059	1	1
7	8	0	1	1	570652	571330	571371	678	1	1
5	6	1	0	1	573897	574614	574650	717	1	1
6	5	1	1	2	577176	578325	578363	1149	1	1
6	5	0	1	2	580889	581448	581491	559	1	1
5	6	1	0	1	584017	584564	584603	547	1	1
6	5	0	1	2	587129	588002	588049	873	1	1
7	5	1	0	1	590575	591626	591662	1051	1	1
7	5	1	0	1	594188	594878	594924	690	1	1
5	7	1	0	1	597450	598312	598353	862	1	1
5	7	1	1	1	600879	601494	601531	615	1	1
7	5	1	0	1	604057	604594	604643	537	1	1
5	7	1	1	2	607168	607843	607888	675	1	1
7	5	1	0	2	610414	610975	611016	561	1	1
7	5	1	1	2	613542	613995	614044	453	1	1
5	7	1	1	2	616569	617253	617289	684	1	1
7	5	0	1	1	619815	620588	620634	773	1	1
9	10	0	0	1	664310	665109	665147	799	1	1
10	9	0	0	2	667673	668302	668342	629	1	1
9	10	1	0	2	670868	671473	671520	605	1	1
10	9	0	1	2	674046	674784	674832	738	1	1
11	12	1	0	1	677358	678307	678345	949	1	1
11	12	1	0	1	680871	681600	681640	729	1	1
10	9	0	1	2	684166	685147	685186	981	1	1
9	10	1	0	1	687712	688302	688348	590	1	1
12	11	1	1	2	690874	691695	691744	821	1	1
11	12	0	1	1	694270	694744	694788	474	1	1
11	12	1	0	1	697314	697933	697983	619	1	1
9	10	0	1	1	700509	701046	701094	537	1	1
9	10	1	0	1	703620	704367	704407	747	1	1
10	9	0	0	2	706932	707479	707518	547	1	1
9	10	1	0	1	710044	710655	710696	611	1	1
9	10	1	0	1	713222	713970	714008	748	1	1
10	9	0	0	2	716534	717283	717320	749	1	1
9	10	1	0	1	719846	720331	720381	485	1	1
10	9	0	1	2	722907	723610	723660	703	1	1
11	12	1	0	1	726186	727006	727056	820	1	1
12	11	1	1	2	729582	730196	730234	614	1	1
11	12	0	1	1	732760	733271	733312	511	1	1
12	11	1	1	2	735838	736807	736858	969	1	1
12	11	1	1	2	739384	740136	740187	752	1	1
11	12	0	1	2	742713	743370	743416	657	1	1
10	9	0	1	2	745941	746835	746878	894	1	1
10	9	0	1	2	749404	749965	750006	561	1	1
11	12	1	0	1	752532	753910	753954	1378	1	1
11	12	1	1	1	756480	757111	757149	631	1	1
9	10	0	0	1	759675	760476	760511	801	1	1
11	12	1	1	2	763037	764112	764158	1075	1	1
9	10	1	0	1	766684	767292	767336	608	1	1
12	11	0	1	2	769862	770729	770765	867	1	1
11	12	0	1	1	773291	774168	774211	877	1	1
12	11	1	0	2	776737	777328	777373	591	1	1
11	12	0	1	1	779899	780620	780668	721	1	1
11	12	1	1	2	783194	783933	783980	739	1	1
11	12	1	1	2	786506	787060	787108	554	1	1
10	9	0	0	2	789634	790304	790353	670	1	1
10	9	0	1	2	792879	793414	793465	535	1	1
9	10	1	0	1	795991	796731	796777	740	1	1
12	11	0	1	2	799303	800125	800173	822	1	1
10	9	0	1	2	802698	803294	803334	596	1	1
11	12	1	1	1	805860	806642	806680	782	1	1
11	12	1	0	2	809206	810110	810159	904	1	1
9	10	0	0	1	812685	813284	813321	599	1	1
11	12	1	1	2	815846	816496	816532	650	1	1
12	11	1	1	2	819058	819911	819961	853	1	1
9	10	0	0	1	822487	823064	823106	577	1	1
10	9	1	1	2	825632	826244	826285	612	1	1
11	12	1	1	1	828810	829630	829680	820	1	1
9	10	1	0	1	832206	832726	832775	520	1	1
10	9	0	0	2	835301	836109	836154	808	1	1
10	9	1	0	2	838680	839399	839449	719	1	1
9	10	0	0	1	841975	842626	842661	651	1	1
11	12	1	1	2	845187	846016	846057	829	1	1
10	9	0	1	2	848583	849165	849202	582	1	1
10	9	0	1	2	851727	852220	852263	493	1	1
10	9	0	0	2	854789	855417	855458	628	1	1
9	10	0	1	1	857984	858587	858636	603	1	1
12	11	0	1	1	861162	861800	861848	638	1	1
11	12	1	1	1	864374	865197	865243	823	1	1
12	11	1	1	2	867769	868546	868589	777	1	1
11	12	1	0	2	871115	871835	871884	720	1	1
11	12	1	1	1	874410	875243	875280	833	1	1
12	11	1	0	2	877806	878586	878626	780	1	1
9	10	0	0	1	881151	881720	881770	569	1	1
12	11	1	1	2	884296	884872	884915	576	1	1
10	9	0	1	2	887441	888124	888160	683	1	1
9	10	1	0	1	890686	891312	891355	626	1	1
10	9	0	1	2	893881	894345	894383	464	1	1
11	12	1	1	1	896909	897849	897896	940	1	1
11	12	1	0	1	900422	901270	901308	848	1	1
9	10	1	0	1	903834	904432	904470	598	1	1
9	10	1	0	1	906996	907506	907548	510	1	1
11	12	1	1	2	910074	910729	910776	655	1	1
11	12	1	0	1	913302	913954	914005	652	1	1
11	12	1	1	1	916530	917089	917133	559	1	1
11	12	0	1	1	919659	920082	920127	423	1	1
10	9	0	0	2	922653	923283	923322	630	1	1
11	9	1	0	1	925848	926381	926417	533	1	1
9	11	1	1	2	928942	929633	929678	691	1	1
9	11	1	0	2	932204	932824	932873	620	1	1
9	11	1	1	2	935399	935930	935968	531	1	1
11	9	1	1	1	938494	939101	939146	607	1	1
11	9	0	0	1	941672	942122	942157	450	1	1
11	9	1	1	1	944683	945150	945185	467	1	1
11	9	1	0	1	947711	948252	948296	541	1	1
11	9	1	1	1	950822	951245	951291	423	1	1
9	11	0	1	2	953817	954445	954486	628	1	1
15	16	1	1	1	982538	983517	983558	979	1	1
15	16	1	1	1	986084	986528	986569	444	1	1
13	14	1	0	2	989095	989866	989915	771	1	1
16	15	1	1	2	992441	993054	993093	613	1	1
16	15	1	1	1	995619	996545	996589	926	1	1
16	15	1	1	2	999115	999786	999834	671	1	1
16	15	1	0	2	1002360	1003065	1003113	705	1	1
16	15	0	1	1	1005639	1006381	1006425	742	1	1
13	14	1	0	1	1008951	1009695	1009737	744	1	1
15	16	1	1	1	1012263	1013308	1013350	1045	1	1
14	13	0	0	2	1015876	1016768	1016813	892	1	1
13	14	1	0	1	1019339	1020022	1020058	683	1	1
14	13	0	1	2	1022584	1023543	1023588	959	1	1
15	16	0	0	1	1026114	1026780	1026816	666	1	1
16	15	0	1	2	1029342	1029985	1030028	643	1	1
15	16	1	1	1	1032554	1032978	1033022	424	1	1
13	14	1	0	1	1035548	1036468	1036518	920	1	1
16	15	1	1	2	1039044	1039960	1039998	916	1	1
13	14	1	1	1	1042524	1043240	1043276	716	1	1
16	15	1	0	2	1045802	1046531	1046572	729	1	1
16	15	1	1	2	1049097	1049582	1049633	485	1	1
14	13	0	0	2	1052159	1052969	1053012	810	1	1
15	16	1	1	1	1055538	1056204	1056240	666	1	1
16	15	0	1	1	1058766	1059505	1059552	739	1	1
13	14	0	1	1	1062078	1062953	1062998	875	1	1
14	13	0	1	2	1065524	1066372	1066411	848	1	1
13	14	0	0	1	1068937	1070281	1070325	1344	1	1
16	15	1	0	2	1072851	1073503	1073553	652	1	1
13	14	0	0	1	1076079	1076631	1076681	552	1	1
14	13	0	0	2	1079207	1079984	1080027	777	1	1
13	14	0	0	1	1082553	1083048	1083088	495	1	1
16	15	1	1	1	1085614	1086328	1086367	714	1	1
15	16	1	1	1	1088893	1089730	1089779	837	1	1
15	16	1	1	1	1092305	1092747	1092790	442	1	1
15	16	0	0	1	1095316	1095898	1095935	582	1	1
16	15	1	1	1	1098461	1099072	1099113	611	1	1
13	14	1	0	1	1101639	1102411	1102459	772	1	1
15	16	1	1	1	1104985	1105710	1105754	725	1	1
16	15	0	0	2	1108280	1109094	1109133	814	1	1
16	15	0	1	2	1111659	1112351	1112395	692	1	1
14	13	0	1	2	1114921	1115866	1115908	945	1	1
15	16	1	1	1	1118434	1119261	1119304	827	1	1
13	14	1	0	1	1121830	1122497	1122532	667	1	1
13	14	0	0	1	1125058	1125509	1125560	451	1	1
14	13	0	0	2	1128086	1128766	1128805	680	1	1
15	16	1	1	1	1131331	1131862	1131900	531	1	1
16	15	1	1	2	1134425	1135165	1135212	740	1	1
15	16	1	0	1	1137738	1138238	1138273	500	1	1
16	15	1	1	2	1140799	1141799	1141836	1000	1	1
16	15	1	0	2	1144362	1144898	1144947	536	1	1
15	16	1	0	1	1147473	1148145	1148192	672	1	1
16	15	0	1	1	1150718	1151328	1151371	610	1	1
16	15	1	0	2	1153897	1154494	1154532	597	1	1
15	16	1	0	1	1157058	1157666	1157710	608	1	1
16	15	1	1	2	1160236	1161057	1161106	821	1	1
15	16	1	0	1	1163632	1164413	1164452	781	1	1
16	15	1	1	2	1166978	1167493	1167530	515	1	1
16	15	1	1	2	1170055	1170835	1170875	780	1	1
16	15	1	1	2	1173401	1173971	1174020	570	1	1
14	13	0	1	2	1176546	1177274	1177315	728	1	1
14	13	0	1	2	1179841	1180574	1180611	733	1	1
13	14	1	0	1	1183137	1183829	1183873	692	1	1
14	13	0	1	2	1186398	1187215	1187252	817	1	1
13	14	1	1	1	1189777	1190333	1190380	556	1	1
14	13	0	1	2	1192906	1193756	1193792	850	1	1
13	14	1	0	1	1196318	1196959	1197004	641	1	1
14	13	0	0	2	1199530	1200052	1200098	522	1	1
13	14	0	0	2	1202624	1203200	1203243	576	1	1
13	14	0	0	1	1205769	1206365	1206405	596	1	1
13	14	1	0	1	1208931	1209388	1209432	457	1	1
13	14	0	0	1	1211958	1212455	1212494	497	1	1
13	14	1	0	1	1215020	1215634	1215672	614	1	1
13	14	0	0	1	1218198	1218863	1218900	665	1	1
14	13	0	1	2	1221426	1222016	1222062	590	1	1
14	13	0	1	2	1224588	1225150	1225190	562	1	1
14	13	1	0	2	1227716	1228166	1228201	450	1	1
14	13	0	1	2	1230727	1231632	1231680	905	1	1
13	14	0	0	1	1234206	1234684	1234725	478	1	1
13	14	1	0	1	1237251	1237705	1237752	454	1	1
13	14	1	0	1	1240278	1241068	1241115	790	1	1
15	13	1	0	1	1243641	1244267	1244310	626	1	1
13	15	0	1	2	1246836	1247379	1247421	543	1	1
15	13	1	1	2	1249947	1250503	1250549	556	1	1
15	13	1	0	2	1253075	1253492	1253527	417	1	1
13	15	1	0	2	1256053	1256591	1256638	538	1	1
13	15	1	1	2	1259164	1259687	1259733	523	1	1
13	15	1	0	2	1262259	1262792	1262827	533	1	1
15	13	1	0	2	1265353	1265880	1265922	527	1	1
15	13	1	1	2	1268448	1268952	1269000	504	1	1
15	13	1	1	1	1271526	1272069	1272111	543	1	1
18	17	0	1	1	1303927	1304636	1304680	709	1	1
19	20	1	1	2	1307206	1308042	1308092	836	1	1
20	19	0	1	1	1310618	1311334	1311371	716	1	1
18	17	1	0	1	1313897	1314559	1314600	662	1	1
20	19	0	1	2	1317125	1317971	1318012	846	1	1
20	19	1	1	2	1320538	1321093	1321140	555	1	1
19	20	1	1	1	1323666	1324332	1324368	666	1	1
20	19	1	0	2	1326894	1327598	1327647	704	1	1
19	20	1	1	2	1330173	1330742	1330792	569	1	1
19	20	1	1	2	1333318	1333786	1333836	468	1	1
20	19	0	0	2	1336362	1337189	1337232	827	1	1
17	18	0	0	2	1339758	1340771	1340812	1013	1	1
19	20	0	1	2	1343338	1344130	1344174	792	1	1
20	19	0	1	1	1346700	1347298	1347336	598	1	1
20	19	1	0	2	1349861	1350514	1350564	653	1	1
18	17	1	1	2	1353090	1353686	1353726	596	1	1
18	17	0	1	2	1356251	1356690	1356737	439	1	1
19	20	1	1	1	1359262	1360120	1360166	858	1	1
20	19	1	1	2	1362692	1363317	1363361	625	1	1
19	20	1	1	2	1365887	1366525	1366572	638	1	1
18	17	0	1	1	1369098	1369796	1369834	698	1	1
20	19	1	0	1	1372360	1373310	1373347	950	1	1
17	18	1	0	2	1375873	1377168	1377211	1295	1	1
18	17	0	0	1	1379737	1380281	1380323	544	1	1
18	17	0	1	2	1382849	1383620	1383668	771	1	1
19	20	1	0	2	1386194	1387014	1387064	820	1	1
17	18	1	0	1	1389590	1390662	1390711	1072	1	1
18	17	1	0	2	1393236	1394181	1394223	945	1	1
19	20	0	1	2	1396749	1397373	1397418	624	1	1
20	19	1	1	2	1399944	1400583	1400630	639	1	1
19	20	1	0	2	1403156	1404046	1404093	890	1	1
20	19	1	0	2	1406619	1407247	1407288	628	1	1
18	17	0	1	2	1409813	1410753	1410800	940	1	1
17	18	1	1	1	1413326	1414184	1414230	858	1	1
17	18	1	0	1	1416756	1417711	1417759	955	1	1
17	18	1	0	1	1420285	1420961	1421004	676	1	1
17	18	0	0	1	1423530	1424358	1424400	828	1	1
17	18	1	0	1	1426926	1427497	1427545	571	1	1
17	18	0	0	1	1430071	1430591	1430640	520	1	1
17	18	0	0	1	1433165	1433865	1433901	700	1	1
20	19	1	1	1	1436427	1437047	1437096	620	1	1
17	18	1	0	1	1439622	1440402	1440442	780	1	1
19	20	1	0	1	1442968	1443748	1443788	780	1	1
19	20	1	1	2	1446313	1447002	1447049	689	1	1
18	17	0	0	2	1449575	1450278	1450328	703	1	1
17	18	0	0	1	1452854	1453498	1453540	644	1	1
19	20	0	1	2	1456066	1456687	1456735	621	1	1
18	17	0	1	1	1459261	1459897	1459946	636	1	1
18	17	0	1	2	1462472	1463384	1463426	912	1	1
17	18	0	0	1	1465952	1466761	1466805	809	1	1
20	19	1	1	2	1469331	1470220	1470267	889	1	1
20	19	0	1	2	1472793	1473530	1473580	737	1	1
18	17	0	1	2	1476105	1476900	1476942	795	1	1
18	17	0	1	2	1479468	1480184	1480220	716	1	1
18	17	0	0	2	1482746	1483421	1483466	675	1	1
18	17	0	0	2	1485992	1486837	1486878	845	1	1
20	19	1	1	2	1489404	1490173	1490224	769	1	1
20	19	1	1	2	1492749	1493268	1493318	519	1	1
20	19	1	1	2	1495844	1496400	1496446	556	1	1
19	20	1	0	2	1498972	1499570	1499608	598	1	1
20	19	0	1	2	1502134	1502746	1502786	612	1	1
17	18	1	0	1	1505312	1506131	1506182	819	1	1
20	19	1	1	1	1508708	1509297	1509343	589	1	1
17	18	1	0	1	1511869	1512736	1512773	867	1	1
18	17	0	1	2	1515298	1515888	1515934	590	1	1
20	19	1	1	2	1518460	1519179	1519229	719	1	1
20	19	1	1	2	1521755	1522408	1522458	653	1	1
18	17	0	1	2	1524984	1525572	1525619	588	1	1
20	19	0	1	1	1528145	1528717	1528764	572	1	1
20	19	0	1	2	1531290	1531863	1531909	573	1	1
20	19	1	1	2	1534435	1535505	1535556	1070	1	1
19	20	1	1	1	1538082	1539020	1539068	938	1	1
18	17	0	0	2	1541594	1542210	1542247	616	1	1
20	19	1	1	1	1544773	1545726	1545776	953	1	1
17	18	0	0	1	1548302	1549240	1549289	938	1	1
17	18	1	0	1	1551815	1552735	1552785	920	1	1
17	18	1	0	1	1555311	1556128	1556164	817	1	1
17	18	1	0	1	1558690	1559337	1559376	647	1	1
18	17	0	0	2	1561902	1562904	1562956	1002	1	1
18	17	0	0	2	1565482	1566220	1566268	738	1	1
19	17	1	1	1	1568794	1569783	1569831	989	1	1
17	19	0	1	1	1572357	1573331	1573377	974	1	1
17	19	1	1	2	1575903	1576544	1576589	641	1	1
17	19	1	1	1	1579115	1579695	1579734	580	1	1
17	19	0	1	2	1582259	1582721	1582761	462	1	1
17	19	0	1	1	1585287	1585837	1585873	550	1	1
19	17	0	1	2	1588398	1588932	1588967	534	1	1
17	19	0	0	1	1591493	1592131	1592179	638	1	1
19	17	1	1	1	1594705	1595416	1595458	711	1	1
19	17	1	1	1	1597983	1598890	1598937	907	1	1
22	21	1	1	1	1679916	1680767	1680802	851	1	1
21	22	1	0	2	1683328	1683992	1684031	664	1	1
22	21	0	1	2	1686557	1687122	1687159	565	1	1
22	21	0	1	2	1689685	1690189	1690237	504	1	1
23	24	1	1	1	1692763	1693559	1693599	796	1	1
21	22	0	0	2	1696125	1696969	1697011	844	1	1
22	21	0	1	2	1699537	1700115	1700156	578	1	1
24	23	1	0	1	1702682	1703564	1703602	882	1	1
22	21	0	1	2	1706128	1706911	1706948	783	1	1
23	24	0	0	1	1709474	1710112	1710159	638	1	1
24	23	1	1	1	1712685	1713223	1713271	538	1	1
22	21	0	1	2	1715797	1716437	1716482	640	1	1
24	23	1	0	1	1719008	1719824	1719861	816	1	1
22	21	0	1	2	1722387	1723092	1723140	705	1	1
22	21	0	0	2	1725666	1726258	1726302	592	1	1
21	22	1	1	2	1728827	1729485	1729530	658	1	1
23	24	1	1	2	1732056	1732777	1732825	721	1	1
22	21	0	0	2	1735351	1735990	1736037	639	1	1
21	22	1	0	1	1738563	1739006	1739048	443	1	1
24	23	0	1	2	1741574	1742200	1742243	626	1	1
23	24	1	1	2	1744769	1745557	1745605	788	1	1
22	21	0	1	2	1748131	1748906	1748951	775	1	1
23	24	1	1	2	1751477	1752293	1752330	816	1	1
24	23	1	0	1	1754856	1755684	1755726	828	1	1
22	21	0	0	2	1758252	1758768	1758804	516	1	1
23	24	0	1	2	1761329	1761978	1762015	649	1	1
24	23	0	1	2	1764541	1765085	1765127	544	1	1
21	22	1	0	1	1767652	1768126	1768171	474	1	1
22	21	0	1	2	1770697	1771115	1771165	418	1	1
22	21	0	1	2	1773691	1774731	1774778	1040	1	1
21	22	0	0	1	1777304	1777998	1778040	694	1	1
22	21	0	0	2	1780566	1781331	1781369	765	1	1
24	23	0	1	1	1783895	1784702	1784748	807	1	1
23	24	1	1	2	1787274	1787890	1787926	616	1	1
22	21	0	1	2	1790452	1791272	1791322	820	1	1
24	23	1	1	2	1793848	1794659	1794701	811	1	1
21	22	1	0	1	1797227	1797943	1797980	716	1	1
23	24	1	1	2	1800506	1801178	1801225	672	1	1
21	22	0	1	1	1803751	1804305	1804353	554	1	1
21	22	1	0	1	1806879	1807367	1807414	488	1	1
24	23	0	1	2	1809940	1810683	1810726	743	1	1
24	23	1	1	2	1813252	1813987	1814038	735	1	1
24	23	0	0	2	1816564	1817560	1817601	996	1	1
22	21	0	0	2	1820127	1820726	1820763	599	1	1
24	23	1	1	1	1823289	1823790	1823841	501	1	1
22	21	0	0	2	1826367	1827101	1827136	734	1	1
21	22	0	0	1	1829662	1830265	1830314	603	1	1
21	22	1	0	1	1832840	1833609	1833660	769	1	1
22	21	0	0	2	1836186	1836719	1836755	533	1	1
22	21	0	1	2	1839280	1839835	1839883	555	1	1
24	23	0	1	2	1842409	1842812	1842860	403	1	1
21	22	1	0	1	1845386	1846236	1846273	850	1	1
23	24	1	1	1	1848799	1849551	1849601	752	1	1
23	24	1	0	1	1852127	1852668	1852713	541	1	1
23	24	1	1	2	1855239	1855708	1855757	469	1	1
24	23	1	1	2	1858283	1859263	1859304	980	1	1
24	23	1	0	2	1861829	1862379	1862415	550	1	1
22	21	0	0	2	1864941	1865509	1865560	568	1	1
23	24	1	1	1	1868086	1868935	1868972	849	1	1
24	23	0	1	2	1871498	1872125	1872167	627	1	1
21	22	1	1	2	1874693	1875349	1875396	656	1	1
22	21	0	0	2	1877921	1878575	1878624	654	1	1
21	22	0	0	1	1881150	1881862	1881903	712	1	1
21	22	0	0	1	1884429	1885133	1885181	704	1	1
22	21	0	1	2	1887707	1888275	1888326	568	1	1
24	23	1	1	2	1890852	1891488	1891538	636	1	1
24	23	1	1	2	1894064	1894533	1894582	469	1	1
22	21	0	1	2	1897108	1897679	1897727	571	1	1
22	21	0	1	2	1900253	1900745	1900788	492	1	1
22	21	0	0	2	1903314	1903667	1903716	353	1	1
23	24	1	1	2	1906241	1906878	1906927	637	1	1
24	23	0	1	2	1909453	1910092	1910139	639	1	1
24	23	0	0	2	1912665	1913086	1913133	421	1	1
23	24	1	1	2	1915659	1916313	1916362	654	1	1
24	23	1	1	2	1918888	1919470	1919507	582	1	1
24	23	0	1	2	1922032	1922457	1922501	425	1	1
23	24	1	1	1	1925027	1925762	1925813	735	1	1
23	24	1	1	2	1928339	1928757	1928807	418	1	1
23	24	1	1	1	1931333	1931897	1931935	564	1	1
24	23	1	1	2	1934461	1935084	1935130	623	1	1
21	23	0	1	2	1937656	1938317	1938359	661	1	1
23	21	1	1	1	1940885	1941712	1941754	827	1	1
21	23	1	1	2	1944280	1944982	1945033	702	1	1
23	21	0	1	1	1947559	1948061	1948111	502	1	1
21	23	0	1	2	1950637	1951191	1951239	554	1	1
21	23	0	1	2	1953765	1954220	1954267	455	1	1
21	23	1	1	2	1956793	1957348	1957395	555	1	1
23	21	1	0	2	1959921	1960504	1960540	583	1	1
23	21	1	1	2	1963065	1963506	1963551	441	1	1
23	21	0	1	1	1966076	1966615	1966662	539	1	1
27	28	1	1	1	2072030	2072699	2072749	669	1	1
25	26	1	0	2	2075275	2075863	2075910	588	1	1
26	25	0	1	2	2078436	2078902	2078938	466	1	1
26	25	0	1	2	2081464	2082179	2082217	715	1	1
26	25	0	0	2	2084743	2085487	2085529	744	1	1
26	25	0	1	2	2088055	2088637	2088674	582	1	1
25	26	1	0	1	2091200	2092079	2092120	879	1	1
27	28	0	1	2	2094646	2095275	2095315	629	1	1
25	26	0	0	1	2097840	2098474	2098510	634	1	1
25	26	1	0	1	2101035	2101892	2101939	857	1	1
28	27	1	0	2	2104465	2105142	2105184	677	1	1
27	28	1	1	2	2107710	2108213	2108262	503	1	1
27	28	1	0	2	2110788	2111493	2111540	705	1	1
27	28	1	1	2	2114066	2114544	2114585	478	1	1
25	26	0	0	1	2117111	2117698	2117746	587	1	1
28	27	0	1	2	2120272	2120875	2120925	603	1	1
26	25	1	1	2	2123451	2124337	2124387	886	1	1
26	25	0	1	2	2126913	2127720	2127766	807	1	1
27	28	1	0	2	2130292	2131025	2131062	733	1	1
25	26	0	0	1	2133588	2134149	2134190	561	1	1
25	26	0	0	1	2136716	2137263	2137301	547	1	1
26	25	0	0	2	2139827	2140399	2140446	572	1	1
28	27	1	1	2	2142972	2143587	2143624	615	1	1
27	28	1	1	2	2146150	2146606	2146652	456	1	1
28	27	1	1	2	2149178	2149870	2149914	692	1	1
26	25	0	1	2	2152440	2153104	2153142	664	1	1
25	26	1	0	1	2155668	2156227	2156270	559	1	1
28	27	1	1	2	2158796	2159331	2159382	535	1	1
28	27	1	0	2	2161908	2162339	2162376	431	1	1
25	26	0	1	1	2164902	2165490	2165537	588	1	1
25	26	0	0	1	2168063	2168525	2168565	462	1	1
25	26	0	0	1	2171091	2171906	2171944	815	1	1
28	27	0	1	1	2174470	2175158	2175206	688	1	1
28	27	1	1	1	2177732	2178408	2178451	676	1	1
26	25	0	1	2	2180977	2181844	2181880	867	1	1
28	27	1	0	2	2184406	2185229	2185276	823	1	1
28	27	1	0	2	2187802	2188258	2188304	456	1	1
28	27	1	1	2	2190830	2191387	2191432	557	1	1
27	28	1	0	2	2193958	2194652	2194694	694	1	1
27	28	1	1	2	2197220	2197623	2197671	403	1	1
28	27	0	1	1	2200197	2200834	2200883	637	1	1
27	28	1	0	2	2203409	2204103	2204145	694	1	1
25	26	1	0	1	2206671	2207238	2207273	567	1	1
28	27	1	0	2	2209799	2210679	2210719	880	1	1
25	26	0	0	1	2213245	2213945	2213981	700	1	1
28	27	1	0	2	2216507	2217412	2217460	905	1	1
28	27	1	1	1	2219986	2220457	2220505	471	1	1
27	28	1	1	2	2223031	2223562	2223599	531	1	1
27	28	1	0	1	2226125	2226758	2226794	633	1	1
27	28	1	1	1	2229320	2229742	2229789	422	1	1
27	28	1	0	2	2232314	2232813	2232850	499	1	1
28	27	1	1	2	2235376	2236110	2236145	734	1	1
27	28	1	0	2	2238671	2239245	2239290	574	1	1
27	28	1	1	1	2241816	2242703	2242753	887	1	1
27	28	1	1	1	2245278	2245809	2245847	531	1	1
28	27	1	1	1	2248373	2249005	2249042	632	1	1
27	28	1	1	1	2251568	2252094	2252137	526	1	1
25	26	1	0	1	2254663	2255353	2255399	690	1	1
25	26	1	0	1	2257925	2258718	2258761	793	1	1
26	25	0	1	2	2261287	2261855	2261906	568	1	1
28	27	0	0	1	2264432	2265141	2265184	709	1	1
25	26	0	0	1	2267710	2268246	2268296	536	1	1
26	25	0	1	2	2270822	2271311	2271357	489	1	1
27	28	1	0	1	2273883	2274519	2274569	636	1	1
27	28	1	1	1	2277095	2277587	2277630	492	1	1
26	25	0	1	2	2280156	2280934	2280975	778	1	1
27	28	1	1	1	2283501	2283905	2283953	404	1	1
27	28	1	1	1	2286479	2286984	2287031	505	1	1
26	25	1	0	2	2289557	2290109	2290159	552	1	1
26	25	1	1	2	2292685	2293262	2293304	577	1	1
25	26	1	0	1	2295830	2296275	2296315	445	1	1
25	26	0	0	1	2298841	2299295	2299342	454	1	1
26	25	0	1	2	2301868	2302449	2302487	581	1	1
26	25	0	0	2	2305013	2305630	2305665	617	1	1
25	26	0	0	1	2308191	2308885	2308927	694	1	1
26	25	0	0	2	2311453	2312064	2312106	611	1	1
25	26	1	0	1	2314631	2315279	2315317	648	1	1
26	25	0	1	2	2317843	2318323	2318362	480	1	1
26	25	0	1	2	2320888	2321486	2321523	598	1	1
26	25	0	1	2	2324049	2324513	2324551	464	1	1
27	25	0	1	2	2327077	2327701	2327746	624	1	1
25	27	1	1	2	2330272	2331001	2331041	729	1	1
25	27	0	1	2	2333567	2334143	2334186	576	1	1
27	25	1	0	1	2336712	2337170	2337214	458	1	1
25	27	0	1	2	2339740	2340282	2340325	542	1	1
25	27	1	0	2	2342851	2343453	2343503	602	1	1
25	27	1	1	2	2346029	2346462	2346498	433	1	1
27	25	1	1	1	2349024	2349585	2349626	561	1	1
27	25	1	0	1	2352152	2352744	2352787	592	1	1
25	27	1	1	2	2355313	2355875	2355915	562	1	1
31	32	1	1	1	2405948	2406597	2406634	649	1	1
30	29	0	1	2	2409160	2410175	2410214	1015	1	1
31	32	0	1	2	2412739	2413455	2413492	716	1	1
32	31	0	1	1	2416018	2416531	2416570	513	1	1
31	32	1	0	2	2419096	2419641	2419681	545	1	1
31	32	1	1	1	2422207	2422954	2422993	747	1	1
30	29	0	1	1	2425519	2426196	2426239	677	1	1
30	29	0	0	2	2428765	2429382	2429434	617	1	1
30	29	1	1	2	2431960	2432459	2432495	499	1	1
29	30	1	0	1	2435021	2435487	2435523	466	1	1
32	31	1	1	2	2438048	2438782	2438818	734	1	1
29	30	1	0	1	2441344	2442072	2442113	728	1	1
31	32	1	1	2	2444639	2445178	2445225	539	1	1
31	32	1	1	1	2447750	2448337	2448386	587	1	1
30	29	0	0	2	2450912	2451653	2451698	741	1	1
30	29	0	1	2	2454224	2454786	2454826	562	1	1
31	32	1	1	1	2457352	2458073	2458122	721	1	1
31	32	1	1	1	2460648	2461289	2461333	641	1	1
30	29	0	0	2	2463859	2464638	2464679	779	1	1
32	31	1	1	2	2467205	2467785	2467824	580	1	1
29	30	1	0	1	2470350	2471059	2471102	709	1	1
29	30	1	0	1	2473628	2474463	2474515	835	1	1
31	32	1	0	2	2477041	2477620	2477660	579	1	1
31	32	1	1	1	2480185	2480835	2480871	650	1	1
29	30	1	0	1	2483397	2484434	2484484	1037	1	1
32	31	1	1	2	2487010	2487808	2487847	798	1	1
30	29	0	1	2	2490373	2491047	2491092	674	1	1
29	30	1	0	1	2493618	2494393	2494437	775	1	1
30	29	1	0	2	2496963	2497487	2497532	524	1	1
32	31	0	1	2	2500058	2500737	2500777	679	1	1
29	30	1	0	1	2503303	2503905	2503956	602	1	1
29	30	1	0	1	2506481	2507196	2507234	715	1	1
32	31	0	0	2	2509760	2510469	2510513	709	1	1
32	31	1	1	2	2513039	2513630	2513674	591	1	1
32	31	1	1	2	2516200	2516826	2516869	626	1	1
32	31	1	1	2	2519395	2519895	2519930	500	1	1
29	30	1	0	1	2522456	2523112	2523159	656	1	1
31	32	0	1	1	2525685	2526489	2526538	804	1	1
32	31	0	1	1	2529064	2529476	2529515	412	1	1
31	32	0	1	1	2532041	2532676	2532727	635	1	1
31	32	1	1	1	2535253	2535917	2535956	664	1	1
32	31	0	0	2	2538482	2539077	2539117	595	1	1
29	30	1	1	1	2541643	2542544	2542580	901	1	1
29	30	0	1	1	2545106	2545769	2545808	663	1	1
30	29	0	0	2	2548334	2549041	2549087	707	1	1
32	31	0	1	2	2551613	2552226	2552265	613	1	1
31	32	0	1	1	2554791	2555429	2555477	638	1	1
31	32	1	0	1	2558003	2558502	2558538	499	1	1
29	30	0	0	1	2561064	2561700	2561750	636	1	1
31	32	1	1	1	2564276	2565074	2565112	798	1	1
29	30	0	0	1	2567638	2568250	2568290	612	1	1
30	29	0	1	2	2570816	2571605	2571653	789	1	1
30	29	0	1	2	2574178	2574812	2574848	634	1	1
29	30	0	0	1	2577373	2577946	2577992	573	1	1
30	29	0	0	2	2580518	2581406	2581455	888	1	1
30	29	0	1	2	2583981	2584682	2584734	701	1	1
30	29	0	0	2	2587259	2587824	2587862	565	1	1
29	30	1	0	1	2590388	2591087	2591124	699	1	1
32	31	1	1	1	2593649	2594299	2594335	650	1	1
31	32	1	1	1	2596861	2597507	2597547	646	1	1
29	30	1	0	1	2600073	2600726	2600775	653	1	1
30	29	0	0	2	2603301	2603800	2603837	499	1	1
30	29	0	1	2	2606362	2606918	2606965	556	1	1
29	30	1	0	1	2609491	2610039	2610076	548	1	1
31	32	1	1	2	2612602	2613271	2613321	669	1	1
29	30	0	0	1	2615847	2616403	2616449	556	1	1
32	31	1	1	1	2618975	2619696	2619745	721	1	1
32	31	0	1	2	2622271	2622841	2622889	570	1	1
30	29	0	0	2	2625415	2626021	2626068	606	1	1
30	29	0	1	2	2628594	2629102	2629146	508	1	1
32	31	1	1	2	2631672	2632411	2632458	739	1	1
29	30	0	0	1	2634984	2635632	2635669	648	1	1
29	30	1	0	1	2638195	2638916	2638965	721	1	1
31	32	0	0	1	2641491	2642415	2642461	924	1	1
32	31	1	1	2	2644987	2645747	2645790	760	1	1
32	31	0	1	2	2648316	2649048	2649085	732	1	1
32	31	1	0	2	2651611	2652224	2652263	613	1	1
29	30	0	0	1	2654789	2655388	2655425	599	1	1
32	31	1	1	2	2657951	2658520	2658570	569	1	1
31	32	1	1	1	2661096	2662047	2662082	951	1	1
31	29	1	1	1	2664608	2665326	2665361	718	1	1
31	29	1	0	1	2667887	2668417	2668456	530	1	1
29	31	1	0	2	2670982	2671607	2671651	625	1	1
31	29	1	1	2	2674177	2675256	2675297	1079	1	1
31	29	1	0	1	2677823	2678282	2678325	459	1	1
31	29	1	1	1	2680851	2681310	2681353	459	1	1
29	31	1	1	2	2683879	2684385	2684431	506	1	1
31	29	1	0	1	2686957	2687445	2687492	488	1	1
31	29	1	0	2	2690018	2690459	2690503	441	1	1
29	31	1	0	2	2693029	2693569	2693614	540	1	1
