# Supplementary material for: Publisher Correction: Learning relative values in the striatum induces violations of normative decision making
Source: Nat Commun. 2019 Jun 27;10:2833. doi: 10.1038/s41467-019-10718-8 (PMC6597713; doi:10.1038/s41467-019-10718-8)
Supplement: Supplementary file 1 — Supplementary Figures [file 41467_2019_10718_MOESM1_ESM.zip › exp3/vp30.dat]

stim_left	stim_right	bait_left	bait_right	choice	stim_onset	resp_onset	outcome_onset	RT	trl_type	block
4	3	1	1	1	20	743	789	723	1	1
2	1	0	1	2	3315	4749	4787	1434	1	1
4	3	1	0	1	7313	8248	8283	935	1	1
3	4	1	0	2	10809	12248	12298	1439	1	1
4	3	1	1	1	14824	15405	15443	581	1	1
1	2	0	0	1	17969	18749	18788	780	1	1
4	3	1	1	1	21314	22342	22385	1028	1	1
1	2	1	0	1	24911	25622	25663	711	1	1
1	2	0	0	1	28189	28872	28909	683	1	1
4	3	0	1	1	31434	32562	32605	1128	1	1
4	3	0	1	2	35131	35951	36001	820	1	1
4	3	1	1	2	38527	39312	39347	785	1	1
2	1	0	1	2	41873	42778	42826	905	1	1
3	4	1	1	1	45352	46231	46272	879	1	1
4	3	1	1	2	48798	49626	49668	828	1	1
3	4	0	1	1	52194	52903	52946	709	1	1
1	2	1	0	1	55472	56195	56242	723	1	1
3	4	1	0	1	58768	59645	59688	877	1	1
3	4	0	1	1	62213	63004	63050	791	1	1
3	4	1	1	1	65576	66379	66429	803	1	1
4	3	0	1	2	68955	69555	69590	600	1	1
2	1	0	0	2	72116	72856	72902	740	1	1
3	4	0	0	1	75428	76111	76148	683	1	1
1	2	0	0	1	78674	79313	79359	639	1	1
1	2	1	0	1	81885	82590	82638	705	1	1
2	1	0	1	2	85164	85741	85783	577	1	1
3	4	1	1	1	88309	89037	89078	728	1	1
2	1	0	0	2	91604	92188	92223	584	1	1
3	4	1	1	1	94749	95776	95819	1027	1	1
1	2	1	0	1	98345	99015	99065	670	1	1
4	3	1	1	2	101590	102385	102427	795	1	1
3	4	0	1	1	104953	105656	105705	703	1	1
2	1	0	0	2	108231	109038	109084	807	1	1
1	2	1	0	1	111610	112418	112463	808	1	1
2	1	0	1	2	114989	115776	115826	787	1	1
2	1	1	1	2	118352	119084	119121	732	1	1
1	2	0	0	1	121647	122401	122450	754	1	1
4	3	1	0	2	124976	125631	125678	655	1	1
4	3	1	1	2	128204	129656	129693	1452	1	1
4	3	1	1	2	132219	133101	133139	882	1	1
2	1	0	0	2	135665	136328	136367	663	1	1
1	2	1	0	1	138893	139475	139512	582	1	1
1	2	0	0	1	142038	142629	142674	591	1	1
2	1	0	0	2	145200	145827	145869	627	1	1
3	4	1	1	1	148395	149063	149114	668	1	1
2	1	0	0	2	151640	152329	152376	689	1	1
1	2	0	0	1	154902	155643	155688	741	1	1
3	4	1	0	1	158214	159218	159268	1004	1	1
4	3	1	1	2	161793	162703	162747	910	1	1
4	3	1	1	2	165273	166245	166293	972	1	1
4	3	1	1	1	168819	169655	169706	836	1	1
3	4	0	0	2	172232	173399	173436	1167	1	1
1	2	1	0	1	175962	176612	176648	650	1	1
2	1	1	0	2	179174	179879	179926	705	1	1
2	1	0	1	2	182452	183474	183523	1022	1	1
2	1	1	0	2	186049	186993	187036	944	1	1
2	1	0	0	1	189561	190393	190431	832	1	1
2	1	0	1	1	192957	194051	194095	1094	1	1
2	1	0	1	2	196621	197310	197357	689	1	1
4	3	0	1	2	199882	200939	200986	1057	1	1
2	1	0	1	2	203512	204440	204483	928	1	1
4	3	0	1	2	207008	207720	207761	712	1	1
4	3	0	1	2	210287	211061	211107	774	1	1
3	4	1	1	1	213633	214306	214352	673	1	1
3	4	1	1	1	216878	217927	217965	1049	1	1
1	2	1	1	1	220491	221274	221311	783	1	1
3	4	1	1	1	223836	224711	224756	875	1	1
2	1	0	1	2	227282	227915	227951	633	1	1
3	4	0	1	1	230477	231654	231698	1177	1	1
3	4	1	1	1	234224	234966	235011	742	1	1
2	1	0	1	2	237536	238519	238557	983	1	1
3	4	1	1	1	241083	241737	241785	654	1	1
1	2	1	0	1	244311	244906	244947	595	1	1
1	2	1	0	1	247473	248134	248175	661	1	1
4	3	0	1	2	250701	251577	251621	876	1	1
4	3	1	1	2	254147	254803	254850	656	1	1
1	2	0	0	1	257376	258156	258195	780	1	1
1	2	1	0	1	260721	261438	261474	717	1	1
2	1	0	1	2	264000	264510	264552	510	1	1
1	2	1	0	1	267078	267672	267713	594	1	1
3	1	0	1	2	270239	270707	270758	468	1	1
1	3	0	1	1	273284	274243	274287	959	1	1
1	3	1	1	1	276813	277648	277700	835	1	1
3	1	1	1	2	280226	280856	280895	630	1	1
3	1	1	0	2	283421	284072	284123	651	1	1
1	3	0	1	1	286649	287483	287519	834	1	1
3	1	1	1	1	290045	291137	291182	1092	1	1
3	1	0	1	1	293708	294373	294411	665	1	1
1	3	1	1	2	296936	297656	297706	720	1	1
3	1	1	0	2	300232	300758	300801	526	1	1
7	8	1	0	2	320957	321966	322011	1009	1	1
7	8	1	0	1	324537	325082	325123	545	1	1
5	6	0	0	1	327649	329093	329137	1444	1	1
5	6	0	0	1	331663	332652	332700	989	1	1
7	8	1	1	1	335226	336046	336096	820	1	1
6	5	0	1	2	338622	339691	339726	1069	1	1
8	7	1	1	2	342252	343178	343222	926	1	1
7	8	1	1	1	345748	346475	346517	727	1	1
7	8	1	0	1	349043	349699	349746	656	1	1
6	5	0	0	2	352272	353139	353175	867	1	1
5	6	0	0	1	355701	356684	356721	983	1	1
5	6	1	0	1	359247	360037	360084	790	1	1
8	7	1	1	2	362609	363476	363513	867	1	1
6	5	0	1	2	366039	366922	366959	883	1	1
5	6	0	0	1	369485	370106	370154	621	1	1
8	7	1	0	2	372680	373779	373817	1099	1	1
6	5	1	0	2	376343	377364	377413	1021	1	1
8	7	1	1	2	379939	380769	380809	830	1	1
5	6	1	0	1	383335	383951	383987	616	1	1
5	6	1	0	1	386513	387400	387450	887	1	1
7	8	1	1	1	389976	390717	390762	741	1	1
7	8	1	1	1	393288	393836	393874	548	1	1
6	5	0	1	2	396399	397756	397805	1357	1	1
7	8	1	1	1	400330	401044	401083	714	1	1
8	7	0	1	2	403609	404277	404312	668	1	1
7	8	1	1	1	406838	407431	407473	593	1	1
6	5	0	1	2	409999	410992	411036	993	1	1
8	7	0	0	2	413562	414302	414348	740	1	1
8	7	0	1	2	416874	417544	417593	670	1	1
8	7	1	1	2	420119	420903	420939	784	1	1
5	6	0	0	1	423465	424449	424485	984	1	1
7	8	1	1	1	427011	427717	427764	706	1	1
6	5	0	0	2	430290	431328	431377	1038	1	1
6	5	1	1	2	433903	434578	434622	675	1	1
8	7	1	0	2	437148	438000	438035	852	1	1
5	6	1	1	1	440561	441389	441430	828	1	1
7	8	1	1	1	443956	444610	444659	654	1	1
7	8	1	1	1	447185	447834	447871	649	1	1
7	8	1	1	1	450396	451077	451116	681	1	1
6	5	0	1	2	453642	454292	454327	650	1	1
7	8	1	0	1	456853	457480	457522	627	1	1
7	8	1	0	1	460048	460712	460751	664	1	1
6	5	0	1	2	463277	463951	463996	674	1	1
5	6	0	0	1	466522	467109	467158	587	1	1
8	7	1	1	2	469683	470225	470269	542	1	1
7	8	1	1	1	472795	473406	473447	611	1	1
5	6	1	0	1	475973	476721	476759	748	1	1
6	5	0	0	2	479285	480225	480272	940	1	1
6	5	0	1	2	482798	483595	483634	797	1	1
5	6	1	0	1	486160	486948	486997	788	1	1
5	6	0	0	1	489523	490208	490259	685	1	1
7	8	0	1	1	492784	493380	493420	596	1	1
7	8	1	1	1	495946	496523	496565	577	1	1
8	7	1	1	2	499091	499705	499743	614	1	1
7	8	0	0	1	502269	503027	503072	758	1	1
5	6	0	0	1	505598	506595	506635	997	1	1
8	7	0	1	2	509161	509696	509746	535	1	1
8	7	1	1	2	512272	512939	512975	667	1	1
7	8	1	0	1	515501	516160	516203	659	1	1
8	7	0	1	2	518729	519204	519248	475	1	1
5	6	0	0	1	521774	522546	522593	772	1	1
7	8	0	1	1	525119	525666	525705	547	1	1
5	6	1	0	1	528230	528873	528916	643	1	1
5	6	0	0	1	531442	532361	532412	919	1	1
6	5	0	1	2	534938	535744	535791	806	1	1
5	6	0	0	1	538317	538969	539020	652	1	1
6	5	0	0	2	541546	542184	542231	638	1	1
5	6	1	0	1	544757	545466	545510	709	1	1
8	7	1	1	2	548036	548610	548655	574	1	1
8	7	1	1	2	551181	551781	551816	600	1	1
8	7	1	1	2	554342	554816	554861	474	1	1
5	6	1	0	1	557387	558111	558156	724	1	1
6	5	0	1	2	560682	561265	561301	583	1	1
8	7	1	0	2	563827	564350	564396	523	1	1
7	8	0	1	1	566922	567851	567892	929	1	1
5	6	1	0	1	570418	571347	571388	929	1	1
6	5	1	1	1	573914	574787	574834	873	1	1
6	5	0	1	2	577360	578122	578163	762	1	1
5	6	1	0	1	580688	581463	581508	775	1	1
6	5	0	1	2	584034	584957	585004	923	1	1
7	5	1	0	nan	587530	nan	nan	nan	1	1
7	5	1	0	1	593569	594348	594388	779	1	1
7	5	1	0	1	596914	597544	597583	630	1	1
5	7	1	0	2	600109	600861	600896	752	1	1
5	7	1	1	2	603421	604285	604325	864	1	1
7	5	1	0	1	606851	607651	607687	800	1	1
5	7	1	1	2	610213	610743	610782	530	1	1
7	5	1	0	1	613307	613931	613977	624	1	1
7	5	1	1	1	616502	617051	617088	549	1	1
5	7	1	1	2	619614	620594	620634	980	1	1
7	5	0	1	1	623160	623809	623846	649	1	1
9	10	0	0	2	648586	649492	649540	906	1	1
10	9	0	0	1	652066	652903	652952	837	1	1
9	10	1	0	2	655478	656194	656231	716	1	1
10	9	0	1	2	658757	659193	659242	436	1	1
11	12	1	0	2	661768	662938	662989	1170	1	1
11	12	1	0	1	665515	665974	666016	459	1	1
10	9	0	1	2	668542	669390	669429	848	1	1
9	10	1	0	1	671955	673064	673109	1109	1	1
12	11	1	1	nan	675635	nan	nan	nan	1	1
12	11	1	1	1	681674	682624	682661	950	1	1
11	12	0	1	2	685186	685860	685906	674	1	1
11	12	1	0	2	688432	689324	689368	892	1	1
9	10	0	1	1	691894	692559	692597	665	1	1
9	10	1	0	1	695123	695837	695875	714	1	1
10	9	0	0	2	698401	698873	698920	472	1	1
9	10	1	0	1	701446	702163	702198	717	1	1
9	10	1	0	1	704724	705194	705243	470	1	1
10	9	0	0	2	707769	708150	708187	381	1	1
9	10	1	0	1	710713	711203	711248	490	1	1
10	9	0	1	2	713774	714180	714226	406	1	1
11	12	1	0	1	716752	717631	717672	879	1	1
12	11	1	1	2	720197	720629	720666	432	1	1
11	12	0	1	2	723192	723852	723894	660	1	1
12	11	1	1	1	726420	726819	726855	399	1	1
12	11	1	1	2	729381	730473	730518	1092	1	1
11	12	0	1	1	733044	733900	733948	856	1	1
10	9	0	1	2	736474	737091	737126	617	1	1
10	9	0	1	2	739652	740098	740137	446	1	1
11	12	1	0	1	742663	743613	743650	950	1	1
11	12	1	1	1	746176	746811	746861	635	1	1
9	10	0	0	1	749387	750179	750224	792	1	1
11	12	1	1	1	752750	753402	753452	652	1	1
9	10	1	0	1	755978	756628	756664	650	1	1
12	11	0	1	2	759190	760009	760060	819	1	1
11	12	0	1	1	762585	763165	763204	580	1	1
12	11	1	0	1	765730	766708	766751	978	1	1
11	12	0	1	1	769277	769803	769845	526	1	1
11	12	1	1	1	772371	772969	773007	598	1	1
11	12	1	1	2	775533	776391	776436	858	1	1
10	9	0	0	2	778962	779947	779999	985	1	1
10	9	0	1	2	782525	782984	783027	459	1	1
9	10	1	0	1	785553	786103	786138	550	1	1
12	11	0	1	2	788664	789368	789417	704	1	1
10	9	0	1	2	791943	792578	792628	635	1	1
11	12	1	1	2	795154	795811	795857	657	1	1
11	12	1	0	1	798383	798877	798918	494	1	1
9	10	0	0	1	801444	802043	802080	599	1	1
11	12	1	1	1	804605	805124	805174	519	1	1
12	11	1	1	1	807700	808375	808419	675	1	1
9	10	0	0	1	810945	811497	811547	552	1	1
10	9	1	1	2	814073	814616	814659	543	1	1
11	12	1	1	2	817185	817645	817686	460	1	1
9	10	1	0	1	820212	820750	820798	538	1	1
10	9	0	0	2	823324	823851	823892	527	1	1
10	9	1	0	2	826418	827011	827054	593	1	1
9	10	0	0	1	829580	830181	830216	601	1	1
11	12	1	1	1	832741	833234	833277	493	1	1
10	9	0	1	2	835803	836265	836304	462	1	1
10	9	0	1	2	838830	839316	839366	486	1	1
10	9	0	0	2	841891	842481	842527	590	1	1
9	10	0	1	1	845053	845555	845605	502	1	1
12	11	0	1	2	848131	848708	848750	577	1	1
11	12	1	1	2	851276	851841	851878	565	1	1
12	11	1	1	2	854404	854859	854906	455	1	1
11	12	1	0	1	857432	858143	858184	711	1	1
11	12	1	1	1	860710	861176	861212	466	1	1
12	11	1	0	2	863738	864408	864457	670	1	1
9	10	0	0	1	866983	867675	867719	692	1	1
12	11	1	1	2	870245	871010	871048	765	1	1
10	9	0	1	2	873574	874117	874159	543	1	1
9	10	1	0	1	876685	877311	877354	626	1	1
10	9	0	1	2	879880	880412	880449	532	1	1
11	12	1	1	1	882975	883737	883778	762	1	1
11	12	1	0	2	886304	886837	886872	533	1	1
9	10	1	0	1	889398	890072	890117	674	1	1
9	10	1	0	1	892643	893156	893195	513	1	1
11	12	1	1	2	895721	896468	896507	747	1	1
11	12	1	0	1	899033	899590	899635	557	1	1
11	12	1	1	1	902161	902654	902697	493	1	1
11	12	0	1	1	905223	906048	906092	825	1	1
10	9	0	0	2	908618	909244	909287	626	1	1
11	9	1	0	2	911813	912255	912298	442	1	1
9	11	1	1	2	914824	915786	915828	962	1	1
9	11	1	0	1	918354	918998	919040	644	1	1
9	11	1	1	2	921566	922038	922084	472	1	1
11	9	1	1	2	924610	925200	925246	590	1	1
11	9	0	0	1	927771	928259	928307	488	1	1
11	9	1	1	2	930833	931316	931351	483	1	1
11	9	1	0	1	933877	934515	934563	638	1	1
11	9	1	1	1	937089	937597	937641	508	1	1
9	11	0	1	2	940167	941141	941187	974	1	1
15	16	1	1	1	979761	980582	980631	821	1	1
15	16	1	1	1	983157	983724	983759	567	1	1
13	14	1	0	2	986285	987355	987406	1070	1	1
16	15	1	1	2	989932	991068	991119	1136	1	1
16	15	1	1	2	993645	994207	994247	562	1	1
16	15	1	1	2	996773	997514	997559	741	1	1
16	15	1	0	2	1000085	1000685	1000721	600	1	1
16	15	0	1	1	1003247	1003740	1003782	493	1	1
13	14	1	0	1	1006308	1007021	1007061	713	1	1
15	16	1	1	2	1009587	1010345	1010390	758	1	1
14	13	0	0	2	1012915	1013550	1013585	635	1	1
13	14	1	0	1	1016110	1016747	1016796	637	1	1
14	13	0	1	2	1019322	1019722	1019757	400	1	1
15	16	0	0	2	1022283	1023013	1023052	730	1	1
16	15	0	1	1	1025578	1026471	1026515	893	1	1
15	16	1	1	1	1029041	1029690	1029727	649	1	1
13	14	1	0	1	1032253	1032847	1032888	594	1	1
16	15	1	1	1	1035414	1036502	1036552	1088	1	1
13	14	1	1	1	1039078	1039787	1039830	709	1	1
16	15	1	0	2	1042356	1042887	1042925	531	1	1
16	15	1	1	1	1045451	1046070	1046120	619	1	1
14	13	0	0	2	1048646	1049136	1049181	490	1	1
15	16	1	1	1	1051707	1052392	1052443	685	1	1
16	15	0	1	2	1054969	1055824	1055872	855	1	1
13	14	0	1	1	1058398	1058905	1058950	507	1	1
14	13	0	1	2	1061476	1062044	1062095	568	1	1
13	14	0	0	1	1064621	1065145	1065190	524	1	1
16	15	1	0	2	1067715	1068390	1068435	675	1	1
13	14	0	0	1	1070961	1071524	1071563	563	1	1
14	13	0	0	2	1074089	1074679	1074724	590	1	1
13	14	0	0	1	1077250	1078126	1078170	876	1	1
16	15	1	1	2	1080696	1081488	1081532	792	1	1
15	16	1	1	1	1084058	1084654	1084694	596	1	1
15	16	1	1	1	1087220	1087789	1087839	569	1	1
15	16	0	0	1	1090365	1090916	1090967	551	1	1
16	15	1	1	2	1093493	1093935	1093978	442	1	1
13	14	1	0	1	1096504	1097103	1097139	599	1	1
15	16	1	1	1	1099665	1100240	1100284	575	1	1
16	15	0	0	2	1102810	1103256	1103295	446	1	1
16	15	0	1	2	1105821	1106347	1106390	526	1	1
14	13	0	1	2	1108916	1109506	1109551	590	1	1
15	16	1	1	1	1112077	1112757	1112797	680	1	1
13	14	1	0	1	1115322	1115862	1115908	540	1	1
13	14	0	0	1	1118434	1119038	1119086	604	1	1
14	13	0	0	2	1121612	1122169	1122214	557	1	1
15	16	1	1	1	1124740	1125332	1125376	592	1	1
16	15	1	1	2	1127902	1128487	1128537	585	1	1
15	16	1	0	1	1131063	1131757	1131799	694	1	1
16	15	1	1	2	1134325	1134849	1134894	524	1	1
16	15	1	0	2	1137420	1137946	1137988	526	1	1
15	16	1	0	1	1140514	1140976	1141016	462	1	1
16	15	0	1	2	1143542	1144017	1144061	475	1	1
16	15	1	0	2	1146586	1147077	1147122	491	1	1
15	16	1	0	1	1149648	1150161	1150200	513	1	1
16	15	1	1	2	1152726	1153253	1153294	527	1	1
15	16	1	0	1	1155820	1156305	1156355	485	1	1
16	15	1	1	1	1158881	1159689	1159734	808	1	1
16	15	1	1	1	1162260	1162799	1162846	539	1	1
16	15	1	1	1	1165372	1165934	1165974	562	1	1
14	13	0	1	2	1168500	1169134	1169186	634	1	1
14	13	0	1	2	1171712	1172177	1172213	465	1	1
13	14	1	0	1	1174739	1175478	1175525	739	1	1
14	13	0	1	2	1178051	1178688	1178737	637	1	1
13	14	1	1	1	1181263	1181848	1181899	585	1	1
14	13	0	1	2	1184425	1185035	1185077	610	1	1
13	14	1	0	1	1187603	1188285	1188322	682	1	1
14	13	0	0	2	1190848	1191268	1191316	420	1	1
13	14	0	0	1	1193842	1194463	1194511	621	1	1
13	14	0	0	1	1197037	1197519	1197556	482	1	1
13	14	1	0	1	1200082	1200556	1200600	474	1	1
13	14	0	0	1	1203126	1203676	1203712	550	1	1
13	14	1	0	1	1206237	1206842	1206890	605	1	1
13	14	0	0	1	1209416	1210052	1210102	636	1	1
14	13	0	1	2	1212627	1213105	1213146	478	1	1
14	13	0	1	2	1215672	1216092	1216140	420	1	1
14	13	1	0	2	1218666	1219206	1219252	540	1	1
14	13	0	1	2	1221777	1222447	1222497	670	1	1
13	14	0	0	1	1225023	1225501	1225541	478	1	1
13	14	1	0	1	1228067	1228552	1228602	485	1	1
13	14	1	0	1	1231128	1231649	1231697	521	1	1
15	13	1	0	2	1234223	1234680	1234725	457	1	1
13	15	0	1	2	1237251	1238126	1238171	875	1	1
15	13	1	1	1	1240697	1241206	1241249	509	1	1
15	13	1	0	1	1243774	1244293	1244343	519	1	1
13	15	1	0	2	1246869	1247441	1247488	572	1	1
13	15	1	1	2	1250014	1250799	1250834	785	1	1
13	15	1	0	2	1253359	1254037	1254079	678	1	1
15	13	1	0	2	1256605	1257374	1257424	769	1	1
15	13	1	1	1	1259950	1260663	1260703	713	1	1
15	13	1	1	1	1263229	1263685	1263731	456	1	1
18	17	0	1	1	1306269	1307071	1307122	802	1	1
19	20	1	1	2	1309648	1310732	1310769	1084	1	1
20	19	0	1	1	1313295	1314090	1314131	795	1	1
18	17	1	0	2	1316657	1317505	1317544	848	1	1
20	19	0	1	1	1320069	1321181	1321224	1112	1	1
20	19	1	1	2	1323750	1324324	1324368	574	1	1
19	20	1	1	1	1326894	1327437	1327480	543	1	1
20	19	1	0	2	1330006	1330583	1330625	577	1	1
19	20	1	1	1	1333151	1333831	1333870	680	1	1
19	20	1	1	1	1336396	1337100	1337148	704	1	1
20	19	0	0	2	1339674	1340466	1340511	792	1	1
17	18	0	0	2	1343037	1343800	1343840	763	1	1
19	20	0	1	1	1346365	1347526	1347570	1161	1	1
20	19	0	1	1	1350096	1350885	1350932	789	1	1
20	19	1	0	2	1353458	1353958	1354010	500	1	1
18	17	1	1	2	1356536	1357507	1357556	971	1	1
18	17	0	1	2	1360082	1360685	1360734	603	1	1
19	20	1	1	2	1363260	1364411	1364448	1151	1	1
20	19	1	1	1	1366974	1367704	1367743	730	1	1
19	20	1	1	2	1370269	1370924	1370972	655	1	1
18	17	0	1	2	1373498	1374184	1374234	686	1	1
20	19	1	0	2	1376760	1377647	1377696	887	1	1
17	18	1	0	1	1380222	1381099	1381142	877	1	1
18	17	0	0	2	1383668	1384569	1384605	901	1	1
18	17	0	1	2	1387131	1388004	1388051	873	1	1
19	20	1	0	1	1390577	1391433	1391480	856	1	1
17	18	1	0	1	1394006	1394732	1394775	726	1	1
18	17	1	0	2	1397301	1398121	1398171	820	1	1
19	20	0	1	2	1400697	1401398	1401450	701	1	1
20	19	1	1	2	1403976	1405229	1405264	1253	1	1
19	20	1	0	1	1407789	1408420	1408459	631	1	1
20	19	1	0	1	1410984	1411982	1412022	998	1	1
18	17	0	1	2	1414547	1415292	1415334	745	1	1
17	18	1	1	1	1417860	1418749	1418796	889	1	1
17	18	1	0	1	1421322	1422117	1422159	795	1	1
17	18	1	0	1	1424684	1425459	1425504	775	1	1
17	18	0	0	1	1428030	1428725	1428766	695	1	1
17	18	1	0	1	1431292	1432000	1432045	708	1	1
17	18	0	0	1	1434571	1435411	1435457	840	1	1
17	18	0	0	1	1437983	1438562	1438602	579	1	1
20	19	1	1	1	1441128	1442139	1442182	1011	1	1
17	18	1	0	1	1444708	1445344	1445393	636	1	1
19	20	1	0	2	1447919	1448570	1448605	651	1	1
19	20	1	1	2	1451131	1451735	1451783	604	1	1
18	17	0	0	2	1454309	1454954	1454995	645	1	1
17	18	0	0	1	1457521	1458137	1458173	616	1	1
19	20	0	1	2	1460699	1461302	1461352	603	1	1
18	17	0	1	2	1463877	1464618	1464664	741	1	1
18	17	0	1	2	1467190	1467822	1467859	632	1	1
17	18	0	0	1	1470385	1471116	1471154	731	1	1
20	19	1	1	2	1473680	1474339	1474382	659	1	1
20	19	0	1	2	1476908	1477417	1477460	509	1	1
18	17	0	1	2	1479986	1480767	1480806	781	1	1
18	17	0	1	2	1483332	1484045	1484085	713	1	1
18	17	0	0	2	1486610	1487395	1487430	785	1	1
18	17	0	0	2	1489956	1490601	1490642	645	1	1
20	19	1	1	1	1493168	1493811	1493854	643	1	1
20	19	1	1	1	1496379	1496834	1496881	455	1	1
20	19	1	1	1	1499407	1499873	1499909	466	1	1
19	20	1	0	2	1502435	1502981	1503020	546	1	1
20	19	0	1	1	1505546	1506306	1506349	760	1	1
17	18	1	0	1	1508875	1509543	1509594	668	1	1
20	19	1	1	2	1512120	1512868	1512906	748	1	1
17	18	1	0	1	1515432	1516244	1516285	812	1	1
18	17	0	1	2	1518811	1519542	1519581	731	1	1
20	19	1	1	1	1522107	1522999	1523043	892	1	1
20	19	1	1	1	1525569	1526318	1526355	749	1	1
18	17	0	1	2	1528881	1529592	1529634	711	1	1
20	19	0	1	2	1532160	1533083	1533130	923	1	1
20	19	0	1	1	1535656	1536420	1536459	764	1	1
20	19	1	1	2	1538985	1539474	1539520	489	1	1
19	20	1	1	1	1542046	1542678	1542715	632	1	1
18	17	0	0	2	1545241	1546085	1546128	844	1	1
20	19	1	1	2	1548653	1549480	1549523	827	1	1
17	18	0	0	1	1552049	1552684	1552735	635	1	1
17	18	1	0	1	1555261	1555850	1555897	589	1	1
17	18	1	0	1	1558422	1559057	1559108	635	1	1
17	18	1	0	1	1561634	1562248	1562287	614	1	1
18	17	0	0	2	1564812	1565487	1565532	675	1	1
18	17	0	0	2	1568058	1568688	1568727	630	1	1
19	17	1	1	2	1571253	1572161	1572206	908	1	1
17	19	0	1	1	1574732	1575397	1575434	665	1	1
17	19	1	1	1	1577960	1578793	1578830	833	1	1
17	19	1	1	1	1581356	1582227	1582276	871	1	1
17	19	0	1	1	1584802	1585516	1585555	714	1	1
17	19	0	1	2	1588081	1588868	1588917	787	1	1
19	17	0	1	1	1591443	1591993	1592028	550	1	1
17	19	0	0	2	1594554	1595003	1595039	449	1	1
19	17	1	1	1	1597565	1598273	1598318	708	1	1
19	17	1	1	1	1600844	1601499	1601546	655	1	1
22	21	1	1	1	1640438	1641172	1641208	734	1	1
21	22	1	0	2	1643734	1644221	1644269	487	1	1
22	21	0	1	2	1646795	1647307	1647347	512	1	1
22	21	0	1	2	1649873	1650506	1650542	633	1	1
23	24	1	1	1	1653068	1654136	1654172	1068	1	1
21	22	0	0	1	1656698	1657574	1657618	876	1	1
22	21	0	1	2	1660144	1660656	1660696	512	1	1
24	23	1	0	2	1663221	1664292	1664342	1071	1	1
22	21	0	1	2	1666868	1667875	1667922	1007	1	1
23	24	0	0	2	1670448	1671556	1671602	1108	1	1
24	23	1	1	2	1674128	1675033	1675081	905	1	1
22	21	0	1	2	1677607	1678199	1678243	592	1	1
24	23	1	0	1	1680769	1682044	1682090	1275	1	1
22	21	0	1	2	1684616	1685258	1685302	642	1	1
22	21	0	0	2	1687828	1688687	1688731	859	1	1
21	22	1	1	1	1691257	1692040	1692077	783	1	1
23	24	1	1	2	1694603	1695368	1695406	765	1	1
22	21	0	0	2	1697931	1698559	1698601	628	1	1
21	22	1	0	1	1701126	1701822	1701862	696	1	1
24	23	0	1	1	1704388	1705353	1705392	965	1	1
23	24	1	1	2	1707918	1708751	1708788	833	1	1
22	21	0	1	2	1711314	1712051	1712100	737	1	1
23	24	1	1	1	1714626	1715390	1715429	764	1	1
24	23	1	0	1	1717954	1718977	1719025	1023	1	1
22	21	0	0	2	1721551	1722313	1722354	762	1	1
23	24	0	1	2	1724880	1725652	1725699	772	1	1
24	23	0	1	2	1728225	1729007	1729045	782	1	1
21	22	1	0	1	1731571	1732224	1732273	653	1	1
22	21	0	1	2	1734799	1735620	1735669	821	1	1
22	21	0	1	2	1738195	1738786	1738831	591	1	1
21	22	0	0	1	1741357	1742030	1742076	673	1	1
22	21	0	0	2	1744602	1745184	1745221	582	1	1
24	23	0	1	2	1747746	1748610	1748650	864	1	1
23	24	1	1	2	1751176	1752235	1752280	1059	1	1
22	21	0	1	2	1754806	1755371	1755408	565	1	1
24	23	1	1	1	1757934	1758673	1758720	739	1	1
21	22	1	0	1	1761246	1761869	1761915	623	1	1
23	24	1	1	2	1764441	1764879	1764926	438	1	1
21	22	0	1	1	1767452	1768058	1768104	606	1	1
21	22	1	0	1	1770630	1771268	1771316	638	1	1
24	23	0	1	1	1773842	1774644	1774695	802	1	1
24	23	1	1	2	1777221	1778461	1778509	1240	1	1
24	23	0	0	1	1781035	1781483	1781520	448	1	1
22	21	0	0	2	1784046	1784887	1784932	841	1	1
24	23	1	1	1	1787458	1787910	1787960	452	1	1
22	21	0	0	2	1790486	1791065	1791105	579	1	1
21	22	0	0	1	1793631	1794515	1794551	884	1	1
21	22	1	0	1	1797076	1797698	1797746	622	1	1
22	21	0	0	2	1800271	1800881	1800924	610	1	1
22	21	0	1	2	1803450	1803948	1803985	498	1	1
24	23	0	1	1	1806511	1807323	1807364	812	1	1
21	22	1	0	1	1809890	1810868	1810910	978	1	1
23	24	1	1	1	1813436	1813948	1813988	512	1	1
23	24	1	0	1	1816514	1817352	1817401	838	1	1
23	24	1	1	1	1819927	1820692	1820729	765	1	1
24	23	1	1	2	1823255	1823839	1823874	584	1	1
24	23	1	0	2	1826400	1827259	1827303	859	1	1
22	21	0	0	2	1829829	1830577	1830616	748	1	1
23	24	1	1	1	1833141	1833896	1833944	755	1	1
24	23	0	1	2	1836470	1837163	1837206	693	1	1
21	22	1	1	1	1839732	1840385	1840435	653	1	1
22	21	0	0	2	1842961	1843899	1843947	938	1	1
21	22	0	0	1	1846473	1847390	1847427	917	1	1
21	22	0	0	1	1849953	1850876	1850923	923	1	1
22	21	0	1	2	1853449	1854186	1854235	737	1	1
24	23	1	1	2	1856761	1857862	1857898	1101	1	1
24	23	1	1	2	1860424	1861196	1861244	772	1	1
22	21	0	1	2	1863770	1864709	1864757	939	1	1
22	21	0	1	2	1867283	1868059	1868102	776	1	1
22	21	0	0	2	1870628	1871381	1871431	753	1	1
23	24	1	1	1	1873957	1874708	1874743	751	1	1
24	23	0	1	2	1877269	1877950	1877988	681	1	1
24	23	0	0	2	1880514	1881397	1881434	883	1	1
23	24	1	1	2	1883960	1884919	1884964	959	1	1
24	23	1	1	2	1887490	1888144	1888192	654	1	1
24	23	0	1	2	1890718	1891350	1891387	632	1	1
23	24	1	1	2	1893913	1894599	1894649	686	1	1
23	24	1	1	2	1897175	1897951	1897995	776	1	1
23	24	1	1	2	1900521	1901115	1901156	594	1	1
24	23	1	1	1	1903682	1904767	1904803	1085	1	1
21	23	0	1	2	1907329	1908009	1908048	680	1	1
23	21	1	1	1	1910574	1911335	1911377	761	1	1
21	23	1	1	2	1913903	1914528	1914572	625	1	1
23	21	0	1	2	1917098	1918035	1918085	937	1	1
21	23	0	1	1	1920611	1921488	1921531	877	1	1
21	23	0	1	2	1924056	1924499	1924542	443	1	1
21	23	1	1	2	1927067	1927664	1927703	597	1	1
23	21	1	0	1	1930229	1931104	1931149	875	1	1
23	21	1	1	1	1933675	1934359	1934394	684	1	1
23	21	0	1	1	1936920	1937914	1937957	994	1	1
27	28	1	1	2	1987488	1988436	1988475	948	1	1
25	26	1	0	2	1991001	1992457	1992506	1456	1	1
26	25	0	1	2	1995032	1996050	1996086	1018	1	1
26	25	0	1	1	1998612	1999535	1999582	923	1	1
26	25	0	0	2	2002108	2002680	2002727	572	1	1
26	25	0	1	2	2005253	2005762	2005805	509	1	1
25	26	1	0	1	2008331	2009091	2009134	760	1	1
27	28	0	1	1	2011659	2012773	2012814	1114	1	1
25	26	0	0	1	2015339	2016126	2016176	787	1	1
25	26	1	0	1	2018702	2019427	2019471	725	1	1
28	27	1	0	1	2021997	2022971	2023017	974	1	1
27	28	1	1	2	2025543	2026048	2026095	505	1	1
27	28	1	0	2	2028621	2029358	2029407	737	1	1
27	28	1	1	2	2031933	2032396	2032435	463	1	1
25	26	0	0	1	2034961	2035664	2035714	703	1	1
28	27	0	1	1	2038240	2038983	2039026	743	1	1
26	25	1	1	2	2041552	2042310	2042355	758	1	1
26	25	0	1	2	2044881	2045714	2045750	833	1	1
27	28	1	0	2	2048276	2049190	2049230	914	1	1
25	26	0	0	1	2051756	2052558	2052609	802	1	1
25	26	0	0	1	2055135	2055812	2055854	677	1	1
26	25	0	0	2	2058380	2059073	2059116	693	1	1
28	27	1	1	2	2061642	2062588	2062629	946	1	1
27	28	1	1	1	2065155	2065643	2065690	488	1	1
28	27	1	1	2	2068216	2068754	2068801	538	1	1
26	25	0	1	2	2071327	2072003	2072046	676	1	1
25	26	1	0	1	2074572	2075313	2075358	741	1	1
28	27	1	1	2	2077884	2078751	2078788	867	1	1
28	27	1	0	2	2081314	2081811	2081849	497	1	1
25	26	0	1	1	2084375	2085060	2085111	685	1	1
25	26	0	0	1	2087637	2088223	2088272	586	1	1
25	26	0	0	1	2090798	2091553	2091601	755	1	1
28	27	0	1	1	2094127	2095084	2095131	957	1	1
28	27	1	1	2	2097656	2098207	2098242	551	1	1
26	25	0	1	2	2100768	2101423	2101470	655	1	1
28	27	1	0	2	2103996	2104442	2104481	446	1	1
28	27	1	0	2	2107007	2107388	2107425	381	1	1
28	27	1	1	1	2109951	2110600	2110637	649	1	1
27	28	1	0	2	2113163	2113802	2113849	639	1	1
27	28	1	1	1	2116375	2116879	2116927	504	1	1
28	27	0	1	1	2119453	2120173	2120222	720	1	1
27	28	1	0	1	2122748	2123510	2123551	762	1	1
25	26	1	0	1	2126077	2127027	2127064	950	1	1
28	27	1	0	2	2129590	2130644	2130694	1054	1	1
25	26	0	0	1	2133220	2133953	2133989	733	1	1
28	27	1	0	1	2136515	2137032	2137067	517	1	1
28	27	1	1	1	2139593	2140670	2140714	1077	1	1
27	28	1	1	1	2143239	2143864	2143909	625	1	1
27	28	1	0	1	2146434	2146995	2147037	561	1	1
27	28	1	1	1	2149563	2150015	2150064	452	1	1
27	28	1	0	1	2152590	2153086	2153126	496	1	1
28	27	1	1	1	2155651	2156079	2156120	428	1	1
27	28	1	0	2	2158646	2159119	2159164	473	1	1
27	28	1	1	2	2161690	2162246	2162292	556	1	1
27	28	1	1	2	2164818	2165456	2165504	638	1	1
28	27	1	1	1	2168030	2168658	2168699	628	1	1
27	28	1	1	2	2171225	2171835	2171877	610	1	1
25	26	1	0	1	2174403	2175129	2175173	726	1	1
25	26	1	0	1	2177699	2178212	2178251	513	1	1
26	25	0	1	2	2180776	2181624	2181663	848	1	1
28	27	0	0	1	2184189	2184920	2184958	731	1	1
25	26	0	0	1	2187484	2188178	2188220	694	1	1
26	25	0	1	2	2190746	2191444	2191482	698	1	1
27	28	1	0	2	2194008	2194705	2194744	697	1	1
27	28	1	1	1	2197270	2197833	2197872	563	1	1
26	25	0	1	2	2200398	2201183	2201234	785	1	1
27	28	1	1	1	2203760	2204275	2204312	515	1	1
27	28	1	1	1	2206838	2207340	2207390	502	1	1
26	25	1	0	2	2209916	2210599	2210635	683	1	1
26	25	1	1	2	2213161	2213744	2213780	583	1	1
25	26	1	0	1	2216306	2216952	2216992	646	1	1
25	26	0	0	1	2219518	2220245	2220287	727	1	1
26	25	0	1	2	2222813	2223769	2223817	956	1	1
26	25	0	0	2	2226343	2227080	2227129	737	1	1
25	26	0	0	1	2229655	2230540	2230591	885	1	1
26	25	0	0	2	2233117	2234264	2234305	1147	1	1
25	26	1	0	1	2236831	2237888	2237935	1057	1	1
26	25	0	1	2	2240461	2241253	2241297	792	1	1
26	25	0	1	2	2243823	2244455	2244492	632	1	1
26	25	0	1	nan	2247018	nan	nan	nan	1	1
26	25	0	1	2	2253057	2253614	2253659	557	1	1
27	25	0	1	1	2256185	2257116	2257155	931	1	1
25	27	1	1	2	2259681	2260361	2260400	680	1	1
25	27	0	1	1	2262926	2263478	2263528	552	1	1
27	25	1	0	2	2266054	2266531	2266573	477	1	1
25	27	0	1	2	2269099	2269490	2269534	391	1	1
25	27	1	0	2	2272059	2272570	2272611	511	1	1
25	27	1	1	2	2275137	2275735	2275773	598	1	1
27	25	1	1	1	2278299	2278771	2278817	472	1	1
27	25	1	0	1	2281343	2281798	2281845	455	1	1
25	27	1	1	1	2284371	2284781	2284823	410	1	1
31	32	1	1	2	2320302	2321428	2321473	1126	1	1
30	29	0	1	2	2323999	2324934	2324969	935	1	1
31	32	0	1	2	2327495	2328237	2328281	742	1	1
32	31	0	1	1	2330807	2331849	2331894	1042	1	1
31	32	1	0	2	2334420	2335133	2335173	713	1	1
31	32	1	1	1	2337699	2338184	2338234	485	1	1
30	29	0	1	2	2340760	2341771	2341814	1011	1	1
30	29	0	0	2	2344340	2345175	2345210	835	1	1
30	29	1	1	2	2347736	2348259	2348304	523	1	1
29	30	1	0	1	2350830	2351525	2351566	695	1	1
32	31	1	1	1	2354092	2354957	2354995	865	1	1
29	30	1	0	1	2357521	2358354	2358391	833	1	1
31	32	1	1	2	2360917	2361720	2361770	803	1	1
31	32	1	1	2	2364296	2365102	2365149	806	1	1
30	29	0	0	2	2367675	2368575	2368612	900	1	1
30	29	0	1	2	2371138	2371817	2371857	679	1	1
31	32	1	1	1	2374383	2375386	2375437	1003	1	1
31	32	1	1	1	2377963	2378437	2378481	474	1	1
30	29	0	0	2	2381007	2381641	2381676	634	1	1
32	31	1	1	1	2384202	2385500	2385540	1298	1	1
29	30	1	0	1	2388066	2388852	2388902	786	1	1
29	30	1	0	1	2391428	2392282	2392332	854	1	1
31	32	1	0	1	2394857	2395936	2395978	1079	1	1
31	32	1	1	1	2398504	2399193	2399240	689	1	1
29	30	1	0	1	2401766	2402442	2402485	676	1	1
32	31	1	1	2	2405011	2405920	2405965	909	1	1
30	29	0	1	2	2408491	2409206	2409243	715	1	1
29	30	1	0	1	2411769	2412478	2412522	709	1	1
30	29	1	0	2	2415048	2415607	2415650	559	1	1
32	31	0	1	2	2418176	2419272	2419313	1096	1	1
29	30	1	0	1	2421839	2422431	2422475	592	1	1
29	30	1	0	1	2425001	2425747	2425787	746	1	1
32	31	0	0	2	2428313	2429031	2429066	718	1	1
32	31	1	1	2	2431592	2432450	2432495	858	1	1
32	31	1	1	2	2435021	2435662	2435707	641	1	1
32	31	1	1	2	2438232	2438789	2438835	557	1	1
29	30	1	0	1	2441360	2442028	2442063	668	1	1
31	32	0	1	1	2444589	2445702	2445743	1113	1	1
32	31	0	1	2	2448269	2449222	2449273	953	1	1
31	32	0	1	1	2451799	2452615	2452652	816	1	1
31	32	1	1	2	2455178	2455844	2455880	666	1	1
32	31	0	0	1	2458406	2459060	2459109	654	1	1
29	30	1	1	1	2461634	2462186	2462237	552	1	1
29	30	0	1	1	2464763	2465419	2465465	656	1	1
30	29	0	0	2	2467991	2468821	2468861	830	1	1
32	31	0	1	2	2471387	2472043	2472089	656	1	1
31	32	0	1	2	2474615	2475478	2475518	863	1	1
31	32	1	0	1	2478044	2478750	2478797	706	1	1
29	30	0	0	1	2481323	2481990	2482026	667	1	1
31	32	1	1	2	2484551	2485102	2485137	551	1	1
29	30	0	0	1	2487663	2488468	2488516	805	1	1
30	29	0	1	1	2491042	2491826	2491861	784	1	1
30	29	0	1	2	2494387	2495057	2495107	670	1	1
29	30	0	0	1	2497632	2498199	2498235	567	1	1
30	29	0	0	2	2500761	2501192	2501229	431	1	1
30	29	0	1	2	2503755	2504259	2504307	504	1	1
30	29	0	0	2	2506833	2507383	2507418	550	1	1
29	30	1	0	1	2509944	2510483	2510530	539	1	1
32	31	1	1	2	2513055	2514152	2514193	1097	1	1
31	32	1	1	2	2516719	2517512	2517555	793	1	1
29	30	1	0	1	2520081	2520673	2520717	592	1	1
30	29	0	0	2	2523243	2523761	2523811	518	1	1
30	29	0	1	2	2526337	2526958	2527006	621	1	1
29	30	1	0	1	2529532	2530301	2530352	769	1	1
31	32	1	1	2	2532878	2533624	2533664	746	1	1
29	30	0	0	1	2536190	2536956	2536993	766	1	1
32	31	1	1	1	2539519	2540252	2540288	733	1	1
32	31	0	1	2	2542814	2543452	2543500	638	1	1
30	29	0	0	2	2546026	2547083	2547130	1057	1	1
30	29	0	1	2	2549656	2550547	2550592	891	1	1
32	31	1	1	1	2553118	2554138	2554189	1020	1	1
29	30	0	0	1	2556715	2557400	2557451	685	1	1
29	30	1	0	1	2559977	2560726	2560763	749	1	1
31	32	0	0	1	2563289	2564083	2564125	794	1	1
32	31	1	1	2	2566651	2567424	2567471	773	1	1
32	31	0	1	2	2569996	2570531	2570582	535	1	1
32	31	1	0	1	2573108	2573840	2573877	732	1	1
29	30	0	0	1	2576403	2577085	2577122	682	1	1
32	31	1	1	2	2579648	2580193	2580234	545	1	1
31	32	1	1	1	2582760	2583390	2583429	630	1	1
31	29	1	1	2	2585955	2586768	2586808	813	1	1
31	29	1	0	2	2589334	2590254	2590304	920	1	1
29	31	1	0	1	2592830	2593380	2593415	550	1	1
31	29	1	1	1	2595941	2596520	2596560	579	1	1
31	29	1	0	1	2599086	2599557	2599604	471	1	1
31	29	1	1	2	2602130	2602566	2602615	436	1	1
29	31	1	1	2	2605141	2605546	2605593	405	1	1
31	29	1	0	2	2608119	2608593	2608637	474	1	1
31	29	1	0	1	2611163	2611950	2612000	787	1	1
29	31	1	0	1	2614526	2615136	2615178	610	1	1
