# Supplementary material for: Publisher Correction: Learning relative values in the striatum induces violations of normative decision making
Source: Nat Commun. 2019 Jun 27;10:2833. doi: 10.1038/s41467-019-10718-8 (PMC6597713; doi:10.1038/s41467-019-10718-8)
Supplement: Supplementary file 1 — Supplementary Figures [file 41467_2019_10718_MOESM1_ESM.zip › exp3/vp31.dat]

stim_left	stim_right	bait_left	bait_right	choice	stim_onset	resp_onset	outcome_onset	RT	trl_type	block
4	3	1	1	2	20	786	823	766	1	1
2	1	0	1	1	3349	4426	4469	1077	1	1
4	3	1	0	2	6995	7664	7715	669	1	1
3	4	1	0	2	10240	11051	11094	811	1	1
4	3	1	1	1	13619	14668	14707	1049	1	1
1	2	0	0	2	17233	18381	18420	1148	1	1
4	3	1	1	1	20946	21762	21799	816	1	1
1	2	1	0	1	24325	25302	25346	977	1	1
1	2	0	0	1	27871	28992	29042	1121	1	1
4	3	0	1	1	31568	32559	32605	991	1	1
4	3	0	1	1	35131	36368	36419	1237	1	1
4	3	1	1	2	38945	39591	39631	646	1	1
2	1	0	1	nan	42157	nan	nan	nan	1	1
2	1	0	1	2	48196	48661	48697	465	1	1
3	4	1	1	1	51223	52242	52277	1019	1	1
4	3	1	1	2	54803	55612	55656	809	1	1
3	4	0	1	1	58182	59190	59236	1008	1	1
1	2	1	0	2	61762	62754	62799	992	1	1
3	4	1	0	1	65325	65977	66027	652	1	1
3	4	0	1	2	68553	69522	69574	969	1	1
3	4	1	1	1	72100	72653	72702	553	1	1
4	3	0	1	2	75228	76117	76164	889	1	1
2	1	0	0	1	78690	79648	79694	958	1	1
3	4	0	0	1	82220	83031	83073	811	1	1
1	2	0	0	2	85599	86107	86151	508	1	1
1	2	1	0	1	88677	89095	89145	418	1	1
2	1	0	1	2	91671	92295	92340	624	1	1
3	4	1	1	1	94866	95379	95418	513	1	1
2	1	0	0	2	97944	98563	98613	619	1	1
3	4	1	1	1	101139	101510	101557	371	1	1
1	2	1	0	2	104083	104492	104535	409	1	1
4	3	1	1	1	107060	107495	107546	435	1	1
3	4	0	1	1	110071	110520	110557	449	1	1
2	1	0	0	2	113082	113482	113517	400	1	1
1	2	1	0	1	116043	116904	116946	861	1	1
2	1	0	1	2	119472	120645	120693	1173	1	1
2	1	1	1	1	123219	124028	124072	809	1	1
1	2	0	0	2	126598	127441	127485	843	1	1
4	3	1	0	2	130011	130828	130864	817	1	1
4	3	1	1	1	133390	134011	134059	621	1	1
4	3	1	1	1	136585	137537	137588	952	1	1
2	1	0	0	1	140114	140889	140934	775	1	1
1	2	1	0	2	143460	144112	144162	652	1	1
1	2	0	0	1	146688	147926	147976	1238	1	1
2	1	0	0	2	150502	151348	151389	846	1	1
3	4	1	1	2	153915	154691	154734	776	1	1
2	1	0	0	1	157260	158318	158364	1058	1	1
1	2	0	0	2	160890	161791	161827	901	1	1
3	4	1	0	2	164353	165296	165340	943	1	1
4	3	1	1	2	167866	168710	168752	844	1	1
4	3	1	1	2	171278	172101	172148	823	1	1
4	3	1	1	1	174674	175728	175778	1054	1	1
3	4	0	0	1	178304	179213	179257	909	1	1
1	2	1	0	2	181783	182614	182653	831	1	1
2	1	1	0	1	185179	186076	186116	897	1	1
2	1	0	1	1	188641	189577	189628	936	1	1
2	1	1	0	2	192154	192917	192957	763	1	1
2	1	0	0	1	195483	196097	196135	614	1	1
2	1	0	1	1	198661	199243	199280	582	1	1
2	1	0	1	2	201806	202394	202442	588	1	1
4	3	0	1	2	204968	206118	206155	1150	1	1
2	1	0	1	1	208681	209316	209367	635	1	1
4	3	0	1	2	211893	212539	212579	646	1	1
4	3	0	1	2	215105	215934	215974	829	1	1
3	4	1	1	1	218500	219079	219119	579	1	1
3	4	1	1	1	221645	222313	222364	668	1	1
1	2	1	1	2	224890	225890	225927	1000	1	1
3	4	1	1	1	228453	229124	229173	671	1	1
2	1	0	1	2	231698	232447	232485	749	1	1
3	4	0	1	1	235011	235745	235780	734	1	1
3	4	1	1	2	238306	238836	238875	530	1	1
2	1	0	1	2	241401	242277	242321	876	1	1
3	4	1	1	2	244846	245866	245917	1020	1	1
1	2	1	0	1	248443	249275	249313	832	1	1
1	2	1	0	1	251839	252353	252391	514	1	1
4	3	0	1	2	254917	255818	255853	901	1	1
4	3	1	1	2	258379	258997	259048	618	1	1
1	2	0	0	1	261574	262293	262344	719	1	1
1	2	1	0	1	264870	265566	265606	696	1	1
2	1	0	1	2	268131	268880	268918	749	1	1
1	2	1	0	1	271444	272232	272280	788	1	1
3	1	0	1	2	274806	275420	275458	614	1	1
1	3	0	1	1	277984	278450	278486	466	1	1
1	3	1	1	2	281012	281514	281564	502	1	1
3	1	1	1	1	284090	285317	285361	1227	1	1
3	1	1	0	1	287887	288926	288974	1039	1	1
1	3	0	1	2	291500	292302	292353	802	1	1
3	1	1	1	1	294879	295477	295515	598	1	1
3	1	0	1	1	298041	299057	299094	1016	1	1
1	3	1	1	2	301620	302782	302825	1162	1	1
3	1	1	0	1	305351	306133	306170	782	1	1
7	8	1	0	1	315337	315936	315973	599	1	1
7	8	1	0	1	318499	319081	319117	582	1	1
5	6	0	0	1	321643	322642	322680	999	1	1
5	6	0	0	2	325206	326053	326093	847	1	1
7	8	1	1	1	328619	329200	329238	581	1	1
6	5	0	1	1	331764	332723	332767	959	1	1
8	7	1	1	2	335293	336205	336247	912	1	1
7	8	1	1	1	338772	339549	339592	777	1	1
7	8	1	0	1	342118	342922	342971	804	1	1
6	5	0	0	2	345497	346497	346534	1000	1	1
5	6	0	0	1	349060	350290	350331	1230	1	1
5	6	1	0	1	352857	353888	353928	1031	1	1
8	7	1	1	2	356454	357305	357340	851	1	1
6	5	0	1	2	359866	360550	360585	684	1	1
5	6	0	0	1	363111	363728	363764	617	1	1
8	7	1	0	2	366290	367120	367159	830	1	1
6	5	1	0	2	369685	370528	370572	843	1	1
8	7	1	1	1	373098	373935	373984	837	1	1
5	6	1	0	2	376510	377488	377531	978	1	1
5	6	1	0	1	380056	380647	380692	591	1	1
7	8	1	1	2	383218	384243	384289	1025	1	1
7	8	1	1	1	386814	387777	387818	963	1	1
6	5	0	1	2	390344	391134	391180	790	1	1
7	8	1	1	1	393706	394528	394576	822	1	1
8	7	0	1	2	397102	398003	398039	901	1	1
7	8	1	1	1	400565	401266	401317	701	1	1
6	5	0	1	2	403843	404512	404563	669	1	1
8	7	0	0	2	407088	407649	407691	561	1	1
8	7	0	1	2	410216	410748	410785	532	1	1
8	7	1	1	2	413311	414009	414047	698	1	1
5	6	0	0	1	416573	417169	417209	596	1	1
7	8	1	1	1	419735	420256	420303	521	1	1
6	5	0	0	2	422829	423463	423498	634	1	1
6	5	1	1	2	426024	426731	426777	707	1	1
8	7	1	0	2	429303	430035	430072	732	1	1
5	6	1	1	1	432598	433368	433418	770	1	1
7	8	1	1	1	435944	436422	436462	478	1	1
7	8	1	1	1	438988	439432	439473	444	1	1
7	8	1	1	2	441999	442696	442735	697	1	1
6	5	0	1	2	445261	446058	446097	797	1	1
7	8	1	0	1	448623	449230	449276	607	1	1
7	8	1	0	1	451802	452371	452420	569	1	1
6	5	0	1	1	454946	455440	455482	494	1	1
5	6	0	0	1	458008	458857	458894	849	1	1
8	7	1	1	2	461420	462209	462256	789	1	1
7	8	1	1	1	464782	465354	465401	572	1	1
5	6	1	0	1	467927	468902	468947	975	1	1
6	5	0	0	2	471473	472123	472159	650	1	1
6	5	0	1	2	474685	475502	475538	817	1	1
5	6	1	0	1	478064	478755	478800	691	1	1
5	6	0	0	1	481326	481963	482012	637	1	1
7	8	0	1	2	484538	485554	485592	1016	1	1
7	8	1	1	2	488117	489313	489355	1196	1	1
8	7	1	1	2	491881	492716	492768	835	1	1
7	8	0	0	1	495294	495865	495913	571	1	1
5	6	0	0	1	498438	499200	499241	762	1	1
8	7	0	1	2	501767	502442	502486	675	1	1
8	7	1	1	2	505012	505599	505648	587	1	1
7	8	1	0	1	508174	508907	508943	733	1	1
8	7	0	1	2	511469	512068	512105	599	1	1
5	6	0	0	1	514631	515494	515534	863	1	1
7	8	0	1	2	518060	519151	519197	1091	1	1
5	6	1	0	1	521723	522667	522710	944	1	1
5	6	0	0	1	525236	526093	526139	857	1	1
6	5	0	1	2	528665	529335	529385	670	1	1
5	6	0	0	1	531911	532813	532864	902	1	1
6	5	0	0	2	535390	536308	536343	918	1	1
5	6	1	0	1	538869	539520	539555	651	1	1
8	7	1	1	2	542081	542786	542834	705	1	1
8	7	1	1	2	545360	545962	546012	602	1	1
8	7	1	1	2	548538	549040	549090	502	1	1
5	6	1	0	1	551616	552385	552435	769	1	1
6	5	0	1	2	554961	555738	555781	777	1	1
8	7	1	0	2	558307	559100	559143	793	1	1
7	8	0	1	1	561669	562462	562505	793	1	1
5	6	1	0	1	565031	566087	566135	1056	1	1
6	5	1	1	2	568661	569263	569314	602	1	1
6	5	0	1	2	571840	572365	572408	525	1	1
5	6	1	0	1	574934	575514	575553	580	1	1
6	5	0	1	2	578079	578820	578865	741	1	1
7	5	1	0	1	581391	582010	582060	619	1	1
7	5	1	0	1	584586	585120	585172	534	1	1
5	7	1	0	2	587697	588292	588333	595	1	1
5	7	1	1	2	590859	591770	591812	911	1	1
7	5	1	0	2	594338	595268	595308	930	1	1
5	7	1	1	2	597834	598507	598554	673	1	1
7	5	1	0	1	601080	601684	601732	604	1	1
7	5	1	1	1	604258	604771	604810	513	1	1
5	7	1	1	2	607336	607936	607971	600	1	1
7	5	0	1	1	610497	611033	611083	536	1	1
9	10	0	0	2	616268	617606	617657	1338	1	1
10	9	0	0	2	620183	621141	621186	958	1	1
9	10	1	0	1	623712	624567	624615	855	1	1
10	9	0	1	2	627141	627747	627794	606	1	1
11	12	1	0	2	630320	631302	631340	982	1	1
11	12	1	0	1	633866	634871	634920	1005	1	1
10	9	0	1	2	637446	638471	638516	1025	1	1
9	10	1	0	1	641042	642206	642246	1164	1	1
12	11	1	1	2	644772	645799	645843	1027	1	1
11	12	0	1	1	648369	649464	649506	1095	1	1
11	12	1	0	2	652032	652644	652684	612	1	1
9	10	0	1	1	655210	655913	655963	703	1	1
9	10	1	0	1	658489	659383	659426	894	1	1
10	9	0	0	2	661952	662771	662821	819	1	1
9	10	1	0	1	665347	665988	666033	641	1	1
9	10	1	0	1	668559	669147	669195	588	1	1
10	9	0	0	2	671721	672389	672440	668	1	1
9	10	1	0	1	674966	675952	676003	986	1	1
10	9	0	1	2	678529	679080	679131	551	1	1
11	12	1	0	2	681657	682521	682560	864	1	1
12	11	1	1	2	685086	686064	686106	978	1	1
11	12	0	1	2	688632	689784	689820	1152	1	1
12	11	1	1	1	692346	693155	693199	809	1	1
12	11	1	1	2	695725	696541	696578	816	1	1
11	12	0	1	2	699104	700137	700174	1033	1	1
10	9	0	1	2	702700	703412	703453	712	1	1
10	9	0	1	2	705979	706527	706564	548	1	1
11	12	1	0	2	709090	709929	709977	839	1	1
11	12	1	1	1	712503	713344	713389	841	1	1
9	10	0	0	1	715915	716809	716852	894	1	1
11	12	1	1	1	719378	720450	720499	1072	1	1
9	10	1	0	1	723024	723765	723811	741	1	1
12	11	0	1	2	726337	727554	727591	1217	1	1
11	12	0	1	1	730117	730818	730870	701	1	1
12	11	1	0	2	733396	734755	734801	1359	1	1
11	12	0	1	1	737327	738026	738063	699	1	1
11	12	1	1	1	740589	741456	741492	867	1	1
11	12	1	1	1	744018	744793	744837	775	1	1
10	9	0	0	2	747363	747908	747949	545	1	1
10	9	0	1	2	750475	751079	751127	604	1	1
9	10	1	0	1	753653	754189	754238	536	1	1
12	11	0	1	2	756764	757798	757835	1034	1	1
10	9	0	1	2	760361	760882	760929	521	1	1
11	12	1	1	1	763455	764084	764124	629	1	1
11	12	1	0	2	766650	767238	767286	588	1	1
9	10	0	0	1	769812	770460	770498	648	1	1
11	12	1	1	2	773024	773838	773877	814	1	1
12	11	1	1	2	776403	777319	777356	916	1	1
9	10	0	0	1	779882	780571	780618	689	1	1
10	9	1	1	2	783144	783800	783846	656	1	1
11	12	1	1	1	786372	787048	787092	676	1	1
9	10	1	0	1	789617	790161	790203	544	1	1
10	9	0	0	2	792729	793290	793331	561	1	1
10	9	1	0	1	795857	796552	796593	695	1	1
9	10	0	0	1	799119	799652	799688	533	1	1
11	12	1	1	2	802213	802865	802916	652	1	1
10	9	0	1	2	805442	806284	806328	842	1	1
10	9	0	1	2	808854	809345	809390	491	1	1
10	9	0	0	2	811915	812460	812501	545	1	1
9	10	0	1	1	815027	815575	815612	548	1	1
12	11	0	1	2	818138	819143	819192	1005	1	1
11	12	1	1	1	821718	822655	822705	937	1	1
12	11	1	1	2	825231	825831	825866	600	1	1
11	12	1	0	1	828392	829365	829413	973	1	1
11	12	1	1	1	831939	832631	832675	692	1	1
12	11	1	0	2	835200	835881	835920	681	1	1
9	10	0	0	1	838446	839111	839148	665	1	1
12	11	1	1	1	841674	842483	842527	809	1	1
10	9	0	1	2	845053	845623	845672	570	1	1
9	10	1	0	1	848198	848715	848750	517	1	1
10	9	0	1	2	851276	851747	851794	471	1	1
11	12	1	1	1	854320	855063	855106	743	1	1
11	12	1	0	2	857632	858455	858502	823	1	1
9	10	1	0	1	861028	861723	861764	695	1	1
9	10	1	0	1	864290	864936	864976	646	1	1
11	12	1	1	1	867502	868411	868455	909	1	1
11	12	1	0	1	870981	871600	871650	619	1	1
11	12	1	1	1	874176	874724	874761	548	1	1
11	12	0	1	1	877287	877763	877806	476	1	1
10	9	0	0	2	880332	881331	881369	999	1	1
11	9	1	0	2	883895	884525	884564	630	1	1
9	11	1	1	1	887090	887972	888010	882	1	1
9	11	1	0	1	890536	891354	891405	818	1	1
9	11	1	1	1	893931	894764	894801	833	1	1
11	9	1	1	2	897327	898070	898113	743	1	1
11	9	0	0	2	900639	901308	901358	669	1	1
11	9	1	1	2	903884	904584	904620	700	1	1
11	9	1	0	2	907146	907772	907815	626	1	1
11	9	1	1	2	910341	910959	911010	618	1	1
9	11	0	1	1	913536	914862	914908	1326	1	1
15	16	1	1	1	921499	922632	922670	1133	1	1
15	16	1	1	1	925195	925857	925898	662	1	1
13	14	1	0	2	928424	929888	929929	1464	1	1
16	15	1	1	1	932455	933837	933877	1382	1	1
16	15	1	1	1	936403	937412	937457	1009	1	1
16	15	1	1	1	939983	940545	940585	562	1	1
16	15	1	0	1	943111	943840	943880	729	1	1
16	15	0	1	1	946406	947094	947142	688	1	1
13	14	1	0	1	949668	951045	951090	1377	1	1
15	16	1	1	2	953616	954382	954419	766	1	1
14	13	0	0	2	956945	957951	957998	1006	1	1
13	14	1	0	1	960524	961425	961461	901	1	1
14	13	0	1	2	963987	964758	964807	771	1	1
15	16	0	0	2	967332	968179	968219	847	1	1
16	15	0	1	1	970745	971336	971381	591	1	1
15	16	1	1	2	973906	974664	974709	758	1	1
13	14	1	0	1	977235	978276	978323	1041	1	1
16	15	1	1	1	980848	981806	981852	958	1	1
13	14	1	1	1	984378	985263	985298	885	1	1
16	15	1	0	1	987824	988659	988710	835	1	1
16	15	1	1	1	991236	992140	992190	904	1	1
14	13	0	0	2	994716	995481	995519	765	1	1
15	16	1	1	2	998045	998816	998864	771	1	1
16	15	0	1	1	1001390	1001945	1001992	555	1	1
13	14	0	1	2	1004518	1005442	1005488	924	1	1
14	13	0	1	2	1008014	1009448	1009486	1434	1	1
13	14	0	0	2	1012012	1013090	1013133	1078	1	1
16	15	1	0	1	1015659	1016264	1016311	605	1	1
13	14	0	0	1	1018837	1019959	1020008	1122	1	1
14	13	0	0	2	1022534	1023424	1023471	890	1	1
13	14	0	0	1	1025997	1026895	1026933	898	1	1
16	15	1	1	1	1029459	1030083	1030128	624	1	1
15	16	1	1	2	1032654	1034074	1034109	1420	1	1
15	16	1	1	2	1036635	1037263	1037304	628	1	1
15	16	0	0	2	1039830	1040794	1040834	964	1	1
16	15	1	1	1	1043360	1043947	1043996	587	1	1
13	14	1	0	1	1046521	1047276	1047324	755	1	1
15	16	1	1	2	1049850	1050624	1050670	774	1	1
16	15	0	0	1	1053196	1053727	1053765	531	1	1
16	15	0	1	2	1056290	1056939	1056976	649	1	1
14	13	0	1	2	1059502	1060348	1060389	846	1	1
15	16	1	1	2	1062915	1063610	1063651	695	1	1
13	14	1	0	1	1066176	1066842	1066879	666	1	1
13	14	0	0	1	1069405	1070392	1070442	987	1	1
14	13	0	0	2	1072968	1073606	1073654	638	1	1
15	16	1	1	2	1076180	1076840	1076882	660	1	1
16	15	1	1	1	1079408	1079937	1079977	529	1	1
15	16	1	0	2	1082503	1083011	1083055	508	1	1
16	15	1	1	2	1085581	1086412	1086450	831	1	1
16	15	1	0	2	1088976	1089905	1089947	929	1	1
15	16	1	0	2	1092472	1093453	1093493	981	1	1
16	15	0	1	2	1096019	1097018	1097056	999	1	1
16	15	1	0	2	1099582	1100630	1100669	1048	1	1
15	16	1	0	1	1103195	1103884	1103931	689	1	1
16	15	1	1	1	1106457	1107076	1107126	619	1	1
15	16	1	0	1	1109652	1110479	1110522	827	1	1
16	15	1	1	1	1113047	1113650	1113700	603	1	1
16	15	1	1	2	1116226	1117073	1117112	847	1	1
16	15	1	1	1	1119638	1120174	1120224	536	1	1
14	13	0	1	1	1122750	1123583	1123619	833	1	1
14	13	0	1	1	1126145	1127076	1127115	931	1	1
13	14	1	0	1	1129641	1130312	1130361	671	1	1
14	13	0	1	2	1132887	1133762	1133807	875	1	1
13	14	1	1	1	1136332	1137501	1137537	1169	1	1
14	13	0	1	2	1140063	1140877	1140916	814	1	1
13	14	1	0	1	1143442	1143995	1144044	553	1	1
14	13	0	0	2	1146570	1147095	1147139	525	1	1
13	14	0	0	1	1149664	1150347	1150384	683	1	1
13	14	0	0	1	1152910	1153514	1153562	604	1	1
13	14	1	0	1	1156088	1156955	1156991	867	1	1
13	14	0	0	1	1159517	1160102	1160153	585	1	1
13	14	1	0	1	1162679	1163387	1163431	708	1	1
13	14	0	0	1	1165957	1166335	1166375	378	1	1
14	13	0	1	2	1168901	1169455	1169503	554	1	1
14	13	0	1	2	1172029	1172523	1172565	494	1	1
14	13	1	0	2	1175091	1175830	1175877	739	1	1
14	13	0	1	1	1178403	1179055	1179105	652	1	1
13	14	0	0	1	1181631	1182348	1182384	717	1	1
13	14	1	0	1	1184910	1185762	1185813	852	1	1
13	14	1	0	1	1188339	1189205	1189242	866	1	1
15	13	1	0	2	1191768	1192519	1192554	751	1	1
13	15	0	1	2	1195080	1196013	1196050	933	1	1
15	13	1	1	2	1198576	1199288	1199329	712	1	1
15	13	1	0	1	1201855	1202497	1202541	642	1	1
13	15	1	0	2	1205067	1205856	1205903	789	1	1
13	15	1	1	1	1208429	1209142	1209182	713	1	1
13	15	1	0	2	1211707	1212385	1212427	678	1	1
15	13	1	0	1	1214953	1215766	1215806	813	1	1
15	13	1	1	1	1218332	1219015	1219051	683	1	1
15	13	1	1	1	1221577	1222201	1222246	624	1	1
18	17	0	1	nan	1228636	nan	nan	nan	1	1
18	17	0	1	1	1234675	1235281	1235327	606	1	1
19	20	1	1	2	1237853	1239190	1239241	1337	1	1
20	19	0	1	1	1241767	1242747	1242787	980	1	1
18	17	1	0	2	1245313	1246181	1246217	868	1	1
20	19	0	1	1	1248743	1249612	1249663	869	1	1
20	19	1	1	2	1252188	1252890	1252941	702	1	1
19	20	1	1	1	1255467	1256202	1256253	735	1	1
20	19	1	0	2	1258779	1259655	1259699	876	1	1
19	20	1	1	2	1262225	1262858	1262894	633	1	1
19	20	1	1	2	1265420	1266420	1266457	1000	1	1
20	19	0	0	1	1268983	1269449	1269485	466	1	1
17	18	0	0	1	1272011	1272957	1272998	946	1	1
19	20	0	1	2	1275524	1276135	1276176	611	1	1
20	19	0	1	1	1278702	1279402	1279438	700	1	1
20	19	1	0	1	1281964	1283019	1283068	1055	1	1
18	17	1	1	2	1285594	1286554	1286597	960	1	1
18	17	0	1	1	1289123	1290072	1290110	949	1	1
19	20	1	1	2	1292636	1293848	1293891	1212	1	1
20	19	1	1	1	1296416	1297139	1297186	723	1	1
19	20	1	1	2	1299712	1300220	1300264	508	1	1
18	17	0	1	1	1302790	1303577	1303626	787	1	1
20	19	1	0	2	1306152	1306841	1306888	689	1	1
17	18	1	0	1	1309414	1310214	1310250	800	1	1
18	17	0	0	2	1312776	1313495	1313546	719	1	1
18	17	0	1	2	1316072	1317055	1317092	983	1	1
19	20	1	0	2	1319618	1320164	1320203	546	1	1
17	18	1	0	1	1322729	1323500	1323549	771	1	1
18	17	1	0	2	1326075	1326861	1326911	786	1	1
19	20	0	1	2	1329437	1330503	1330541	1066	1	1
20	19	1	1	1	1333067	1333564	1333602	497	1	1
19	20	1	0	2	1336128	1336908	1336948	780	1	1
20	19	1	0	1	1339474	1340178	1340226	704	1	1
18	17	0	1	2	1342752	1343827	1343873	1075	1	1
17	18	1	1	1	1346399	1347264	1347302	865	1	1
17	18	1	0	1	1349828	1350454	1350497	626	1	1
17	18	1	0	1	1353023	1353862	1353910	839	1	1
17	18	0	0	1	1356435	1357000	1357038	565	1	1
17	18	1	0	1	1359564	1360119	1360166	555	1	1
17	18	0	0	1	1362692	1363184	1363227	492	1	1
17	18	0	0	1	1365753	1366467	1366506	714	1	1
20	19	1	1	1	1369031	1369504	1369550	473	1	1
17	18	1	0	1	1372076	1372458	1372494	382	1	1
19	20	1	0	2	1375020	1375847	1375890	827	1	1
19	20	1	1	2	1378416	1379220	1379269	804	1	1
18	17	0	0	2	1381795	1382603	1382648	808	1	1
17	18	0	0	1	1385174	1385737	1385776	563	1	1
19	20	0	1	2	1388302	1389151	1389188	849	1	1
18	17	0	1	2	1391714	1392458	1392500	744	1	1
18	17	0	1	2	1395026	1395608	1395645	582	1	1
17	18	0	0	1	1398171	1399063	1399108	892	1	1
20	19	1	1	1	1401634	1402247	1402286	613	1	1
20	19	0	1	1	1404812	1405323	1405364	511	1	1
18	17	0	1	2	1407890	1408842	1408877	952	1	1
18	17	0	1	2	1411403	1412094	1412139	691	1	1
18	17	0	0	2	1414665	1415333	1415384	668	1	1
18	17	0	0	2	1417910	1418606	1418646	696	1	1
20	19	1	1	1	1421172	1422042	1422092	870	1	1
20	19	1	1	nan	1424618	nan	nan	nan	1	1
20	19	1	1	1	1430656	1431077	1431125	421	1	1
20	19	1	1	1	1433651	1434109	1434152	458	1	1
19	20	1	0	1	1436678	1437179	1437214	501	1	1
20	19	0	1	1	1439739	1440586	1440626	847	1	1
17	18	1	0	1	1443152	1444057	1444105	905	1	1
20	19	1	1	1	1446631	1447447	1447484	816	1	1
17	18	1	0	1	1450010	1451054	1451098	1044	1	1
18	17	0	1	2	1453623	1454267	1454309	644	1	1
20	19	1	1	1	1456835	1457672	1457722	837	1	1
20	19	1	1	2	1460248	1460903	1460950	655	1	1
18	17	0	1	2	1463476	1464065	1464112	589	1	1
20	19	0	1	1	1466638	1467351	1467390	713	1	1
20	19	0	1	2	1469916	1470412	1470451	496	1	1
20	19	1	1	1	1472977	1474254	1474299	1277	1	1
19	20	1	1	2	1476825	1477672	1477711	847	1	1
18	17	0	0	2	1480237	1480938	1480990	701	1	1
20	19	1	1	2	1483516	1484259	1484302	743	1	1
17	18	0	0	1	1486828	1487402	1487447	574	1	1
17	18	1	0	1	1489973	1490489	1490525	516	1	1
17	18	1	0	1	1493051	1493483	1493519	432	1	1
17	18	1	0	1	1496045	1496428	1496463	383	1	1
18	17	0	0	2	1498989	1499482	1499524	493	1	1
18	17	0	0	2	1502050	1502496	1502535	446	1	1
19	17	1	1	2	1505061	1505471	1505513	410	1	1
17	19	0	1	2	1508039	1508778	1508825	739	1	1
17	19	1	1	2	1511351	1512335	1512371	984	1	1
17	19	1	1	2	1514897	1515759	1515800	862	1	1
17	19	0	1	2	1518326	1519000	1519045	674	1	1
17	19	0	1	2	1521571	1522263	1522307	692	1	1
19	17	0	1	2	1524833	1525371	1525419	538	1	1
17	19	0	0	2	1527945	1528852	1528898	907	1	1
19	17	1	1	2	1531424	1532266	1532310	842	1	1
19	17	1	1	1	1534836	1535495	1535539	659	1	1
22	21	1	1	2	1540624	1541897	1541946	1273	1	1
21	22	1	0	1	1544472	1545390	1545425	918	1	1
22	21	0	1	2	1547951	1548853	1548888	902	1	1
22	21	0	1	2	1551414	1552200	1552250	786	1	1
23	24	1	1	1	1554776	1556265	1556315	1489	1	1
21	22	0	0	1	1558841	1559725	1559761	884	1	1
22	21	0	1	2	1562287	1563047	1563089	760	1	1
24	23	1	0	2	1565615	1566668	1566703	1053	1	1
22	21	0	1	2	1569229	1569849	1569898	620	1	1
23	24	0	0	1	1572424	1573036	1573076	612	1	1
24	23	1	1	1	1575602	1576711	1576756	1109	1	1
22	21	0	1	2	1579282	1579901	1579951	619	1	1
24	23	1	0	2	1582477	1583342	1583380	865	1	1
22	21	0	1	2	1585906	1586610	1586659	704	1	1
22	21	0	0	2	1589185	1590182	1590222	997	1	1
21	22	1	1	1	1592748	1594111	1594153	1363	1	1
23	24	1	1	2	1596679	1597538	1597582	859	1	1
22	21	0	0	2	1600108	1601092	1601128	984	1	1
21	22	1	0	1	1603654	1604355	1604390	701	1	1
24	23	0	1	1	1606916	1607694	1607736	778	1	1
23	24	1	1	1	1610262	1610945	1610981	683	1	1
22	21	0	1	2	1613507	1614081	1614126	574	1	1
23	24	1	1	2	1616652	1617626	1617672	974	1	1
24	23	1	0	2	1620198	1621130	1621168	932	1	1
22	21	0	0	2	1623694	1624511	1624547	817	1	1
23	24	0	1	2	1627073	1628376	1628411	1303	1	1
24	23	0	1	1	1630937	1631627	1631673	690	1	1
21	22	1	0	1	1634199	1635095	1635136	896	1	1
22	21	0	1	2	1637662	1638187	1638230	525	1	1
22	21	0	1	2	1640756	1641423	1641459	667	1	1
21	22	0	0	1	1643985	1644679	1644721	694	1	1
22	21	0	0	2	1647246	1647847	1647882	601	1	1
24	23	0	1	1	1650408	1651364	1651410	956	1	1
23	24	1	1	2	1653938	1654970	1655008	1032	1	1
22	21	0	1	2	1657534	1658486	1658538	952	1	1
24	23	1	1	1	1661064	1661961	1662000	897	1	1
21	22	1	0	1	1664526	1665079	1665128	553	1	1
23	24	1	1	2	1667654	1668475	1668524	821	1	1
21	22	0	1	1	1671050	1671627	1671669	577	1	1
21	22	1	0	2	1674195	1674961	1674998	766	1	1
24	23	0	1	2	1677524	1678476	1678511	952	1	1
24	23	1	1	2	1681036	1682065	1682107	1029	1	1
24	23	0	0	1	1684633	1685565	1685603	932	1	1
22	21	0	0	2	1688129	1688678	1688714	549	1	1
24	23	1	1	2	1691240	1692098	1692144	858	1	1
22	21	0	0	2	1694670	1695248	1695288	578	1	1
21	22	0	0	1	1697814	1698565	1698601	751	1	1
21	22	1	0	1	1701126	1701592	1701628	466	1	1
22	21	0	0	2	1704154	1704971	1705007	817	1	1
22	21	0	1	2	1707533	1708044	1708085	511	1	1
24	23	0	1	2	1710611	1711478	1711514	867	1	1
21	22	1	0	1	1714040	1714651	1714693	611	1	1
23	24	1	1	1	1717218	1717723	1717770	505	1	1
23	24	1	0	2	1720296	1721208	1721250	912	1	1
23	24	1	1	1	1723776	1724468	1724512	692	1	1
24	23	1	1	2	1727038	1728124	1728175	1086	1	1
24	23	1	0	2	1730701	1731565	1731604	864	1	1
22	21	0	0	2	1734130	1735120	1735167	990	1	1
23	24	1	1	1	1737693	1738329	1738379	636	1	1
24	23	0	1	1	1740905	1741877	1741925	972	1	1
21	22	1	1	1	1744451	1745087	1745137	636	1	1
22	21	0	0	2	1747663	1748255	1748299	592	1	1
21	22	0	0	1	1750824	1751510	1751560	686	1	1
21	22	0	0	1	1754086	1754713	1754755	627	1	1
22	21	0	1	1	1757281	1757843	1757883	562	1	1
24	23	1	1	2	1760409	1761306	1761346	897	1	1
24	23	1	1	1	1763872	1764734	1764775	862	1	1
22	21	0	1	2	1767301	1768075	1768121	774	1	1
22	21	0	1	2	1770647	1771162	1771199	515	1	1
22	21	0	0	2	1773725	1774205	1774243	480	1	1
23	24	1	1	2	1776769	1777486	1777522	717	1	1
24	23	0	1	2	1780048	1780800	1780851	752	1	1
24	23	0	0	1	1783377	1784154	1784196	777	1	1
23	24	1	1	1	1786722	1787671	1787707	949	1	1
24	23	1	1	1	1790235	1791009	1791055	774	1	1
24	23	0	1	1	1793580	1794247	1794283	667	1	1
23	24	1	1	2	1796809	1797741	1797779	932	1	1
23	24	1	1	2	1800305	1801178	1801225	873	1	1
23	24	1	1	1	1803751	1804384	1804420	633	1	1
24	23	1	1	1	1806946	1807502	1807548	556	1	1
21	23	0	1	2	1810074	1810639	1810676	565	1	1
23	21	1	1	1	1813202	1814066	1814105	864	1	1
21	23	1	1	2	1816631	1817190	1817233	559	1	1
23	21	0	1	1	1819759	1820651	1820696	892	1	1
21	23	0	1	2	1823222	1823987	1824025	765	1	1
21	23	0	1	2	1826551	1827050	1827086	499	1	1
21	23	1	1	2	1829612	1830001	1830047	389	1	1
23	21	1	0	1	1832573	1833253	1833292	680	1	1
23	21	1	1	1	1835818	1836298	1836336	480	1	1
23	21	0	1	1	1838862	1839256	1839297	394	1	1
27	28	1	1	1	1844734	1845910	1845955	1176	1	1
25	26	1	0	2	1848481	1849489	1849535	1008	1	1
26	25	0	1	2	1852060	1853071	1853114	1011	1	1
26	25	0	1	2	1855640	1856167	1856209	527	1	1
26	25	0	0	2	1858735	1859594	1859638	859	1	1
26	25	0	1	2	1862164	1862569	1862616	405	1	1
25	26	1	0	1	1865141	1865888	1865928	747	1	1
27	28	0	1	1	1868454	1868827	1868872	373	1	1
25	26	0	0	1	1871398	1872145	1872184	747	1	1
25	26	1	0	1	1874710	1875660	1875697	950	1	1
28	27	1	0	1	1878223	1879268	1879310	1045	1	1
27	28	1	1	2	1881836	1882831	1882873	995	1	1
27	28	1	0	2	1885399	1886192	1886235	793	1	1
27	28	1	1	1	1888761	1889383	1889430	622	1	1
25	26	0	0	1	1891956	1892889	1892926	933	1	1
28	27	0	1	1	1895452	1896775	1896824	1323	1	1
26	25	1	1	2	1899350	1900462	1900504	1112	1	1
26	25	0	1	2	1903030	1904109	1904150	1079	1	1
27	28	1	0	1	1906676	1907584	1907630	908	1	1
25	26	0	0	1	1910156	1910926	1910975	770	1	1
25	26	0	0	1	1913501	1913980	1914020	479	1	1
26	25	0	0	2	1916546	1917419	1917466	873	1	1
28	27	1	1	2	1919992	1920957	1920995	965	1	1
27	28	1	1	1	1923521	1924314	1924358	793	1	1
28	27	1	1	2	1926883	1927631	1927670	748	1	1
26	25	0	1	2	1930196	1931047	1931099	851	1	1
25	26	1	0	1	1933625	1934374	1934411	749	1	1
28	27	1	1	2	1936937	1938138	1938175	1201	1	1
28	27	1	0	1	1940700	1941810	1941855	1110	1	1
25	26	0	1	1	1944381	1945133	1945184	752	1	1
25	26	0	0	2	1947709	1948163	1948211	454	1	1
25	26	0	0	1	1950737	1951333	1951373	596	1	1
28	27	0	1	1	1953899	1954822	1954869	923	1	1
28	27	1	1	2	1957395	1957940	1957980	545	1	1
26	25	0	1	2	1960506	1961223	1961259	717	1	1
28	27	1	0	2	1963785	1964624	1964671	839	1	1
28	27	1	0	1	1967197	1967931	1967967	734	1	1
28	27	1	1	1	1970493	1971374	1971413	881	1	1
27	28	1	0	2	1973938	1974870	1974909	932	1	1
27	28	1	1	1	1977435	1978055	1978104	620	1	1
28	27	0	1	2	1980630	1981690	1981734	1060	1	1
27	28	1	0	1	1984259	1984960	1984995	701	1	1
25	26	1	0	1	1987521	1988480	1988525	959	1	1
28	27	1	0	1	1991051	1992263	1992305	1212	1	1
25	26	0	0	1	1994831	1995724	1995768	893	1	1
28	27	1	0	2	1998294	1999152	1999197	858	1	1
28	27	1	1	1	2001723	2002356	2002392	633	1	1
27	28	1	1	2	2004918	2005885	2005922	967	1	1
27	28	1	0	1	2008448	2009375	2009418	927	1	1
27	28	1	1	2	2011944	2012927	2012964	983	1	1
27	28	1	0	2	2015490	2016060	2016109	570	1	1
28	27	1	1	2	2018635	2019642	2019689	1007	1	1
27	28	1	0	1	2022215	2022810	2022850	595	1	1
27	28	1	1	2	2025376	2025905	2025945	529	1	1
27	28	1	1	1	2028471	2028936	2028973	465	1	1
28	27	1	1	1	2031498	2032283	2032318	785	1	1
27	28	1	1	2	2034844	2035796	2035831	952	1	1
25	26	1	0	1	2038357	2038932	2038976	575	1	1
25	26	1	0	1	2041502	2042094	2042137	592	1	1
26	25	0	1	2	2044663	2045530	2045566	867	1	1
28	27	0	0	1	2048092	2049187	2049230	1095	1	1
25	26	0	0	1	2051756	2052489	2052525	733	1	1
26	25	0	1	2	2055051	2055891	2055938	840	1	1
27	28	1	0	2	2058463	2059454	2059501	991	1	1
27	28	1	1	1	2062026	2062574	2062612	548	1	1
26	25	0	1	2	2065138	2066182	2066225	1044	1	1
27	28	1	1	1	2068751	2069468	2069504	717	1	1
27	28	1	1	2	2072030	2072732	2072782	702	1	1
26	25	1	0	2	2075308	2076279	2076329	971	1	1
26	25	1	1	2	2078855	2079391	2079440	536	1	1
25	26	1	0	1	2081966	2082825	2082869	859	1	1
25	26	0	0	1	2085395	2086405	2086449	1010	1	1
26	25	0	1	2	2088975	2089709	2089744	734	1	1
26	25	0	0	2	2092270	2092848	2092889	578	1	1
25	26	0	0	1	2095415	2096057	2096101	642	1	1
26	25	0	0	2	2098627	2099274	2099313	647	1	1
25	26	1	0	1	2101838	2102485	2102524	647	1	1
26	25	0	1	2	2105050	2105700	2105736	650	1	1
26	25	0	1	2	2108262	2108864	2108914	602	1	1
26	25	0	1	2	2111440	2111835	2111875	395	1	1
27	25	0	1	2	2114401	2114917	2114953	516	1	1
25	27	1	1	1	2117479	2118103	2118148	624	1	1
25	27	0	1	1	2120674	2121118	2121159	444	1	1
27	25	1	0	1	2123685	2124457	2124504	772	1	1
25	27	0	1	2	2127030	2127618	2127666	588	1	1
25	27	1	0	2	2130192	2130737	2130777	545	1	1
25	27	1	1	1	2133303	2133735	2133772	432	1	1
27	25	1	1	1	2136297	2137080	2137117	783	1	1
27	25	1	0	2	2139643	2140197	2140245	554	1	1
25	27	1	1	1	2142771	2143325	2143373	554	1	1
31	32	1	1	1	2148308	2149358	2149395	1050	1	1
30	29	0	1	2	2151921	2152681	2152724	760	1	1
31	32	0	1	1	2155250	2156038	2156086	788	1	1
32	31	0	1	2	2158612	2159555	2159599	943	1	1
31	32	1	0	1	2162125	2163229	2163279	1104	1	1
31	32	1	1	2	2165805	2166393	2166441	588	1	1
30	29	0	1	2	2168967	2170086	2170138	1119	1	1
30	29	0	0	2	2172663	2173487	2173533	824	1	1
30	29	1	1	2	2176059	2176634	2176678	575	1	1
29	30	1	0	1	2179204	2180202	2180241	998	1	1
32	31	1	1	2	2182767	2183755	2183804	988	1	1
29	30	1	0	1	2186330	2187053	2187099	723	1	1
31	32	1	1	2	2189625	2190710	2190746	1085	1	1
31	32	1	1	2	2193272	2194461	2194510	1189	1	1
30	29	0	0	2	2197036	2197873	2197922	837	1	1
30	29	0	1	2	2200448	2201146	2201184	698	1	1
31	32	1	1	2	2203710	2204668	2204714	958	1	1
31	32	1	1	1	2207240	2207822	2207859	582	1	1
30	29	0	0	2	2210384	2211070	2211120	686	1	1
32	31	1	1	1	2213646	2214273	2214315	627	1	1
29	30	1	0	1	2216841	2217300	2217343	459	1	1
29	30	1	0	1	2219869	2220329	2220371	460	1	1
31	32	1	0	2	2222897	2223605	2223650	708	1	1
31	32	1	1	1	2226175	2226737	2226778	562	1	1
29	30	1	0	1	2229303	2230054	2230090	751	1	1
32	31	1	1	1	2232616	2233484	2233536	868	1	1
30	29	0	1	2	2236061	2236961	2236998	900	1	1
29	30	1	0	1	2239524	2240291	2240327	767	1	1
30	29	1	0	2	2242853	2243603	2243639	750	1	1
32	31	0	1	1	2246165	2247147	2247185	982	1	1
29	30	1	0	1	2249711	2250521	2250564	810	1	1
29	30	1	0	1	2253090	2253712	2253759	622	1	1
32	31	0	0	2	2256285	2257256	2257306	971	1	1
32	31	1	1	1	2259832	2260688	2260735	856	1	1
32	31	1	1	1	2263261	2264154	2264197	893	1	1
32	31	1	1	1	2266723	2267423	2267459	700	1	1
29	30	1	0	1	2269985	2270589	2270638	604	1	1
31	32	0	1	2	2273163	2273958	2274000	795	1	1
32	31	0	1	2	2276526	2277177	2277228	651	1	1
31	32	0	1	2	2279754	2280697	2280741	943	1	1
31	32	1	1	2	2283267	2283788	2283836	521	1	1
32	31	0	0	2	2286362	2287107	2287148	745	1	1
29	30	1	1	1	2289674	2290288	2290326	614	1	1
29	30	0	1	1	2292852	2293441	2293488	589	1	1
30	29	0	0	2	2296014	2296635	2296683	621	1	1
32	31	0	1	2	2299209	2300166	2300212	957	1	1
31	32	0	1	1	2302738	2303426	2303474	688	1	1
31	32	1	0	nan	2306000	nan	nan	nan	1	1
31	32	1	0	1	2312039	2312645	2312691	606	1	1
29	30	0	0	1	2315217	2315838	2315886	621	1	1
31	32	1	1	2	2318412	2319237	2319282	825	1	1
29	30	0	0	1	2321808	2322379	2322427	571	1	1
30	29	0	1	2	2324952	2325547	2325588	595	1	1
30	29	0	1	2	2328114	2328797	2328833	683	1	1
29	30	0	0	1	2331359	2332249	2332296	890	1	1
30	29	0	0	2	2334822	2335399	2335441	577	1	1
30	29	0	1	2	2337967	2338630	2338669	663	1	1
30	29	0	0	2	2341195	2341643	2341680	448	1	1
29	30	1	0	nan	2344206	nan	nan	nan	1	1
29	30	1	0	1	2350245	2350728	2350763	483	1	1
32	31	1	1	2	2353289	2354139	2354176	850	1	1
31	32	1	1	2	2356702	2357457	2357505	755	1	1
29	30	1	0	1	2360030	2360603	2360649	573	1	1
30	29	0	0	2	2363175	2363979	2364028	804	1	1
30	29	0	1	2	2366554	2367337	2367374	783	1	1
29	30	1	0	1	2369900	2370525	2370569	625	1	1
31	32	1	1	2	2373095	2373885	2373931	790	1	1
29	30	0	0	1	2376457	2377602	2377645	1145	1	1
32	31	1	1	2	2380171	2380909	2380957	738	1	1
32	31	0	1	2	2383483	2384146	2384185	663	1	1
30	29	0	0	2	2386711	2387710	2387748	999	1	1
30	29	0	1	1	2390274	2391002	2391044	728	1	1
32	31	1	1	2	2393569	2394334	2394372	765	1	1
29	30	0	0	1	2396898	2397524	2397567	626	1	1
29	30	1	0	1	2400093	2400604	2400645	511	1	1
31	32	0	0	2	2403171	2404019	2404058	848	1	1
32	31	1	1	2	2406584	2407404	2407453	820	1	1
32	31	0	1	2	2409979	2410622	2410665	643	1	1
32	31	1	0	2	2413191	2413980	2414027	789	1	1
29	30	0	0	1	2416553	2417341	2417390	788	1	1
32	31	1	1	2	2419916	2420547	2420585	631	1	1
31	32	1	1	2	2423111	2423687	2423729	576	1	1
31	29	1	1	2	2426255	2426814	2426858	559	1	1
31	29	1	0	2	2429383	2430232	2430270	849	1	1
29	31	1	0	2	2432796	2433315	2433365	519	1	1
31	29	1	1	2	2435891	2436670	2436710	779	1	1
31	29	1	0	1	2439236	2440294	2440340	1058	1	1
31	29	1	1	2	2442866	2443513	2443552	647	1	1
29	31	1	1	1	2446078	2446871	2446914	793	1	1
31	29	1	0	2	2449440	2450218	2450260	778	1	1
31	29	1	0	1	2452785	2453489	2453538	704	1	1
29	31	1	0	1	2456064	2456810	2456850	746	1	1
