# Supplementary material for: Publisher Correction: Learning relative values in the striatum induces violations of normative decision making
Source: Nat Commun. 2019 Jun 27;10:2833. doi: 10.1038/s41467-019-10718-8 (PMC6597713; doi:10.1038/s41467-019-10718-8)
Supplement: Supplementary file 1 — Supplementary Figures [file 41467_2019_10718_MOESM1_ESM.zip › exp3/vp32.dat]

stim_left	stim_right	bait_left	bait_right	choice	stim_onset	resp_onset	outcome_onset	RT	trl_type	block
4	3	1	1	nan	20	nan	nan	nan	1	1
4	3	1	1	2	5088	5930	5975	842	1	1
2	1	0	1	1	8501	9589	9638	1088	1	1
4	3	1	0	2	12164	13595	13636	1431	1	1
3	4	1	0	1	16162	17499	17551	1337	1	1
4	3	1	1	2	20077	21360	21398	1283	1	1
1	2	0	0	1	23924	24934	24978	1010	1	1
4	3	1	1	2	27504	28649	28691	1145	1	1
1	2	1	0	1	31217	32136	32187	919	1	1
1	2	0	0	1	34713	35452	35500	739	1	1
4	3	0	1	2	38025	39071	39113	1046	1	1
4	3	0	1	2	41639	42823	42860	1184	1	1
4	3	1	1	2	45386	46171	46222	785	1	1
2	1	0	1	2	48748	49480	49517	732	1	1
3	4	1	1	1	52043	53106	53147	1063	1	1
4	3	1	1	2	55673	56602	56643	929	1	1
3	4	0	1	1	59169	60226	60273	1057	1	1
1	2	1	0	1	62799	63523	63569	724	1	1
3	4	1	0	1	66095	67223	67266	1128	1	1
3	4	0	1	1	69792	70632	70678	840	1	1
3	4	1	1	1	73204	74155	74191	951	1	1
4	3	0	1	1	76717	78016	78055	1299	1	1
2	1	0	0	2	80581	81419	81468	838	1	1
3	4	0	0	1	83993	84872	84913	879	1	1
1	2	0	0	1	87439	88075	88125	636	1	1
1	2	1	0	1	90651	91302	91337	651	1	1
2	1	0	1	2	93863	94561	94599	698	1	1
3	4	1	1	1	97125	98062	98112	937	1	1
2	1	0	0	2	100638	101479	101524	841	1	1
3	4	1	1	2	104050	105165	105204	1115	1	1
1	2	1	0	1	107730	108339	108383	609	1	1
4	3	1	1	1	110909	112158	112197	1249	1	1
3	4	0	1	2	114722	115698	115743	976	1	1
2	1	0	0	2	118269	118997	119038	728	1	1
1	2	1	0	1	121564	122220	122267	656	1	1
2	1	0	1	2	124793	125435	125478	642	1	1
2	1	1	1	2	128004	128592	128640	588	1	1
1	2	0	0	1	131166	131719	131768	553	1	1
4	3	1	0	1	134294	135274	135314	980	1	1
4	3	1	1	1	137840	138618	138660	778	1	1
4	3	1	1	1	141186	141965	142006	779	1	1
2	1	0	0	2	144531	145229	145267	698	1	1
1	2	1	0	1	147793	148348	148396	555	1	1
1	2	0	0	1	150921	151430	151473	509	1	1
2	1	0	0	2	153999	154479	154518	480	1	1
3	4	1	1	2	157044	157949	157997	905	1	1
2	1	0	0	2	160523	161502	161544	979	1	1
1	2	0	0	1	164069	164657	164705	588	1	1
3	4	1	0	2	167231	168070	168118	839	1	1
4	3	1	1	1	170644	171364	171413	720	1	1
4	3	1	1	1	173939	174612	174658	673	1	1
4	3	1	1	1	177184	177760	177803	576	1	1
3	4	0	0	1	180329	181049	181098	720	1	1
1	2	1	0	1	183624	184333	184377	709	1	1
2	1	1	0	2	186903	187618	187656	715	1	1
2	1	0	1	2	190182	191198	191235	1016	1	1
2	1	1	0	2	193761	194704	194748	943	1	1
2	1	0	0	2	197274	198119	198161	845	1	1
2	1	0	1	2	200687	201488	201540	801	1	1
2	1	0	1	2	204066	204918	204969	852	1	1
4	3	0	1	1	207495	208472	208515	977	1	1
2	1	0	1	2	211041	211856	211894	815	1	1
4	3	0	1	2	214420	215249	215290	829	1	1
4	3	0	1	2	217816	218763	218803	947	1	1
3	4	1	1	2	221329	222714	222751	1385	1	1
3	4	1	1	2	225277	226317	226364	1040	1	1
1	2	1	1	1	228890	229672	229709	782	1	1
3	4	1	1	2	232235	233256	233306	1021	1	1
2	1	0	1	2	235832	236811	236852	979	1	1
3	4	0	1	2	239378	240509	240549	1131	1	1
3	4	1	1	2	243075	243951	243995	876	1	1
2	1	0	1	2	246521	247443	247491	922	1	1
3	4	1	1	2	250017	250849	250887	832	1	1
1	2	1	0	1	253413	254223	254266	810	1	1
1	2	1	0	1	256792	257604	257645	812	1	1
4	3	0	1	2	260171	261175	261225	1004	1	1
4	3	1	1	1	263750	264540	264587	790	1	1
1	2	0	0	1	267113	267930	267966	817	1	1
1	2	1	0	1	270492	271070	271111	578	1	1
2	1	0	1	2	273637	274349	274389	712	1	1
1	2	1	0	1	276915	277639	277685	724	1	1
3	1	0	1	2	280211	280992	281030	781	1	1
1	3	0	1	1	283556	284240	284276	684	1	1
1	3	1	1	2	286801	287731	287772	930	1	1
3	1	1	1	2	290298	291077	291117	779	1	1
3	1	1	0	2	293643	294436	294479	793	1	1
1	3	0	1	2	297005	297954	297992	949	1	1
3	1	1	1	2	300518	301553	301589	1035	1	1
3	1	0	1	1	304115	304980	305018	865	1	1
1	3	1	1	2	307544	308736	308782	1192	1	1
3	1	1	0	1	311308	312533	312579	1225	1	1
7	8	1	0	1	318200	319558	319605	1358	1	1
7	8	1	0	1	322131	322957	323000	826	1	1
5	6	0	0	2	325543	326722	326764	1179	1	1
5	6	0	0	2	329290	330058	330093	768	1	1
7	8	1	1	1	332619	333505	333556	886	1	1
6	5	0	1	1	336082	337079	337119	997	1	1
8	7	1	1	2	339645	340771	340816	1126	1	1
7	8	1	1	1	343341	344081	344128	740	1	1
7	8	1	0	1	346654	347458	347507	804	1	1
6	5	0	0	2	350033	350931	350969	898	1	1
5	6	0	0	1	353495	354393	354432	898	1	1
5	6	1	0	1	356958	357798	357844	840	1	1
8	7	1	1	2	360370	361185	361223	815	1	1
6	5	0	1	2	363749	364857	364904	1108	1	1
5	6	0	0	1	367429	368358	368400	929	1	1
8	7	1	0	2	370926	371585	371628	659	1	1
6	5	1	0	2	374154	375294	375342	1140	1	1
8	7	1	1	2	377868	378747	378788	879	1	1
5	6	1	0	1	381314	382298	382334	984	1	1
5	6	1	0	1	384860	385840	385880	980	1	1
7	8	1	1	1	388406	389302	389343	896	1	1
7	8	1	1	1	391869	392571	392622	702	1	1
6	5	0	1	2	395147	396176	396218	1029	1	1
7	8	1	1	1	398744	399333	399380	589	1	1
8	7	0	1	2	401905	402610	402658	705	1	1
7	8	1	1	1	405184	406143	406188	959	1	1
6	5	0	1	2	408714	409478	409517	764	1	1
8	7	0	0	2	412043	412923	412963	880	1	1
8	7	0	1	2	415488	416038	416074	550	1	1
8	7	1	1	2	418600	419632	419670	1032	1	1
5	6	0	0	1	422196	423158	423200	962	1	1
7	8	1	1	1	425726	426357	426395	631	1	1
6	5	0	0	2	428921	429656	429707	735	1	1
6	5	1	1	2	432233	433359	433404	1126	1	1
8	7	1	0	2	435930	436788	436833	858	1	1
5	6	1	1	1	439359	440378	440430	1019	1	1
7	8	1	1	1	442955	443741	443792	786	1	1
7	8	1	1	1	446318	446998	447037	680	1	1
7	8	1	1	1	449563	450568	450617	1005	1	1
6	5	0	1	2	453143	453930	453979	787	1	1
7	8	1	0	1	456505	457300	457341	795	1	1
7	8	1	0	1	459867	460512	460553	645	1	1
6	5	0	1	2	463079	463903	463949	824	1	1
5	6	0	0	1	466475	467444	467495	969	1	1
8	7	1	1	2	470021	470772	470807	751	1	1
7	8	1	1	1	473333	473879	473919	546	1	1
5	6	1	0	1	476445	477525	477565	1080	1	1
6	5	0	0	2	480091	480909	480944	818	1	1
6	5	0	1	2	483470	484221	484256	751	1	1
5	6	1	0	1	486782	487574	487619	792	1	1
5	6	0	0	1	490145	491399	491449	1254	1	1
7	8	0	1	1	493975	494520	494561	545	1	1
7	8	1	1	1	497087	497721	497756	634	1	1
8	7	1	1	2	500282	500908	500951	626	1	1
7	8	0	0	1	503477	504094	504146	617	1	1
5	6	0	0	1	506672	507556	507592	884	1	1
8	7	0	1	2	510118	510935	510971	817	1	1
8	7	1	1	2	513497	514071	514116	574	1	1
7	8	1	0	1	516641	517268	517311	627	1	1
8	7	0	1	2	519836	520523	520573	687	1	1
5	6	0	0	1	523098	523630	523667	532	1	1
7	8	0	1	1	526193	526819	526862	626	1	1
5	6	1	0	1	529388	530340	530375	952	1	1
5	6	0	0	1	532901	533695	533737	794	1	1
6	5	0	1	2	536263	537145	537183	882	1	1
5	6	0	0	1	539709	540635	540679	926	1	1
6	5	0	0	2	543205	543984	544025	779	1	1
5	6	1	0	1	546551	547206	547253	655	1	1
8	7	1	1	2	549779	550417	550465	638	1	1
8	7	1	1	2	552991	553623	553660	632	1	1
8	7	1	1	2	556186	556790	556838	604	1	1
5	6	1	0	1	559364	560155	560201	791	1	1
6	5	0	1	2	562727	563577	563613	850	1	1
8	7	1	0	2	566139	566966	567009	827	1	1
7	8	0	1	1	569535	570291	570338	756	1	1
5	6	1	0	1	572864	573540	573583	676	1	1
6	5	1	1	2	576109	576653	576694	544	1	1
6	5	0	1	2	579220	579997	580040	777	1	1
5	6	1	0	1	582566	583056	583101	490	1	1
6	5	0	1	2	585627	586092	586129	465	1	1
7	5	1	0	1	588655	589165	589207	510	1	1
7	5	1	0	1	591733	592656	592703	923	1	1
5	7	1	0	2	595229	596089	596132	860	1	1
5	7	1	1	2	598658	599207	599243	549	1	1
7	5	1	0	1	601769	602379	602422	610	1	1
5	7	1	1	2	604948	605653	605700	705	1	1
7	5	1	0	1	608226	608794	608845	568	1	1
7	5	1	1	1	611371	611923	611973	552	1	1
5	7	1	1	2	614499	615110	615152	611	1	1
7	5	0	1	1	617677	618127	618163	450	1	1
9	10	0	0	2	634740	635687	635727	947	1	1
10	9	0	0	2	638253	639300	639340	1047	1	1
9	10	1	0	1	641866	642440	642485	574	1	1
10	9	0	1	2	645011	645521	645563	510	1	1
11	12	1	0	1	648089	649105	649142	1016	1	1
11	12	1	0	1	651668	652274	652321	606	1	1
10	9	0	1	2	654847	655708	655750	861	1	1
9	10	1	0	1	658276	658746	658794	470	1	1
12	11	1	1	2	661320	662045	662090	725	1	1
11	12	0	1	1	664616	665509	665552	893	1	1
11	12	1	0	1	668078	668437	668480	359	1	1
9	10	0	1	1	671006	671887	671926	881	1	1
9	10	1	0	1	674452	675250	675288	798	1	1
10	9	0	0	2	677814	678651	678700	837	1	1
9	10	1	0	1	681226	681929	681979	703	1	1
9	10	1	0	2	684505	685318	685358	813	1	1
10	9	0	0	2	687884	688742	688787	858	1	1
9	10	1	0	1	691313	691987	692033	674	1	1
10	9	0	1	2	694558	695158	695194	600	1	1
11	12	1	0	1	697720	698387	698423	667	1	1
12	11	1	1	2	700948	701733	701768	785	1	1
11	12	0	1	1	704294	704849	704896	555	1	1
12	11	1	1	2	707422	708044	708091	622	1	1
12	11	1	1	1	710617	711157	711203	540	1	1
11	12	0	1	2	713728	714533	714582	805	1	1
10	9	0	1	2	717107	718028	718078	921	1	1
10	9	0	1	2	720604	721195	721239	591	1	1
11	12	1	0	1	723765	724741	724786	976	1	1
11	12	1	1	1	727311	728162	728198	851	1	1
9	10	0	0	1	730724	731649	731694	925	1	1
11	12	1	1	2	734220	734895	734939	675	1	1
9	10	1	0	1	737465	738363	738402	898	1	1
12	11	0	1	2	740928	741817	741865	889	1	1
11	12	0	1	1	744391	745160	745210	769	1	1
12	11	1	0	2	747736	748349	748388	613	1	1
11	12	0	1	1	750914	751454	751500	540	1	1
11	12	1	1	1	754026	755017	755063	991	1	1
11	12	1	1	1	757589	758186	758224	597	1	1
10	9	0	0	2	760750	761518	761553	768	1	1
10	9	0	1	2	764079	764832	764882	753	1	1
9	10	1	0	1	767408	768152	768194	744	1	1
12	11	0	1	2	770720	771900	771941	1180	1	1
10	9	0	1	2	774467	775248	775287	781	1	1
11	12	1	1	2	777813	778578	778616	765	1	1
11	12	1	0	2	781142	781716	781760	574	1	1
9	10	0	0	1	784286	785001	785039	715	1	1
11	12	1	1	1	787565	788475	788519	910	1	1
12	11	1	1	1	791044	791617	791663	573	1	1
9	10	0	0	1	794189	794815	794858	626	1	1
10	9	1	1	2	797384	798135	798170	751	1	1
11	12	1	1	1	800696	801554	801600	858	1	1
9	10	1	0	1	804126	805082	805129	956	1	1
10	9	0	0	1	807655	808498	808542	843	1	1
10	9	1	0	2	811068	812209	812255	1141	1	1
9	10	0	0	1	814781	815806	815852	1025	1	1
11	12	1	1	2	818378	819555	819599	1177	1	1
10	9	0	1	2	822125	822962	823011	837	1	1
10	9	0	1	2	825537	826633	826675	1096	1	1
10	9	0	0	2	829201	830204	830254	1003	1	1
9	10	0	1	1	832780	834078	834118	1298	1	1
12	11	0	1	1	836644	837522	837564	878	1	1
11	12	1	1	1	840090	840672	840709	582	1	1
12	11	1	1	2	843235	843835	843871	600	1	1
11	12	1	0	2	846397	847187	847233	790	1	1
11	12	1	1	1	849759	850585	850629	826	1	1
12	11	1	0	2	853155	854147	854192	992	1	1
9	10	0	0	1	856718	857429	857471	711	1	1
12	11	1	1	2	859996	860653	860699	657	1	1
10	9	0	1	2	863225	864121	864162	896	1	1
9	10	1	0	1	866688	867395	867440	707	1	1
10	9	0	1	2	869966	870593	870635	627	1	1
11	12	1	1	1	873161	873974	874014	813	1	1
11	12	1	0	1	876540	876994	877042	454	1	1
9	10	1	0	1	879568	880549	880588	981	1	1
9	10	1	0	1	883114	883656	883700	542	1	1
11	12	1	1	2	886226	887248	887296	1022	1	1
11	12	1	0	1	889822	890192	890240	370	1	1
11	12	1	1	2	892766	893300	893352	534	1	1
11	12	0	1	1	895878	896338	896379	460	1	1
10	9	0	0	2	898905	899587	899625	682	1	1
11	9	1	0	1	902150	902627	902669	477	1	1
9	11	1	1	2	905195	906222	906266	1027	1	1
9	11	1	0	2	908791	909401	909444	610	1	1
9	11	1	1	2	911970	912459	912505	489	1	1
11	9	1	1	1	915031	915677	915717	646	1	1
11	9	0	0	2	918243	918808	918845	565	1	1
11	9	1	1	1	921371	921751	921789	380	1	1
11	9	1	0	1	924315	924839	924884	524	1	1
11	9	1	1	1	927409	928363	928413	954	1	1
9	11	0	1	2	930939	931559	931608	620	1	1
15	16	1	1	2	952986	954326	954375	1340	1	1
15	16	1	1	2	956901	957592	957637	691	1	1
13	14	1	0	1	960163	961191	961233	1028	1	1
16	15	1	1	1	963759	964682	964729	923	1	1
16	15	1	1	1	967255	968090	968125	835	1	1
16	15	1	1	1	970651	971225	971270	574	1	1
16	15	1	0	1	973796	974639	974682	843	1	1
16	15	0	1	1	977208	977671	977710	463	1	1
13	14	1	0	1	980236	980851	980888	615	1	1
15	16	1	1	2	983414	984150	984200	736	1	1
14	13	0	0	2	986726	987479	987529	753	1	1
13	14	1	0	1	990055	990572	990607	517	1	1
14	13	0	1	2	993133	993756	993802	623	1	1
15	16	0	0	2	996328	997012	997047	684	1	1
16	15	0	1	1	999573	1000187	1000226	614	1	1
15	16	1	1	2	1002751	1003339	1003387	588	1	1
13	14	1	0	1	1005913	1006652	1006699	739	1	1
16	15	1	1	1	1009225	1010000	1010045	775	1	1
13	14	1	1	1	1012571	1013322	1013357	751	1	1
16	15	1	0	1	1015883	1016823	1016870	940	1	1
16	15	1	1	1	1019396	1020095	1020132	699	1	1
14	13	0	0	2	1022658	1023227	1023277	569	1	1
15	16	1	1	2	1025802	1026495	1026538	693	1	1
16	15	0	1	1	1029064	1029683	1029733	619	1	1
13	14	0	1	1	1032259	1032887	1032928	628	1	1
14	13	0	1	2	1035454	1036035	1036073	581	1	1
13	14	0	0	1	1038599	1039119	1039168	520	1	1
16	15	1	0	1	1041694	1042501	1042547	807	1	1
13	14	0	0	1	1045073	1045604	1045642	531	1	1
14	13	0	0	2	1048167	1048629	1048669	462	1	1
13	14	0	0	1	1051195	1051816	1051864	621	1	1
16	15	1	1	1	1054390	1055302	1055344	912	1	1
15	16	1	1	2	1057870	1058492	1058539	622	1	1
15	16	1	1	2	1061065	1061743	1061784	678	1	1
15	16	0	0	2	1064310	1064938	1064979	628	1	1
16	15	1	1	1	1067505	1068381	1068425	876	1	1
13	14	1	0	1	1070951	1071539	1071586	588	1	1
15	16	1	1	2	1074112	1074622	1074664	510	1	1
16	15	0	0	1	1077190	1077777	1077826	587	1	1
16	15	0	1	1	1080352	1081147	1081188	795	1	1
14	13	0	1	2	1083714	1084352	1084400	638	1	1
15	16	1	1	2	1086926	1087680	1087729	754	1	1
13	14	1	0	1	1090255	1090726	1090773	471	1	1
13	14	0	0	1	1093299	1093733	1093784	434	1	1
14	13	0	0	2	1096310	1096785	1096829	475	1	1
15	16	1	1	2	1099355	1099932	1099974	577	1	1
16	15	1	1	1	1102499	1103054	1103102	555	1	1
15	16	1	0	2	1105628	1106242	1106280	614	1	1
16	15	1	1	2	1108806	1109683	1109726	877	1	1
16	15	1	0	1	1112252	1112708	1112754	456	1	1
15	16	1	0	2	1115279	1116106	1116149	827	1	1
16	15	0	1	2	1118675	1119664	1119712	989	1	1
16	15	1	0	1	1122238	1122737	1122773	499	1	1
15	16	1	0	2	1125299	1125752	1125801	453	1	1
16	15	1	1	2	1128327	1129155	1129197	828	1	1
15	16	1	0	2	1131723	1132354	1132392	631	1	1
16	15	1	1	2	1134918	1135736	1135771	818	1	1
16	15	1	1	1	1138297	1138958	1138999	661	1	1
16	15	1	1	1	1141525	1142233	1142278	708	1	1
14	13	0	1	2	1144804	1145397	1145440	593	1	1
14	13	0	1	2	1147966	1148476	1148518	510	1	1
13	14	1	0	1	1151043	1151562	1151612	519	1	1
14	13	0	1	2	1154138	1154758	1154807	620	1	1
13	14	1	1	1	1157333	1157715	1157751	382	1	1
14	13	0	1	2	1160277	1161043	1161080	766	1	1
13	14	1	0	1	1163606	1164020	1164058	414	1	1
14	13	0	0	2	1166584	1167018	1167069	434	1	1
13	14	0	0	1	1169595	1170124	1170163	529	1	1
13	14	0	0	1	1172689	1173131	1173174	442	1	1
13	14	1	0	1	1175700	1176101	1176152	401	1	1
13	14	0	0	1	1178678	1179246	1179297	568	1	1
13	14	1	0	1	1181823	1182314	1182358	491	1	1
13	14	0	0	1	1184884	1185230	1185269	346	1	1
14	13	0	1	2	1187794	1188231	1188280	437	1	1
14	13	0	1	2	1190805	1191185	1191224	380	1	1
14	13	1	0	2	1193750	1194190	1194235	440	1	1
14	13	0	1	2	1196761	1197138	1197179	377	1	1
13	14	0	0	1	1199705	1200184	1200223	479	1	1
13	14	1	0	1	1202749	1203121	1203167	372	1	1
13	14	1	0	1	1205693	1206143	1206178	450	1	1
15	13	1	0	2	1208704	1209215	1209256	511	1	1
13	15	0	1	2	1211782	1212264	1212301	482	1	1
15	13	1	1	1	1214827	1215405	1215446	578	1	1
15	13	1	0	1	1217971	1218370	1218406	399	1	1
13	15	1	0	2	1220932	1221345	1221384	413	1	1
13	15	1	1	2	1223910	1224326	1224361	416	1	1
13	15	1	0	2	1226887	1227322	1227372	435	1	1
15	13	1	0	1	1229898	1230480	1230517	582	1	1
15	13	1	1	1	1233043	1233496	1233545	453	1	1
15	13	1	1	1	1236071	1236719	1236757	648	1	1
18	17	0	1	1	1251327	1252415	1252464	1088	1	1
19	20	1	1	2	1254990	1255960	1256010	970	1	1
20	19	0	1	1	1258536	1259815	1259858	1279	1	1
18	17	1	0	2	1262384	1262926	1262969	542	1	1
20	19	0	1	2	1265495	1266301	1266348	806	1	1
20	19	1	1	2	1268874	1269555	1269593	681	1	1
19	20	1	1	2	1272119	1273128	1273173	1009	1	1
20	19	1	0	1	1275699	1276430	1276469	731	1	1
19	20	1	1	2	1278994	1279814	1279864	820	1	1
19	20	1	1	2	1282390	1282947	1282992	557	1	1
20	19	0	0	1	1285518	1285990	1286037	472	1	1
17	18	0	0	1	1288563	1289184	1289232	621	1	1
19	20	0	1	2	1291758	1292297	1292343	539	1	1
20	19	0	1	1	1294869	1295323	1295371	454	1	1
20	19	1	0	1	1297897	1298438	1298482	541	1	1
18	17	1	1	2	1301008	1301597	1301644	589	1	1
18	17	0	1	2	1304170	1304648	1304688	478	1	1
19	20	1	1	2	1307214	1307937	1307984	723	1	1
20	19	1	1	1	1310510	1311280	1311329	770	1	1
19	20	1	1	2	1313855	1314459	1314508	604	1	1
18	17	0	1	1	1317034	1317783	1317820	749	1	1
20	19	1	0	1	1320346	1321203	1321249	857	1	1
17	18	1	0	1	1323775	1324385	1324427	610	1	1
18	17	0	0	2	1326953	1327605	1327656	652	1	1
18	17	0	1	2	1330182	1330692	1330734	510	1	1
19	20	1	0	2	1333259	1334089	1334129	830	1	1
17	18	1	0	1	1336655	1337411	1337458	756	1	1
18	17	1	0	2	1339984	1340927	1340971	943	1	1
19	20	0	1	2	1343497	1344210	1344250	713	1	1
20	19	1	1	1	1346776	1347637	1347679	861	1	1
19	20	1	0	2	1350205	1351052	1351091	847	1	1
20	19	1	0	1	1353617	1354350	1354387	733	1	1
18	17	0	1	2	1356913	1357882	1357933	969	1	1
17	18	1	1	2	1360459	1361287	1361329	828	1	1
17	18	1	0	1	1363855	1364311	1364356	456	1	1
17	18	1	0	1	1366882	1367250	1367301	368	1	1
17	18	0	0	2	1369826	1370226	1370261	400	1	1
17	18	1	0	1	1372787	1373188	1373239	401	1	1
17	18	0	0	1	1375765	1376161	1376200	396	1	1
17	18	0	0	1	1378726	1379042	1379077	316	1	1
20	19	1	1	1	1381603	1382308	1382356	705	1	1
17	18	1	0	2	1384881	1385585	1385634	704	1	1
19	20	1	0	2	1388160	1388666	1388712	506	1	1
19	20	1	1	2	1391238	1391684	1391723	446	1	1
18	17	0	0	2	1394249	1395067	1395102	818	1	1
17	18	0	0	1	1397628	1398049	1398096	421	1	1
19	20	0	1	2	1400622	1401106	1401141	484	1	1
18	17	0	1	2	1403667	1404466	1404503	799	1	1
18	17	0	1	2	1407029	1407427	1407464	398	1	1
17	18	0	0	1	1409990	1410499	1410542	509	1	1
20	19	1	1	1	1413068	1413706	1413754	638	1	1
20	19	0	1	1	1416280	1416823	1416865	543	1	1
18	17	0	1	2	1419391	1420012	1420060	621	1	1
18	17	0	1	2	1422586	1423069	1423105	483	1	1
18	17	0	0	2	1425630	1426196	1426233	566	1	1
18	17	0	0	1	1428759	1429210	1429260	451	1	1
20	19	1	1	1	1431786	1432428	1432472	642	1	1
20	19	1	1	1	1434998	1435495	1435533	497	1	1
20	19	1	1	1	1438059	1438513	1438561	454	1	1
19	20	1	0	2	1441087	1441757	1441806	670	1	1
20	19	0	1	1	1444332	1444891	1444934	559	1	1
17	18	1	0	1	1447460	1448243	1448280	783	1	1
20	19	1	1	1	1450806	1451455	1451492	649	1	1
17	18	1	0	1	1454017	1454649	1454687	632	1	1
18	17	0	1	2	1457213	1457714	1457765	501	1	1
20	19	1	1	1	1460290	1460954	1460993	664	1	1
20	19	1	1	1	1463519	1464275	1464322	756	1	1
18	17	0	1	2	1466848	1467416	1467467	568	1	1
20	19	0	1	1	1469993	1470909	1470946	916	1	1
20	19	0	1	2	1473472	1474072	1474108	600	1	1
20	19	1	1	1	1476633	1477095	1477135	462	1	1
19	20	1	1	2	1479661	1480171	1480213	510	1	1
18	17	0	0	2	1482739	1483513	1483559	774	1	1
20	19	1	1	1	1486085	1486720	1486771	635	1	1
17	18	0	0	1	1489296	1489985	1490032	689	1	1
17	18	1	0	1	1492558	1493053	1493094	495	1	1
17	18	1	0	1	1495620	1496080	1496121	460	1	1
17	18	1	0	1	1498647	1499159	1499199	512	1	1
18	17	0	0	1	1501725	1502160	1502210	435	1	1
18	17	0	0	2	1504736	1505210	1505255	474	1	1
19	17	1	1	2	1507781	1508370	1508416	589	1	1
17	19	0	1	1	1510942	1511337	1511377	395	1	1
17	19	1	1	1	1513903	1514461	1514505	558	1	1
17	19	1	1	1	1517031	1517500	1517550	469	1	1
17	19	0	1	1	1520076	1520660	1520695	584	1	1
17	19	0	1	2	1523220	1523529	1523572	309	1	1
19	17	0	1	2	1526098	1526698	1526733	600	1	1
17	19	0	0	2	1529259	1529814	1529861	555	1	1
19	17	1	1	1	1532387	1533048	1533090	661	1	1
19	17	1	1	2	1535616	1536000	1536051	384	1	1
22	21	1	1	2	1544113	1545191	1545234	1078	1	1
21	22	1	0	1	1547760	1548727	1548764	967	1	1
22	21	0	1	2	1551290	1551703	1551741	413	1	1
22	21	0	1	2	1554267	1554723	1554769	456	1	1
23	24	1	1	1	1557295	1558415	1558466	1120	1	1
21	22	0	0	1	1560992	1561634	1561678	642	1	1
22	21	0	1	2	1564204	1564728	1564772	524	1	1
24	23	1	0	2	1567298	1568223	1568268	925	1	1
22	21	0	1	2	1570794	1571565	1571614	771	1	1
23	24	0	0	1	1574140	1574940	1574976	800	1	1
24	23	1	1	2	1577502	1578333	1578372	831	1	1
22	21	0	1	2	1580898	1581695	1581734	797	1	1
24	23	1	0	2	1584260	1585045	1585097	785	1	1
22	21	0	1	1	1587622	1588033	1588074	411	1	1
22	21	0	0	2	1590600	1591070	1591119	470	1	1
21	22	1	1	1	1593644	1594208	1594247	564	1	1
23	24	1	1	2	1596773	1598032	1598077	1259	1	1
22	21	0	0	2	1600603	1601706	1601741	1103	1	1
21	22	1	0	1	1604267	1605229	1605270	962	1	1
24	23	0	1	1	1607796	1608567	1608616	771	1	1
23	24	1	1	2	1611142	1612061	1612112	919	1	1
22	21	0	1	2	1614638	1615554	1615591	916	1	1
23	24	1	1	1	1618117	1618831	1618870	714	1	1
24	23	1	0	2	1621396	1621964	1622015	568	1	1
22	21	0	0	2	1624541	1625247	1625293	706	1	1
23	24	0	1	1	1627819	1628455	1628505	636	1	1
24	23	0	1	1	1631031	1631609	1631650	578	1	1
21	22	1	0	1	1634176	1634851	1634895	675	1	1
22	21	0	1	2	1637421	1637995	1638040	574	1	1
22	21	0	1	2	1640566	1641282	1641319	716	1	1
21	22	0	0	1	1643845	1644799	1644848	954	1	1
22	21	0	0	2	1647374	1647970	1648010	596	1	1
24	23	0	1	2	1650536	1651584	1651623	1048	1	1
23	24	1	1	1	1654149	1654598	1654634	449	1	1
22	21	0	1	2	1657160	1657974	1658013	814	1	1
24	23	1	1	1	1660539	1661083	1661124	544	1	1
21	22	1	0	1	1663650	1664357	1664403	707	1	1
23	24	1	1	2	1666929	1667611	1667648	682	1	1
21	22	0	1	1	1670174	1670758	1670793	584	1	1
21	22	1	0	1	1673319	1673710	1673754	391	1	1
24	23	0	1	1	1676280	1677162	1677200	882	1	1
24	23	1	1	2	1679726	1680182	1680228	456	1	1
24	23	0	0	2	1682753	1683243	1683289	490	1	1
22	21	0	0	2	1685815	1686483	1686534	668	1	1
24	23	1	1	2	1689060	1689674	1689712	614	1	1
22	21	0	0	2	1692238	1693033	1693075	795	1	1
21	22	0	0	1	1695600	1696093	1696136	493	1	1
21	22	1	0	1	1698662	1699114	1699163	452	1	1
22	21	0	0	2	1701689	1702521	1702559	832	1	1
22	21	0	1	2	1705085	1705511	1705553	426	1	1
24	23	0	1	2	1708079	1709000	1709050	921	1	1
21	22	1	0	1	1711576	1712128	1712178	552	1	1
23	24	1	1	1	1714704	1715276	1715323	572	1	1
23	24	1	0	1	1717848	1718330	1718367	482	1	1
23	24	1	1	2	1720893	1721605	1721646	712	1	1
24	23	1	1	2	1724172	1724829	1724874	657	1	1
24	23	1	0	2	1727400	1728104	1728153	704	1	1
22	21	0	0	2	1730679	1731461	1731498	782	1	1
23	24	1	1	1	1734024	1734653	1734693	629	1	1
24	23	0	1	2	1737219	1737767	1737805	548	1	1
21	22	1	1	1	1740331	1740877	1740916	546	1	1
22	21	0	0	2	1743442	1743920	1743961	478	1	1
21	22	0	0	1	1746486	1746876	1746921	390	1	1
21	22	0	0	1	1749447	1749904	1749949	457	1	1
22	21	0	1	2	1752475	1753094	1753144	619	1	1
24	23	1	1	2	1755670	1756480	1756523	810	1	1
24	23	1	1	2	1759049	1759659	1759701	610	1	1
22	21	0	1	2	1762227	1763078	1763114	851	1	1
22	21	0	1	2	1765640	1766194	1766242	554	1	1
22	21	0	0	2	1768768	1769407	1769454	639	1	1
23	24	1	1	1	1771980	1772878	1772916	898	1	1
24	23	0	1	2	1775442	1775962	1776011	520	1	1
24	23	0	0	2	1778537	1779203	1779239	666	1	1
23	24	1	1	1	1781765	1782474	1782518	709	1	1
24	23	1	1	2	1785044	1785590	1785629	546	1	1
24	23	0	1	2	1788155	1788850	1788891	695	1	1
23	24	1	1	1	1791417	1792048	1792086	631	1	1
23	24	1	1	1	1794612	1795082	1795131	470	1	1
23	24	1	1	1	1797657	1798205	1798242	548	1	1
24	23	1	1	2	1800768	1801234	1801270	466	1	1
21	23	0	1	1	1803796	1804424	1804465	628	1	1
23	21	1	1	1	1806991	1807749	1807794	758	1	1
21	23	1	1	2	1810320	1810751	1810788	431	1	1
23	21	0	1	1	1813314	1813726	1813766	412	1	1
21	23	0	1	1	1816292	1817114	1817161	822	1	1
21	23	0	1	2	1819687	1820152	1820189	465	1	1
21	23	1	1	2	1822715	1823060	1823100	345	1	1
23	21	1	0	1	1825626	1826116	1826161	490	1	1
23	21	1	1	1	1828687	1829303	1829339	616	1	1
23	21	0	1	1	1831865	1832307	1832350	442	1	1
27	28	1	1	1	1858245	1859089	1859131	844	1	1
25	26	1	0	2	1861657	1862762	1862812	1105	1	1
26	25	0	1	2	1865337	1866282	1866324	945	1	1
26	25	0	1	2	1868850	1869357	1869402	507	1	1
26	25	0	0	2	1871928	1872460	1872497	532	1	1
26	25	0	1	2	1875023	1875465	1875508	442	1	1
25	26	1	0	1	1878034	1878459	1878502	425	1	1
27	28	0	1	1	1881028	1881865	1881915	837	1	1
25	26	0	0	1	1884441	1885098	1885143	657	1	1
25	26	1	0	1	1887669	1888312	1888355	643	1	1
28	27	1	0	2	1890881	1891777	1891818	896	1	1
27	28	1	1	2	1894343	1895080	1895130	737	1	1
27	28	1	0	2	1897656	1898169	1898208	513	1	1
27	28	1	1	2	1900734	1901287	1901336	553	1	1
25	26	0	0	1	1903862	1904562	1904598	700	1	1
28	27	0	1	1	1907124	1908180	1908228	1056	1	1
26	25	1	1	2	1910753	1911547	1911590	794	1	1
26	25	0	1	2	1914116	1914903	1914952	787	1	1
27	28	1	0	2	1917478	1918137	1918181	659	1	1
25	26	0	0	1	1920707	1921351	1921392	644	1	1
25	26	0	0	1	1923918	1924490	1924537	572	1	1
26	25	0	0	2	1927063	1927983	1928033	920	1	1
28	27	1	1	1	1930559	1931301	1931345	742	1	1
27	28	1	1	1	1933871	1934513	1934557	642	1	1
28	27	1	1	2	1937083	1937543	1937585	460	1	1
26	25	0	1	2	1940111	1940872	1940914	761	1	1
25	26	1	0	1	1943440	1944020	1944059	580	1	1
28	27	1	1	2	1946584	1947273	1947320	689	1	1
28	27	1	0	2	1949846	1950572	1950616	726	1	1
25	26	0	1	1	1953142	1953699	1953744	557	1	1
25	26	0	0	1	1956270	1956807	1956855	537	1	1
25	26	0	0	1	1959381	1959917	1959967	536	1	1
28	27	0	1	2	1962493	1963174	1963212	681	1	1
28	27	1	1	1	1965738	1966355	1966390	617	1	1
26	25	0	1	2	1968916	1969517	1969552	601	1	1
28	27	1	0	1	1972078	1972707	1972747	629	1	1
28	27	1	0	2	1975273	1975762	1975808	489	1	1
28	27	1	1	2	1978334	1978724	1978769	390	1	1
27	28	1	0	1	1981295	1981855	1981897	560	1	1
27	28	1	1	1	1984423	1984936	1984975	513	1	1
28	27	0	1	1	1987501	1988244	1988287	743	1	1
27	28	1	0	2	1990813	1991547	1991582	734	1	1
25	26	1	0	1	1994108	1994929	1994978	821	1	1
28	27	1	0	2	1997504	1998029	1998073	525	1	1
25	26	0	0	1	2000599	2001262	2001301	663	1	1
28	27	1	0	2	2003827	2004537	2004580	710	1	1
28	27	1	1	2	2007106	2007680	2007725	574	1	1
27	28	1	1	1	2010250	2010692	2010736	442	1	1
27	28	1	0	1	2013261	2014299	2014349	1038	1	1
27	28	1	1	2	2016875	2017758	2017795	883	1	1
27	28	1	0	1	2020321	2020865	2020906	544	1	1
28	27	1	1	2	2023432	2024228	2024268	796	1	1
27	28	1	0	1	2026794	2027584	2027631	790	1	1
27	28	1	1	1	2030157	2030806	2030842	649	1	1
27	28	1	1	2	2033368	2034374	2034422	1006	1	1
28	27	1	1	2	2036948	2037540	2037584	592	1	1
27	28	1	1	1	2040110	2040703	2040745	593	1	1
25	26	1	0	1	2043271	2043879	2043924	608	1	1
25	26	1	0	1	2046449	2047015	2047052	566	1	1
26	25	0	1	2	2049578	2050273	2050314	695	1	1
28	27	0	0	2	2052839	2053940	2053977	1101	1	1
25	26	0	0	1	2056503	2057006	2057055	503	1	1
26	25	0	1	2	2059581	2060300	2060350	719	1	1
27	28	1	0	1	2062876	2063408	2063445	532	1	1
27	28	1	1	1	2065971	2066480	2066523	509	1	1
26	25	0	1	2	2069049	2070105	2070153	1056	1	1
27	28	1	1	1	2072679	2073749	2073799	1070	1	1
27	28	1	1	1	2076325	2076836	2076877	511	1	1
26	25	1	0	2	2079403	2079973	2080022	570	1	1
26	25	1	1	2	2082548	2083052	2083100	504	1	1
25	26	1	0	1	2085626	2086019	2086061	393	1	1
25	26	0	0	1	2088587	2089202	2089239	615	1	1
26	25	0	1	2	2091765	2092962	2093003	1197	1	1
26	25	0	0	2	2095529	2096109	2096148	580	1	1
25	26	0	0	1	2098674	2099326	2099376	652	1	1
26	25	0	0	2	2101902	2102515	2102554	613	1	1
25	26	1	0	1	2105080	2105654	2105699	574	1	1
26	25	0	1	2	2108225	2108914	2108961	689	1	1
26	25	0	1	2	2111487	2112122	2112173	635	1	1
26	25	0	1	2	2114699	2115286	2115335	587	1	1
27	25	0	1	1	2117860	2118471	2118513	611	1	1
25	27	1	1	1	2121039	2121647	2121691	608	1	1
25	27	0	1	2	2124217	2124607	2124652	390	1	1
27	25	1	0	2	2127178	2127723	2127763	545	1	1
25	27	0	1	2	2130289	2130751	2130791	462	1	1
25	27	1	0	2	2133317	2133675	2133718	358	1	1
25	27	1	1	2	2136244	2136789	2136830	545	1	1
27	25	1	1	2	2139356	2139817	2139857	461	1	1
27	25	1	0	1	2142383	2142870	2142919	487	1	1
25	27	1	1	2	2145445	2145965	2146013	520	1	1
31	32	1	1	1	2173397	2174235	2174283	838	1	1
30	29	0	1	1	2176809	2177700	2177746	891	1	1
31	32	0	1	1	2180272	2180784	2180824	512	1	1
32	31	0	1	1	2183350	2183911	2183952	561	1	1
31	32	1	0	1	2186478	2187606	2187649	1128	1	1
31	32	1	1	1	2190175	2190947	2190994	772	1	1
30	29	0	1	2	2193520	2194516	2194557	996	1	1
30	29	0	0	2	2197083	2197661	2197702	578	1	1
30	29	1	1	2	2200228	2200759	2200797	531	1	1
29	30	1	0	1	2203323	2203849	2203892	526	1	1
32	31	1	1	2	2206417	2207089	2207137	672	1	1
29	30	1	0	1	2209663	2210234	2210282	571	1	1
31	32	1	1	1	2212807	2213437	2213477	630	1	1
31	32	1	1	1	2216002	2216568	2216605	566	1	1
30	29	0	0	2	2219131	2219723	2219766	592	1	1
30	29	0	1	2	2222292	2223031	2223078	739	1	1
31	32	1	1	1	2225604	2226097	2226140	493	1	1
31	32	1	1	1	2228665	2229259	2229301	594	1	1
30	29	0	0	2	2231827	2232397	2232446	570	1	1
32	31	1	1	2	2234972	2235585	2235624	613	1	1
29	30	1	0	1	2238150	2238687	2238736	537	1	1
29	30	1	0	1	2241261	2242011	2242048	750	1	1
31	32	1	0	1	2244574	2245347	2245393	773	1	1
31	32	1	1	1	2247919	2248565	2248605	646	1	1
29	30	1	0	1	2251131	2251675	2251716	544	1	1
32	31	1	1	2	2254242	2255010	2255045	768	1	1
30	29	0	1	2	2257571	2258361	2258407	790	1	1
29	30	1	0	1	2260933	2261416	2261452	483	1	1
30	29	1	0	2	2263978	2264809	2264848	831	1	1
32	31	0	1	2	2267374	2268268	2268310	894	1	1
29	30	1	0	1	2270836	2271391	2271438	555	1	1
29	30	1	0	1	2273964	2274452	2274500	488	1	1
32	31	0	0	2	2277025	2277585	2277628	560	1	1
32	31	1	1	2	2280154	2280660	2280706	506	1	1
32	31	1	1	2	2283231	2283723	2283767	492	1	1
32	31	1	1	2	2286293	2286936	2286979	643	1	1
29	30	1	0	1	2289504	2290084	2290123	580	1	1
31	32	0	1	1	2292649	2293343	2293385	694	1	1
32	31	0	1	2	2295911	2296469	2296513	558	1	1
31	32	0	1	1	2299039	2299556	2299591	517	1	1
31	32	1	1	1	2302117	2302716	2302753	599	1	1
32	31	0	0	2	2305279	2305886	2305931	607	1	1
29	30	1	1	1	2308457	2309021	2309059	564	1	1
29	30	0	1	1	2311585	2312139	2312187	554	1	1
30	29	0	0	2	2314713	2315277	2315315	564	1	1
32	31	0	1	2	2317841	2318946	2318996	1105	1	1
31	32	0	1	1	2321521	2322270	2322308	749	1	1
31	32	1	0	1	2324834	2325422	2325469	588	1	1
29	30	0	0	1	2327995	2328823	2328865	828	1	1
31	32	1	1	1	2331391	2332102	2332144	711	1	1
29	30	0	0	1	2334670	2335408	2335456	738	1	1
30	29	0	1	2	2337982	2338812	2338851	830	1	1
30	29	0	1	2	2341377	2341886	2341929	509	1	1
29	30	0	0	1	2344455	2344892	2344940	437	1	1
30	29	0	0	2	2347466	2347886	2347935	420	1	1
30	29	0	1	2	2350461	2350956	2350996	495	1	1
30	29	0	0	2	2353522	2353943	2353990	421	1	1
29	30	1	0	1	2356516	2357087	2357135	571	1	1
32	31	1	1	2	2359661	2360428	2360464	767	1	1
31	32	1	1	1	2362990	2363811	2363860	821	1	1
29	30	1	0	1	2366385	2367013	2367055	628	1	1
30	29	0	0	2	2369580	2370094	2370132	514	1	1
30	29	0	1	2	2372658	2373208	2373244	550	1	1
29	30	1	0	1	2375770	2376340	2376389	570	1	1
31	32	1	1	1	2378915	2379811	2379851	896	1	1
29	30	0	0	1	2382377	2383004	2383046	627	1	1
32	31	1	1	2	2385572	2386089	2386124	517	1	1
32	31	0	1	2	2388650	2389238	2389286	588	1	1
30	29	0	0	2	2391812	2392819	2392866	1007	1	1
30	29	0	1	2	2395391	2396331	2396378	940	1	1
32	31	1	1	2	2398904	2399523	2399573	619	1	1
29	30	0	0	1	2402099	2402545	2402584	446	1	1
29	30	1	0	1	2405110	2405674	2405712	564	1	1
31	32	0	0	1	2408238	2408761	2408807	523	1	1
32	31	1	1	2	2411333	2412027	2412069	694	1	1
32	31	0	1	2	2414595	2415541	2415582	946	1	1
32	31	1	0	2	2418108	2418806	2418844	698	1	1
29	30	0	0	1	2421370	2421889	2421938	519	1	1
32	31	1	1	2	2424464	2425067	2425117	603	1	1
31	32	1	1	1	2427643	2428222	2428262	579	1	1
31	29	1	1	1	2430787	2431243	2431289	456	1	1
31	29	1	0	1	2433815	2434348	2434384	533	1	1
29	31	1	0	2	2436910	2437363	2437412	453	1	1
31	29	1	1	1	2439938	2440955	2440991	1017	1	1
31	29	1	0	1	2443517	2444030	2444069	513	1	1
31	29	1	1	2	2446595	2447118	2447164	523	1	1
29	31	1	1	2	2449690	2450222	2450259	532	1	1
31	29	1	0	1	2452785	2453168	2453219	383	1	1
31	29	1	0	1	2455745	2456609	2456649	864	1	1
29	31	1	0	1	2459175	2459818	2459860	643	1	1
