# Supplementary material for: Publisher Correction: Learning relative values in the striatum induces violations of normative decision making
Source: Nat Commun. 2019 Jun 27;10:2833. doi: 10.1038/s41467-019-10718-8 (PMC6597713; doi:10.1038/s41467-019-10718-8)
Supplement: Supplementary file 1 — Supplementary Figures [file 41467_2019_10718_MOESM1_ESM.zip › exp3/vp33.dat]

stim_left	stim_right	bait_left	bait_right	choice	stim_onset	resp_onset	outcome_onset	RT	trl_type	block
4	3	1	1	2	20	531	572	511	1	1
2	1	0	1	2	3115	3919	3968	804	1	1
4	3	1	0	2	6494	7142	7179	648	1	1
3	4	1	0	2	9705	10315	10358	610	1	1
4	3	1	1	2	12884	13679	13720	795	1	1
1	2	0	0	1	16246	17093	17132	847	1	1
4	3	1	1	1	19658	20365	20411	707	1	1
1	2	1	0	2	22937	23741	23790	804	1	1
1	2	0	0	1	26316	26991	27035	675	1	1
4	3	0	1	1	29561	30374	30414	813	1	1
4	3	0	1	2	32940	33756	33793	816	1	1
4	3	1	1	2	36319	36946	36988	627	1	1
2	1	0	1	2	39514	40609	40652	1095	1	1
3	4	1	1	1	43178	44272	44315	1094	1	1
4	3	1	1	2	46841	47554	47594	713	1	1
3	4	0	1	1	50120	51026	51073	906	1	1
1	2	1	0	1	53599	54629	54670	1030	1	1
3	4	1	0	1	57196	58362	58400	1166	1	1
3	4	0	1	1	60926	61938	61980	1012	1	1
3	4	1	1	1	64506	65797	65844	1291	1	1
4	3	0	1	1	68370	69350	69390	980	1	1
2	1	0	0	2	71916	72660	72702	744	1	1
3	4	0	0	2	75228	76421	76466	1193	1	1
1	2	0	0	1	78992	79836	79878	844	1	1
1	2	1	0	1	82404	83155	83191	751	1	1
2	1	0	1	2	85716	86774	86820	1058	1	1
3	4	1	1	1	89346	90764	90802	1418	1	1
2	1	0	0	2	93328	94254	94298	926	1	1
3	4	1	1	1	96824	97949	97995	1125	1	1
1	2	1	0	1	100521	101444	101491	923	1	1
4	3	1	1	2	104017	104937	104987	920	1	1
3	4	0	1	2	107513	108499	108550	986	1	1
2	1	0	0	2	111076	111912	111962	836	1	1
1	2	1	0	1	114488	115263	115308	775	1	1
2	1	0	1	2	117834	118619	118653	785	1	1
2	1	1	1	2	121179	121890	121932	711	1	1
1	2	0	0	1	124458	125156	125194	698	1	1
4	3	1	0	1	127720	128694	128740	974	1	1
4	3	1	1	1	131266	132282	132320	1016	1	1
4	3	1	1	1	134846	135708	135749	862	1	1
2	1	0	0	2	138275	138967	139011	692	1	1
1	2	1	0	1	141537	142307	142357	770	1	1
1	2	0	0	1	144883	145551	145602	668	1	1
2	1	0	0	2	148128	148915	148964	787	1	1
3	4	1	1	2	151490	152358	152393	868	1	1
2	1	0	0	2	154919	156131	156174	1212	1	1
1	2	0	0	1	158700	159308	159352	608	1	1
3	4	1	0	1	161878	162819	162865	941	1	1
4	3	1	1	1	165391	166384	166428	993	1	1
4	3	1	1	1	168954	169858	169908	904	1	1
4	3	1	1	1	172433	173357	173404	924	1	1
3	4	0	0	2	175930	176700	176749	770	1	1
1	2	1	0	1	179275	180035	180078	760	1	1
2	1	1	0	2	182604	183253	183290	649	1	1
2	1	0	1	2	185816	186756	186803	940	1	1
2	1	1	0	2	189328	190034	190081	706	1	1
2	1	0	0	2	192607	193316	193360	709	1	1
2	1	0	1	2	195886	196573	196622	687	1	1
2	1	0	1	2	199148	199809	199850	661	1	1
4	3	0	1	1	202376	203320	203363	944	1	1
2	1	0	1	2	205889	206726	206776	837	1	1
4	3	0	1	1	209301	210437	210472	1136	1	1
4	3	0	1	1	212998	213869	213918	871	1	1
3	4	1	1	2	216444	217246	217297	802	1	1
3	4	1	1	2	219823	220510	220559	687	1	1
1	2	1	1	1	223085	223900	223938	815	1	1
3	4	1	1	1	226464	227448	227485	984	1	1
2	1	0	1	2	230011	230900	230947	889	1	1
3	4	0	1	2	233473	234512	234560	1039	1	1
3	4	1	1	2	237086	238155	238190	1069	1	1
2	1	0	1	2	240716	241385	241436	669	1	1
3	4	1	1	2	243962	244772	244815	810	1	1
1	2	1	0	1	247341	248045	248093	704	1	1
1	2	1	0	1	250619	251144	251188	525	1	1
4	3	0	1	1	253714	254631	254667	917	1	1
4	3	1	1	1	257193	258359	258398	1166	1	1
1	2	0	0	1	260924	261633	261676	709	1	1
1	2	1	0	1	264202	264961	265005	759	1	1
2	1	0	1	2	267531	268261	268300	730	1	1
1	2	1	0	1	270826	271717	271763	891	1	1
3	1	0	1	nan	274289	nan	nan	nan	1	1
3	1	0	1	1	280328	281401	281449	1073	1	1
1	3	0	1	2	283974	285112	285162	1138	1	1
1	3	1	1	2	287688	288688	288725	1000	1	1
3	1	1	1	1	291251	292206	292255	955	1	1
3	1	1	0	1	294781	295649	295701	868	1	1
1	3	0	1	1	298227	298892	298929	665	1	1
3	1	1	1	1	301455	302490	302526	1035	1	1
3	1	0	1	1	305051	305849	305888	798	1	1
1	3	1	1	2	308414	309374	309417	960	1	1
3	1	1	0	1	311943	312937	312980	994	1	1
7	8	1	0	2	330796	331532	331582	736	1	1
7	8	1	0	1	334108	334974	335011	866	1	1
5	6	0	0	1	337537	338502	338541	965	1	1
5	6	0	0	1	341066	342038	342087	972	1	1
7	8	1	1	1	344613	345658	345700	1045	1	1
6	5	0	1	2	348226	349096	349146	870	1	1
8	7	1	1	2	351672	352669	352709	997	1	1
7	8	1	1	1	355235	356016	356055	781	1	1
7	8	1	0	1	358580	359222	359266	642	1	1
6	5	0	0	2	361792	362661	362712	869	1	1
5	6	0	0	1	365238	366057	366108	819	1	1
5	6	1	0	1	368634	369317	369353	683	1	1
8	7	1	1	2	371879	372759	372799	880	1	1
6	5	0	1	2	375325	376237	376278	912	1	1
5	6	0	0	1	378804	379338	379390	534	1	1
8	7	1	0	2	381916	382654	382702	738	1	1
6	5	1	0	2	385228	385973	386014	745	1	1
8	7	1	1	2	388540	389072	389109	532	1	1
5	6	1	0	1	391635	392588	392638	953	1	1
5	6	1	0	1	395164	395855	395900	691	1	1
7	8	1	1	1	398426	399099	399145	673	1	1
7	8	1	1	1	401671	402279	402324	608	1	1
6	5	0	1	2	404850	405642	405686	792	1	1
7	8	1	1	1	408212	409028	409065	816	1	1
8	7	0	1	2	411591	412239	412277	648	1	1
7	8	1	1	1	414803	415386	415422	583	1	1
6	5	0	1	2	417947	418697	418734	750	1	1
8	7	0	0	2	421260	421913	421962	653	1	1
8	7	0	1	2	424488	425053	425090	565	1	1
8	7	1	1	2	427616	428060	428101	444	1	1
5	6	0	0	1	430627	431470	431514	843	1	1
7	8	1	1	1	434040	434682	434725	642	1	1
6	5	0	0	2	437251	437988	438038	737	1	1
6	5	1	1	2	440563	441265	441299	702	1	1
8	7	1	0	2	443825	444459	444494	634	1	1
5	6	1	1	1	447020	447837	447874	817	1	1
7	8	1	1	1	450399	450975	451018	576	1	1
7	8	1	1	1	453544	454105	454146	561	1	1
7	8	1	1	1	456672	457167	457208	495	1	1
6	5	0	1	2	459734	460491	460536	757	1	1
7	8	1	0	1	463062	463739	463782	677	1	1
7	8	1	0	1	466308	466908	466943	600	1	1
6	5	0	1	2	469469	470180	470222	711	1	1
5	6	0	0	1	472748	473460	473500	712	1	1
8	7	1	1	2	476026	476663	476712	637	1	1
7	8	1	1	1	479238	480070	480108	832	1	1
5	6	1	0	1	482634	483493	483537	859	1	1
6	5	0	0	2	486063	486745	486782	682	1	1
6	5	0	1	2	489308	489884	489927	576	1	1
5	6	1	0	1	492453	493450	493490	997	1	1
5	6	0	0	1	496016	496628	496669	612	1	1
7	8	0	1	1	499194	499901	499947	707	1	1
7	8	1	1	1	502473	502858	502908	385	1	1
8	7	1	1	2	505434	506266	506304	832	1	1
7	8	0	0	1	508830	509327	509365	497	1	1
5	6	0	0	1	511891	512616	512660	725	1	1
8	7	0	1	2	515186	515797	515839	611	1	1
8	7	1	1	2	518364	518891	518933	527	1	1
7	8	1	0	1	521459	522275	522312	816	1	1
8	7	0	1	2	524838	525377	525424	539	1	1
5	6	0	0	1	527950	528804	528853	854	1	1
7	8	0	1	1	531379	532199	532249	820	1	1
5	6	1	0	1	534774	535568	535611	794	1	1
5	6	0	0	1	538137	538846	538889	709	1	1
6	5	0	1	2	541415	542096	542135	681	1	1
5	6	0	0	1	544661	545412	545464	751	1	1
6	5	0	0	2	547989	548760	548809	771	1	1
5	6	1	0	1	551335	552091	552138	756	1	1
8	7	1	1	2	554664	555538	555584	874	1	1
8	7	1	1	2	558110	558895	558929	785	1	1
8	7	1	1	2	561455	561995	562041	540	1	1
5	6	1	0	1	564567	565297	565336	730	1	1
6	5	0	1	2	567862	568514	568565	652	1	1
8	7	1	0	2	571091	571877	571927	786	1	1
7	8	0	1	1	574453	575145	575189	692	1	1
5	6	1	0	1	577715	578493	578534	778	1	1
6	5	1	1	2	581060	581721	581763	661	1	1
6	5	0	1	2	584289	584784	584824	495	1	1
5	6	1	0	1	587350	587949	587986	599	1	1
6	5	0	1	2	590512	591286	591331	774	1	1
7	5	1	0	2	593857	594316	594359	459	1	1
7	5	1	0	1	596885	597763	597805	878	1	1
5	7	1	0	2	600331	600868	600916	537	1	1
5	7	1	1	2	603442	604022	604061	580	1	1
7	5	1	0	1	606587	607201	607239	614	1	1
5	7	1	1	2	609765	610250	610301	485	1	1
7	5	1	0	1	612826	613462	613512	636	1	1
7	5	1	1	1	616038	616448	616490	410	1	1
5	7	1	1	2	619016	619545	619584	529	1	1
7	5	0	1	1	622110	622768	622813	658	1	1
9	10	0	0	2	639758	640409	640461	651	1	1
10	9	0	0	1	642987	643888	643923	901	1	1
9	10	1	0	1	646449	647200	647235	751	1	1
10	9	0	1	2	649761	650550	650598	789	1	1
11	12	1	0	2	653124	654077	654127	953	1	1
11	12	1	0	1	656653	657206	657255	553	1	1
10	9	0	1	2	659781	660572	660618	791	1	1
9	10	1	0	1	663144	663947	663997	803	1	1
12	11	1	1	2	666523	667531	667577	1008	1	1
11	12	0	1	1	670102	671247	671290	1145	1	1
11	12	1	0	1	673816	674786	674836	970	1	1
9	10	0	1	1	677362	678101	678148	739	1	1
9	10	1	0	1	680674	681257	681293	583	1	1
10	9	0	0	2	683819	684450	684488	631	1	1
9	10	1	0	1	687014	687670	687717	656	1	1
9	10	1	0	1	690243	690928	690979	685	1	1
10	9	0	0	2	693505	694210	694257	705	1	1
9	10	1	0	1	696783	697370	697419	587	1	1
10	9	0	1	2	699945	700567	700614	622	1	1
11	12	1	0	1	703140	703928	703976	788	1	1
12	11	1	1	2	706502	707583	707623	1081	1	1
11	12	0	1	1	710149	710728	710768	579	1	1
12	11	1	1	2	713294	714066	714113	772	1	1
12	11	1	1	2	716639	717322	717358	683	1	1
11	12	0	1	1	719884	720868	720905	984	1	1
10	9	0	1	2	723431	724148	724183	717	1	1
10	9	0	1	2	726709	727133	727178	424	1	1
11	12	1	0	1	729704	730501	730540	797	1	1
11	12	1	1	2	733066	733874	733919	808	1	1
9	10	0	0	1	736445	737229	737265	784	1	1
11	12	1	1	1	739790	740570	740610	780	1	1
9	10	1	0	1	743136	743793	743839	657	1	1
12	11	0	1	2	746364	747468	747519	1104	1	1
11	12	0	1	1	750045	750608	750647	563	1	1
12	11	1	0	2	753173	754397	754444	1224	1	1
11	12	0	1	1	756970	757537	757589	567	1	1
11	12	1	1	1	760115	761015	761051	900	1	1
11	12	1	1	1	763577	764138	764180	561	1	1
10	9	0	0	2	766705	767478	767525	773	1	1
10	9	0	1	2	770051	770484	770519	433	1	1
9	10	1	0	1	773045	773670	773714	625	1	1
12	11	0	1	2	776240	777006	777043	766	1	1
10	9	0	1	2	779569	780279	780322	710	1	1
11	12	1	1	2	782848	783666	783718	818	1	1
11	12	1	0	1	786244	786795	786846	551	1	1
9	10	0	0	1	789372	790114	790158	742	1	1
11	12	1	1	1	792684	793611	793654	927	1	1
12	11	1	1	2	796180	797011	797050	831	1	1
9	10	0	0	1	799576	800205	800245	629	1	1
10	9	1	1	2	802771	803511	803557	740	1	1
11	12	1	1	1	806083	806958	807003	875	1	1
9	10	1	0	1	809529	810097	810148	568	1	1
10	9	0	0	2	812673	813319	813359	646	1	1
10	9	1	0	2	815885	816609	816655	724	1	1
9	10	0	0	1	819181	819720	819766	539	1	1
11	12	1	1	1	822292	823136	823179	844	1	1
10	9	0	1	2	825704	826301	826340	597	1	1
10	9	0	1	2	828866	829494	829535	628	1	1
10	9	0	0	2	832061	832717	832764	656	1	1
9	10	0	1	1	835289	835935	835975	646	1	1
12	11	0	1	2	838501	839209	839254	708	1	1
11	12	1	1	1	841780	842528	842566	748	1	1
12	11	1	1	2	845092	845715	845761	623	1	1
11	12	1	0	1	848287	849129	849174	842	1	1
11	12	1	1	1	851699	852253	852302	554	1	1
12	11	1	0	2	854828	855579	855614	751	1	1
9	10	0	0	1	858140	858925	858976	785	1	1
12	11	1	1	2	861502	862347	862389	845	1	1
10	9	0	1	2	864914	865575	865617	661	1	1
9	10	1	0	1	868143	868797	868845	654	1	1
10	9	0	1	2	871371	872058	872107	687	1	1
11	12	1	1	1	874633	875346	875386	713	1	1
11	12	1	0	1	877912	878508	878548	596	1	1
9	10	1	0	1	881073	881702	881743	629	1	1
9	10	1	0	1	884269	884854	884904	585	1	1
11	12	1	1	1	887430	888350	888400	920	1	1
11	12	1	0	1	890926	891437	891478	511	1	1
11	12	1	1	1	894004	895047	895091	1043	1	1
11	12	0	1	1	897617	899065	899106	1448	1	1
10	9	0	0	2	901632	902373	902418	741	1	1
11	9	1	0	2	904944	905495	905530	551	1	1
9	11	1	1	1	908055	908747	908791	692	1	1
9	11	1	0	1	911317	911852	911903	535	1	1
9	11	1	1	1	914429	914999	915048	570	1	1
11	9	1	1	2	917574	918370	918410	796	1	1
11	9	0	0	2	920936	921430	921471	494	1	1
11	9	1	1	2	923997	924496	924532	499	1	1
11	9	1	0	2	927058	927539	927577	481	1	1
11	9	1	1	2	930103	930818	930855	715	1	1
9	11	0	1	1	933381	934286	934335	905	1	1
15	16	1	1	2	949105	949865	949908	760	1	1
15	16	1	1	2	952434	953117	953154	683	1	1
13	14	1	0	1	955680	956663	956700	983	1	1
16	15	1	1	1	959226	960575	960614	1349	1	1
16	15	1	1	1	963140	963944	963993	804	1	1
16	15	1	1	1	966519	967481	967523	962	1	1
16	15	1	0	1	970049	970774	970818	725	1	1
16	15	0	1	1	973344	974195	974231	851	1	1
13	14	1	0	1	976757	977629	977677	872	1	1
15	16	1	1	2	980202	981152	981189	950	1	1
14	13	0	0	2	983715	984394	984435	679	1	1
13	14	1	0	1	986961	987616	987663	655	1	1
14	13	0	1	2	990189	990817	990858	628	1	1
15	16	0	0	2	993384	994328	994371	944	1	1
16	15	0	1	1	996897	997873	997917	976	1	1
15	16	1	1	2	1000443	1001274	1001313	831	1	1
13	14	1	0	1	1003839	1004578	1004625	739	1	1
16	15	1	1	1	1007151	1008182	1008222	1031	1	1
13	14	1	1	1	1010747	1011389	1011433	642	1	1
16	15	1	0	1	1013959	1014882	1014929	923	1	1
16	15	1	1	1	1017455	1018072	1018108	617	1	1
14	13	0	0	2	1020634	1021380	1021420	746	1	1
15	16	1	1	1	1023946	1024833	1024882	887	1	1
16	15	0	1	1	1027408	1028127	1028178	719	1	1
13	14	0	1	1	1030704	1031321	1031356	617	1	1
14	13	0	1	2	1033882	1034553	1034601	671	1	1
13	14	0	0	1	1037127	1037699	1037746	572	1	1
16	15	1	0	1	1040272	1041301	1041343	1029	1	1
13	14	0	0	1	1043869	1044376	1044421	507	1	1
14	13	0	0	2	1046946	1047625	1047666	679	1	1
13	14	0	0	1	1050192	1050723	1050760	531	1	1
16	15	1	1	1	1053286	1054160	1054206	874	1	1
15	16	1	1	2	1056732	1057604	1057652	872	1	1
15	16	1	1	2	1060178	1060866	1060914	688	1	1
15	16	0	0	2	1063440	1064228	1064276	788	1	1
16	15	1	1	1	1066802	1067619	1067655	817	1	1
13	14	1	0	1	1070181	1070828	1070867	647	1	1
15	16	1	1	2	1073393	1074134	1074179	741	1	1
16	15	0	0	1	1076705	1077586	1077625	881	1	1
16	15	0	1	1	1080151	1080971	1081021	820	1	1
14	13	0	1	2	1083547	1084124	1084166	577	1	1
15	16	1	1	2	1086692	1087608	1087645	916	1	1
13	14	1	0	1	1090171	1090746	1090790	575	1	1
13	14	0	0	1	1093316	1093722	1093768	406	1	1
14	13	0	0	2	1096293	1097016	1097063	723	1	1
15	16	1	1	2	1099589	1100388	1100425	799	1	1
16	15	1	1	1	1102951	1103732	1103771	781	1	1
15	16	1	0	2	1106297	1107133	1107183	836	1	1
16	15	1	1	1	1109709	1110768	1110813	1059	1	1
16	15	1	0	1	1113339	1114156	1114192	817	1	1
15	16	1	0	1	1116718	1117390	1117437	672	1	1
16	15	0	1	1	1119963	1121111	1121151	1148	1	1
16	15	1	0	1	1123677	1124751	1124798	1074	1	1
15	16	1	0	2	1127324	1128086	1128126	762	1	1
16	15	1	1	1	1130652	1131728	1131773	1076	1	1
15	16	1	0	2	1134299	1135204	1135253	905	1	1
16	15	1	1	1	1137778	1138547	1138598	769	1	1
16	15	1	1	1	1141124	1141836	1141877	712	1	1
16	15	1	1	2	1144403	1145253	1145289	850	1	1
14	13	0	1	2	1147815	1148511	1148551	696	1	1
14	13	0	1	2	1151077	1151490	1151529	413	1	1
13	14	1	0	1	1154055	1154612	1154657	557	1	1
14	13	0	1	2	1157183	1157729	1157768	546	1	1
13	14	1	1	1	1160294	1160755	1160796	461	1	1
14	13	0	1	2	1163322	1163847	1163891	525	1	1
13	14	1	0	1	1166416	1166881	1166918	465	1	1
14	13	0	0	2	1169444	1169921	1169963	477	1	1
13	14	0	0	1	1172489	1172934	1172974	445	1	1
13	14	0	0	1	1175500	1175964	1176001	464	1	1
13	14	1	0	1	1178527	1178910	1178946	383	1	1
13	14	0	0	1	1181471	1181901	1181940	430	1	1
13	14	1	0	1	1184466	1184860	1184901	394	1	1
13	14	0	0	1	1187427	1187888	1187928	461	1	1
14	13	0	1	2	1190454	1190914	1190956	460	1	1
14	13	0	1	2	1193482	1193937	1193984	455	1	1
14	13	1	0	2	1196510	1196939	1196978	429	1	1
14	13	0	1	2	1199504	1199906	1199956	402	1	1
13	14	0	0	1	1202482	1202933	1202983	451	1	1
13	14	1	0	1	1205509	1205934	1205978	425	1	1
13	14	1	0	1	1208504	1208952	1208989	448	1	1
15	13	1	0	2	1211515	1212007	1212050	492	1	1
13	15	0	1	1	1214576	1215329	1215379	753	1	1
15	13	1	1	1	1217905	1218704	1218741	799	1	1
15	13	1	0	2	1221267	1221992	1222036	725	1	1
13	15	1	0	2	1224562	1225337	1225382	775	1	1
13	15	1	1	2	1227908	1228685	1228727	777	1	1
13	15	1	0	1	1231253	1232163	1232207	910	1	1
15	13	1	0	2	1234733	1235247	1235285	514	1	1
15	13	1	1	2	1237811	1238513	1238563	702	1	1
15	13	1	1	1	1241089	1242006	1242043	917	1	1
18	17	0	1	2	1259272	1260310	1260360	1038	1	1
19	20	1	1	2	1262886	1264114	1264157	1228	1	1
20	19	0	1	1	1266683	1267655	1267703	972	1	1
18	17	1	0	2	1270229	1270723	1270764	494	1	1
20	19	0	1	2	1273290	1274483	1274528	1193	1	1
20	19	1	1	2	1277054	1277528	1277573	474	1	1
19	20	1	1	1	1280099	1280881	1280918	782	1	1
20	19	1	0	2	1283444	1283941	1283979	497	1	1
19	20	1	1	1	1286505	1287072	1287108	567	1	1
19	20	1	1	1	1289633	1290119	1290169	486	1	1
20	19	0	0	2	1292695	1293405	1293447	710	1	1
17	18	0	0	1	1295973	1296765	1296810	792	1	1
19	20	0	1	1	1299336	1300305	1300356	969	1	1
20	19	0	1	2	1302882	1303449	1303484	567	1	1
20	19	1	0	2	1306010	1306882	1306930	872	1	1
18	17	1	1	2	1309456	1310578	1310627	1122	1	1
18	17	0	1	2	1313153	1313774	1313822	621	1	1
19	20	1	1	1	1316348	1317216	1317251	868	1	1
20	19	1	1	2	1319777	1320845	1320881	1068	1	1
19	20	1	1	1	1323407	1324226	1324277	819	1	1
18	17	0	1	2	1326803	1327975	1328024	1172	1	1
20	19	1	0	2	1330550	1331470	1331520	920	1	1
17	18	1	0	1	1334046	1334864	1334899	818	1	1
18	17	0	0	2	1337425	1338009	1338060	584	1	1
18	17	0	1	2	1340586	1341076	1341122	490	1	1
19	20	1	0	1	1343648	1344624	1344668	976	1	1
17	18	1	0	1	1347194	1347815	1347863	621	1	1
18	17	1	0	2	1350389	1351186	1351225	797	1	1
19	20	0	1	1	1353751	1354656	1354705	905	1	1
20	19	1	1	2	1357231	1357731	1357783	500	1	1
19	20	1	0	1	1360308	1361170	1361212	862	1	1
20	19	1	0	2	1363738	1364437	1364474	699	1	1
18	17	0	1	2	1367000	1367763	1367802	763	1	1
17	18	1	1	1	1370328	1371012	1371048	684	1	1
17	18	1	0	1	1373574	1374270	1374310	696	1	1
17	18	1	0	1	1376835	1377442	1377488	607	1	1
17	18	0	0	1	1380014	1380612	1380649	598	1	1
17	18	1	0	1	1383175	1383698	1383744	523	1	1
17	18	0	0	1	1386270	1386737	1386789	467	1	1
17	18	0	0	1	1389314	1389809	1389850	495	1	1
20	19	1	1	2	1392376	1393229	1393279	853	1	1
17	18	1	0	1	1395805	1396481	1396524	676	1	1
19	20	1	0	1	1399050	1399875	1399920	825	1	1
19	20	1	1	1	1402446	1402989	1403031	543	1	1
18	17	0	0	2	1405557	1406361	1406410	804	1	1
17	18	0	0	1	1408936	1409450	1409488	514	1	1
19	20	0	1	1	1412014	1412723	1412767	709	1	1
18	17	0	1	2	1415293	1415976	1416012	683	1	1
18	17	0	1	2	1418538	1418983	1419023	445	1	1
17	18	0	0	1	1421549	1422115	1422151	566	1	1
20	19	1	1	2	1424677	1425691	1425731	1014	1	1
20	19	0	1	2	1428257	1428820	1428859	563	1	1
18	17	0	1	2	1431385	1432045	1432087	660	1	1
18	17	0	1	2	1434613	1435038	1435082	425	1	1
18	17	0	0	2	1437608	1438135	1438176	527	1	1
18	17	0	0	2	1440702	1441290	1441338	588	1	1
20	19	1	1	2	1443864	1444644	1444683	780	1	1
20	19	1	1	2	1447209	1447775	1447812	566	1	1
20	19	1	1	2	1450337	1450880	1450923	543	1	1
19	20	1	0	1	1453449	1454386	1454436	937	1	1
20	19	0	1	2	1456962	1457699	1457748	737	1	1
17	18	1	0	1	1460274	1460985	1461027	711	1	1
20	19	1	1	1	1463552	1464552	1464590	1000	1	1
17	18	1	0	1	1467115	1467799	1467835	684	1	1
18	17	0	1	2	1470361	1470956	1470996	595	1	1
20	19	1	1	2	1473522	1474528	1474576	1006	1	1
20	19	1	1	2	1477102	1477679	1477721	577	1	1
18	17	0	1	2	1480247	1480845	1480882	598	1	1
20	19	0	1	2	1483408	1484388	1484429	980	1	1
20	19	0	1	2	1486955	1487556	1487607	601	1	1
20	19	1	1	2	1490133	1490679	1490718	546	1	1
19	20	1	1	1	1493244	1494389	1494432	1145	1	1
18	17	0	0	2	1496958	1497671	1497711	713	1	1
20	19	1	1	2	1500237	1501283	1501324	1046	1	1
17	18	0	0	1	1503850	1504499	1504536	649	1	1
17	18	1	0	1	1507061	1507722	1507764	661	1	1
17	18	1	0	1	1510290	1510765	1510808	475	1	1
17	18	1	0	1	1513334	1513735	1513786	401	1	1
18	17	0	0	2	1516312	1516806	1516847	494	1	1
18	17	0	0	2	1519373	1519789	1519825	416	1	1
19	17	1	1	nan	1522351	nan	nan	nan	1	1
19	17	1	1	2	1528389	1528860	1528908	471	1	1
17	19	0	1	1	1531434	1531970	1532019	536	1	1
17	19	1	1	1	1534545	1535099	1535147	554	1	1
17	19	1	1	1	1537673	1538189	1538225	516	1	1
17	19	0	1	1	1540751	1541213	1541253	462	1	1
17	19	0	1	1	1543779	1544549	1544599	770	1	1
19	17	0	1	1	1547125	1548120	1548162	995	1	1
17	19	0	0	2	1550688	1551770	1551808	1082	1	1
19	17	1	1	2	1554334	1555037	1555087	703	1	1
19	17	1	1	1	1557613	1558395	1558433	782	1	1
22	21	1	1	2	1577017	1578139	1578188	1122	1	1
21	22	1	0	1	1580714	1581828	1581868	1114	1	1
22	21	0	1	2	1584394	1584940	1584980	546	1	1
22	21	0	1	2	1587505	1588074	1588124	569	1	1
23	24	1	1	1	1590650	1591827	1591871	1177	1	1
21	22	0	0	1	1594397	1595288	1595334	891	1	1
22	21	0	1	2	1597860	1598412	1598462	552	1	1
24	23	1	0	2	1600988	1602167	1602209	1179	1	1
22	21	0	1	2	1604735	1605704	1605756	969	1	1
23	24	0	0	2	1608281	1608993	1609034	712	1	1
24	23	1	1	1	1611560	1612356	1612396	796	1	1
22	21	0	1	2	1614922	1615709	1615759	787	1	1
24	23	1	0	1	1618285	1619269	1619305	984	1	1
22	21	0	1	2	1621831	1622614	1622651	783	1	1
22	21	0	0	2	1625176	1625657	1625695	481	1	1
21	22	1	1	1	1628221	1628996	1629041	775	1	1
23	24	1	1	2	1631567	1632341	1632386	774	1	1
22	21	0	0	2	1634912	1635620	1635665	708	1	1
21	22	1	0	1	1638191	1639022	1639061	831	1	1
24	23	0	1	1	1641586	1642527	1642573	941	1	1
23	24	1	1	2	1645099	1646053	1646103	954	1	1
22	21	0	1	2	1648629	1649373	1649415	744	1	1
23	24	1	1	2	1651941	1652910	1652961	969	1	1
24	23	1	0	1	1655487	1656120	1656156	633	1	1
22	21	0	0	2	1658682	1659346	1659385	664	1	1
23	24	0	1	2	1661911	1662779	1662814	868	1	1
24	23	0	1	1	1665340	1666054	1666093	714	1	1
21	22	1	0	1	1668619	1669297	1669338	678	1	1
22	21	0	1	2	1671864	1672642	1672683	778	1	1
22	21	0	1	2	1675209	1675859	1675895	650	1	1
21	22	0	0	1	1678421	1679018	1679057	597	1	1
22	21	0	0	2	1681583	1682146	1682185	563	1	1
24	23	0	1	1	1684711	1685829	1685865	1118	1	1
23	24	1	1	2	1688391	1689159	1689194	768	1	1
22	21	0	1	2	1691720	1692404	1692439	684	1	1
24	23	1	1	1	1694965	1695675	1695718	710	1	1
21	22	1	0	1	1698244	1699010	1699046	766	1	1
23	24	1	1	2	1701572	1702311	1702359	739	1	1
21	22	0	1	1	1704884	1705926	1705972	1042	1	1
21	22	1	0	1	1708498	1708916	1708966	418	1	1
24	23	0	1	1	1711492	1712464	1712512	972	1	1
24	23	1	1	1	1715038	1715923	1715958	885	1	1
24	23	0	0	1	1718484	1719157	1719203	673	1	1
22	21	0	0	2	1721729	1722484	1722532	755	1	1
24	23	1	1	1	1725058	1725770	1725811	712	1	1
22	21	0	0	2	1728337	1729030	1729073	693	1	1
21	22	0	0	1	1731599	1732082	1732117	483	1	1
21	22	1	0	1	1734643	1735057	1735095	414	1	1
22	21	0	0	2	1737621	1738255	1738290	634	1	1
22	21	0	1	2	1740816	1741377	1741418	561	1	1
24	23	0	1	1	1743944	1744767	1744814	823	1	1
21	22	1	0	1	1747340	1748054	1748092	714	1	1
23	24	1	1	2	1750618	1751258	1751304	640	1	1
23	24	1	0	2	1753830	1754397	1754432	567	1	1
23	24	1	1	1	1756958	1757596	1757644	638	1	1
24	23	1	1	2	1760170	1761175	1761224	1005	1	1
24	23	1	0	2	1763750	1764332	1764369	582	1	1
22	21	0	0	2	1766894	1767504	1767547	610	1	1
23	24	1	1	2	1770073	1770879	1770926	806	1	1
24	23	0	1	1	1773452	1774321	1774372	869	1	1
21	22	1	1	1	1776898	1777663	1777701	765	1	1
22	21	0	0	2	1780227	1780953	1780996	726	1	1
21	22	0	0	1	1783522	1784359	1784408	837	1	1
21	22	0	0	1	1786934	1787482	1787520	548	1	1
22	21	0	1	2	1790046	1790852	1790899	806	1	1
24	23	1	1	1	1793425	1794435	1794479	1010	1	1
24	23	1	1	1	1797005	1797612	1797657	607	1	1
22	21	0	1	2	1800183	1800897	1800936	714	1	1
22	21	0	1	2	1803461	1803913	1803963	452	1	1
22	21	0	0	2	1806489	1806978	1807024	489	1	1
23	24	1	1	2	1809550	1810434	1810470	884	1	1
24	23	0	1	1	1812996	1814046	1814084	1050	1	1
24	23	0	0	2	1816609	1817087	1817128	478	1	1
23	24	1	1	1	1819654	1820429	1820474	775	1	1
24	23	1	1	2	1823000	1824081	1824120	1081	1	1
24	23	0	1	2	1826646	1827174	1827215	528	1	1
23	24	1	1	1	1829741	1830326	1830376	585	1	1
23	24	1	1	1	1832902	1833608	1833655	706	1	1
23	24	1	1	1	1836181	1836620	1836666	439	1	1
24	23	1	1	2	1839192	1839878	1839928	686	1	1
21	23	0	1	2	1842454	1843011	1843056	557	1	1
23	21	1	1	1	1845582	1846877	1846920	1295	1	1
21	23	1	1	2	1849446	1850277	1850316	831	1	1
23	21	0	1	1	1852842	1853686	1853728	844	1	1
21	23	0	1	1	1856254	1857165	1857208	911	1	1
21	23	0	1	2	1859734	1860425	1860470	691	1	1
21	23	1	1	2	1862996	1863435	1863481	439	1	1
23	21	1	0	2	1866007	1866805	1866843	798	1	1
23	21	1	1	1	1869369	1870577	1870624	1208	1	1
23	21	0	1	1	1873149	1873736	1873785	587	1	1
27	28	1	1	1	1917361	1918087	1918131	726	1	1
25	26	1	0	1	1920656	1921633	1921677	977	1	1
26	25	0	1	2	1924203	1925073	1925123	870	1	1
26	25	0	1	2	1927649	1928237	1928284	588	1	1
26	25	0	0	2	1930810	1931334	1931379	524	1	1
26	25	0	1	2	1933905	1934339	1934390	434	1	1
25	26	1	0	1	1936916	1937594	1937635	678	1	1
27	28	0	1	1	1940161	1941442	1941483	1281	1	1
25	26	0	0	1	1944008	1944895	1944945	887	1	1
25	26	1	0	1	1947471	1948135	1948174	664	1	1
28	27	1	0	1	1950700	1951630	1951670	930	1	1
27	28	1	1	2	1954196	1954994	1955032	798	1	1
27	28	1	0	2	1957558	1957991	1958026	433	1	1
27	28	1	1	2	1960552	1961167	1961205	615	1	1
25	26	0	0	1	1963731	1964421	1964467	690	1	1
28	27	0	1	1	1966992	1967793	1967829	801	1	1
26	25	1	1	2	1970355	1971005	1971041	650	1	1
26	25	0	1	2	1973567	1973977	1974018	410	1	1
27	28	1	0	2	1976544	1977381	1977431	837	1	1
25	26	0	0	1	1979957	1980730	1980776	773	1	1
25	26	0	0	1	1983302	1983799	1983837	497	1	1
26	25	0	0	2	1986363	1987005	1987049	642	1	1
28	27	1	1	1	1989575	1990346	1990395	771	1	1
27	28	1	1	2	1992921	1993849	1993891	928	1	1
28	27	1	1	2	1996417	1997050	1997086	633	1	1
26	25	0	1	2	1999612	2000289	2000331	677	1	1
25	26	1	0	1	2002857	2003571	2003610	714	1	1
28	27	1	1	2	2006136	2006985	2007022	849	1	1
28	27	1	0	2	2009548	2009998	2010033	450	1	1
25	26	0	1	1	2012559	2013537	2013579	978	1	1
25	26	0	0	1	2016105	2016596	2016641	491	1	1
25	26	0	0	1	2019166	2019586	2019635	420	1	1
28	27	0	1	1	2022161	2023264	2023315	1103	1	1
28	27	1	1	1	2025841	2026657	2026694	816	1	1
26	25	0	1	2	2029220	2029860	2029906	640	1	1
28	27	1	0	1	2032432	2033479	2033519	1047	1	1
28	27	1	0	1	2036045	2036622	2036664	577	1	1
28	27	1	1	1	2039190	2039823	2039859	633	1	1
27	28	1	0	2	2042385	2043237	2043288	852	1	1
27	28	1	1	2	2045814	2046915	2046951	1101	1	1
28	27	0	1	1	2049477	2050152	2050197	675	1	1
27	28	1	0	2	2052722	2053556	2053592	834	1	1
25	26	1	0	1	2056118	2056805	2056854	687	1	1
28	27	1	0	1	2059380	2060466	2060518	1086	1	1
25	26	0	0	1	2063044	2063718	2063763	674	1	1
28	27	1	0	1	2066289	2067395	2067443	1106	1	1
28	27	1	1	1	2069969	2070445	2070487	476	1	1
27	28	1	1	2	2073013	2073981	2074017	968	1	1
27	28	1	0	2	2076543	2077098	2077145	555	1	1
27	28	1	1	2	2079671	2080267	2080307	596	1	1
27	28	1	0	2	2082833	2083515	2083552	682	1	1
28	27	1	1	2	2086078	2087178	2087215	1100	1	1
27	28	1	0	2	2089741	2090597	2090644	856	1	1
27	28	1	1	2	2093170	2094156	2094191	986	1	1
27	28	1	1	2	2096717	2097190	2097235	473	1	1
28	27	1	1	1	2099761	2100895	2100932	1134	1	1
27	28	1	1	2	2103458	2104218	2104261	760	1	1
25	26	1	0	1	2106787	2107537	2107573	750	1	1
25	26	1	0	1	2110099	2110526	2110567	427	1	1
26	25	0	1	2	2113093	2113619	2113662	526	1	1
28	27	0	0	1	2116188	2117307	2117342	1119	1	1
25	26	0	0	1	2119868	2120440	2120487	572	1	1
26	25	0	1	2	2123013	2123571	2123615	558	1	1
27	28	1	0	2	2126141	2126885	2126927	744	1	1
27	28	1	1	2	2129453	2130114	2130155	661	1	1
26	25	0	1	2	2132681	2133367	2133417	686	1	1
27	28	1	1	2	2135943	2136869	2136914	926	1	1
27	28	1	1	2	2139439	2140025	2140075	586	1	1
26	25	1	0	2	2142601	2143301	2143337	700	1	1
26	25	1	1	2	2145863	2146433	2146482	570	1	1
25	26	1	0	1	2149008	2149547	2149593	539	1	1
25	26	0	0	1	2152119	2152520	2152571	401	1	1
26	25	0	1	2	2155097	2155885	2155933	788	1	1
26	25	0	0	2	2158459	2159300	2159346	841	1	1
25	26	0	0	1	2161871	2162536	2162574	665	1	1
26	25	0	0	2	2165100	2165791	2165836	691	1	1
25	26	1	0	1	2168362	2169025	2169064	663	1	1
26	25	0	1	2	2171590	2172325	2172360	735	1	1
26	25	0	1	2	2174886	2175468	2175505	582	1	1
26	25	0	1	2	2178030	2178642	2178683	612	1	1
27	25	0	1	2	2181209	2181786	2181828	577	1	1
25	27	1	1	2	2184354	2185679	2185725	1325	1	1
25	27	0	1	2	2188251	2189197	2189238	946	1	1
27	25	1	0	2	2191764	2192878	2192918	1114	1	1
25	27	0	1	2	2195444	2196063	2196113	619	1	1
25	27	1	0	2	2198639	2199308	2199358	669	1	1
25	27	1	1	2	2201884	2202474	2202520	590	1	1
27	25	1	1	1	2205046	2205969	2206016	923	1	1
27	25	1	0	1	2208542	2209492	2209529	950	1	1
25	27	1	1	2	2212055	2213082	2213125	1027	1	1
31	32	1	1	1	2231309	2232149	2232195	840	1	1
30	29	0	1	1	2234721	2235556	2235591	835	1	1
31	32	0	1	1	2238117	2238994	2239037	877	1	1
32	31	0	1	1	2241563	2242484	2242533	921	1	1
31	32	1	0	2	2245059	2246027	2246062	968	1	1
31	32	1	1	1	2248588	2249028	2249073	440	1	1
30	29	0	1	2	2251599	2252796	2252837	1197	1	1
30	29	0	0	2	2255363	2256002	2256049	639	1	1
30	29	1	1	2	2258575	2259479	2259528	904	1	1
29	30	1	0	1	2262054	2262707	2262757	653	1	1
32	31	1	1	2	2265283	2266728	2266771	1445	1	1
29	30	1	0	1	2269297	2270226	2270268	929	1	1
31	32	1	1	1	2272793	2273882	2273931	1089	1	1
31	32	1	1	1	2276457	2277199	2277243	742	1	1
30	29	0	0	2	2279769	2280570	2280605	801	1	1
30	29	0	1	2	2283131	2283598	2283633	467	1	1
31	32	1	1	1	2286159	2286977	2287012	818	1	1
31	32	1	1	1	2289538	2289979	2290023	441	1	1
30	29	0	0	2	2292549	2293152	2293201	603	1	1
32	31	1	1	2	2295727	2296666	2296714	939	1	1
29	30	1	0	1	2299240	2299918	2299959	678	1	1
29	30	1	0	1	2302485	2302963	2303004	478	1	1
31	32	1	0	1	2305530	2306413	2306450	883	1	1
31	32	1	1	1	2308976	2309372	2309411	396	1	1
29	30	1	0	1	2311937	2312517	2312555	580	1	1
32	31	1	1	2	2315081	2315842	2315884	761	1	1
30	29	0	1	2	2318410	2319015	2319063	605	1	1
29	30	1	0	1	2321589	2322128	2322174	539	1	1
30	29	1	0	2	2324700	2325307	2325352	607	1	1
32	31	0	1	2	2327878	2328695	2328731	817	1	1
29	30	1	0	1	2331257	2331888	2331926	631	1	1
29	30	1	0	1	2334452	2334866	2334904	414	1	1
32	31	0	0	2	2337430	2338591	2338634	1161	1	1
32	31	1	1	2	2341160	2341661	2341712	501	1	1
32	31	1	1	2	2344238	2344618	2344656	380	1	1
32	31	1	1	2	2347182	2347631	2347667	449	1	1
29	30	1	0	1	2350193	2350855	2350896	662	1	1
31	32	0	1	1	2353422	2354427	2354475	1005	1	1
32	31	0	1	2	2357001	2357915	2357955	914	1	1
31	32	0	1	1	2360481	2361005	2361049	524	1	1
31	32	1	1	1	2363575	2364183	2364228	608	1	1
32	31	0	0	2	2366754	2367572	2367623	818	1	1
29	30	1	1	1	2370149	2370830	2370869	681	1	1
29	30	0	1	1	2373395	2373842	2373880	447	1	1
30	29	0	0	2	2376406	2377247	2377292	841	1	1
32	31	0	1	2	2379818	2380567	2380604	749	1	1
31	32	0	1	1	2383130	2383723	2383766	593	1	1
31	32	1	0	1	2386292	2387145	2387195	853	1	1
29	30	0	0	1	2389721	2390438	2390474	717	1	1
31	32	1	1	1	2392999	2393430	2393468	431	1	1
29	30	0	0	1	2395994	2396545	2396596	551	1	1
30	29	0	1	2	2399122	2399863	2399908	741	1	1
30	29	0	1	2	2402434	2402802	2402852	368	1	1
29	30	0	0	1	2405378	2405914	2405964	536	1	1
30	29	0	0	2	2408489	2409033	2409075	544	1	1
30	29	0	1	2	2411601	2412163	2412203	562	1	1
30	29	0	0	2	2414729	2415183	2415231	454	1	1
29	30	1	0	1	2417757	2418381	2418426	624	1	1
32	31	1	1	2	2420952	2421661	2421704	709	1	1
31	32	1	1	1	2424230	2424937	2424983	707	1	1
29	30	1	0	1	2427509	2428097	2428145	588	1	1
30	29	0	0	2	2430671	2431344	2431390	673	1	1
30	29	0	1	2	2433916	2434318	2434367	402	1	1
29	30	1	0	1	2436893	2437615	2437663	722	1	1
31	32	1	1	1	2440189	2440873	2440908	684	1	1
29	30	0	0	1	2443434	2443896	2443936	462	1	1
32	31	1	1	2	2446462	2447132	2447181	670	1	1
32	31	0	1	2	2449707	2450255	2450292	548	1	1
30	29	0	0	2	2452818	2453690	2453738	872	1	1
30	29	0	1	2	2456264	2456805	2456850	541	1	1
32	31	1	1	2	2459375	2460218	2460262	843	1	1
29	30	0	0	1	2462788	2463571	2463608	783	1	1
29	30	1	0	1	2466133	2466751	2466786	618	1	1
31	32	0	0	1	2469312	2470184	2470232	872	1	1
32	31	1	1	2	2472758	2473457	2473494	699	1	1
32	31	0	1	2	2476020	2476612	2476655	592	1	1
32	31	1	0	2	2479181	2479721	2479767	540	1	1
29	30	0	0	1	2482293	2483020	2483062	727	1	1
32	31	1	1	2	2485588	2486286	2486324	698	1	1
31	32	1	1	1	2488850	2489453	2489502	603	1	1
31	29	1	1	2	2492028	2492772	2492814	744	1	1
31	29	1	0	1	2495340	2495882	2495926	542	1	1
29	31	1	0	2	2498452	2499079	2499121	627	1	1
31	29	1	1	1	2501647	2502263	2502299	616	1	1
31	29	1	0	1	2504825	2505374	2505410	549	1	1
31	29	1	1	1	2507936	2508597	2508639	661	1	1
29	31	1	1	2	2511165	2511977	2512018	812	1	1
31	29	1	0	1	2514544	2515186	2515230	642	1	1
31	29	1	0	1	2517755	2518346	2518391	591	1	1
29	31	1	0	2	2520917	2521635	2521670	718	1	1
