# Supplementary material for: Publisher Correction: Learning relative values in the striatum induces violations of normative decision making
Source: Nat Commun. 2019 Jun 27;10:2833. doi: 10.1038/s41467-019-10718-8 (PMC6597713; doi:10.1038/s41467-019-10718-8)
Supplement: Supplementary file 1 — Supplementary Figures [file 41467_2019_10718_MOESM1_ESM.zip › exp3/vp34.dat]

stim_left	stim_right	bait_left	bait_right	choice	stim_onset	resp_onset	outcome_onset	RT	trl_type	block
4	3	1	1	nan	37	nan	nan	nan	1	1
4	3	1	1	1	5105	5538	5574	433	1	1
2	1	0	1	2	8099	9346	9387	1247	1	1
4	3	1	0	1	11913	12843	12884	930	1	1
3	4	1	0	2	15410	16339	16380	929	1	1
4	3	1	1	1	18906	20204	20244	1298	1	1
1	2	0	0	1	22770	23737	23773	967	1	1
4	3	1	1	1	26299	27276	27320	977	1	1
1	2	1	0	1	29846	30935	30983	1089	1	1
1	2	0	0	1	33509	34308	34345	799	1	1
4	3	0	1	1	36871	37868	37908	997	1	1
4	3	0	1	1	40434	41240	41288	806	1	1
4	3	1	1	1	43813	44584	44633	771	1	1
2	1	0	1	2	47159	48131	48179	972	1	1
3	4	1	1	2	50705	51969	52010	1264	1	1
4	3	1	1	1	54536	55475	55523	939	1	1
3	4	0	1	2	58049	59403	59454	1354	1	1
1	2	1	0	1	61980	63043	63084	1063	1	1
3	4	1	0	2	65610	66721	66764	1111	1	1
3	4	0	1	1	69290	70130	70177	840	1	1
3	4	1	1	1	72702	73421	73472	719	1	1
4	3	0	1	nan	75998	nan	nan	nan	1	1
4	3	0	1	2	82037	82528	82572	491	1	1
2	1	0	0	2	85098	86036	86085	938	1	1
3	4	0	0	1	88611	89438	89480	827	1	1
1	2	0	0	1	92006	92971	93010	965	1	1
1	2	1	0	1	95536	96280	96322	744	1	1
2	1	0	1	2	98848	99747	99785	899	1	1
3	4	1	1	1	102311	103321	103365	1010	1	1
2	1	0	0	2	105891	106837	106877	946	1	1
3	4	1	1	1	109403	110287	110323	884	1	1
1	2	1	0	1	112849	113926	113970	1077	1	1
4	3	1	1	2	116496	117246	117282	750	1	1
3	4	0	1	1	119808	120689	120728	881	1	1
2	1	0	0	2	123254	124158	124208	904	1	1
1	2	1	0	1	126733	127618	127653	885	1	1
2	1	0	1	2	130179	131003	131049	824	1	1
2	1	1	1	2	133575	134303	134345	728	1	1
1	2	0	0	1	136871	137619	137657	748	1	1
4	3	1	0	2	140183	141189	141237	1006	1	1
4	3	1	1	nan	143762	nan	nan	nan	1	1
4	3	1	1	1	149801	150720	150771	919	1	1
4	3	1	1	1	153297	154259	154301	962	1	1
2	1	0	0	2	156827	157703	157747	876	1	1
1	2	1	0	1	160273	161128	161176	855	1	1
1	2	0	0	1	163702	164403	164438	701	1	1
2	1	0	0	2	166964	167743	167784	779	1	1
3	4	1	1	2	170310	171152	171196	842	1	1
2	1	0	0	2	173722	174782	174826	1060	1	1
1	2	0	0	1	177352	178028	178071	676	1	1
3	4	1	0	2	180597	181501	181551	904	1	1
4	3	1	1	1	184077	185191	185231	1114	1	1
4	3	1	1	1	187757	188413	188459	656	1	1
4	3	1	1	1	190985	191519	191571	534	1	1
3	4	0	0	2	194097	194906	194950	809	1	1
1	2	1	0	1	197476	198438	198479	962	1	1
2	1	1	0	2	201005	201777	201825	772	1	1
2	1	0	1	2	204351	204956	205003	605	1	1
2	1	1	0	2	207529	208869	208917	1340	1	1
2	1	0	0	2	211443	212107	212146	664	1	1
2	1	0	1	2	214672	215301	215341	629	1	1
2	1	0	1	2	217867	218511	218553	644	1	1
4	3	0	1	1	221079	222005	222049	926	1	1
2	1	0	1	2	224575	225254	225294	679	1	1
4	3	0	1	1	227820	228376	228422	556	1	1
4	3	0	1	1	230948	231754	231801	806	1	1
3	4	1	1	2	234327	235323	235364	996	1	1
3	4	1	1	2	237890	238671	238710	781	1	1
1	2	1	1	1	241236	241988	242039	752	1	1
3	4	1	1	2	244565	245437	245485	872	1	1
2	1	0	1	2	248010	248888	248930	878	1	1
3	4	0	1	2	251456	252304	252343	848	1	1
3	4	1	1	2	254869	255683	255722	814	1	1
2	1	0	1	2	258248	259319	259369	1071	1	1
3	4	1	1	2	261895	262919	262965	1024	1	1
1	2	1	0	1	265491	266391	266428	900	1	1
1	2	1	0	1	268954	269670	269707	716	1	1
4	3	0	1	1	272232	272936	272985	704	1	1
4	3	1	1	1	275511	276150	276197	639	1	1
1	2	0	0	1	278723	279718	279760	995	1	1
1	2	1	0	1	282286	282933	282972	647	1	1
2	1	0	1	2	285498	286201	286250	703	1	1
1	2	1	0	1	288776	289490	289529	714	1	1
3	1	0	1	2	292055	292752	292791	697	1	1
1	3	0	1	1	295317	295896	295936	579	1	1
1	3	1	1	1	298462	299174	299214	712	1	1
3	1	1	1	2	301740	302458	302510	718	1	1
3	1	1	0	2	305036	306200	306240	1164	1	1
1	3	0	1	1	308766	309751	309786	985	1	1
3	1	1	1	1	312312	313240	313283	928	1	1
3	1	0	1	1	315809	316717	316762	908	1	1
1	3	1	1	1	319288	320278	320325	990	1	1
3	1	1	0	2	322851	323721	323771	870	1	1
7	8	1	0	1	343895	345106	345149	1211	1	1
7	8	1	0	1	347675	348875	348913	1200	1	1
5	6	0	0	nan	351439	nan	nan	nan	1	1
5	6	0	0	1	357478	358214	358264	736	1	1
5	6	0	0	1	360790	361567	361609	777	1	1
7	8	1	1	1	364135	364932	364972	797	1	1
6	5	0	1	2	367498	368694	368735	1196	1	1
8	7	1	1	2	371261	372483	372533	1222	1	1
7	8	1	1	1	375059	375839	375878	780	1	1
7	8	1	0	1	378404	379170	379207	766	1	1
6	5	0	0	2	381733	382733	382770	1000	1	1
5	6	0	0	1	385296	386581	386618	1285	1	1
5	6	1	0	1	389143	389722	389762	579	1	1
8	7	1	1	2	392288	392951	392991	663	1	1
6	5	0	1	2	395517	396486	396537	969	1	1
5	6	0	0	1	399063	400038	400083	975	1	1
8	7	1	0	2	402609	403476	403513	867	1	1
6	5	1	0	2	406039	406850	406892	811	1	1
8	7	1	1	2	409418	410198	410237	780	1	1
5	6	1	0	1	412763	413682	413717	919	1	1
5	6	1	0	1	416243	417039	417079	796	1	1
7	8	1	1	1	419605	420215	420257	610	1	1
7	8	1	1	1	422783	423300	423335	517	1	1
6	5	0	1	2	425861	426638	426681	777	1	1
7	8	1	1	1	429207	429855	429893	648	1	1
8	7	0	1	2	432418	433097	433138	679	1	1
7	8	1	1	1	435664	436257	436299	593	1	1
6	5	0	1	2	438825	439568	439611	743	1	1
8	7	0	0	2	442137	442851	442890	714	1	1
8	7	0	1	2	445416	446100	446135	684	1	1
8	7	1	1	2	448661	449439	449481	778	1	1
5	6	0	0	1	452007	452745	452793	738	1	1
7	8	1	1	1	455319	455842	455888	523	1	1
6	5	0	0	2	458414	459150	459200	736	1	1
6	5	1	1	2	461726	462511	462562	785	1	1
8	7	1	0	2	465088	465800	465841	712	1	1
5	6	1	1	1	468367	468981	469019	614	1	1
7	8	1	1	1	471545	472473	472515	928	1	1
7	8	1	1	1	475041	475632	475677	591	1	1
7	8	1	1	1	478203	478874	478922	671	1	1
6	5	0	1	2	481448	482290	482334	842	1	1
7	8	1	0	1	484860	485525	485563	665	1	1
7	8	1	0	1	488089	488765	488808	676	1	1
6	5	0	1	2	491334	492098	492137	764	1	1
5	6	0	0	1	494663	495595	495633	932	1	1
8	7	1	1	2	498159	498888	498928	729	1	1
7	8	1	1	1	501454	502043	502090	589	1	1
5	6	1	0	1	504616	505501	505536	885	1	1
6	5	0	0	2	508062	508825	508865	763	1	1
6	5	0	1	2	511391	512277	512327	886	1	1
5	6	1	0	1	514853	515577	515623	724	1	1
5	6	0	0	1	518149	518896	518935	747	1	1
7	8	0	1	1	521461	522124	522163	663	1	1
7	8	1	1	1	524689	525173	525225	484	1	1
8	7	1	1	2	527751	528324	528369	573	1	1
7	8	0	0	1	530895	531429	531464	534	1	1
5	6	0	0	1	533990	534699	534743	709	1	1
8	7	0	1	2	537269	537904	537955	635	1	1
8	7	1	1	2	540480	541191	541233	711	1	1
7	8	1	0	1	543759	544429	544478	670	1	1
8	7	0	1	2	547004	547596	547640	592	1	1
5	6	0	0	1	550166	550968	551019	802	1	1
7	8	0	1	1	553545	554172	554214	627	1	1
5	6	1	0	1	556740	557592	557643	852	1	1
5	6	0	0	1	560169	560742	560788	573	1	1
6	5	0	1	2	563314	564274	564318	960	1	1
5	6	0	0	1	566844	567441	567479	597	1	1
6	5	0	0	2	570005	570772	570808	767	1	1
5	6	1	0	1	573334	574035	574070	701	1	1
8	7	1	1	2	576596	577140	577181	544	1	1
8	7	1	1	2	579707	580117	580159	410	1	1
8	7	1	1	2	582685	583267	583304	582	1	1
5	6	1	0	1	585830	586481	586532	651	1	1
6	5	0	1	2	589058	589780	589828	722	1	1
8	7	1	0	2	592354	592943	592989	589	1	1
7	8	0	1	1	595515	596022	596067	507	1	1
5	6	1	0	1	598593	599216	599262	623	1	1
6	5	1	1	2	601788	602498	602541	710	1	1
6	5	0	1	2	605067	605653	605702	586	1	1
5	6	1	0	1	608228	609096	609132	868	1	1
6	5	0	1	2	611658	612370	612410	712	1	1
7	5	1	0	1	614936	615821	615856	885	1	1
7	5	1	0	1	618382	619020	619068	638	1	1
5	7	1	0	2	621594	622603	622648	1009	1	1
5	7	1	1	2	625174	625643	625692	469	1	1
7	5	1	0	1	628218	628824	628870	606	1	1
5	7	1	1	2	631396	632112	632149	716	1	1
7	5	1	0	2	634675	635937	635980	1262	1	1
7	5	1	1	1	638506	639138	639175	632	1	1
5	7	1	1	2	641701	642556	642604	855	1	1
7	5	0	1	1	645130	646020	646067	890	1	1
9	10	0	0	1	673049	674115	674153	1066	1	1
10	9	0	0	2	676679	677531	677582	852	1	1
9	10	1	0	1	680108	680938	680978	830	1	1
10	9	0	1	2	683504	684276	684323	772	1	1
11	12	1	0	2	686849	687977	688020	1128	1	1
11	12	1	0	1	690546	691141	691182	595	1	1
10	9	0	1	2	693708	694974	695012	1266	1	1
9	10	1	0	1	697538	698733	698776	1195	1	1
12	11	1	1	2	701302	702461	702507	1159	1	1
11	12	0	1	1	705032	705839	705886	807	1	1
11	12	1	0	1	708411	709150	709198	739	1	1
9	10	0	1	1	711724	712384	712426	660	1	1
9	10	1	0	1	714952	715410	715454	458	1	1
10	9	0	0	2	717980	718768	718816	788	1	1
9	10	1	0	1	721342	722001	722045	659	1	1
9	10	1	0	1	724571	725205	725256	634	1	1
10	9	0	0	2	727782	728537	728585	755	1	1
9	10	1	0	1	731111	731839	731881	728	1	1
10	9	0	1	2	734407	735352	735394	945	1	1
11	12	1	0	1	737919	738815	738856	896	1	1
12	11	1	1	2	741382	742220	742269	838	1	1
11	12	0	1	1	744795	745660	745698	865	1	1
12	11	1	1	2	748224	749379	749428	1155	1	1
12	11	1	1	2	751954	752706	752757	752	1	1
11	12	0	1	1	755283	756176	756220	893	1	1
10	9	0	1	2	758746	760119	760167	1373	1	1
10	9	0	1	2	762693	763352	763396	659	1	1
11	12	1	0	1	765922	766715	766758	793	1	1
11	12	1	1	1	769284	770005	770054	721	1	1
9	10	0	0	1	772580	773354	773399	774	1	1
11	12	1	1	1	775925	776744	776795	819	1	1
9	10	1	0	1	779321	779999	780040	678	1	1
12	11	0	1	2	782566	783330	783369	764	1	1
11	12	0	1	1	785895	786480	786531	585	1	1
12	11	1	0	2	789057	790146	790194	1089	1	1
11	12	0	1	1	792720	793639	793690	919	1	1
11	12	1	1	1	796216	796850	796885	634	1	1
11	12	1	1	1	799411	800120	800164	709	1	1
10	9	0	0	2	802690	803630	803677	940	1	1
10	9	0	1	2	806203	806766	806805	563	1	1
9	10	1	0	1	809331	810254	810301	923	1	1
12	11	0	1	2	812827	813554	813596	727	1	1
10	9	0	1	2	816122	816943	816992	821	1	1
11	12	1	1	1	819518	820362	820405	844	1	1
11	12	1	0	1	822930	823700	823750	770	1	1
9	10	0	0	1	826276	827235	827280	959	1	1
11	12	1	1	1	829806	830684	830726	878	1	1
12	11	1	1	2	833252	834018	834054	766	1	1
9	10	0	0	1	836580	837448	837484	868	1	1
10	9	1	1	2	840010	840702	840746	692	1	1
11	12	1	1	1	843272	844176	844225	904	1	1
9	10	1	0	1	846751	847863	847905	1112	1	1
10	9	0	0	2	850431	851188	851234	757	1	1
10	9	1	0	2	853760	854523	854563	763	1	1
9	10	0	0	1	857089	858344	858393	1255	1	1
11	12	1	1	1	860919	861723	861773	804	1	1
10	9	0	1	2	864298	865068	865118	770	1	1
10	9	0	1	2	867644	868428	868464	784	1	1
10	9	0	0	2	870990	871682	871726	692	1	1
9	10	0	1	1	874252	874999	875038	747	1	1
12	11	0	1	2	877564	878566	878617	1002	1	1
11	12	1	1	1	881143	882327	882365	1184	1	1
12	11	1	1	2	884890	885759	885810	869	1	1
11	12	1	0	1	888336	889421	889457	1085	1	1
11	12	1	1	1	891983	892815	892853	832	1	1
12	11	1	0	2	895379	896201	896249	822	1	1
9	10	0	0	1	898775	900003	900046	1228	1	1
12	11	1	1	2	902572	903419	903458	847	1	1
10	9	0	1	2	905984	906979	907021	995	1	1
9	10	1	0	1	909547	910246	910283	699	1	1
10	9	0	1	2	912809	913561	913612	752	1	1
11	12	1	1	1	916138	916925	916974	787	1	1
11	12	1	0	1	919500	920436	920471	936	1	1
9	10	1	0	1	922997	924326	924368	1329	1	1
9	10	1	0	1	926894	927656	927697	762	1	1
11	12	1	1	1	930223	931234	931277	1011	1	1
11	12	1	0	1	933803	934702	934739	899	1	1
11	12	1	1	1	937265	938190	938236	925	1	1
11	12	0	1	1	940762	941601	941648	839	1	1
10	9	0	0	2	944174	945126	945161	952	1	1
11	9	1	0	2	947687	948525	948573	838	1	1
9	11	1	1	2	951099	952385	952421	1286	1	1
9	11	1	0	2	954947	956046	956084	1099	1	1
9	11	1	1	2	958610	959393	959430	783	1	1
11	9	1	1	1	961956	962739	962775	783	1	1
11	9	0	0	1	965301	966334	966372	1033	1	1
11	9	1	1	1	968898	969771	969818	873	1	1
11	9	1	0	1	972344	973074	973113	730	1	1
11	9	1	1	1	975639	976387	976425	748	1	1
9	11	0	1	2	978951	979600	979637	649	1	1
15	16	1	1	nan	984321	nan	nan	nan	1	1
15	16	1	1	2	990360	990850	990895	490	1	1
15	16	1	1	2	993421	994008	994056	587	1	1
13	14	1	0	1	996582	997529	997569	947	1	1
16	15	1	1	1	1000095	1000923	1000965	828	1	1
16	15	1	1	1	1003491	1003986	1004026	495	1	1
16	15	1	1	1	1006552	1007180	1007221	628	1	1
16	15	1	0	1	1009747	1010249	1010299	502	1	1
16	15	0	1	1	1012825	1013537	1013578	712	1	1
13	14	1	0	1	1016104	1016788	1016840	684	1	1
15	16	1	1	2	1019366	1020365	1020403	999	1	1
14	13	0	0	2	1022929	1023661	1023698	732	1	1
13	14	1	0	1	1026224	1026890	1026927	666	1	1
14	13	0	1	2	1029453	1030136	1030172	683	1	1
15	16	0	0	2	1032698	1033475	1033518	777	1	1
16	15	0	1	1	1036043	1036866	1036913	823	1	1
15	16	1	1	2	1039439	1039960	1040008	521	1	1
13	14	1	0	1	1042534	1043068	1043119	534	1	1
16	15	1	1	1	1045645	1046260	1046298	615	1	1
13	14	1	1	1	1048824	1049437	1049476	613	1	1
16	15	1	0	1	1052002	1052699	1052738	697	1	1
16	15	1	1	1	1055264	1056085	1056134	821	1	1
14	13	0	0	2	1058659	1059339	1059379	680	1	1
15	16	1	1	2	1061905	1062608	1062657	703	1	1
16	15	0	1	1	1065183	1065887	1065936	704	1	1
13	14	0	1	1	1068462	1069284	1069332	822	1	1
14	13	0	1	2	1071858	1072572	1072611	714	1	1
13	14	0	0	1	1075136	1075691	1075739	555	1	1
16	15	1	0	1	1078265	1078778	1078817	513	1	1
13	14	0	0	1	1081342	1081954	1081995	612	1	1
14	13	0	0	2	1084521	1085348	1085391	827	1	1
13	14	0	0	1	1087917	1088569	1088619	652	1	1
16	15	1	1	1	1091145	1091883	1091931	738	1	1
15	16	1	1	2	1094457	1095102	1095143	645	1	1
15	16	1	1	2	1097669	1098331	1098371	662	1	1
15	16	0	0	2	1100897	1101476	1101516	579	1	1
16	15	1	1	1	1104042	1104666	1104711	624	1	1
13	14	1	0	1	1107237	1107769	1107806	532	1	1
15	16	1	1	2	1110332	1111091	1111135	759	1	1
16	15	0	0	1	1113661	1114141	1114179	480	1	1
16	15	0	1	1	1116705	1117227	1117274	522	1	1
14	13	0	1	2	1119800	1120486	1120536	686	1	1
15	16	1	1	2	1123062	1124245	1124283	1183	1	1
13	14	1	0	1	1126809	1127458	1127495	649	1	1
13	14	0	0	1	1130021	1130499	1130539	478	1	1
14	13	0	0	2	1133065	1133836	1133885	771	1	1
15	16	1	1	2	1136411	1137194	1137230	783	1	1
16	15	1	1	1	1139756	1140720	1140760	964	1	1
15	16	1	0	2	1143286	1143931	1143972	645	1	1
16	15	1	1	1	1146498	1147220	1147267	722	1	1
16	15	1	0	1	1149793	1150293	1150328	500	1	1
15	16	1	0	2	1152854	1153647	1153690	793	1	1
16	15	0	1	1	1156216	1156790	1156835	574	1	1
16	15	1	0	1	1159361	1159896	1159947	535	1	1
15	16	1	0	2	1162473	1163033	1163075	560	1	1
16	15	1	1	1	1165601	1166172	1166220	571	1	1
15	16	1	0	2	1168746	1169239	1169281	493	1	1
16	15	1	1	1	1171807	1172294	1172342	487	1	1
16	15	1	1	1	1174868	1175395	1175437	527	1	1
16	15	1	1	1	1177963	1178598	1178648	635	1	1
14	13	0	1	2	1181174	1182038	1182078	864	1	1
14	13	0	1	2	1184604	1185233	1185273	629	1	1
13	14	1	0	1	1187799	1188460	1188501	661	1	1
14	13	0	1	2	1191027	1191721	1191763	694	1	1
13	14	1	1	1	1194289	1194867	1194908	578	1	1
14	13	0	1	2	1197434	1198601	1198638	1167	1	1
13	14	1	0	1	1201164	1202130	1202168	966	1	1
14	13	0	0	2	1204694	1205476	1205513	782	1	1
13	14	0	0	1	1208039	1208847	1208892	808	1	1
13	14	0	0	1	1211418	1212158	1212205	740	1	1
13	14	1	0	1	1214730	1215475	1215517	745	1	1
13	14	0	0	1	1218043	1218973	1219013	930	1	1
13	14	1	0	1	1221539	1222564	1222609	1025	1	1
13	14	0	0	1	1225135	1226247	1226289	1112	1	1
14	13	0	1	2	1228815	1229740	1229786	925	1	1
14	13	0	1	2	1232311	1233254	1233298	943	1	1
14	13	1	0	2	1235824	1237038	1237079	1214	1	1
14	13	0	1	2	1239605	1240788	1240826	1183	1	1
13	14	0	0	nan	1243352	nan	nan	nan	1	1
13	14	0	0	1	1249391	1249916	1249959	525	1	1
13	14	1	0	1	1252485	1253325	1253372	840	1	1
13	14	1	0	1	1255898	1256605	1256650	707	1	1
15	13	1	0	2	1259176	1260255	1260297	1079	1	1
13	15	0	1	1	1262823	1263660	1263710	837	1	1
15	13	1	1	1	1266236	1267201	1267239	965	1	1
15	13	1	0	1	1269765	1270536	1270585	771	1	1
13	15	1	0	2	1273111	1274166	1274215	1055	1	1
13	15	1	1	2	1276741	1277683	1277728	942	1	1
13	15	1	0	2	1280254	1281213	1281257	959	1	1
15	13	1	0	1	1283783	1285045	1285088	1262	1	1
15	13	1	1	1	1287614	1288484	1288534	870	1	1
15	13	1	1	1	1291060	1292048	1292097	988	1	1
18	17	0	1	1	1346161	1347288	1347332	1127	1	1
19	20	1	1	2	1349858	1351132	1351180	1274	1	1
20	19	0	1	1	1353706	1354768	1354810	1062	1	1
18	17	1	0	2	1357335	1358347	1358389	1012	1	1
20	19	0	1	1	1360915	1361822	1361869	907	1	1
20	19	1	1	2	1364395	1365247	1365298	852	1	1
19	20	1	1	1	1367824	1368667	1368710	843	1	1
20	19	1	0	2	1371236	1372187	1372223	951	1	1
19	20	1	1	1	1374749	1375583	1375619	834	1	1
19	20	1	1	1	1378145	1379054	1379098	909	1	1
20	19	0	0	2	1381624	1382488	1382528	864	1	1
17	18	0	0	1	1385054	1386207	1386258	1153	1	1
19	20	0	1	1	1388784	1389970	1390005	1186	1	1
20	19	0	1	2	1392531	1393355	1393401	824	1	1
20	19	1	0	2	1395927	1396711	1396746	784	1	1
18	17	1	1	2	1399272	1400127	1400176	855	1	1
18	17	0	1	2	1402701	1403686	1403722	985	1	1
19	20	1	1	1	1406248	1407307	1407352	1059	1	1
20	19	1	1	2	1409878	1410696	1410731	818	1	1
19	20	1	1	1	1413257	1414191	1414227	934	1	1
18	17	0	1	2	1416753	1417693	1417740	940	1	1
20	19	1	0	2	1420266	1421332	1421370	1066	1	1
17	18	1	0	1	1423896	1424590	1424632	694	1	1
18	17	0	0	2	1427158	1427969	1428011	811	1	1
18	17	0	1	2	1430537	1431476	1431524	939	1	1
19	20	1	0	1	1434049	1434673	1434719	624	1	1
17	18	1	0	1	1437245	1438235	1438282	990	1	1
18	17	1	0	2	1440808	1442070	1442112	1262	1	1
19	20	0	1	1	1444638	1445410	1445458	772	1	1
20	19	1	1	2	1447984	1448948	1448987	964	1	1
19	20	1	0	1	1451513	1452429	1452467	916	1	1
20	19	1	0	2	1454993	1455842	1455879	849	1	1
18	17	0	1	2	1458405	1459497	1459543	1092	1	1
17	18	1	1	1	1462069	1462941	1462989	872	1	1
17	18	1	0	1	1465515	1466170	1466217	655	1	1
17	18	1	0	1	1468743	1469617	1469663	874	1	1
17	18	0	0	1	1472189	1473226	1473276	1037	1	1
17	18	1	0	1	1475802	1476733	1476772	931	1	1
17	18	0	0	1	1479298	1480069	1480118	771	1	1
17	18	0	0	1	1482644	1483186	1483229	542	1	1
20	19	1	1	2	1485755	1486609	1486659	854	1	1
17	18	1	0	1	1489185	1489980	1490021	795	1	1
19	20	1	0	1	1492547	1493485	1493534	938	1	1
19	20	1	1	1	1496060	1497022	1497063	962	1	1
18	17	0	0	2	1499589	1500339	1500375	750	1	1
17	18	0	0	1	1502901	1503729	1503771	828	1	1
19	20	0	1	1	1506297	1507130	1507167	833	1	1
18	17	0	1	2	1509693	1510631	1510680	938	1	1
18	17	0	1	2	1513206	1514144	1514193	938	1	1
17	18	0	0	1	1516719	1517667	1517706	948	1	1
20	19	1	1	2	1520231	1521074	1521118	843	1	1
20	19	0	1	2	1523644	1524403	1524447	759	1	1
18	17	0	1	nan	1526973	nan	nan	nan	1	1
18	17	0	1	2	1533012	1533516	1533564	504	1	1
18	17	0	1	2	1536089	1537050	1537093	961	1	1
18	17	0	0	2	1539619	1540358	1540405	739	1	1
18	17	0	0	2	1542931	1543643	1543684	712	1	1
20	19	1	1	2	1546210	1547361	1547397	1151	1	1
20	19	1	1	2	1549923	1550590	1550626	667	1	1
20	19	1	1	2	1553152	1553814	1553854	662	1	1
19	20	1	0	1	1556380	1557135	1557183	755	1	1
20	19	0	1	2	1559709	1560300	1560345	591	1	1
17	18	1	0	1	1562871	1563716	1563757	845	1	1
20	19	1	1	2	1566283	1567188	1567237	905	1	1
17	18	1	0	1	1569763	1570669	1570716	906	1	1
18	17	0	1	2	1573242	1574000	1574045	758	1	1
20	19	1	1	2	1576571	1577659	1577708	1088	1	1
20	19	1	1	2	1580234	1581204	1581255	970	1	1
18	17	0	1	2	1583781	1584692	1584734	911	1	1
20	19	0	1	2	1587260	1588158	1588197	898	1	1
20	19	0	1	2	1590723	1591621	1591659	898	1	1
20	19	1	1	2	1594185	1594989	1595038	804	1	1
19	20	1	1	1	1597564	1598727	1598769	1163	1	1
18	17	0	0	2	1601295	1602180	1602231	885	1	1
20	19	1	1	2	1604757	1605870	1605912	1113	1	1
17	18	0	0	1	1608437	1609235	1609274	798	1	1
17	18	1	0	1	1611800	1612460	1612502	660	1	1
17	18	1	0	1	1615028	1615676	1615714	648	1	1
17	18	1	0	1	1618240	1618838	1618876	598	1	1
18	17	0	0	2	1621402	1622415	1622455	1013	1	1
18	17	0	0	2	1624981	1625781	1625818	800	1	1
19	17	1	1	1	1628344	1629399	1629448	1055	1	1
17	19	0	1	2	1631974	1632932	1632977	958	1	1
17	19	1	1	2	1635503	1636492	1636540	989	1	1
17	19	1	1	2	1639066	1639860	1639903	794	1	1
17	19	0	1	2	1642428	1643321	1643365	893	1	1
17	19	0	1	2	1645891	1646685	1646728	794	1	1
19	17	0	1	1	1649253	1650173	1650224	920	1	1
17	19	0	0	2	1652750	1653375	1653419	625	1	1
19	17	1	1	1	1655945	1656708	1656748	763	1	1
19	17	1	1	1	1659273	1660097	1660143	824	1	1
22	21	1	1	2	1771283	1772338	1772387	1055	1	1
21	22	1	0	1	1774913	1776046	1776084	1133	1	1
22	21	0	1	2	1778610	1779507	1779547	897	1	1
22	21	0	1	2	1782073	1783050	1783093	977	1	1
23	24	1	1	1	1785619	1786687	1786723	1068	1	1
21	22	0	0	1	1789249	1790528	1790570	1279	1	1
22	21	0	1	2	1793096	1794291	1794334	1195	1	1
24	23	1	0	2	1796860	1797766	1797814	906	1	1
22	21	0	1	2	1800340	1801393	1801444	1053	1	1
23	24	0	0	2	1803969	1804848	1804889	879	1	1
24	23	1	1	1	1807415	1808213	1808252	798	1	1
22	21	0	1	2	1810778	1811773	1811815	995	1	1
24	23	1	0	1	1814341	1815131	1815177	790	1	1
22	21	0	1	2	1817703	1818679	1818723	976	1	1
22	21	0	0	2	1821249	1822029	1822069	780	1	1
21	22	1	1	1	1824595	1825703	1825749	1108	1	1
23	24	1	1	2	1828275	1829411	1829446	1136	1	1
22	21	0	0	2	1831972	1832861	1832909	889	1	1
21	22	1	0	1	1835435	1836565	1836606	1130	1	1
24	23	0	1	1	1839131	1839971	1840018	840	1	1
23	24	1	1	2	1842544	1843322	1843364	778	1	1
22	21	0	1	2	1845889	1846873	1846910	984	1	1
23	24	1	1	2	1849436	1850235	1850272	799	1	1
24	23	1	0	2	1852798	1853787	1853835	989	1	1
22	21	0	0	2	1856361	1857338	1857382	977	1	1
23	24	0	1	2	1859907	1860733	1860777	826	1	1
24	23	0	1	1	1863303	1863957	1864006	654	1	1
21	22	1	0	1	1866532	1867442	1867485	910	1	1
22	21	0	1	2	1870011	1870931	1870981	920	1	1
22	21	0	1	2	1873507	1874326	1874377	819	1	1
21	22	0	0	1	1876903	1877761	1877806	858	1	1
22	21	0	0	2	1880332	1881017	1881068	685	1	1
24	23	0	1	1	1883594	1884439	1884481	845	1	1
23	24	1	1	2	1887007	1887724	1887759	717	1	1
22	21	0	1	2	1890285	1891187	1891222	902	1	1
24	23	1	1	1	1893748	1894370	1894417	622	1	1
21	22	1	0	1	1896943	1897790	1897829	847	1	1
23	24	1	1	2	1900355	1901098	1901142	743	1	1
21	22	0	1	1	1903668	1904492	1904537	824	1	1
21	22	1	0	1	1907063	1907660	1907699	597	1	1
24	23	0	1	1	1910225	1911267	1911312	1042	1	1
24	23	1	1	1	1913838	1914334	1914373	496	1	1
24	23	0	0	1	1916899	1917590	1917635	691	1	1
22	21	0	0	2	1920161	1920905	1920947	744	1	1
24	23	1	1	1	1923473	1924193	1924243	720	1	1
22	21	0	0	2	1926769	1927550	1927588	781	1	1
21	22	0	0	1	1930114	1930796	1930834	682	1	1
21	22	1	0	1	1933359	1934042	1934079	683	1	1
22	21	0	0	2	1936605	1937574	1937625	969	1	1
22	21	0	1	2	1940151	1940988	1941038	837	1	1
24	23	0	1	1	1943563	1944259	1944299	696	1	1
21	22	1	0	1	1946825	1947470	1947511	645	1	1
23	24	1	1	2	1950037	1950758	1950807	721	1	1
23	24	1	0	2	1953333	1954026	1954069	693	1	1
23	24	1	1	1	1956594	1957106	1957146	512	1	1
24	23	1	1	2	1959672	1960314	1960358	642	1	1
24	23	1	0	2	1962884	1963576	1963620	692	1	1
22	21	0	0	2	1966146	1967082	1967133	936	1	1
23	24	1	1	1	1969659	1970190	1970228	531	1	1
24	23	0	1	2	1972754	1973438	1973490	684	1	1
21	22	1	1	1	1976016	1976905	1976952	889	1	1
22	21	0	0	2	1979478	1980212	1980248	734	1	1
21	22	0	0	1	1982774	1983650	1983694	876	1	1
21	22	0	0	1	1986220	1986852	1986889	632	1	1
22	21	0	1	2	1989415	1990453	1990502	1038	1	1
24	23	1	1	2	1993028	1993688	1993730	660	1	1
24	23	1	1	2	1996256	1996776	1996825	520	1	1
22	21	0	1	2	1999351	2000238	2000288	887	1	1
22	21	0	1	2	2002814	2003470	2003516	656	1	1
22	21	0	0	2	2006042	2006823	2006862	781	1	1
23	24	1	1	1	2009388	2010156	2010207	768	1	1
24	23	0	1	2	2012733	2013296	2013335	563	1	1
24	23	0	0	2	2015861	2016393	2016430	532	1	1
23	24	1	1	1	2018956	2019503	2019541	547	1	1
24	23	1	1	2	2022067	2022619	2022670	552	1	1
24	23	0	1	2	2025195	2025728	2025764	533	1	1
23	24	1	1	1	2028290	2028876	2028926	586	1	1
23	24	1	1	1	2031452	2031921	2031970	469	1	1
23	24	1	1	1	2034496	2035030	2035065	534	1	1
24	23	1	1	2	2037591	2038258	2038293	667	1	1
21	23	0	1	2	2040819	2041631	2041672	812	1	1
23	21	1	1	1	2044198	2045065	2045102	867	1	1
21	23	1	1	2	2047628	2048395	2048430	767	1	1
23	21	0	1	1	2050956	2051704	2051743	748	1	1
21	23	0	1	2	2054268	2054992	2055038	724	1	1
21	23	0	1	2	2057564	2058323	2058367	759	1	1
21	23	1	1	2	2060893	2061568	2061612	675	1	1
23	21	1	0	1	2064138	2064927	2064974	789	1	1
23	21	1	1	1	2067500	2068337	2068387	837	1	1
23	21	0	1	1	2070913	2071880	2071916	967	1	1
27	28	1	1	2	2110022	2111246	2111294	1224	1	1
25	26	1	0	2	2113820	2115198	2115242	1378	1	1
26	25	0	1	2	2117767	2118603	2118654	836	1	1
26	25	0	1	2	2121180	2121941	2121983	761	1	1
26	25	0	0	2	2124509	2125491	2125529	982	1	1
26	25	0	1	2	2128055	2128705	2128741	650	1	1
25	26	1	0	1	2131267	2132419	2132455	1152	1	1
27	28	0	1	nan	2134980	nan	nan	nan	1	1
27	28	0	1	2	2141019	2141797	2141839	778	1	1
25	26	0	0	1	2144365	2145173	2145218	808	1	1
25	26	1	0	1	2147744	2148238	2148279	494	1	1
28	27	1	0	1	2150805	2151720	2151758	915	1	1
27	28	1	1	2	2154284	2155194	2155238	910	1	1
27	28	1	0	2	2157764	2158413	2158450	649	1	1
27	28	1	1	2	2160976	2161829	2161879	853	1	1
25	26	0	0	1	2164405	2165189	2165224	784	1	1
28	27	0	1	1	2167750	2168724	2168771	974	1	1
26	25	1	1	2	2171297	2172197	2172233	900	1	1
26	25	0	1	2	2174759	2175626	2175663	867	1	1
27	28	1	0	2	2178188	2179080	2179125	892	1	1
25	26	0	0	1	2181651	2182458	2182504	807	1	1
25	26	0	0	1	2185030	2185705	2185749	675	1	1
26	25	0	0	2	2188275	2189353	2189396	1078	1	1
28	27	1	1	2	2191922	2192967	2193009	1045	1	1
27	28	1	1	1	2195535	2196498	2196539	963	1	1
28	27	1	1	2	2199065	2199854	2199901	789	1	1
26	25	0	1	2	2202427	2203281	2203330	854	1	1
25	26	1	0	1	2205856	2206870	2206910	1014	1	1
28	27	1	1	2	2209436	2210267	2210306	831	1	1
28	27	1	0	2	2212832	2213572	2213618	740	1	1
25	26	0	1	1	2216144	2217049	2217097	905	1	1
25	26	0	0	1	2219623	2220235	2220276	612	1	1
25	26	0	0	1	2222802	2223463	2223504	661	1	1
28	27	0	1	2	2226030	2226892	2226933	862	1	1
28	27	1	1	2	2229459	2230022	2230062	563	1	1
26	25	0	1	2	2232587	2233493	2233541	906	1	1
28	27	1	0	2	2236067	2236859	2236903	792	1	1
28	27	1	0	2	2239429	2240005	2240048	576	1	1
28	27	1	1	2	2242574	2243056	2243093	482	1	1
27	28	1	0	1	2245618	2246580	2246622	962	1	1
27	28	1	1	1	2249148	2249723	2249767	575	1	1
28	27	0	1	2	2252293	2252927	2252962	634	1	1
27	28	1	0	1	2255488	2256105	2256140	617	1	1
25	26	1	0	1	2258666	2259623	2259670	957	1	1
28	27	1	0	2	2262196	2262912	2262949	716	1	1
25	26	0	0	1	2265474	2266424	2266461	950	1	1
28	27	1	0	2	2268987	2270180	2270225	1193	1	1
28	27	1	1	2	2272751	2273330	2273370	579	1	1
27	28	1	1	1	2275896	2276638	2276682	742	1	1
27	28	1	0	1	2279208	2279755	2279794	547	1	1
27	28	1	1	1	2282319	2282811	2282855	492	1	1
27	28	1	0	1	2285381	2285985	2286033	604	1	1
28	27	1	1	2	2288559	2289274	2289312	715	1	1
27	28	1	0	1	2291838	2292509	2292557	671	1	1
27	28	1	1	1	2295083	2295806	2295852	723	1	1
27	28	1	1	1	2298378	2298939	2298980	561	1	1
28	27	1	1	2	2301506	2302212	2302259	706	1	1
27	28	1	1	1	2304785	2305511	2305554	726	1	1
25	26	1	0	1	2308080	2308874	2308917	794	1	1
25	26	1	0	1	2311443	2312045	2312095	602	1	1
26	25	0	1	2	2314621	2315464	2315508	843	1	1
28	27	0	0	2	2318033	2319097	2319137	1064	1	1
25	26	0	0	1	2321663	2322646	2322684	983	1	1
26	25	0	1	2	2325210	2326104	2326146	894	1	1
27	28	1	0	1	2328672	2329492	2329542	820	1	1
27	28	1	1	1	2332068	2332740	2332787	672	1	1
26	25	0	1	2	2335313	2336248	2336284	935	1	1
27	28	1	1	1	2338809	2339948	2339997	1139	1	1
27	28	1	1	1	2342523	2343369	2343410	846	1	1
26	25	1	0	2	2345935	2346993	2347040	1058	1	1
26	25	1	1	2	2349565	2350393	2350435	828	1	1
25	26	1	0	1	2352961	2353855	2353898	894	1	1
25	26	0	0	1	2356424	2357028	2357076	604	1	1
26	25	0	1	2	2359602	2360388	2360439	786	1	1
26	25	0	0	2	2362964	2363933	2363985	969	1	1
25	26	0	0	1	2366511	2367253	2367297	742	1	1
26	25	0	0	2	2369823	2370604	2370643	781	1	1
25	26	1	0	1	2373168	2373861	2373904	693	1	1
26	25	0	1	2	2376430	2377577	2377618	1147	1	1
26	25	0	1	2	2380144	2381107	2381148	963	1	1
26	25	0	1	2	2383674	2384643	2384694	969	1	1
27	25	0	1	2	2387220	2387897	2387939	677	1	1
25	27	1	1	1	2390465	2391637	2391686	1172	1	1
25	27	0	1	1	2394212	2395131	2395166	919	1	1
27	25	1	0	2	2397692	2398996	2399046	1304	1	1
25	27	0	1	1	2401572	2402921	2402961	1349	1	1
25	27	1	0	1	2405487	2406692	2406741	1205	1	1
25	27	1	1	1	2409267	2410465	2410505	1198	1	1
27	25	1	1	2	2413031	2414045	2414085	1014	1	1
27	25	1	0	2	2416611	2417633	2417681	1022	1	1
25	27	1	1	1	2420207	2421263	2421311	1056	1	1
31	32	1	1	1	2443375	2444319	2444362	944	1	1
30	29	0	1	1	2446888	2448100	2448143	1212	1	1
31	32	0	1	1	2450669	2451549	2451589	880	1	1
32	31	0	1	2	2454115	2455311	2455352	1196	1	1
31	32	1	0	1	2457878	2458528	2458564	650	1	1
31	32	1	1	1	2461090	2461634	2461676	544	1	1
30	29	0	1	2	2464201	2465074	2465122	873	1	1
30	29	0	0	2	2467647	2468426	2468467	779	1	1
30	29	1	1	2	2470993	2471607	2471645	614	1	1
29	30	1	0	1	2474171	2474947	2474991	776	1	1
32	31	1	1	2	2477517	2478369	2478420	852	1	1
29	30	1	0	1	2480946	2481482	2481532	536	1	1
31	32	1	1	1	2484057	2484722	2484760	665	1	1
31	32	1	1	1	2487286	2487854	2487905	568	1	1
30	29	0	0	2	2490431	2491161	2491200	730	1	1
30	29	0	1	2	2493726	2494253	2494295	527	1	1
31	32	1	1	1	2496821	2497547	2497590	726	1	1
31	32	1	1	1	2500116	2500690	2500735	574	1	1
30	29	0	0	2	2503261	2504014	2504064	753	1	1
32	31	1	1	2	2506590	2507305	2507343	715	1	1
29	30	1	0	1	2509869	2510655	2510705	786	1	1
29	30	1	0	1	2513231	2513737	2513783	506	1	1
31	32	1	0	1	2516309	2516947	2516995	638	1	1
31	32	1	1	1	2519521	2519934	2519972	413	1	1
29	30	1	0	1	2522498	2523202	2523251	704	1	1
32	31	1	1	2	2525777	2526516	2526563	739	1	1
30	29	0	1	2	2529089	2530005	2530042	916	1	1
29	30	1	0	1	2532568	2533376	2533421	808	1	1
30	29	1	0	2	2535947	2536654	2536700	707	1	1
32	31	0	1	2	2539226	2539906	2539945	680	1	1
29	30	1	0	1	2542471	2543214	2543257	743	1	1
29	30	1	0	1	2545783	2546381	2546419	598	1	1
32	31	0	0	2	2548945	2549679	2549714	734	1	1
32	31	1	1	2	2552240	2552683	2552725	443	1	1
32	31	1	1	2	2555251	2555731	2555770	480	1	1
32	31	1	1	2	2558296	2558753	2558798	457	1	1
29	30	1	0	1	2561323	2562049	2562093	726	1	1
31	32	0	1	1	2564619	2565349	2565388	730	1	1
32	31	0	1	2	2567914	2568530	2568567	616	1	1
31	32	0	1	1	2571093	2571750	2571795	657	1	1
31	32	1	1	1	2574321	2574920	2574957	599	1	1
32	31	0	0	2	2577483	2578079	2578118	596	1	1
29	30	1	1	1	2580644	2581426	2581464	782	1	1
29	30	0	1	1	2583990	2584450	2584492	460	1	1
30	29	0	0	2	2587017	2587658	2587703	641	1	1
32	31	0	1	2	2590229	2590880	2590932	651	1	1
31	32	0	1	1	2593458	2593986	2594026	528	1	1
31	32	1	0	1	2596552	2597008	2597054	456	1	1
29	30	0	0	1	2599580	2600166	2600216	586	1	1
31	32	1	1	1	2602742	2603365	2603411	623	1	1
29	30	0	0	1	2605937	2606527	2606572	590	1	1
30	29	0	1	2	2609098	2609921	2609968	823	1	1
30	29	0	1	2	2612494	2613023	2613063	529	1	1
29	30	0	0	1	2615589	2616606	2616643	1017	1	1
30	29	0	0	2	2619168	2619978	2620022	810	1	1
30	29	0	1	2	2622547	2623109	2623150	562	1	1
30	29	0	0	2	2625676	2626113	2626161	437	1	1
29	30	1	0	1	2628687	2629328	2629372	641	1	1
32	31	1	1	2	2631898	2632446	2632484	548	1	1
31	32	1	1	1	2635010	2635503	2635545	493	1	1
29	30	1	0	1	2638071	2638874	2638924	803	1	1
30	29	0	0	2	2641450	2642253	2642303	803	1	1
30	29	0	1	2	2644829	2645577	2645615	748	1	1
29	30	1	0	1	2648141	2648672	2648710	531	1	1
31	32	1	1	1	2651236	2651832	2651871	596	1	1
29	30	0	0	1	2654397	2655087	2655133	690	1	1
32	31	1	1	2	2657659	2658208	2658245	549	1	1
32	31	0	1	2	2660771	2661230	2661272	459	1	1
30	29	0	0	2	2663798	2664434	2664484	636	1	1
30	29	0	1	2	2667010	2667717	2667763	707	1	1
32	31	1	1	2	2670289	2670813	2670858	524	1	1
29	30	0	0	1	2673383	2674037	2674086	654	1	1
29	30	1	0	1	2676612	2677506	2677549	894	1	1
31	32	0	0	1	2680075	2680825	2680861	750	1	1
32	31	1	1	2	2683387	2683934	2683972	547	1	1
32	31	0	1	2	2686498	2687049	2687100	551	1	1
32	31	1	0	2	2689626	2690329	2690379	703	1	1
29	30	0	0	1	2692905	2693789	2693825	884	1	1
32	31	1	1	2	2696351	2697164	2697204	813	1	1
31	32	1	1	1	2699730	2700559	2700600	829	1	1
31	29	1	1	1	2703126	2703903	2703945	777	1	1
31	29	1	0	1	2706471	2707138	2707174	667	1	1
29	31	1	0	2	2709700	2710446	2710486	746	1	1
31	29	1	1	1	2713012	2713575	2713614	563	1	1
31	29	1	0	1	2716140	2716698	2716742	558	1	1
31	29	1	1	1	2719268	2719878	2719920	610	1	1
29	31	1	1	2	2722446	2723002	2723048	556	1	1
31	29	1	0	1	2725574	2726127	2726177	553	1	1
31	29	1	0	1	2728702	2729330	2729372	628	1	1
29	31	1	0	2	2731897	2732683	2732734	786	1	1
