# Supplementary material for: Publisher Correction: Learning relative values in the striatum induces violations of normative decision making
Source: Nat Commun. 2019 Jun 27;10:2833. doi: 10.1038/s41467-019-10718-8 (PMC6597713; doi:10.1038/s41467-019-10718-8)
Supplement: Supplementary file 1 — Supplementary Figures [file 41467_2019_10718_MOESM1_ESM.zip › exp3/vp35.dat]

stim_left	stim_right	bait_left	bait_right	choice	stim_onset	resp_onset	outcome_onset	RT	trl_type	block
4	3	1	1	2	20	636	672	616	1	1
2	1	0	1	1	3215	3979	4018	764	1	1
4	3	1	0	2	6544	7230	7280	686	1	1
3	4	1	0	1	9806	10785	10826	979	1	1
4	3	1	1	2	13352	14019	14055	667	1	1
1	2	0	0	1	16580	17241	17283	661	1	1
4	3	1	1	2	19809	20609	20645	800	1	1
1	2	1	0	1	23171	23727	23773	556	1	1
1	2	0	0	1	26299	26836	26885	537	1	1
4	3	0	1	2	29411	30062	30113	651	1	1
4	3	0	1	2	32639	33349	33392	710	1	1
4	3	1	1	2	35918	36699	36738	781	1	1
2	1	0	1	2	39263	40048	40083	785	1	1
3	4	1	1	1	42609	43068	43111	459	1	1
4	3	1	1	2	45637	46269	46306	632	1	1
3	4	0	1	1	48832	49389	49434	557	1	1
1	2	1	0	1	51960	52398	52445	438	1	1
3	4	1	0	1	54971	55464	55506	493	1	1
3	4	0	1	1	58032	58551	58601	519	1	1
3	4	1	1	1	61127	61776	61813	649	1	1
4	3	0	1	2	64339	65094	65141	755	1	1
2	1	0	0	2	67667	68297	68336	630	1	1
3	4	0	0	1	70862	71311	71347	449	1	1
1	2	0	0	1	73873	74264	74308	391	1	1
1	2	1	0	1	76834	77321	77370	487	1	1
2	1	0	1	2	79895	80528	80565	633	1	1
3	4	1	1	1	83090	83590	83626	500	1	1
2	1	0	0	2	86152	86653	86704	501	1	1
3	4	1	1	1	89230	89636	89681	406	1	1
1	2	1	0	1	92207	92661	92709	454	1	1
4	3	1	1	2	95235	95869	95921	634	1	1
3	4	0	1	1	98447	99029	99066	582	1	1
2	1	0	0	2	101591	102623	102662	1032	1	1
1	2	1	0	1	105188	105826	105874	638	1	1
2	1	0	1	2	108400	109067	109102	667	1	1
2	1	1	1	2	111628	112303	112347	675	1	1
1	2	0	0	1	114873	115450	115492	577	1	1
4	3	1	0	2	118018	118846	118888	828	1	1
4	3	1	1	2	121414	122152	122200	738	1	1
4	3	1	1	2	124726	125648	125696	922	1	1
2	1	0	0	2	128222	128926	128975	704	1	1
1	2	1	0	1	131501	132161	132203	660	1	1
1	2	0	0	1	134729	135369	135415	640	1	1
2	1	0	0	2	137941	138545	138594	604	1	1
3	4	1	1	1	141119	141545	141588	426	1	1
2	1	0	0	2	144114	144722	144766	608	1	1
1	2	0	0	1	147292	147870	147911	578	1	1
3	4	1	0	1	150437	150884	150922	447	1	1
4	3	1	1	2	153448	154013	154050	565	1	1
4	3	1	1	2	156576	157257	157295	681	1	1
4	3	1	1	2	159821	160608	160658	787	1	1
3	4	0	0	1	163183	163823	163869	640	1	1
1	2	1	0	1	166395	166998	167048	603	1	1
2	1	1	0	2	169574	170327	170376	753	1	1
2	1	0	1	2	172902	173573	173622	671	1	1
2	1	1	0	2	176148	176770	176817	622	1	1
2	1	0	0	2	179343	180005	180045	662	1	1
2	1	0	1	2	182571	183327	183374	756	1	1
2	1	0	1	2	185900	186375	186418	475	1	1
4	3	0	1	2	188944	189642	189680	698	1	1
2	1	0	1	2	192206	192940	192976	734	1	1
4	3	0	1	2	195502	196076	196121	574	1	1
4	3	0	1	2	198647	199224	199265	577	1	1
3	4	1	1	1	201791	202434	202477	643	1	1
3	4	1	1	1	205003	205531	205572	528	1	1
1	2	1	1	1	208098	208713	208750	615	1	1
3	4	1	1	1	211276	211852	211895	576	1	1
2	1	0	1	2	214421	214966	215006	545	1	1
3	4	0	1	1	217532	218041	218084	509	1	1
3	4	1	1	1	220610	221507	221547	897	1	1
2	1	0	1	2	224073	224682	224725	609	1	1
3	4	1	1	1	227251	227761	227803	510	1	1
1	2	1	0	1	230329	230962	230998	633	1	1
1	2	1	0	1	233524	233932	233976	408	1	1
4	3	0	1	2	236502	237217	237254	715	1	1
4	3	1	1	2	239780	240514	240550	734	1	1
1	2	0	0	1	243076	243649	243695	573	1	1
1	2	1	0	1	246221	246647	246689	426	1	1
2	1	0	1	2	249215	249869	249917	654	1	1
1	2	1	0	1	252443	253062	253112	619	1	1
3	1	0	1	1	255638	256299	256341	661	1	1
1	3	0	1	1	258867	259869	259904	1002	1	1
1	3	1	1	1	262430	263083	263132	653	1	1
3	1	1	1	2	265658	266420	266461	762	1	1
3	1	1	0	2	268987	269457	269506	470	1	1
1	3	0	1	1	272032	272498	272534	466	1	1
3	1	1	1	2	275059	275712	275762	653	1	1
3	1	0	1	2	278288	278857	278907	569	1	1
1	3	1	1	2	281433	281916	281968	483	1	1
3	1	1	0	1	284494	285240	285280	746	1	1
7	8	1	0	1	301908	302652	302694	744	1	1
7	8	1	0	1	305220	305769	305805	549	1	1
5	6	0	0	1	308331	309265	309301	934	1	1
5	6	0	0	1	311827	312609	312647	782	1	1
7	8	1	1	1	315173	315644	315691	471	1	1
6	5	0	1	1	318217	319420	319455	1203	1	1
8	7	1	1	2	321981	322876	322918	895	1	1
7	8	1	1	1	325444	326323	326364	879	1	1
7	8	1	0	1	328890	329443	329492	553	1	1
6	5	0	0	2	332018	332807	332854	789	1	1
5	6	0	0	1	335380	336298	336334	918	1	1
5	6	1	0	1	338859	339722	339763	863	1	1
8	7	1	1	2	342289	342981	343025	692	1	1
6	5	0	1	2	345551	346506	346554	955	1	1
5	6	0	0	1	349080	349672	349716	592	1	1
8	7	1	0	2	352242	353222	353262	980	1	1
6	5	1	0	2	355788	356638	356675	850	1	1
8	7	1	1	2	359201	359724	359769	523	1	1
5	6	1	0	1	362295	362905	362948	610	1	1
5	6	1	0	1	365474	366288	366327	814	1	1
7	8	1	1	1	368853	369549	369589	696	1	1
7	8	1	1	1	372114	372763	372800	649	1	1
6	5	0	1	2	375326	376129	376179	803	1	1
7	8	1	1	1	378705	379106	379157	401	1	1
8	7	0	1	2	381683	382527	382569	844	1	1
7	8	1	1	1	385095	385788	385831	693	1	1
6	5	0	1	2	388357	389055	389093	698	1	1
8	7	0	0	2	391619	392493	392539	874	1	1
8	7	0	1	2	395065	395633	395684	568	1	1
8	7	1	1	2	398210	398708	398745	498	1	1
5	6	0	0	1	401271	401915	401957	644	1	1
7	8	1	1	1	404483	405072	405119	589	1	1
6	5	0	0	2	407644	408360	408397	716	1	1
6	5	1	1	2	410923	411457	411509	534	1	1
8	7	1	0	2	414035	414585	414637	550	1	1
5	6	1	1	1	417163	417854	417899	691	1	1
7	8	1	1	1	420425	421004	421043	579	1	1
7	8	1	1	1	423569	424065	424105	496	1	1
7	8	1	1	1	426631	427134	427183	503	1	1
6	5	0	1	2	429709	430326	430361	617	1	1
7	8	1	0	1	432887	433365	433405	478	1	1
7	8	1	0	1	435931	436567	436617	636	1	1
6	5	0	1	2	439143	439831	439879	688	1	1
5	6	0	0	1	442405	443094	443141	689	1	1
8	7	1	1	2	445667	446227	446269	560	1	1
7	8	1	1	1	448795	449309	449347	514	1	1
5	6	1	0	1	451873	452493	452542	620	1	1
6	5	0	0	2	455068	455663	455704	595	1	1
6	5	0	1	2	458230	458937	458982	707	1	1
5	6	1	0	1	461508	462120	462161	612	1	1
5	6	0	0	1	464686	465317	465356	631	1	1
7	8	0	1	1	467882	468431	468467	549	1	1
7	8	1	1	1	470993	471512	471562	519	1	1
8	7	1	1	2	474088	474750	474790	662	1	1
7	8	0	0	1	477316	477888	477935	572	1	1
5	6	0	0	1	480461	481206	481247	745	1	1
8	7	0	1	2	483773	484397	484442	624	1	1
8	7	1	1	2	486968	487539	487587	571	1	1
7	8	1	0	1	490113	490743	490782	630	1	1
8	7	0	1	2	493308	493870	493910	562	1	1
5	6	0	0	1	496436	497085	497122	649	1	1
7	8	0	1	1	499648	500445	500484	797	1	1
5	6	1	0	1	503010	503758	503796	748	1	1
5	6	0	0	1	506322	506924	506975	602	1	1
6	5	0	1	2	509500	510226	510270	726	1	1
5	6	0	0	1	512796	513449	513498	653	1	1
6	5	0	0	2	516024	516769	516811	745	1	1
5	6	1	0	1	519336	519949	519989	613	1	1
8	7	1	1	2	522515	523285	523334	770	1	1
8	7	1	1	2	525860	526472	526513	612	1	1
8	7	1	1	2	529039	529497	529540	458	1	1
5	6	1	0	1	532066	532624	532669	558	1	1
6	5	0	1	2	535194	535849	535897	655	1	1
8	7	1	0	2	538423	539025	539075	602	1	1
7	8	0	1	1	541601	542186	542237	585	1	1
5	6	1	0	1	544763	545592	545633	829	1	1
6	5	1	1	2	548159	548994	549045	835	1	1
6	5	0	1	2	551571	552387	552424	816	1	1
5	6	1	0	1	554950	555641	555686	691	1	1
6	5	0	1	2	558212	558972	559015	760	1	1
7	5	1	0	1	561541	562303	562344	762	1	1
7	5	1	0	1	564870	565294	565338	424	1	1
5	7	1	0	2	567864	568414	568449	550	1	1
5	7	1	1	2	570975	571404	571444	429	1	1
7	5	1	0	1	573970	574329	574371	359	1	1
5	7	1	1	2	576897	577288	577332	391	1	1
7	5	1	0	1	579858	580200	580243	342	1	1
7	5	1	1	1	582768	583159	583203	391	1	1
5	7	1	1	2	585729	586113	586164	384	1	1
7	5	0	1	1	588690	589020	589058	330	1	1
9	10	0	0	1	631145	631839	631881	694	1	1
10	9	0	0	2	634407	635126	635177	719	1	1
9	10	1	0	1	637703	638238	638288	535	1	1
10	9	0	1	2	640814	641380	641416	566	1	1
11	12	1	0	2	643942	644918	644963	976	1	1
11	12	1	0	1	647489	648064	648108	575	1	1
10	9	0	1	2	650633	651243	651286	610	1	1
9	10	1	0	1	653812	654339	654380	527	1	1
12	11	1	1	2	656906	657840	657877	934	1	1
11	12	0	1	1	660402	660962	661005	560	1	1
11	12	1	0	1	663531	664064	664099	533	1	1
9	10	0	1	1	666625	667238	667278	613	1	1
9	10	1	0	1	669804	670213	670255	409	1	1
10	9	0	0	2	672781	673308	673350	527	1	1
9	10	1	0	1	675876	676546	676595	670	1	1
9	10	1	0	1	679121	679622	679673	501	1	1
10	9	0	0	2	682199	683007	683052	808	1	1
9	10	1	0	1	685578	686166	686214	588	1	1
10	9	0	1	2	688739	689400	689442	661	1	1
11	12	1	0	1	691968	692467	692503	499	1	1
12	11	1	1	2	695029	695752	695799	723	1	1
11	12	0	1	1	698325	698915	698960	590	1	1
12	11	1	1	2	701486	702204	702239	718	1	1
12	11	1	1	2	704765	705394	705434	629	1	1
11	12	0	1	1	707960	708602	708646	642	1	1
10	9	0	1	2	711172	711778	711824	606	1	1
10	9	0	1	2	714350	714877	714919	527	1	1
11	12	1	0	1	717445	717866	717913	421	1	1
11	12	1	1	1	720439	720959	721008	520	1	1
9	10	0	0	1	723533	724081	724119	548	1	1
11	12	1	1	1	726645	727021	727063	376	1	1
9	10	1	0	1	729589	730140	730191	551	1	1
12	11	0	1	2	732717	733298	733336	581	1	1
11	12	0	1	1	735862	736374	736414	512	1	1
12	11	1	0	2	738940	739650	739693	710	1	1
11	12	0	1	1	742218	743301	743339	1083	1	1
11	12	1	1	2	745865	746502	746551	637	1	1
11	12	1	1	2	749077	749694	749729	617	1	1
10	9	0	0	2	752255	752817	752857	562	1	1
10	9	0	1	2	755383	756048	756086	665	1	1
9	10	1	0	1	758612	759407	759448	795	1	1
12	11	0	1	1	761974	762767	762810	793	1	1
10	9	0	1	2	765336	765957	766005	621	1	1
11	12	1	1	2	768531	769177	769217	646	1	1
11	12	1	0	2	771743	772248	772295	505	1	1
9	10	0	0	1	774821	775445	775490	624	1	1
11	12	1	1	2	778016	778854	778903	838	1	1
12	11	1	1	1	781429	782467	782516	1038	1	1
9	10	0	0	1	785042	785458	785493	416	1	1
10	9	1	1	2	788019	788748	788789	729	1	1
11	12	1	1	2	791315	792105	792151	790	1	1
9	10	1	0	1	794677	795361	795396	684	1	1
10	9	0	0	2	797922	798661	798708	739	1	1
10	9	1	0	2	801234	801765	801803	531	1	1
9	10	0	0	1	804329	804918	804965	589	1	1
11	12	1	1	2	807491	808320	808360	829	1	1
10	9	0	1	2	810886	811649	811689	763	1	1
10	9	0	1	2	814215	814725	814767	510	1	1
10	9	0	0	2	817293	817875	817912	582	1	1
9	10	0	1	1	820438	821096	821141	658	1	1
12	11	0	1	1	823666	824429	824469	763	1	1
11	12	1	1	1	826995	827543	827581	548	1	1
12	11	1	1	2	830107	830832	830876	725	1	1
11	12	1	0	1	833402	834003	834054	601	1	1
11	12	1	1	1	836580	837141	837183	561	1	1
12	11	1	0	2	839708	840225	840260	517	1	1
9	10	0	0	1	842786	843506	843556	720	1	1
12	11	1	1	2	846070	846686	846734	616	1	1
10	9	0	1	2	849260	849875	849912	615	1	1
9	10	1	0	1	852438	853022	853057	584	1	1
10	9	0	1	2	855583	856205	856252	622	1	1
11	12	1	1	2	858778	859388	859431	610	1	1
11	12	1	0	2	861957	862619	862659	662	1	1
9	10	1	0	1	865185	865806	865854	621	1	1
9	10	1	0	1	868380	868888	868932	508	1	1
11	12	1	1	1	871458	872616	872662	1158	1	1
11	12	1	0	1	875188	875658	875707	470	1	1
11	12	1	1	1	878233	878746	878785	513	1	1
11	12	0	1	1	881311	881821	881863	510	1	1
10	9	0	0	2	884389	885149	885192	760	1	1
11	9	1	0	2	887717	888181	888219	464	1	1
9	11	1	1	2	890745	891464	891515	719	1	1
9	11	1	0	2	894041	894512	894559	471	1	1
9	11	1	1	2	897085	897619	897654	534	1	1
11	9	1	1	1	900180	900547	900598	367	1	1
11	9	0	0	1	903124	903557	903592	433	1	1
11	9	1	1	1	906118	906530	906570	412	1	1
11	9	1	0	1	909096	909689	909731	593	1	1
11	9	1	1	1	912257	912668	912709	411	1	1
9	11	0	1	2	915235	915775	915820	540	1	1
15	16	1	1	2	952153	952801	952839	648	1	1
15	16	1	1	2	955365	956204	956251	839	1	1
13	14	1	0	2	958777	959756	959798	979	1	1
16	15	1	1	1	962324	963119	963160	795	1	1
16	15	1	1	1	965686	966487	966522	801	1	1
16	15	1	1	1	969048	969743	969784	695	1	1
16	15	1	0	1	972310	972952	972996	642	1	1
16	15	0	1	1	975522	976087	976124	565	1	1
13	14	1	0	1	978650	979451	979486	801	1	1
15	16	1	1	2	982012	982897	982932	885	1	1
14	13	0	0	2	985458	986508	986546	1050	1	1
13	14	1	0	1	989072	989586	989624	514	1	1
14	13	0	1	2	992149	992875	992919	726	1	1
15	16	0	0	2	995445	996163	996214	718	1	1
16	15	0	1	1	998740	999301	999342	561	1	1
15	16	1	1	2	1001868	1002554	1002604	686	1	1
13	14	1	0	1	1005130	1005913	1005950	783	1	1
16	15	1	1	1	1008476	1009105	1009145	629	1	1
13	14	1	1	1	1011671	1012409	1012457	738	1	1
16	15	1	0	1	1014983	1015528	1015568	545	1	1
16	15	1	1	1	1018094	1018674	1018713	580	1	1
14	13	0	0	2	1021239	1021942	1021992	703	1	1
15	16	1	1	2	1024518	1025246	1025287	728	1	1
16	15	0	1	1	1027813	1028292	1028332	479	1	1
13	14	0	1	1	1030858	1031451	1031493	593	1	1
14	13	0	1	2	1034019	1034959	1035006	940	1	1
13	14	0	0	1	1037532	1038144	1038185	612	1	1
16	15	1	0	1	1040710	1041420	1041463	710	1	1
13	14	0	0	1	1043989	1044564	1044608	575	1	1
14	13	0	0	2	1047134	1047792	1047837	658	1	1
13	14	0	0	1	1050362	1050983	1051032	621	1	1
16	15	1	1	1	1053557	1054189	1054227	632	1	1
15	16	1	1	2	1056752	1057460	1057505	708	1	1
15	16	1	1	2	1060031	1060759	1060801	728	1	1
15	16	0	0	2	1063327	1064040	1064079	713	1	1
16	15	1	1	1	1066605	1067303	1067341	698	1	1
13	14	1	0	1	1069867	1070510	1070553	643	1	1
15	16	1	1	2	1073079	1073895	1073932	816	1	1
16	15	0	0	1	1076458	1077063	1077110	605	1	1
16	15	0	1	1	1079636	1080295	1080339	659	1	1
14	13	0	1	2	1082865	1083489	1083534	624	1	1
15	16	1	1	2	1086060	1086880	1086930	820	1	1
13	14	1	0	1	1089455	1090062	1090108	607	1	1
13	14	0	0	1	1092634	1093122	1093169	488	1	1
14	13	0	0	2	1095695	1096479	1096515	784	1	1
15	16	1	1	2	1099041	1099633	1099676	592	1	1
16	15	1	1	1	1102202	1102900	1102938	698	1	1
15	16	1	0	2	1105464	1105995	1106033	531	1	1
16	15	1	1	1	1108559	1109137	1109178	578	1	1
16	15	1	0	1	1111704	1112323	1112373	619	1	1
15	16	1	0	2	1114899	1115517	1115568	618	1	1
16	15	0	1	1	1118094	1118603	1118646	509	1	1
16	15	1	0	2	1121171	1121726	1121774	555	1	1
15	16	1	0	1	1124300	1125615	1125655	1315	1	1
16	15	1	1	2	1128180	1128685	1128732	505	1	1
15	16	1	0	1	1131258	1131824	1131861	566	1	1
16	15	1	1	2	1134387	1134819	1134855	432	1	1
16	15	1	1	2	1137381	1137888	1137933	507	1	1
16	15	1	1	2	1140459	1140927	1140977	468	1	1
14	13	0	1	2	1143503	1144561	1144607	1058	1	1
14	13	0	1	2	1147133	1147788	1147836	655	1	1
13	14	1	0	1	1150362	1150849	1150897	487	1	1
14	13	0	1	2	1153423	1154004	1154042	581	1	1
13	14	1	1	1	1156568	1157011	1157053	443	1	1
14	13	0	1	2	1159579	1160060	1160097	481	1	1
13	14	1	0	1	1162623	1163021	1163058	398	1	1
14	13	0	0	2	1165584	1166113	1166153	529	1	1
13	14	0	0	1	1168679	1169146	1169197	467	1	1
13	14	0	0	1	1171723	1172173	1172225	450	1	1
13	14	1	0	1	1174751	1175169	1175219	418	1	1
13	14	0	0	1	1177745	1178212	1178264	467	1	1
13	14	1	0	1	1180790	1181282	1181325	492	1	1
13	14	0	0	1	1183851	1184307	1184353	456	1	1
14	13	0	1	2	1186879	1187445	1187481	566	1	1
14	13	0	1	2	1190007	1190518	1190559	511	1	1
14	13	1	0	2	1193085	1193571	1193620	486	1	1
14	13	0	1	2	1196146	1196701	1196748	555	1	1
13	14	0	0	1	1199274	1199671	1199709	397	1	1
13	14	1	0	1	1202235	1202641	1202686	406	1	1
13	14	1	0	1	1205212	1205690	1205731	478	1	1
15	13	1	0	2	1208257	1209048	1209093	791	1	1
13	15	0	1	2	1211619	1212054	1212104	435	1	1
15	13	1	1	1	1214630	1215050	1215098	420	1	1
15	13	1	0	1	1217624	1218018	1218059	394	1	1
13	15	1	0	2	1220585	1221000	1221037	415	1	1
13	15	1	1	2	1223563	1223982	1224031	419	1	1
13	15	1	0	2	1226557	1227019	1227059	462	1	1
15	13	1	0	1	1229585	1230001	1230036	416	1	1
15	13	1	1	1	1232562	1233012	1233047	450	1	1
15	13	1	1	1	1235573	1235928	1235975	355	1	1
18	17	0	1	1	1266018	1266718	1266754	700	1	1
19	20	1	1	1	1269297	1270050	1270100	753	1	1
20	19	0	1	2	1272626	1273306	1273345	680	1	1
18	17	1	0	1	1275871	1276709	1276757	838	1	1
20	19	0	1	2	1279283	1280153	1280203	870	1	1
20	19	1	1	2	1282729	1283469	1283515	740	1	1
19	20	1	1	1	1286041	1286612	1286660	571	1	1
20	19	1	0	2	1289186	1289886	1289922	700	1	1
19	20	1	1	1	1292448	1292953	1293000	505	1	1
19	20	1	1	1	1295526	1296121	1296162	595	1	1
20	19	0	0	2	1298688	1299232	1299273	544	1	1
17	18	0	0	1	1301799	1302554	1302602	755	1	1
19	20	0	1	1	1305128	1305732	1305780	604	1	1
20	19	0	1	2	1308306	1309036	1309076	730	1	1
20	19	1	0	2	1311601	1312094	1312137	493	1	1
18	17	1	1	2	1314663	1315476	1315516	813	1	1
18	17	0	1	2	1318042	1318830	1318878	788	1	1
19	20	1	1	1	1321404	1322044	1322090	640	1	1
20	19	1	1	2	1324616	1325217	1325268	601	1	1
19	20	1	1	1	1327794	1328276	1328313	482	1	1
18	17	0	1	2	1330839	1331522	1331558	683	1	1
20	19	1	0	2	1334084	1334538	1334586	454	1	1
17	18	1	0	1	1337111	1337858	1337898	747	1	1
18	17	0	0	2	1340424	1341269	1341310	845	1	1
18	17	0	1	2	1343836	1344542	1344589	706	1	1
19	20	1	0	1	1347115	1347665	1347700	550	1	1
17	18	1	0	1	1350226	1350915	1350962	689	1	1
18	17	1	0	2	1353488	1354225	1354274	737	1	1
19	20	0	1	1	1356800	1357411	1357453	611	1	1
20	19	1	1	2	1359978	1361086	1361133	1108	1	1
19	20	1	0	1	1363659	1364320	1364361	661	1	1
20	19	1	0	2	1366887	1367566	1367606	679	1	1
18	17	0	1	2	1370132	1370814	1370852	682	1	1
17	18	1	1	1	1373377	1374111	1374147	734	1	1
17	18	1	0	1	1376673	1377416	1377459	743	1	1
17	18	1	0	1	1379985	1380613	1380654	628	1	1
17	18	0	0	1	1383180	1383685	1383732	505	1	1
17	18	1	0	1	1386258	1386810	1386860	552	1	1
17	18	0	0	1	1389386	1389802	1389838	416	1	1
17	18	0	0	1	1392364	1392845	1392882	481	1	1
20	19	1	1	2	1395408	1396009	1396044	601	1	1
17	18	1	0	1	1398570	1399191	1399239	621	1	1
19	20	1	0	1	1401765	1402238	1402283	473	1	1
19	20	1	1	1	1404809	1405749	1405796	940	1	1
18	17	0	0	2	1408322	1409071	1409108	749	1	1
17	18	0	0	1	1411634	1412209	1412253	575	1	1
19	20	0	1	1	1414779	1415713	1415749	934	1	1
18	17	0	1	2	1418275	1418873	1418911	598	1	1
18	17	0	1	2	1421437	1422043	1422089	606	1	1
17	18	0	0	1	1424615	1425137	1425184	522	1	1
20	19	1	1	2	1427710	1428313	1428362	603	1	1
20	19	0	1	2	1430888	1431385	1431423	497	1	1
18	17	0	1	2	1433949	1434647	1434685	698	1	1
18	17	0	1	2	1437211	1438088	1438131	877	1	1
18	17	0	0	2	1440657	1441273	1441309	616	1	1
18	17	0	0	2	1443835	1444458	1444504	623	1	1
20	19	1	1	2	1447030	1447570	1447616	540	1	1
20	19	1	1	2	1450142	1450645	1450694	503	1	1
20	19	1	1	2	1453220	1453769	1453805	549	1	1
19	20	1	0	1	1456331	1456952	1457000	621	1	1
20	19	0	1	2	1459526	1460190	1460229	664	1	1
17	18	1	0	1	1462754	1463449	1463490	695	1	1
20	19	1	1	2	1466016	1466763	1466803	747	1	1
17	18	1	0	1	1469329	1469953	1469998	624	1	1
18	17	0	1	2	1472524	1473342	1473393	818	1	1
20	19	1	1	2	1475919	1476644	1476689	725	1	1
20	19	1	1	2	1479215	1479699	1479750	484	1	1
18	17	0	1	2	1482276	1483065	1483112	789	1	1
20	19	0	1	2	1485638	1486230	1486274	592	1	1
20	19	0	1	2	1488800	1489328	1489368	528	1	1
20	19	1	1	2	1491894	1492333	1492380	439	1	1
19	20	1	1	1	1494905	1495504	1495541	599	1	1
18	17	0	0	2	1498067	1498698	1498736	631	1	1
20	19	1	1	2	1501262	1501771	1501814	509	1	1
17	18	0	0	1	1504340	1504876	1504925	536	1	1
17	18	1	0	1	1507451	1508037	1508087	586	1	1
17	18	1	0	1	1510613	1511148	1511198	535	1	1
17	18	1	0	1	1513724	1514156	1514193	432	1	1
18	17	0	0	2	1516719	1517379	1517421	660	1	1
18	17	0	0	2	1519947	1520526	1520566	579	1	1
19	17	1	1	1	1523092	1523657	1523694	565	1	1
17	19	0	1	2	1526220	1526662	1526705	442	1	1
17	19	1	1	2	1529231	1529721	1529766	490	1	1
17	19	1	1	2	1532292	1532759	1532794	467	1	1
17	19	0	1	2	1535320	1535730	1535772	410	1	1
17	19	0	1	2	1538297	1538843	1538883	546	1	1
19	17	0	1	1	1541409	1541791	1541827	382	1	1
17	19	0	0	2	1544353	1544841	1544888	488	1	1
19	17	1	1	1	1547414	1547880	1547916	466	1	1
19	17	1	1	1	1550442	1550884	1550927	442	1	1
22	21	1	1	2	1599020	1599832	1599873	812	1	1
21	22	1	0	1	1602399	1602929	1602967	530	1	1
22	21	0	1	2	1605493	1605964	1606012	471	1	1
22	21	0	1	2	1608538	1608917	1608956	379	1	1
23	24	1	1	2	1611482	1612339	1612385	857	1	1
21	22	0	0	1	1614911	1615368	1615413	457	1	1
22	21	0	1	2	1617939	1618347	1618390	408	1	1
24	23	1	0	1	1620916	1621691	1621736	775	1	1
22	21	0	1	2	1624262	1624934	1624981	672	1	1
23	24	0	0	2	1627507	1628238	1628277	731	1	1
24	23	1	1	1	1630803	1631779	1631823	976	1	1
22	21	0	1	2	1634349	1635036	1635085	687	1	1
24	23	1	0	1	1637611	1638086	1638129	475	1	1
22	21	0	1	2	1640655	1641244	1641291	589	1	1
22	21	0	0	2	1643817	1644480	1644519	663	1	1
21	22	1	1	1	1647045	1647744	1647781	699	1	1
23	24	1	1	2	1650307	1650942	1650993	635	1	1
22	21	0	0	2	1653519	1654080	1654121	561	1	1
21	22	1	0	1	1656647	1657265	1657316	618	1	1
24	23	0	1	1	1659842	1660595	1660645	753	1	1
23	24	1	1	2	1663171	1664035	1664074	864	1	1
22	21	0	1	2	1666600	1667198	1667236	598	1	1
23	24	1	1	2	1669762	1670683	1670732	921	1	1
24	23	1	0	1	1673258	1674010	1674061	752	1	1
22	21	0	0	2	1676587	1677096	1677139	509	1	1
23	24	0	1	2	1679665	1680380	1680417	715	1	1
24	23	0	1	1	1682943	1683433	1683479	490	1	1
21	22	1	0	1	1686005	1686749	1686791	744	1	1
22	21	0	1	2	1689317	1690015	1690053	698	1	1
22	21	0	1	2	1692579	1693209	1693248	630	1	1
21	22	0	0	1	1695774	1696434	1696476	660	1	1
22	21	0	0	2	1699002	1699625	1699671	623	1	1
24	23	0	1	1	1702197	1702733	1702783	536	1	1
23	24	1	1	2	1705308	1706293	1706329	985	1	1
22	21	0	1	2	1708855	1709512	1709557	657	1	1
24	23	1	1	1	1712083	1712691	1712736	608	1	1
21	22	1	0	1	1715262	1715903	1715947	641	1	1
23	24	1	1	2	1718473	1719316	1719360	843	1	1
21	22	0	1	1	1721886	1722319	1722354	433	1	1
21	22	1	0	1	1724880	1725531	1725566	651	1	1
24	23	0	1	1	1728092	1728610	1728661	518	1	1
24	23	1	1	1	1731186	1731915	1731956	729	1	1
24	23	0	0	1	1734482	1734992	1735034	510	1	1
22	21	0	0	2	1737560	1738235	1738279	675	1	1
24	23	1	1	1	1740805	1741372	1741407	567	1	1
22	21	0	0	2	1743933	1744567	1744602	634	1	1
21	22	0	0	1	1747128	1747666	1747714	538	1	1
21	22	1	0	1	1750240	1750826	1750875	586	1	1
22	21	0	0	2	1753401	1754002	1754053	601	1	1
22	21	0	1	2	1756579	1757133	1757182	554	1	1
24	23	0	1	1	1759707	1760340	1760377	633	1	1
21	22	1	0	1	1762903	1763482	1763521	579	1	1
23	24	1	1	1	1766047	1766678	1766716	631	1	1
23	24	1	0	1	1769242	1769702	1769744	460	1	1
23	24	1	1	1	1772270	1772707	1772755	437	1	1
24	23	1	1	2	1775281	1775904	1775950	623	1	1
24	23	1	0	2	1778476	1779373	1779413	897	1	1
22	21	0	0	2	1781939	1782593	1782641	654	1	1
23	24	1	1	1	1785167	1785879	1785920	712	1	1
24	23	0	1	2	1788446	1789334	1789383	888	1	1
21	22	1	1	1	1791909	1792608	1792645	699	1	1
22	21	0	0	2	1795171	1795964	1796007	793	1	1
21	22	0	0	1	1798533	1798980	1799018	447	1	1
21	22	0	0	1	1801544	1801953	1801996	409	1	1
22	21	0	1	2	1804521	1804909	1804956	388	1	1
24	23	1	1	2	1807482	1808429	1808469	947	1	1
24	23	1	1	2	1810995	1811705	1811748	710	1	1
22	21	0	1	2	1814274	1814945	1814993	671	1	1
22	21	0	1	2	1817519	1818068	1818104	549	1	1
22	21	0	0	2	1820630	1821188	1821233	558	1	1
23	24	1	1	1	1823758	1824564	1824612	806	1	1
24	23	0	1	2	1827137	1827908	1827957	771	1	1
24	23	0	0	2	1830483	1831281	1831319	798	1	1
23	24	1	1	1	1833845	1834374	1834414	529	1	1
24	23	1	1	2	1836940	1837411	1837459	471	1	1
24	23	0	1	2	1839984	1840543	1840587	559	1	1
23	24	1	1	1	1843113	1843699	1843748	586	1	1
23	24	1	1	1	1846274	1846733	1846776	459	1	1
23	24	1	1	1	1849302	1849712	1849754	410	1	1
24	23	1	1	2	1852279	1852832	1852882	553	1	1
21	23	0	1	2	1855408	1856606	1856645	1198	1	1
23	21	1	1	1	1859171	1859586	1859623	415	1	1
21	23	1	1	2	1862149	1862610	1862651	461	1	1
23	21	0	1	1	1865177	1865588	1865628	411	1	1
21	23	0	1	2	1868154	1868680	1868723	526	1	1
21	23	0	1	2	1871249	1871752	1871801	503	1	1
21	23	1	1	2	1874327	1874774	1874812	447	1	1
23	21	1	0	1	1877338	1877716	1877756	378	1	1
23	21	1	1	1	1880282	1880671	1880717	389	1	1
23	21	0	1	1	1883243	1883614	1883661	371	1	1
27	28	1	1	2	1917819	1918431	1918472	612	1	1
25	26	1	0	2	1920998	1921785	1921834	787	1	1
26	25	0	1	1	1924360	1924897	1924945	537	1	1
26	25	0	1	2	1927471	1928152	1928191	681	1	1
26	25	0	0	2	1930716	1931323	1931369	607	1	1
26	25	0	1	2	1933895	1934404	1934447	509	1	1
25	26	1	0	1	1936973	1937471	1937508	498	1	1
27	28	0	1	2	1940034	1940947	1940987	913	1	1
25	26	0	0	1	1943513	1944073	1944115	560	1	1
25	26	1	0	1	1946641	1947384	1947428	743	1	1
28	27	1	0	1	1949953	1950593	1950639	640	1	1
27	28	1	1	2	1953165	1954262	1954303	1097	1	1
27	28	1	0	2	1956829	1957741	1957782	912	1	1
27	28	1	1	2	1960308	1960975	1961011	667	1	1
25	26	0	0	1	1963536	1964100	1964139	564	1	1
28	27	0	1	1	1966665	1967073	1967116	408	1	1
26	25	1	1	2	1969642	1970414	1970462	772	1	1
26	25	0	1	2	1972988	1973642	1973690	654	1	1
27	28	1	0	2	1976216	1976861	1976902	645	1	1
25	26	0	0	1	1979428	1980156	1980197	728	1	1
25	26	0	0	1	1982723	1983570	1983610	847	1	1
26	25	0	0	2	1986136	1986835	1986872	699	1	1
28	27	1	1	2	1989398	1989896	1989933	498	1	1
27	28	1	1	1	1992459	1993071	1993111	612	1	1
28	27	1	1	2	1995637	1996261	1996306	624	1	1
26	25	0	1	2	1998832	1999730	1999769	898	1	1
25	26	1	0	1	2002295	2002982	2003031	687	1	1
28	27	1	1	1	2005557	2006376	2006427	819	1	1
28	27	1	0	2	2008953	2009542	2009588	589	1	1
25	26	0	1	1	2012114	2012913	2012951	799	1	1
25	26	0	0	1	2015477	2016122	2016162	645	1	1
25	26	0	0	1	2018688	2019175	2019224	487	1	1
28	27	0	1	1	2021749	2022438	2022485	689	1	1
28	27	1	1	2	2025011	2025697	2025747	686	1	1
26	25	0	1	2	2028273	2029073	2029110	800	1	1
28	27	1	0	2	2031636	2032216	2032255	580	1	1
28	27	1	0	2	2034780	2035560	2035600	780	1	1
28	27	1	1	1	2038126	2038573	2038611	447	1	1
27	28	1	0	2	2041137	2041914	2041957	777	1	1
27	28	1	1	2	2044483	2045371	2045419	888	1	1
28	27	0	1	1	2047945	2048467	2048514	522	1	1
27	28	1	0	2	2051040	2051756	2051793	716	1	1
25	26	1	0	1	2054319	2054936	2054988	617	1	1
28	27	1	0	1	2057514	2058144	2058183	630	1	1
25	26	0	0	1	2060709	2061298	2061344	589	1	1
28	27	1	0	2	2063870	2064437	2064472	567	1	1
28	27	1	1	1	2066998	2067438	2067483	440	1	1
27	28	1	1	2	2070009	2070782	2070829	773	1	1
27	28	1	0	2	2073355	2073920	2073957	565	1	1
27	28	1	1	2	2076483	2077112	2077152	629	1	1
27	28	1	0	2	2079678	2080196	2080247	518	1	1
28	27	1	1	2	2082773	2083447	2083492	674	1	1
27	28	1	0	1	2086018	2086607	2086654	589	1	1
27	28	1	1	1	2089179	2089709	2089748	530	1	1
27	28	1	1	1	2092274	2092782	2092826	508	1	1
28	27	1	1	2	2095352	2095895	2095938	543	1	1
27	28	1	1	1	2098463	2099155	2099199	692	1	1
25	26	1	0	1	2101725	2102443	2102495	718	1	1
25	26	1	0	1	2105021	2105438	2105489	417	1	1
26	25	0	1	2	2108015	2108607	2108651	592	1	1
28	27	0	0	2	2111177	2112083	2112130	906	1	1
25	26	0	0	1	2114656	2115535	2115576	879	1	1
26	25	0	1	2	2118102	2118812	2118855	710	1	1
27	28	1	0	1	2121381	2122053	2122100	672	1	1
27	28	1	1	1	2124626	2125237	2125278	611	1	1
26	25	0	1	2	2127804	2128436	2128473	632	1	1
27	28	1	1	1	2130999	2131561	2131601	562	1	1
27	28	1	1	1	2134127	2134708	2134746	581	1	1
26	25	1	0	2	2137272	2137894	2137941	622	1	1
26	25	1	1	2	2140467	2141058	2141103	591	1	1
25	26	1	0	1	2143629	2144174	2144214	545	1	1
25	26	0	0	1	2146740	2147170	2147208	430	1	1
26	25	0	1	2	2149734	2150512	2150554	778	1	1
26	25	0	0	2	2153080	2153587	2153632	507	1	1
25	26	0	0	1	2156158	2156638	2156676	480	1	1
26	25	0	0	2	2159202	2159710	2159754	508	1	1
25	26	1	0	1	2162280	2162757	2162799	477	1	1
26	25	0	1	2	2165325	2165913	2165960	588	1	1
26	25	0	1	2	2168486	2169269	2169306	783	1	1
26	25	0	1	2	2171832	2172394	2172434	562	1	1
27	25	0	1	2	2174960	2175551	2175596	591	1	1
25	27	1	1	1	2178122	2178564	2178607	442	1	1
25	27	0	1	1	2181133	2181566	2181601	433	1	1
27	25	1	0	2	2184127	2184861	2184896	734	1	1
25	27	0	1	2	2187422	2188031	2188075	609	1	1
25	27	1	0	2	2190601	2191180	2191219	579	1	1
25	27	1	1	2	2193745	2194366	2194414	621	1	1
27	25	1	1	1	2196940	2197701	2197743	761	1	1
27	25	1	0	1	2200269	2200868	2200905	599	1	1
25	27	1	1	2	2203431	2204035	2204083	604	1	1
31	32	1	1	1	2226984	2227829	2227870	845	1	1
30	29	0	1	1	2230396	2231162	2231199	766	1	1
31	32	0	1	1	2233725	2234395	2234444	670	1	1
32	31	0	1	2	2236970	2237934	2237974	964	1	1
31	32	1	0	1	2240500	2241012	2241052	512	1	1
31	32	1	1	1	2243578	2244089	2244130	511	1	1
30	29	0	1	2	2246656	2247621	2247659	965	1	1
30	29	0	0	2	2250185	2250662	2250704	477	1	1
30	29	1	1	2	2253230	2253782	2253832	552	1	1
29	30	1	0	1	2256358	2256833	2256876	475	1	1
32	31	1	1	2	2259402	2260172	2260222	770	1	1
29	30	1	0	1	2262748	2263155	2263199	407	1	1
31	32	1	1	1	2265725	2266188	2266227	463	1	1
31	32	1	1	1	2268753	2269277	2269322	524	1	1
30	29	0	0	2	2271848	2272492	2272534	644	1	1
30	29	0	1	2	2275059	2275603	2275645	544	1	1
31	32	1	1	1	2278171	2278622	2278673	451	1	1
31	32	1	1	1	2281199	2281809	2281851	610	1	1
30	29	0	0	2	2284377	2284927	2284962	550	1	1
32	31	1	1	2	2287488	2288179	2288224	691	1	1
29	30	1	0	1	2290750	2291243	2291286	493	1	1
29	30	1	0	1	2293811	2294506	2294547	695	1	1
31	32	1	0	1	2297073	2297547	2297592	474	1	1
31	32	1	1	1	2300118	2300517	2300553	399	1	1
29	30	1	0	1	2303079	2303550	2303597	471	1	1
32	31	1	1	2	2306123	2306703	2306742	580	1	1
30	29	0	1	2	2309268	2310016	2310054	748	1	1
29	30	1	0	1	2312580	2313047	2313082	467	1	1
30	29	1	0	2	2315608	2316083	2316126	475	1	1
32	31	0	1	2	2318652	2319311	2319355	659	1	1
29	30	1	0	1	2321881	2322240	2322282	359	1	1
29	30	1	0	1	2324808	2325367	2325410	559	1	1
32	31	0	0	2	2327936	2328435	2328472	499	1	1
32	31	1	1	2	2330997	2331467	2331516	470	1	1
32	31	1	1	2	2334042	2334514	2334560	472	1	1
32	31	1	1	2	2337086	2337464	2337505	378	1	1
29	30	1	0	1	2340031	2340588	2340633	557	1	1
31	32	0	1	1	2343159	2343754	2343794	595	1	1
32	31	0	1	2	2346320	2346775	2346822	455	1	1
31	32	0	1	1	2349348	2349708	2349749	360	1	1
31	32	1	1	1	2352275	2352730	2352777	455	1	1
32	31	0	0	2	2355303	2355772	2355822	469	1	1
29	30	1	1	1	2358348	2358910	2358950	562	1	1
29	30	0	1	1	2361476	2361943	2361994	467	1	1
30	29	0	0	2	2364520	2365105	2365156	585	1	1
32	31	0	1	2	2367682	2368278	2368317	596	1	1
31	32	0	1	1	2370843	2371373	2371412	530	1	1
31	32	1	0	1	2373938	2374367	2374406	429	1	1
29	30	0	0	1	2376932	2377378	2377417	446	1	1
31	32	1	1	1	2379943	2380702	2380746	759	1	1
29	30	0	0	1	2383272	2383733	2383774	461	1	1
30	29	0	1	2	2386300	2387095	2387136	795	1	1
30	29	0	1	2	2389662	2390201	2390247	539	1	1
29	30	0	0	1	2392773	2393395	2393443	622	1	1
30	29	0	0	2	2395968	2396770	2396822	802	1	1
30	29	0	1	2	2399348	2399892	2399933	544	1	1
30	29	0	0	2	2402459	2402901	2402944	442	1	1
29	30	1	0	1	2405470	2405862	2405905	392	1	1
32	31	1	1	2	2408431	2409003	2409050	572	1	1
31	32	1	1	1	2411576	2412079	2412128	503	1	1
29	30	1	0	1	2414654	2415158	2415206	504	1	1
30	29	0	0	2	2417731	2418259	2418300	528	1	1
30	29	0	1	2	2420826	2421358	2421395	532	1	1
29	30	1	0	1	2423921	2424311	2424356	390	1	1
31	32	1	1	1	2426882	2427479	2427517	597	1	1
29	30	0	0	1	2430043	2430513	2430562	470	1	1
32	31	1	1	2	2433088	2433633	2433673	545	1	1
32	31	0	1	2	2436199	2436692	2436734	493	1	1
30	29	0	0	2	2439260	2439830	2439879	570	1	1
30	29	0	1	2	2442405	2442959	2443007	554	1	1
32	31	1	1	2	2445533	2445982	2446018	449	1	1
29	30	0	0	1	2448544	2448936	2448979	392	1	1
29	30	1	0	1	2451505	2451937	2451973	432	1	1
31	32	0	0	1	2454499	2455098	2455135	599	1	1
32	31	1	1	2	2457661	2458248	2458296	587	1	1
32	31	0	1	2	2460822	2461444	2461492	622	1	1
32	31	1	0	2	2464017	2464557	2464603	540	1	1
29	30	0	0	1	2467129	2467914	2467948	785	1	1
32	31	1	1	2	2470474	2470921	2470959	447	1	1
31	32	1	1	1	2473485	2474106	2474155	621	1	1
31	29	1	1	1	2476680	2477220	2477266	540	1	1
31	29	1	0	1	2479792	2480236	2480277	444	1	1
29	31	1	0	2	2482803	2483398	2483438	595	1	1
31	29	1	1	1	2485964	2486400	2486449	436	1	1
31	29	1	0	1	2488975	2489533	2489578	558	1	1
31	29	1	1	1	2492104	2492533	2492572	429	1	1
29	31	1	1	2	2495098	2495775	2495817	677	1	1
31	29	1	0	1	2498343	2498807	2498845	464	1	1
31	29	1	0	1	2501371	2501787	2501822	416	1	1
29	31	1	0	2	2504348	2504932	2504967	584	1	1
