# Supplementary material for: Publisher Correction: Learning relative values in the striatum induces violations of normative decision making
Source: Nat Commun. 2019 Jun 27;10:2833. doi: 10.1038/s41467-019-10718-8 (PMC6597713; doi:10.1038/s41467-019-10718-8)
Supplement: Supplementary file 1 — Supplementary Figures [file 41467_2019_10718_MOESM1_ESM.zip › exp3/vp36.dat]

stim_left	stim_right	bait_left	bait_right	choice	stim_onset	resp_onset	outcome_onset	RT	trl_type	block
4	3	1	1	1	20	707	756	687	1	1
2	1	0	1	1	3282	3958	4001	676	1	1
4	3	1	0	1	6527	7162	7213	635	1	1
3	4	1	0	2	9739	10431	10475	692	1	1
4	3	1	1	1	13001	13974	14021	973	1	1
1	2	0	0	2	16547	17446	17484	899	1	1
4	3	1	1	1	20010	20590	20629	580	1	1
1	2	1	0	2	23155	23951	23991	796	1	1
1	2	0	0	1	26517	27218	27253	701	1	1
4	3	0	1	1	29779	30464	30515	685	1	1
4	3	0	1	1	33041	33803	33844	762	1	1
4	3	1	1	2	36370	36989	37039	619	1	1
2	1	0	1	2	39565	40588	40635	1023	1	1
3	4	1	1	2	43161	44567	44616	1406	1	1
4	3	1	1	1	47142	47674	47711	532	1	1
3	4	0	1	2	50237	50891	50939	654	1	1
1	2	1	0	1	53465	54302	54352	837	1	1
3	4	1	0	2	56878	57599	57647	721	1	1
3	4	0	1	1	60173	60761	60809	588	1	1
3	4	1	1	2	63335	64474	64523	1139	1	1
4	3	0	1	1	67048	67993	68035	945	1	1
2	1	0	0	1	70561	71457	71498	896	1	1
3	4	0	0	2	74024	75111	75161	1087	1	1
1	2	0	0	1	77687	78673	78724	986	1	1
1	2	1	0	1	81250	82079	82120	829	1	1
2	1	0	1	2	84646	86097	86135	1451	1	1
3	4	1	1	1	88661	89780	89815	1119	1	1
2	1	0	0	1	92341	93194	93244	853	1	1
3	4	1	1	1	95770	96523	96573	753	1	1
1	2	1	0	1	99099	99812	99852	713	1	1
4	3	1	1	2	102378	103062	103114	684	1	1
3	4	0	1	2	105640	106477	106526	837	1	1
2	1	0	0	1	109052	109915	109955	863	1	1
1	2	1	0	1	112481	113333	113385	852	1	1
2	1	0	1	2	115911	116766	116814	855	1	1
2	1	1	1	2	119340	119997	120042	657	1	1
1	2	0	0	1	122568	123216	123254	648	1	1
4	3	1	0	1	125780	126695	126733	915	1	1
4	3	1	1	1	129259	129902	129945	643	1	1
4	3	1	1	2	132471	133083	133123	612	1	1
2	1	0	0	1	135649	136791	136837	1142	1	1
1	2	1	0	1	139363	140088	140132	725	1	1
1	2	0	0	1	142658	143299	143344	641	1	1
2	1	0	0	1	145870	146469	146506	599	1	1
3	4	1	1	1	149032	149633	149684	601	1	1
2	1	0	0	2	152210	152977	153013	767	1	1
1	2	0	0	1	155539	156218	156258	679	1	1
3	4	1	0	1	158784	159225	159269	441	1	1
4	3	1	1	2	161795	162442	162481	647	1	1
4	3	1	1	2	165007	165518	165559	511	1	1
4	3	1	1	2	168085	168597	168637	512	1	1
3	4	0	0	1	171163	171734	171782	571	1	1
1	2	1	0	1	174307	174877	174926	570	1	1
2	1	1	0	2	177452	178065	178105	613	1	1
2	1	0	1	1	180631	181107	181149	476	1	1
2	1	1	0	2	183675	184485	184528	810	1	1
2	1	0	0	2	187054	187806	187857	752	1	1
2	1	0	1	1	190383	191018	191069	635	1	1
2	1	0	1	1	193595	194180	194230	585	1	1
4	3	0	1	2	196756	197862	197911	1106	1	1
2	1	0	1	2	200436	201366	201407	930	1	1
4	3	0	1	2	203933	204687	204735	754	1	1
4	3	0	1	1	207261	208272	208315	1011	1	1
3	4	1	1	1	210841	211993	212029	1152	1	1
3	4	1	1	1	214555	215204	215241	649	1	1
1	2	1	1	1	217766	218416	218452	650	1	1
3	4	1	1	1	220978	221676	221714	698	1	1
2	1	0	1	2	224240	224959	225010	719	1	1
3	4	0	1	1	227536	228298	228338	762	1	1
3	4	1	1	2	230864	231985	232035	1121	1	1
2	1	0	1	2	234561	235277	235314	716	1	1
3	4	1	1	1	237840	238624	238660	784	1	1
1	2	1	0	1	241185	241933	241972	748	1	1
1	2	1	0	1	244498	245152	245200	654	1	1
4	3	0	1	2	247726	248405	248445	679	1	1
4	3	1	1	2	250971	251721	251757	750	1	1
1	2	0	0	1	254283	254979	255019	696	1	1
1	2	1	0	1	257545	258289	258332	744	1	1
2	1	0	1	2	260857	261596	261644	739	1	1
1	2	1	0	1	264170	264750	264789	580	1	1
3	1	0	1	2	267314	267979	268017	665	1	1
1	3	0	1	2	270543	271042	271078	499	1	1
1	3	1	1	2	273604	274210	274256	606	1	1
3	1	1	1	1	276782	277462	277502	680	1	1
3	1	1	0	1	280028	280495	280546	467	1	1
1	3	0	1	2	283072	283703	283741	631	1	1
3	1	1	1	1	286267	286804	286853	537	1	1
3	1	0	1	1	289378	289952	289997	574	1	1
1	3	1	1	2	292523	293373	293410	850	1	1
3	1	1	0	2	295936	296765	296806	829	1	1
7	8	1	0	2	310372	311413	311459	1041	1	1
7	8	1	0	1	313985	314542	314587	557	1	1
5	6	0	0	2	317113	318085	318134	972	1	1
5	6	0	0	1	320660	321619	321663	959	1	1
7	8	1	1	2	324189	325373	325410	1184	1	1
6	5	0	1	2	327936	329162	329208	1226	1	1
8	7	1	1	2	331733	332940	332988	1207	1	1
7	8	1	1	2	335514	336585	336635	1071	1	1
7	8	1	0	2	339161	340001	340047	840	1	1
6	5	0	0	1	342573	343486	343527	913	1	1
5	6	0	0	2	346052	347263	347307	1211	1	1
5	6	1	0	2	349833	350400	350435	567	1	1
8	7	1	1	1	352961	354152	354199	1191	1	1
6	5	0	1	2	356725	357805	357846	1080	1	1
5	6	0	0	1	360372	360967	361007	595	1	1
8	7	1	0	2	363533	364448	364487	915	1	1
6	5	1	0	2	367012	368052	368100	1040	1	1
8	7	1	1	1	370626	371760	371797	1134	1	1
5	6	1	0	1	374323	375802	375845	1479	1	1
5	6	1	0	1	378371	379378	379425	1007	1	1
7	8	1	1	2	381950	383042	383088	1092	1	1
7	8	1	1	2	385614	386473	386517	859	1	1
6	5	0	1	1	389043	389917	389963	874	1	1
7	8	1	1	2	392489	393479	393526	990	1	1
8	7	0	1	1	396052	397169	397206	1117	1	1
7	8	1	1	2	399732	400786	400836	1054	1	1
6	5	0	1	1	403362	404820	404868	1458	1	1
8	7	0	0	1	407394	408736	408782	1342	1	1
8	7	0	1	1	411308	412035	412077	727	1	1
8	7	1	1	2	414603	415378	415423	775	1	1
5	6	0	0	2	417949	419375	419421	1426	1	1
7	8	1	1	2	421947	423020	423068	1073	1	1
6	5	0	0	2	425593	426504	426547	911	1	1
6	5	1	1	2	429073	429838	429876	765	1	1
8	7	1	0	2	432402	433285	433322	883	1	1
5	6	1	1	2	435848	436801	436851	953	1	1
7	8	1	1	2	439377	440132	440180	755	1	1
7	8	1	1	2	442706	443320	443358	614	1	1
7	8	1	1	2	445884	446440	446487	556	1	1
6	5	0	1	2	449012	449616	449665	604	1	1
7	8	1	0	2	452191	452888	452927	697	1	1
7	8	1	0	1	455453	456447	456490	994	1	1
6	5	0	1	1	459016	459801	459852	785	1	1
5	6	0	0	1	462378	463151	463198	773	1	1
8	7	1	1	2	465724	466627	466677	903	1	1
7	8	1	1	1	469203	470176	470223	973	1	1
5	6	1	0	1	472749	474234	474272	1485	1	1
6	5	0	0	1	476797	477881	477918	1084	1	1
6	5	0	1	1	480444	481363	481398	919	1	1
5	6	1	0	1	483924	484736	484777	812	1	1
5	6	0	0	1	487303	488059	488105	756	1	1
7	8	0	1	2	490631	491478	491518	847	1	1
7	8	1	1	2	494044	494921	494964	877	1	1
8	7	1	1	1	497490	498238	498276	748	1	1
7	8	0	0	1	500802	501589	501638	787	1	1
5	6	0	0	1	504164	505282	505318	1118	1	1
8	7	0	1	1	507844	508590	508631	746	1	1
8	7	1	1	1	511156	512018	512060	862	1	1
7	8	1	0	2	514586	515548	515589	962	1	1
8	7	0	1	1	518115	518849	518885	734	1	1
5	6	0	0	1	521411	522133	522180	722	1	1
7	8	0	1	1	524706	525813	525860	1107	1	1
5	6	1	0	1	528386	529330	529373	944	1	1
5	6	0	0	1	531899	532664	532702	765	1	1
6	5	0	1	2	535228	535719	535763	491	1	1
5	6	0	0	1	538289	539000	539042	711	1	1
6	5	0	0	2	541568	542038	542086	470	1	1
5	6	1	0	1	544612	545398	545449	786	1	1
8	7	1	1	1	547975	548893	548928	918	1	1
8	7	1	1	2	551454	552369	552407	915	1	1
8	7	1	1	1	554933	556099	556138	1166	1	1
5	6	1	0	nan	558664	nan	nan	nan	1	1
5	6	1	0	1	564702	565238	565288	536	1	1
6	5	0	1	2	567814	568618	568667	804	1	1
8	7	1	0	1	571193	571821	571862	628	1	1
7	8	0	1	2	574388	575092	575141	704	1	1
5	6	1	0	1	577666	578256	578302	590	1	1
6	5	1	1	1	580828	581829	581865	1001	1	1
6	5	0	1	1	584391	585002	585043	611	1	1
5	6	1	0	1	587569	588263	588305	694	1	1
6	5	0	1	2	590831	591699	591735	868	1	1
7	5	1	0	2	594261	594923	594963	662	1	1
7	5	1	0	1	597489	598057	598108	568	1	1
5	7	1	0	1	600634	601392	601437	758	1	1
5	7	1	1	1	603963	604548	604598	585	1	1
7	5	1	0	2	607124	607785	607827	661	1	1
5	7	1	1	1	610353	610847	610888	494	1	1
7	5	1	0	2	613414	614118	614167	704	1	1
7	5	1	1	1	616693	617367	617412	674	1	1
5	7	1	1	1	619938	620552	620590	614	1	1
7	5	0	1	2	623116	623763	623802	647	1	1
9	10	0	0	2	657274	658266	658312	992	1	1
10	9	0	0	1	660837	661662	661707	825	1	1
9	10	1	0	1	664233	665151	665187	918	1	1
10	9	0	1	2	667713	668650	668700	937	1	1
11	12	1	0	1	671225	672186	672229	961	1	1
11	12	1	0	1	674755	675305	675340	550	1	1
10	9	0	1	2	677866	678635	678686	769	1	1
9	10	1	0	1	681212	681824	681864	612	1	1
12	11	1	1	1	684390	685407	685444	1017	1	1
11	12	0	1	2	687970	689121	689158	1151	1	1
11	12	1	0	2	691684	692481	692520	797	1	1
9	10	0	1	1	695046	695954	695999	908	1	1
9	10	1	0	2	698525	699299	699345	774	1	1
10	9	0	0	1	701871	702745	702791	874	1	1
9	10	1	0	1	705317	705847	705886	530	1	1
9	10	1	0	1	708411	708906	708947	495	1	1
10	9	0	0	2	711473	712079	712125	606	1	1
9	10	1	0	1	714651	715370	715420	719	1	1
10	9	0	1	2	717946	718429	718465	483	1	1
11	12	1	0	2	720991	721757	721794	766	1	1
12	11	1	1	1	724320	725117	725156	797	1	1
11	12	0	1	2	727682	728594	728635	912	1	1
12	11	1	1	1	731161	732093	732130	932	1	1
12	11	1	1	1	734657	735383	735427	726	1	1
11	12	0	1	2	737953	738829	738873	876	1	1
10	9	0	1	2	741399	742188	742235	789	1	1
10	9	0	1	2	744761	745244	745280	483	1	1
11	12	1	0	1	747806	748156	748207	350	1	1
11	12	1	1	2	750733	751500	751536	767	1	1
9	10	0	0	1	754062	754808	754848	746	1	1
11	12	1	1	2	757374	757933	757976	559	1	1
9	10	1	0	1	760502	760917	760954	415	1	1
12	11	0	1	1	763480	764270	764316	790	1	1
11	12	0	1	1	766842	767644	767695	802	1	1
12	11	1	0	1	770221	770940	770990	719	1	1
11	12	0	1	2	773516	774002	774052	486	1	1
11	12	1	1	2	776578	777182	777230	604	1	1
11	12	1	1	2	779756	780552	780592	796	1	1
10	9	0	0	2	783118	783837	783888	719	1	1
10	9	0	1	2	786413	787015	787066	602	1	1
9	10	1	0	1	789592	790046	790094	454	1	1
12	11	0	1	1	792620	793342	793389	722	1	1
10	9	0	1	2	795915	796377	796417	462	1	1
11	12	1	1	1	798943	799453	799495	510	1	1
11	12	1	0	1	802021	802936	802974	915	1	1
9	10	0	0	1	805500	805998	806035	498	1	1
11	12	1	1	1	808561	809179	809230	618	1	1
12	11	1	1	2	811756	812219	812258	463	1	1
9	10	0	0	1	814784	815220	815269	436	1	1
10	9	1	1	2	817795	818182	818230	387	1	1
11	12	1	1	2	820756	821772	821810	1016	1	1
9	10	1	0	1	824336	824973	825021	637	1	1
10	9	0	0	2	827547	827906	827949	359	1	1
10	9	1	0	2	830475	830921	830960	446	1	1
9	10	0	0	1	833486	833961	834004	475	1	1
11	12	1	1	1	836530	837207	837249	677	1	1
10	9	0	1	2	839775	840636	840679	861	1	1
10	9	0	1	2	843205	843658	843706	453	1	1
10	9	0	0	2	846232	846751	846801	519	1	1
9	10	0	1	1	849327	849762	849812	435	1	1
12	11	0	1	1	852338	853348	853392	1010	1	1
11	12	1	1	2	855918	856466	856503	548	1	1
12	11	1	1	1	859029	859996	860033	967	1	1
11	12	1	0	2	862559	863222	863261	663	1	1
11	12	1	1	2	865787	866311	866356	524	1	1
12	11	1	0	1	868882	869549	869584	667	1	1
9	10	0	0	2	872110	872651	872696	541	1	1
12	11	1	1	1	875222	875905	875941	683	1	1
10	9	0	1	1	878467	879228	879270	761	1	1
9	10	1	0	1	881796	882397	882448	601	1	1
10	9	0	1	2	884974	885483	885526	509	1	1
11	12	1	1	2	888052	888695	888738	643	1	1
11	12	1	0	2	891264	891883	891933	619	1	1
9	10	1	0	1	894459	895063	895111	604	1	1
9	10	1	0	1	897637	898187	898223	550	1	1
11	12	1	1	2	900748	901397	901434	649	1	1
11	12	1	0	2	903960	904651	904696	691	1	1
11	12	1	1	1	907222	908175	908226	953	1	1
11	12	0	1	1	910752	911425	911471	673	1	1
10	9	0	0	2	913997	914548	914599	551	1	1
11	9	1	0	2	917125	917671	917711	546	1	1
9	11	1	1	1	920236	920771	920822	535	1	1
9	11	1	0	1	923348	923836	923883	488	1	1
9	11	1	1	1	926409	926894	926944	485	1	1
11	9	1	1	2	929470	930011	930056	541	1	1
11	9	0	0	2	932582	933033	933083	451	1	1
11	9	1	1	2	935609	936420	936462	811	1	1
11	9	1	0	2	938988	939368	939407	380	1	1
11	9	1	1	2	941932	942397	942434	465	1	1
9	11	0	1	1	944960	945482	945529	522	1	1
15	16	1	1	1	1044374	1045263	1045311	889	1	1
15	16	1	1	1	1047837	1049065	1049108	1228	1	1
13	14	1	0	2	1051634	1052561	1052603	927	1	1
16	15	1	1	1	1055130	1055833	1055883	703	1	1
16	15	1	1	1	1058409	1058816	1058860	407	1	1
16	15	1	1	1	1061386	1061801	1061838	415	1	1
16	15	1	0	1	1064364	1064913	1064949	549	1	1
16	15	0	1	1	1067475	1068168	1068211	693	1	1
13	14	1	0	1	1070737	1071678	1071724	941	1	1
15	16	1	1	2	1074250	1074859	1074902	609	1	1
14	13	0	0	2	1077428	1078158	1078198	730	1	1
13	14	1	0	1	1080724	1081249	1081292	525	1	1
14	13	0	1	2	1083818	1084397	1084437	579	1	1
15	16	0	0	2	1086963	1087769	1087816	806	1	1
16	15	0	1	2	1090342	1091035	1091078	693	1	1
15	16	1	1	1	1093604	1094178	1094223	574	1	1
13	14	1	0	1	1096749	1097345	1097384	596	1	1
16	15	1	1	2	1099910	1100729	1100764	819	1	1
13	14	1	1	1	1103289	1103882	1103925	593	1	1
16	15	1	0	2	1106451	1107026	1107070	575	1	1
16	15	1	1	1	1109596	1110208	1110248	612	1	1
14	13	0	0	2	1112774	1113435	1113477	661	1	1
15	16	1	1	2	1116003	1116584	1116622	581	1	1
16	15	0	1	1	1119147	1119767	1119817	620	1	1
13	14	0	1	1	1122342	1122959	1122995	617	1	1
14	13	0	1	2	1125521	1126059	1126106	538	1	1
13	14	0	0	1	1128632	1129170	1129218	538	1	1
16	15	1	0	2	1131744	1132498	1132546	754	1	1
13	14	0	0	1	1135072	1135635	1135675	563	1	1
14	13	0	0	2	1138200	1138740	1138786	540	1	1
13	14	0	0	1	1141312	1141822	1141864	510	1	1
16	15	1	1	2	1144390	1144928	1144975	538	1	1
15	16	1	1	2	1147501	1148100	1148137	599	1	1
15	16	1	1	2	1150663	1151167	1151215	504	1	1
15	16	0	0	2	1153741	1154181	1154226	440	1	1
16	15	1	1	1	1156752	1157442	1157488	690	1	1
13	14	1	0	1	1160014	1160694	1160733	680	1	1
15	16	1	1	2	1163259	1163794	1163844	535	1	1
16	15	0	0	1	1166370	1166889	1166939	519	1	1
16	15	0	1	1	1169465	1169978	1170017	513	1	1
14	13	0	1	2	1172543	1173276	1173312	733	1	1
15	16	1	1	2	1175838	1176587	1176624	749	1	1
13	14	1	0	1	1179150	1179697	1179736	547	1	1
13	14	0	0	1	1182262	1182945	1182981	683	1	1
14	13	0	0	2	1185507	1185958	1186009	451	1	1
15	16	1	1	2	1188535	1189214	1189254	679	1	1
16	15	1	1	1	1191780	1192324	1192365	544	1	1
15	16	1	0	2	1194891	1195397	1195443	506	1	1
16	15	1	1	2	1197969	1198542	1198588	573	1	1
16	15	1	0	2	1201114	1201650	1201699	536	1	1
15	16	1	0	1	1204225	1204853	1204894	628	1	1
16	15	0	1	2	1207420	1208034	1208073	614	1	1
16	15	1	0	2	1210599	1211118	1211167	519	1	1
15	16	1	0	2	1213693	1214362	1214413	669	1	1
16	15	1	1	1	1216939	1217533	1217574	594	1	1
15	16	1	0	1	1220100	1220745	1220786	645	1	1
16	15	1	1	2	1223312	1223832	1223881	520	1	1
16	15	1	1	1	1226406	1227076	1227126	670	1	1
16	15	1	1	1	1229652	1230092	1230137	440	1	1
14	13	0	1	2	1232663	1233352	1233399	689	1	1
14	13	0	1	2	1235925	1236485	1236527	560	1	1
13	14	1	0	1	1239053	1239514	1239555	461	1	1
14	13	0	1	2	1242080	1242625	1242666	545	1	1
13	14	1	1	1	1245192	1245672	1245710	480	1	1
14	13	0	1	2	1248236	1248791	1248839	555	1	1
13	14	1	0	1	1251364	1251782	1251833	418	1	1
14	13	0	0	2	1254359	1254835	1254877	476	1	1
13	14	0	0	2	1257403	1258123	1258173	720	1	1
13	14	0	0	1	1260699	1261233	1261284	534	1	1
13	14	1	0	1	1263810	1264413	1264462	603	1	1
13	14	0	0	1	1266988	1267489	1267540	501	1	1
13	14	1	0	1	1270066	1270586	1270635	520	1	1
13	14	0	0	2	1273161	1273575	1273613	414	1	1
14	13	0	1	2	1276138	1276642	1276690	504	1	1
14	13	0	1	2	1279216	1279835	1279885	619	1	1
14	13	1	0	2	1282411	1282999	1283047	588	1	1
14	13	0	1	1	1285573	1286083	1286125	510	1	1
13	14	0	0	1	1288651	1289443	1289487	792	1	1
13	14	1	0	1	1292013	1292535	1292582	522	1	1
13	14	1	0	1	1295108	1295494	1295543	386	1	1
15	13	1	0	2	1298069	1298560	1298604	491	1	1
13	15	0	1	1	1301130	1301595	1301632	465	1	1
15	13	1	1	2	1304158	1304696	1304743	538	1	1
15	13	1	0	2	1307269	1307768	1307804	499	1	1
13	15	1	0	1	1310330	1310808	1310849	478	1	1
13	15	1	1	1	1313375	1313983	1314027	608	1	1
13	15	1	0	1	1316553	1317062	1317105	509	1	1
15	13	1	0	2	1319631	1320119	1320166	488	1	1
15	13	1	1	2	1322692	1323228	1323278	536	1	1
15	13	1	1	2	1325803	1326475	1326523	672	1	1
18	17	0	1	1	1384251	1384725	1384769	474	1	1
19	20	1	1	1	1387295	1388775	1388817	1480	1	1
20	19	0	1	2	1391343	1392202	1392247	859	1	1
18	17	1	0	2	1394772	1395611	1395659	839	1	1
20	19	0	1	1	1398185	1398849	1398887	664	1	1
20	19	1	1	1	1401413	1401791	1401832	378	1	1
19	20	1	1	2	1404358	1404865	1404910	507	1	1
20	19	1	0	1	1407435	1408594	1408640	1159	1	1
19	20	1	1	2	1411166	1411893	1411935	727	1	1
19	20	1	1	2	1414461	1415007	1415047	546	1	1
20	19	0	0	1	1417573	1418152	1418191	579	1	1
17	18	0	0	2	1420717	1421853	1421905	1136	1	1
19	20	0	1	2	1424431	1425208	1425251	777	1	1
20	19	0	1	1	1427777	1428381	1428429	604	1	1
20	19	1	0	2	1430955	1431609	1431657	654	1	1
18	17	1	1	2	1434183	1434494	1434535	311	1	1
18	17	0	1	2	1437060	1437684	1437730	624	1	1
19	20	1	1	1	1440256	1440988	1441025	732	1	1
20	19	1	1	1	1443551	1444192	1444237	641	1	1
19	20	1	1	2	1446763	1447397	1447432	634	1	1
18	17	0	1	2	1449958	1450598	1450644	640	1	1
20	19	1	0	1	1453169	1454170	1454207	1001	1	1
17	18	1	0	1	1456732	1457267	1457318	535	1	1
18	17	0	0	2	1459844	1460290	1460329	446	1	1
18	17	0	1	2	1462855	1463323	1463373	468	1	1
19	20	1	0	1	1465899	1466427	1466468	528	1	1
17	18	1	0	1	1468994	1469518	1469563	524	1	1
18	17	1	0	2	1472089	1472505	1472540	416	1	1
19	20	0	1	2	1475066	1475754	1475802	688	1	1
20	19	1	1	2	1478328	1479105	1479148	777	1	1
19	20	1	0	1	1481674	1482159	1482209	485	1	1
20	19	1	0	2	1484735	1485373	1485421	638	1	1
18	17	0	1	2	1487947	1488557	1488599	610	1	1
17	18	1	1	1	1491125	1491713	1491761	588	1	1
17	18	1	0	1	1494287	1494974	1495023	687	1	1
17	18	1	0	1	1497548	1498063	1498100	515	1	1
17	18	0	0	1	1500626	1501259	1501295	633	1	1
17	18	1	0	2	1503821	1504606	1504641	785	1	1
17	18	0	0	1	1507167	1507653	1507702	486	1	1
17	18	0	0	1	1510228	1510819	1510864	591	1	1
20	19	1	1	2	1513390	1514477	1514527	1087	1	1
17	18	1	0	1	1517053	1517593	1517639	540	1	1
19	20	1	0	2	1520165	1520946	1520984	781	1	1
19	20	1	1	1	1523510	1523950	1523995	440	1	1
18	17	0	0	2	1526521	1527100	1527140	579	1	1
17	18	0	0	1	1529666	1530282	1530318	616	1	1
19	20	0	1	1	1532844	1533667	1533714	823	1	1
18	17	0	1	2	1536240	1536873	1536909	633	1	1
18	17	0	1	2	1539435	1540179	1540221	744	1	1
17	18	0	0	1	1542747	1543623	1543667	876	1	1
20	19	1	1	2	1546193	1546952	1546996	759	1	1
20	19	0	1	2	1549522	1550341	1550392	819	1	1
18	17	0	1	2	1552918	1553720	1553771	802	1	1
18	17	0	1	2	1556297	1557193	1557233	896	1	1
18	17	0	0	2	1559759	1560289	1560328	530	1	1
18	17	0	0	2	1562854	1563345	1563389	491	1	1
20	19	1	1	1	1565915	1566731	1566768	816	1	1
20	19	1	1	2	1569294	1569853	1569896	559	1	1
20	19	1	1	2	1572422	1572810	1572857	388	1	1
19	20	1	0	1	1575383	1576077	1576119	694	1	1
20	19	0	1	2	1578645	1579095	1579130	450	1	1
17	18	1	0	1	1581656	1582380	1582426	724	1	1
20	19	1	1	2	1584952	1585414	1585453	462	1	1
17	18	1	0	1	1587979	1588516	1588565	537	1	1
18	17	0	1	2	1591091	1591644	1591693	553	1	1
20	19	1	1	2	1594219	1594882	1594921	663	1	1
20	19	1	1	2	1597447	1598161	1598200	714	1	1
18	17	0	1	2	1600726	1601565	1601612	839	1	1
20	19	0	1	2	1604138	1604884	1604925	746	1	1
20	19	0	1	1	1607451	1608304	1608354	853	1	1
20	19	1	1	2	1610880	1611333	1611382	453	1	1
19	20	1	1	1	1613907	1614716	1614761	809	1	1
18	17	0	0	2	1617286	1617821	1617872	535	1	1
20	19	1	1	2	1620398	1620946	1620983	548	1	1
17	18	0	0	2	1623509	1624200	1624245	691	1	1
17	18	1	0	1	1626771	1627601	1627641	830	1	1
17	18	1	0	1	1630167	1630825	1630870	658	1	1
17	18	1	0	1	1633395	1634089	1634131	694	1	1
18	17	0	0	2	1636657	1637331	1637377	674	1	1
18	17	0	0	1	1639903	1640755	1640806	852	1	1
19	17	1	1	2	1643332	1644111	1644151	779	1	1
17	19	0	1	1	1646677	1647597	1647648	920	1	1
17	19	1	1	1	1650173	1651143	1651194	970	1	1
17	19	1	1	2	1653720	1654562	1654606	842	1	1
17	19	0	1	1	1657132	1657886	1657935	754	1	1
17	19	0	1	1	1660461	1661094	1661130	633	1	1
19	17	0	1	2	1663656	1664225	1664275	569	1	1
17	19	0	0	1	1666801	1667339	1667386	538	1	1
19	17	1	1	2	1669912	1670507	1670548	595	1	1
19	17	1	1	2	1673074	1673546	1673592	472	1	1
22	21	1	1	1	1771986	1772458	1772504	472	1	1
21	22	1	0	2	1775030	1775722	1775766	692	1	1
22	21	0	1	2	1778292	1778708	1778744	416	1	1
22	21	0	1	1	1781270	1781880	1781922	610	1	1
23	24	1	1	1	1784448	1785590	1785636	1142	1	1
21	22	0	0	2	1788162	1788726	1788764	564	1	1
22	21	0	1	1	1791290	1791808	1791858	518	1	1
24	23	1	0	1	1794384	1795459	1795505	1075	1	1
22	21	0	1	2	1798031	1798665	1798700	634	1	1
23	24	0	0	2	1801226	1801924	1801962	698	1	1
24	23	1	1	1	1804488	1805009	1805057	521	1	1
22	21	0	1	2	1807583	1808074	1808118	491	1	1
24	23	1	0	1	1810644	1811336	1811380	692	1	1
22	21	0	1	2	1813906	1814494	1814541	588	1	1
22	21	0	0	2	1817067	1817409	1817452	342	1	1
21	22	1	1	1	1819978	1820517	1820563	539	1	1
23	24	1	1	2	1823089	1823937	1823976	848	1	1
22	21	0	0	2	1826502	1827090	1827138	588	1	1
21	22	1	0	1	1829663	1830110	1830149	447	1	1
24	23	0	1	1	1832674	1833337	1833377	663	1	1
23	24	1	1	2	1835903	1836491	1836539	588	1	1
22	21	0	1	1	1839064	1840074	1840118	1010	1	1
23	24	1	1	2	1842644	1843371	1843414	727	1	1
24	23	1	0	2	1845940	1846730	1846776	790	1	1
22	21	0	0	1	1849302	1850109	1850155	807	1	1
23	24	0	1	2	1852681	1853156	1853200	475	1	1
24	23	0	1	1	1855725	1856217	1856261	492	1	1
21	22	1	0	2	1858787	1859647	1859690	860	1	1
22	21	0	1	2	1862216	1862833	1862868	617	1	1
22	21	0	1	2	1865394	1865988	1866030	594	1	1
21	22	0	0	1	1868556	1869443	1869492	887	1	1
22	21	0	0	2	1872018	1872545	1872587	527	1	1
24	23	0	1	2	1875113	1875956	1876000	843	1	1
23	24	1	1	1	1878526	1879199	1879245	673	1	1
22	21	0	1	2	1881771	1882818	1882858	1047	1	1
24	23	1	1	2	1885384	1886176	1886220	792	1	1
21	22	1	0	1	1888746	1889467	1889516	721	1	1
23	24	1	1	1	1892042	1892916	1892962	874	1	1
21	22	0	1	1	1895488	1896165	1896207	677	1	1
21	22	1	0	1	1898733	1899426	1899469	693	1	1
24	23	0	1	2	1901995	1902613	1902664	618	1	1
24	23	1	1	2	1905190	1905693	1905742	503	1	1
24	23	0	0	2	1908268	1909051	1909087	783	1	1
22	21	0	0	2	1911613	1912214	1912266	601	1	1
24	23	1	1	2	1914792	1915606	1915645	814	1	1
22	21	0	0	2	1918171	1918827	1918873	656	1	1
21	22	0	0	1	1921399	1922102	1922152	703	1	1
21	22	1	0	1	1924678	1925287	1925330	609	1	1
22	21	0	0	2	1927856	1928265	1928308	409	1	1
22	21	0	1	2	1930834	1931228	1931268	394	1	1
24	23	0	1	1	1933794	1934305	1934346	511	1	1
21	22	1	0	1	1936872	1937373	1937408	501	1	1
23	24	1	1	2	1939934	1940616	1940653	682	1	1
23	24	1	0	2	1943179	1943964	1944015	785	1	1
23	24	1	1	2	1946541	1947119	1947160	578	1	1
24	23	1	1	1	1949686	1950439	1950489	753	1	1
24	23	1	0	1	1953015	1953528	1953567	513	1	1
22	21	0	0	2	1956093	1956562	1956611	469	1	1
23	24	1	1	2	1959137	1959754	1959789	617	1	1
24	23	0	1	1	1962315	1963031	1963068	716	1	1
21	22	1	1	1	1965594	1966422	1966464	828	1	1
22	21	0	0	2	1968990	1969479	1969525	489	1	1
21	22	0	0	1	1972051	1972624	1972670	573	1	1
21	22	0	0	1	1975196	1975649	1975698	453	1	1
22	21	0	1	2	1978224	1978754	1978792	530	1	1
24	23	1	1	1	1981318	1982357	1982406	1039	1	1
24	23	1	1	1	1984931	1985719	1985768	788	1	1
22	21	0	1	2	1988294	1988651	1988695	357	1	1
22	21	0	1	2	1991221	1991659	1991706	438	1	1
22	21	0	0	2	1994232	1994579	1994617	347	1	1
23	24	1	1	1	1997143	1997953	1997996	810	1	1
24	23	0	1	2	2000522	2000987	2001024	465	1	1
24	23	0	0	2	2003549	2004087	2004135	538	1	1
23	24	1	1	2	2006661	2007412	2007447	751	1	1
24	23	1	1	2	2009973	2010987	2011027	1014	1	1
24	23	0	1	2	2013553	2014005	2014055	452	1	1
23	24	1	1	1	2016581	2017119	2017166	538	1	1
23	24	1	1	1	2019692	2020231	2020277	539	1	1
23	24	1	1	1	2022803	2023476	2023523	673	1	1
24	23	1	1	2	2026049	2026539	2026584	490	1	1
21	23	0	1	2	2029110	2029507	2029545	397	1	1
23	21	1	1	1	2032071	2032491	2032539	420	1	1
21	23	1	1	2	2035065	2035494	2035533	429	1	1
23	21	0	1	1	2038059	2038494	2038544	435	1	1
21	23	0	1	2	2041070	2041669	2041706	599	1	1
21	23	0	1	2	2044232	2044617	2044667	385	1	1
21	23	1	1	2	2047193	2047740	2047778	547	1	1
23	21	1	0	1	2050304	2050869	2050906	565	1	1
23	21	1	1	1	2053432	2054140	2054185	708	1	1
23	21	0	1	1	2056711	2057198	2057246	487	1	1
27	28	1	1	1	2110926	2111894	2111929	968	1	1
25	26	1	0	2	2114455	2115085	2115124	630	1	1
26	25	0	1	1	2117650	2118360	2118403	710	1	1
26	25	0	1	2	2120929	2121561	2121598	632	1	1
26	25	0	0	2	2124124	2124898	2124944	774	1	1
26	25	0	1	1	2127470	2128010	2128055	540	1	1
25	26	1	0	1	2130581	2131315	2131350	734	1	1
27	28	0	1	2	2133876	2134824	2134863	948	1	1
25	26	0	0	1	2137389	2138359	2138410	970	1	1
25	26	1	0	1	2140936	2141550	2141588	614	1	1
28	27	1	0	2	2144114	2144884	2144933	770	1	1
27	28	1	1	2	2147459	2148078	2148129	619	1	1
27	28	1	0	2	2150654	2151172	2151223	518	1	1
27	28	1	1	1	2153749	2154438	2154485	689	1	1
25	26	0	0	1	2157011	2158012	2158048	1001	1	1
28	27	0	1	2	2160574	2161571	2161611	997	1	1
26	25	1	1	2	2164137	2165074	2165124	937	1	1
26	25	0	1	2	2167650	2168209	2168252	559	1	1
27	28	1	0	1	2170778	2171700	2171748	922	1	1
25	26	0	0	1	2174274	2174981	2175027	707	1	1
25	26	0	0	1	2177553	2178423	2178473	870	1	1
26	25	0	0	2	2180999	2181699	2181735	700	1	1
28	27	1	1	2	2184261	2184950	2184997	689	1	1
27	28	1	1	1	2187523	2188141	2188192	618	1	1
28	27	1	1	2	2190718	2191334	2191370	616	1	1
26	25	0	1	2	2193896	2194622	2194665	726	1	1
25	26	1	0	1	2197191	2197718	2197760	527	1	1
28	27	1	1	2	2200286	2200846	2200888	560	1	1
28	27	1	0	2	2203414	2203906	2203949	492	1	1
25	26	0	1	1	2206475	2207117	2207161	642	1	1
25	26	0	0	2	2209687	2210352	2210390	665	1	1
25	26	0	0	2	2212916	2213673	2213718	757	1	1
28	27	0	1	2	2216244	2217201	2217248	957	1	1
28	27	1	1	2	2219774	2220338	2220376	564	1	1
26	25	0	1	2	2222902	2223767	2223805	865	1	1
28	27	1	0	2	2226331	2227277	2227318	946	1	1
28	27	1	0	1	2229844	2230392	2230430	548	1	1
28	27	1	1	2	2232956	2233550	2233591	594	1	1
27	28	1	0	1	2236117	2236852	2236903	735	1	1
27	28	1	1	2	2239429	2240316	2240366	887	1	1
28	27	0	1	2	2242892	2243530	2243578	638	1	1
27	28	1	0	1	2246104	2246611	2246656	507	1	1
25	26	1	0	1	2249182	2250232	2250269	1050	1	1
28	27	1	0	2	2252795	2253447	2253497	652	1	1
25	26	0	0	1	2256023	2256988	2257025	965	1	1
28	27	1	0	2	2259553	2260173	2260222	620	1	1
28	27	1	1	1	2262748	2263449	2263501	701	1	1
27	28	1	1	1	2266027	2266566	2266612	539	1	1
27	28	1	0	1	2269138	2269627	2269673	489	1	1
27	28	1	1	1	2272199	2272629	2272667	430	1	1
27	28	1	0	1	2275193	2275810	2275846	617	1	1
28	27	1	1	2	2278372	2278880	2278924	508	1	1
27	28	1	0	1	2281450	2281936	2281985	486	1	1
27	28	1	1	1	2284511	2284990	2285029	479	1	1
27	28	1	1	1	2287555	2287988	2288024	433	1	1
28	27	1	1	2	2290550	2291026	2291068	476	1	1
27	28	1	1	1	2293594	2293982	2294029	388	1	1
25	26	1	0	1	2296555	2297211	2297257	656	1	1
25	26	1	0	1	2299783	2300306	2300352	523	1	1
26	25	0	1	1	2302878	2303643	2303681	765	1	1
28	27	0	0	2	2306207	2307067	2307110	860	1	1
25	26	0	0	1	2309636	2310193	2310238	557	1	1
26	25	0	1	2	2312764	2313378	2313417	614	1	1
27	28	1	0	1	2315942	2316615	2316662	673	1	1
27	28	1	1	1	2319188	2319601	2319639	413	1	1
26	25	0	1	2	2322165	2322913	2322951	748	1	1
27	28	1	1	1	2325477	2326055	2326096	578	1	1
27	28	1	1	1	2328622	2329107	2329157	485	1	1
26	25	1	0	2	2331683	2332208	2332252	525	1	1
26	25	1	1	2	2334778	2335280	2335330	502	1	1
25	26	1	0	1	2337856	2338532	2338575	676	1	1
25	26	0	0	1	2341101	2341690	2341737	589	1	1
26	25	0	1	2	2344263	2344789	2344831	526	1	1
26	25	0	0	2	2347357	2348035	2348077	678	1	1
25	26	0	0	1	2350603	2351174	2351222	571	1	1
26	25	0	0	2	2353747	2354407	2354450	660	1	1
25	26	1	0	1	2356976	2357627	2357678	651	1	1
26	25	0	1	2	2360204	2360869	2360907	665	1	1
26	25	0	1	2	2363433	2364075	2364119	642	1	1
26	25	0	1	2	2366645	2367286	2367330	641	1	1
27	25	0	1	1	2369856	2370610	2370659	754	1	1
25	27	1	1	2	2373185	2373799	2373838	614	1	1
25	27	0	1	2	2376363	2376872	2376916	509	1	1
27	25	1	0	1	2379441	2380009	2380060	568	1	1
25	27	0	1	2	2382586	2383091	2383138	505	1	1
25	27	1	0	2	2385664	2386273	2386317	609	1	1
25	27	1	1	2	2388842	2389301	2389344	459	1	1
27	25	1	1	1	2391870	2392405	2392456	535	1	1
27	25	1	0	1	2394982	2395529	2395567	547	1	1
25	27	1	1	2	2398093	2398500	2398545	407	1	1
31	32	1	1	1	2419388	2420148	2420190	760	1	1
30	29	0	1	1	2422716	2423639	2423687	923	1	1
31	32	0	1	2	2426213	2427063	2427099	850	1	1
32	31	0	1	1	2429625	2430242	2430277	617	1	1
31	32	1	0	1	2432803	2433497	2433539	694	1	1
31	32	1	1	1	2436065	2436851	2436902	786	1	1
30	29	0	1	2	2439428	2440600	2440649	1172	1	1
30	29	0	0	2	2443175	2443696	2443743	521	1	1
30	29	1	1	2	2446269	2446831	2446871	562	1	1
29	30	1	0	1	2449397	2449874	2449916	477	1	1
32	31	1	1	1	2452442	2453229	2453278	787	1	1
29	30	1	0	1	2455804	2456628	2456674	824	1	1
31	32	1	1	2	2459200	2459697	2459735	497	1	1
31	32	1	1	2	2462261	2463251	2463298	990	1	1
30	29	0	0	2	2465824	2466381	2466426	557	1	1
30	29	0	1	2	2468952	2469399	2469437	447	1	1
31	32	1	1	2	2471963	2472551	2472599	588	1	1
31	32	1	1	2	2475125	2475608	2475643	483	1	1
30	29	0	0	2	2478169	2478654	2478705	485	1	1
32	31	1	1	1	2481230	2481807	2481849	577	1	1
29	30	1	0	1	2484375	2484851	2484894	476	1	1
29	30	1	0	1	2487420	2487846	2487888	426	1	1
31	32	1	0	2	2490414	2490980	2491016	566	1	1
31	32	1	1	1	2493542	2494904	2494947	1362	1	1
29	30	1	0	1	2497473	2498078	2498126	605	1	1
32	31	1	1	1	2500652	2501400	2501438	748	1	1
30	29	0	1	2	2503964	2504646	2504683	682	1	1
29	30	1	0	1	2507209	2507839	2507878	630	1	1
30	29	1	0	2	2510404	2510870	2510906	466	1	1
32	31	0	1	1	2513432	2514038	2514084	606	1	1
29	30	1	0	1	2516610	2517044	2517095	434	1	1
29	30	1	0	1	2519621	2520090	2520139	469	1	1
32	31	0	0	1	2522665	2523292	2523334	627	1	1
32	31	1	1	1	2525860	2526431	2526479	571	1	1
32	31	1	1	1	2529005	2529411	2529457	406	1	1
32	31	1	1	1	2531983	2532416	2532451	433	1	1
29	30	1	0	1	2534977	2535428	2535479	451	1	1
31	32	0	1	2	2538005	2538509	2538557	504	1	1
32	31	0	1	1	2541083	2541499	2541534	416	1	1
31	32	0	1	2	2544060	2544662	2544713	602	1	1
31	32	1	1	2	2547239	2547861	2547908	622	1	1
32	31	0	0	1	2550434	2551029	2551069	595	1	1
29	30	1	1	1	2553595	2554070	2554114	475	1	1
29	30	0	1	1	2556640	2557172	2557208	532	1	1
30	29	0	0	2	2559734	2560393	2560437	659	1	1
32	31	0	1	1	2562963	2563372	2563414	409	1	1
31	32	0	1	1	2565940	2566514	2566559	574	1	1
31	32	1	0	1	2569085	2569595	2569637	510	1	1
29	30	0	0	2	2572163	2572934	2572983	771	1	1
31	32	1	1	2	2575509	2576466	2576512	957	1	1
29	30	0	0	1	2579038	2580045	2580092	1007	1	1
30	29	0	1	2	2582618	2583265	2583304	647	1	1
30	29	0	1	1	2585830	2586503	2586549	673	1	1
29	30	0	0	1	2589075	2589706	2589744	631	1	1
30	29	0	0	2	2592270	2592819	2592855	549	1	1
30	29	0	1	2	2595381	2596071	2596117	690	1	1
30	29	0	0	2	2598643	2599272	2599312	629	1	1
29	30	1	0	1	2601838	2602334	2602374	496	1	1
32	31	1	1	1	2604900	2606021	2606071	1121	1	1
31	32	1	1	2	2608596	2609395	2609433	799	1	1
29	30	1	0	1	2611959	2612409	2612461	450	1	1
30	29	0	0	2	2614986	2615457	2615505	471	1	1
30	29	0	1	2	2618031	2618614	2618650	583	1	1
29	30	1	0	1	2621176	2621818	2621862	642	1	1
31	32	1	1	2	2624388	2625061	2625107	673	1	1
29	30	0	0	1	2627633	2628427	2628469	794	1	1
32	31	1	1	1	2630995	2631693	2631731	698	1	1
32	31	0	1	1	2634257	2634803	2634842	546	1	1
30	29	0	0	2	2637368	2637952	2637987	584	1	1
30	29	0	1	2	2640513	2640957	2640998	444	1	1
32	31	1	1	1	2643524	2643891	2643942	367	1	1
29	30	0	0	1	2646468	2647109	2647154	641	1	1
29	30	1	0	1	2649680	2650088	2650132	408	1	1
31	32	0	0	2	2652658	2653147	2653193	489	1	1
32	31	1	1	1	2655719	2656113	2656154	394	1	1
32	31	0	1	1	2658680	2659209	2659248	529	1	1
32	31	1	0	2	2661774	2662211	2662259	437	1	1
29	30	0	0	2	2664785	2665180	2665220	395	1	1
32	31	1	1	1	2667746	2668344	2668382	598	1	1
31	32	1	1	2	2670908	2671372	2671410	464	1	1
31	29	1	1	2	2673935	2674567	2674605	632	1	1
31	29	1	0	2	2677130	2677662	2677699	532	1	1
29	31	1	0	1	2680225	2680864	2680911	639	1	1
31	29	1	1	2	2683437	2684060	2684106	623	1	1
31	29	1	0	2	2686632	2687134	2687184	502	1	1
31	29	1	1	2	2689710	2690463	2690513	753	1	1
29	31	1	1	1	2693039	2693761	2693808	722	1	1
31	29	1	0	1	2696334	2696772	2696819	438	1	1
31	29	1	0	2	2699345	2699841	2699880	496	1	1
29	31	1	0	2	2702406	2703089	2703126	683	1	1
