# Supplementary material for: Publisher Correction: Learning relative values in the striatum induces violations of normative decision making
Source: Nat Commun. 2019 Jun 27;10:2833. doi: 10.1038/s41467-019-10718-8 (PMC6597713; doi:10.1038/s41467-019-10718-8)
Supplement: Supplementary file 1 — Supplementary Figures [file 41467_2019_10718_MOESM1_ESM.zip › exp3/vp37.dat]

stim_left	stim_right	bait_left	bait_right	choice	stim_onset	resp_onset	outcome_onset	RT	trl_type	block
4	3	1	1	1	20	665	706	645	1	1
2	1	0	1	2	3265	4570	4620	1305	1	1
4	3	1	0	2	7146	8424	8467	1278	1	1
3	4	1	0	nan	10993	nan	nan	nan	1	1
3	4	1	0	2	17032	17412	17450	380	1	1
4	3	1	1	2	19976	21162	21197	1186	1	1
1	2	0	0	1	23723	24709	24760	986	1	1
4	3	1	1	2	27286	28287	28323	1001	1	1
1	2	1	0	1	30849	31671	31719	822	1	1
1	2	0	0	1	34245	34901	34948	656	1	1
4	3	0	1	2	37474	38839	38879	1365	1	1
4	3	0	1	2	41405	42601	42642	1196	1	1
4	3	1	1	2	45168	45946	45988	778	1	1
2	1	0	1	2	48514	49255	49300	741	1	1
3	4	1	1	1	51826	52814	52863	988	1	1
4	3	1	1	2	55389	56026	56075	637	1	1
3	4	0	1	1	58601	59238	59287	637	1	1
1	2	1	0	1	61813	62736	62783	923	1	1
3	4	1	0	1	65309	66165	66212	856	1	1
3	4	0	1	1	68738	69367	69407	629	1	1
3	4	1	1	1	71933	72578	72619	645	1	1
4	3	0	1	2	75145	76076	76115	931	1	1
2	1	0	0	2	78641	79414	79461	773	1	1
3	4	0	0	1	81986	82797	82840	811	1	1
1	2	0	0	1	85365	86654	86704	1289	1	1
1	2	1	0	1	89230	89982	90033	752	1	1
2	1	0	1	2	92558	93263	93311	705	1	1
3	4	1	1	1	95837	96518	96556	681	1	1
2	1	0	0	2	99082	100185	100237	1103	1	1
3	4	1	1	1	102762	103420	103465	658	1	1
1	2	1	0	1	105991	107025	107061	1034	1	1
4	3	1	1	2	109587	110528	110574	941	1	1
3	4	0	1	1	113100	113760	113803	660	1	1
2	1	0	0	2	116329	116994	117031	665	1	1
1	2	1	0	1	119557	120251	120293	694	1	1
2	1	0	1	2	122819	123501	123538	682	1	1
2	1	1	1	2	126064	127058	127101	994	1	1
1	2	0	0	1	129627	130484	130531	857	1	1
4	3	1	0	2	133057	133963	134010	906	1	1
4	3	1	1	2	136536	137303	137339	767	1	1
4	3	1	1	2	139865	140629	140668	764	1	1
2	1	0	0	2	143194	144041	144080	847	1	1
1	2	1	0	1	146606	147862	147911	1256	1	1
1	2	0	0	1	150437	151667	151708	1230	1	1
2	1	0	0	2	154234	155183	155221	949	1	1
3	4	1	1	1	157747	158283	158332	536	1	1
2	1	0	0	2	160858	161739	161778	881	1	1
1	2	0	0	1	164304	165164	165208	860	1	1
3	4	1	0	1	167733	168354	168403	621	1	1
4	3	1	1	2	170928	171754	171798	826	1	1
4	3	1	1	2	174324	175055	175094	731	1	1
4	3	1	1	2	177620	178203	178239	583	1	1
3	4	0	0	1	180764	181572	181618	808	1	1
1	2	1	0	1	184143	184906	184946	763	1	1
2	1	1	0	2	187472	188608	188643	1136	1	1
2	1	0	1	2	191169	192182	192223	1013	1	1
2	1	1	0	2	194749	195436	195485	687	1	1
2	1	0	0	2	198011	198882	198931	871	1	1
2	1	0	1	2	201457	202199	202243	742	1	1
2	1	0	1	2	204769	205648	205689	879	1	1
4	3	0	1	2	208215	208949	208984	734	1	1
2	1	0	1	2	211510	212200	212246	690	1	1
4	3	0	1	2	214772	215503	215542	731	1	1
4	3	0	1	2	218068	218738	218787	670	1	1
3	4	1	1	1	221313	222168	222216	855	1	1
3	4	1	1	1	224742	225229	225277	487	1	1
1	2	1	1	1	227803	228613	228656	810	1	1
3	4	1	1	1	231182	232036	232086	854	1	1
2	1	0	1	2	234611	235544	235582	933	1	1
3	4	0	1	1	238108	238634	238676	526	1	1
3	4	1	1	1	241202	241930	241972	728	1	1
2	1	0	1	2	244498	245127	245167	629	1	1
3	4	1	1	1	247693	248153	248194	460	1	1
1	2	1	0	1	250720	251333	251373	613	1	1
1	2	1	0	1	253899	254763	254802	864	1	1
4	3	0	1	2	257328	257965	258014	637	1	1
4	3	1	1	2	260540	261356	261393	816	1	1
1	2	0	0	1	263919	264662	264705	743	1	1
1	2	1	0	1	267231	267792	267833	561	1	1
2	1	0	1	2	270359	271011	271061	652	1	1
1	2	1	0	1	273587	274342	274390	755	1	1
3	1	0	1	1	276916	277521	277569	605	1	1
1	3	0	1	2	280095	280789	280831	694	1	1
1	3	1	1	2	283356	284375	284410	1019	1	1
3	1	1	1	1	286936	287632	287672	696	1	1
3	1	1	0	1	290198	290694	290733	496	1	1
1	3	0	1	2	293259	293824	293862	565	1	1
3	1	1	1	1	296387	297065	297107	678	1	1
3	1	0	1	1	299633	300307	300352	674	1	1
1	3	1	1	2	302878	303693	303731	815	1	1
3	1	1	0	1	306257	306851	306893	594	1	1
7	8	1	0	2	329944	331174	331215	1230	1	1
7	8	1	0	1	333741	334515	334560	774	1	1
5	6	0	0	nan	337086	nan	nan	nan	1	1
5	6	0	0	1	343125	343518	343560	393	1	1
5	6	0	0	1	346086	346824	346872	738	1	1
7	8	1	1	1	349398	350312	350352	914	1	1
6	5	0	1	2	352877	353631	353680	754	1	1
8	7	1	1	2	356206	357190	357227	984	1	1
7	8	1	1	1	359753	360403	360438	650	1	1
7	8	1	0	1	362964	363503	363550	539	1	1
6	5	0	0	2	366076	367009	367046	933	1	1
5	6	0	0	1	369572	370427	370475	855	1	1
5	6	1	0	1	373001	373546	373587	545	1	1
8	7	1	1	2	376112	376954	376999	842	1	1
6	5	0	1	2	379525	380251	380294	726	1	1
5	6	0	0	1	382820	383334	383372	514	1	1
8	7	1	0	2	385898	386794	386835	896	1	1
6	5	1	0	2	389361	390231	390281	870	1	1
8	7	1	1	2	392807	394016	394061	1209	1	1
5	6	1	0	1	396587	397401	397440	814	1	1
5	6	1	0	1	399966	400372	400418	406	1	1
7	8	1	1	1	402944	403501	403546	557	1	1
7	8	1	1	1	406072	406962	407009	890	1	1
6	5	0	1	2	409535	410311	410354	776	1	1
7	8	1	1	1	412880	413526	413566	646	1	1
8	7	0	1	2	416092	416722	416761	630	1	1
7	8	1	1	1	419287	419862	419906	575	1	1
6	5	0	1	2	422432	423212	423252	780	1	1
8	7	0	0	2	425777	426395	426430	618	1	1
8	7	0	1	2	428956	429477	429525	521	1	1
8	7	1	1	2	432050	432564	432602	514	1	1
5	6	0	0	1	435128	435720	435764	592	1	1
7	8	1	1	1	438290	438958	438992	668	1	1
6	5	0	0	2	441518	442210	442254	692	1	1
6	5	1	1	2	444780	445387	445433	607	1	1
8	7	1	0	2	447959	448726	448762	767	1	1
5	6	1	1	1	451287	452070	452107	783	1	1
7	8	1	1	1	454633	455320	455369	687	1	1
7	8	1	1	1	457895	458472	458514	577	1	1
7	8	1	1	1	461040	461626	461675	586	1	1
6	5	0	1	2	464201	465053	465088	852	1	1
7	8	1	0	1	467614	468432	468484	818	1	1
7	8	1	0	1	471010	471838	471879	828	1	1
6	5	0	1	2	474405	475084	475125	679	1	1
5	6	0	0	1	477651	478282	478320	631	1	1
8	7	1	1	2	480846	481750	481799	904	1	1
7	8	1	1	1	484325	485173	485212	848	1	1
5	6	1	0	1	487737	488395	488440	658	1	1
6	5	0	0	2	490966	491633	491669	667	1	1
6	5	0	1	2	494194	495357	495399	1163	1	1
5	6	1	0	1	497925	498511	498560	586	1	1
5	6	0	0	1	501086	501665	501705	579	1	1
7	8	0	1	1	504231	504816	504867	585	1	1
7	8	1	1	1	507393	507766	507811	373	1	1
8	7	1	1	2	510337	511195	511240	858	1	1
7	8	0	0	1	513766	514403	514452	637	1	1
5	6	0	0	1	516978	517668	517714	690	1	1
8	7	0	1	2	520240	521093	521143	853	1	1
8	7	1	1	2	523669	524329	524371	660	1	1
7	8	1	0	1	526897	527394	527433	497	1	1
8	7	0	1	2	529959	530655	530695	696	1	1
5	6	0	0	1	533221	533744	533789	523	1	1
7	8	0	1	1	536315	537227	537269	912	1	1
5	6	1	0	1	539795	540342	540380	547	1	1
5	6	0	0	1	542906	543473	543508	567	1	1
6	5	0	1	2	546034	546733	546770	699	1	1
5	6	0	0	1	549296	549851	549898	555	1	1
6	5	0	0	2	552424	553157	553194	733	1	1
5	6	1	0	1	555720	556238	556288	518	1	1
8	7	1	1	2	558814	559547	559584	733	1	1
8	7	1	1	2	562110	562995	563030	885	1	1
8	7	1	1	2	565556	566402	566442	846	1	1
5	6	1	0	1	568968	569632	569671	664	1	1
6	5	0	1	2	572196	572831	572882	635	1	1
8	7	1	0	2	575408	576080	576128	672	1	1
7	8	0	1	1	578653	579239	579289	586	1	1
5	6	1	0	1	581815	582679	582718	864	1	1
6	5	1	1	2	585244	585990	586030	746	1	1
6	5	0	1	2	588556	589234	589276	678	1	1
5	6	1	0	1	591802	592939	592989	1137	1	1
6	5	0	1	2	595515	596095	596134	580	1	1
7	5	1	0	1	598660	599477	599513	817	1	1
7	5	1	0	1	602039	602716	602758	677	1	1
5	7	1	0	2	605284	605886	605937	602	1	1
5	7	1	1	2	608462	609012	609048	550	1	1
7	5	1	0	1	611574	612002	612042	428	1	1
5	7	1	1	2	614568	614999	615037	431	1	1
7	5	1	0	1	617562	618006	618048	444	1	1
7	5	1	1	1	620573	621042	621092	469	1	1
5	7	1	1	2	623618	624252	624287	634	1	1
7	5	0	1	1	626813	627289	627332	476	1	1
9	10	0	0	1	660453	661364	661406	911	1	1
10	9	0	0	1	663932	665298	665337	1366	1	1
9	10	1	0	2	667863	668541	668582	678	1	1
10	9	0	1	1	671108	671931	671978	823	1	1
11	12	1	0	2	674504	675755	675792	1251	1	1
11	12	1	0	1	678318	678720	678770	402	1	1
10	9	0	1	2	681296	682247	682283	951	1	1
9	10	1	0	1	684808	685723	685762	915	1	1
12	11	1	1	2	688288	688826	688873	538	1	1
11	12	0	1	1	691399	691889	691935	490	1	1
11	12	1	0	1	694460	695161	695196	701	1	1
9	10	0	1	1	697722	698633	698676	911	1	1
9	10	1	0	1	701202	701734	701771	532	1	1
10	9	0	0	2	704296	705009	705049	713	1	1
9	10	1	0	1	707575	708133	708177	558	1	1
9	10	1	0	1	710703	711458	711506	755	1	1
10	9	0	0	2	714032	714862	714902	830	1	1
9	10	1	0	1	717428	718019	718063	591	1	1
10	9	0	1	2	720589	721302	721342	713	1	1
11	12	1	0	1	723868	724429	724470	561	1	1
12	11	1	1	2	726996	727507	727548	511	1	1
11	12	0	1	1	730074	730426	730476	352	1	1
12	11	1	1	2	733001	733385	733420	384	1	1
12	11	1	1	2	735945	736373	736414	428	1	1
11	12	0	1	1	738940	739356	739392	416	1	1
10	9	0	1	2	741917	742634	742670	717	1	1
10	9	0	1	2	745196	746222	746267	1026	1	1
11	12	1	0	1	748793	749280	749328	487	1	1
11	12	1	1	1	751854	752317	752356	463	1	1
9	10	0	0	1	754882	755653	755701	771	1	1
11	12	1	1	1	758227	758755	758796	528	1	1
9	10	1	0	1	761322	762019	762058	697	1	1
12	11	0	1	2	764584	765186	765236	602	1	1
11	12	0	1	1	767762	768201	768247	439	1	1
12	11	1	0	2	770773	771260	771308	487	1	1
11	12	0	1	1	773834	774211	774252	377	1	1
11	12	1	1	1	776778	777178	777213	400	1	1
11	12	1	1	1	779739	780079	780124	340	1	1
10	9	0	0	2	782650	783359	783403	709	1	1
10	9	0	1	2	785928	786624	786664	696	1	1
9	10	1	0	1	789190	789756	789793	566	1	1
12	11	0	1	2	792318	792981	793021	663	1	1
10	9	0	1	2	795547	796232	796283	685	1	1
11	12	1	1	1	798809	799337	799378	528	1	1
11	12	1	0	1	801904	802341	802389	437	1	1
9	10	0	0	1	804915	805763	805801	848	1	1
11	12	1	1	1	808327	808789	808829	462	1	1
12	11	1	1	2	811355	811800	811840	445	1	1
9	10	0	0	1	814366	815029	815068	663	1	1
10	9	1	1	2	817594	818426	818464	832	1	1
11	12	1	1	1	820990	821486	821525	496	1	1
9	10	1	0	1	824051	824659	824704	608	1	1
10	9	0	0	2	827230	828336	828384	1106	1	1
10	9	1	0	2	830910	832163	832198	1253	1	1
9	10	0	0	1	834724	835229	835276	505	1	1
11	12	1	1	1	837802	838366	838404	564	1	1
10	9	0	1	2	840930	842105	842151	1175	1	1
10	9	0	1	2	844677	845460	845496	783	1	1
10	9	0	0	2	848022	848624	848675	602	1	1
9	10	0	1	1	851201	852196	852238	995	1	1
12	11	0	1	2	854764	855203	855249	439	1	1
11	12	1	1	1	857775	858333	858377	558	1	1
12	11	1	1	2	860903	861339	861388	436	1	1
11	12	1	0	1	863914	864313	864349	399	1	1
11	12	1	1	1	866875	867229	867276	354	1	1
12	11	1	0	2	869802	870224	870270	422	1	1
9	10	0	0	1	872796	873421	873465	625	1	1
12	11	1	1	2	875991	876411	876460	420	1	1
10	9	0	1	2	878986	879601	879638	615	1	1
9	10	1	0	1	882164	882775	882816	611	1	1
10	9	0	1	2	885342	886044	886095	702	1	1
11	12	1	1	1	888621	889085	889123	464	1	1
11	12	1	0	1	891649	892018	892067	369	1	1
9	10	1	0	1	894593	895305	895345	712	1	1
9	10	1	0	1	897871	898497	898540	626	1	1
11	12	1	1	1	901066	901646	901685	580	1	1
11	12	1	0	1	904211	904725	904763	514	1	1
11	12	1	1	1	907289	907846	907891	557	1	1
11	12	0	1	1	910417	910834	910869	417	1	1
10	9	0	0	2	913395	914114	914164	719	1	1
11	9	1	0	1	916690	917451	917493	761	1	1
9	11	1	1	2	920019	920656	920705	637	1	1
9	11	1	0	2	923231	923852	923900	621	1	1
9	11	1	1	1	926426	926992	927028	566	1	1
11	9	1	1	2	929554	930213	930256	659	1	1
11	9	0	0	1	932782	933380	933418	598	1	1
11	9	1	1	1	935944	936525	936563	581	1	1
11	9	1	0	2	939089	939623	939674	534	1	1
11	9	1	1	1	942200	942522	942568	322	1	1
9	11	0	1	2	945094	945574	945613	480	1	1
15	16	1	1	1	971491	972443	972478	952	1	1
15	16	1	1	1	975003	975680	975723	677	1	1
13	14	1	0	2	978249	979131	979169	882	1	1
16	15	1	1	2	981695	982767	982815	1072	1	1
16	15	1	1	2	985341	986020	986061	679	1	1
16	15	1	1	2	988586	989358	989406	772	1	1
16	15	1	0	2	991932	992442	992484	510	1	1
16	15	0	1	2	995010	995550	995595	540	1	1
13	14	1	0	1	998121	998952	998991	831	1	1
15	16	1	1	1	1001517	1002096	1002136	579	1	1
14	13	0	0	2	1004662	1005584	1005632	922	1	1
13	14	1	0	1	1008158	1008700	1008744	542	1	1
14	13	0	1	2	1011269	1011982	1012022	713	1	1
15	16	0	0	1	1014548	1015241	1015284	693	1	1
16	15	0	1	2	1017810	1018453	1018496	643	1	1
15	16	1	1	1	1021022	1021531	1021574	509	1	1
13	14	1	0	1	1024100	1024981	1025020	881	1	1
16	15	1	1	2	1027546	1028244	1028282	698	1	1
13	14	1	1	1	1030808	1031421	1031460	613	1	1
16	15	1	0	2	1033986	1034804	1034856	818	1	1
16	15	1	1	2	1037382	1037972	1038017	590	1	1
14	13	0	0	2	1040543	1041320	1041363	777	1	1
15	16	1	1	1	1043889	1044663	1044708	774	1	1
16	15	0	1	2	1047234	1047849	1047887	615	1	1
13	14	0	1	1	1050413	1050810	1050848	397	1	1
14	13	0	1	2	1053374	1053880	1053926	506	1	1
13	14	0	0	1	1056451	1056870	1056920	419	1	1
16	15	1	0	2	1059446	1060046	1060081	600	1	1
13	14	0	0	1	1062607	1063092	1063143	485	1	1
14	13	0	0	2	1065668	1066276	1066321	608	1	1
13	14	0	0	1	1068847	1069303	1069349	456	1	1
16	15	1	1	2	1071875	1072543	1072594	668	1	1
15	16	1	1	1	1075120	1075766	1075806	646	1	1
15	16	1	1	1	1078331	1078895	1078934	564	1	1
15	16	0	0	1	1081460	1081866	1081911	406	1	1
16	15	1	1	2	1084437	1085113	1085156	676	1	1
13	14	1	0	1	1087682	1088294	1088335	612	1	1
15	16	1	1	1	1090861	1091453	1091496	592	1	1
16	15	0	0	2	1094022	1094685	1094725	663	1	1
16	15	0	1	2	1097251	1097917	1097953	666	1	1
14	13	0	1	2	1100479	1101112	1101148	633	1	1
15	16	1	1	1	1103674	1104438	1104477	764	1	1
13	14	1	0	1	1107003	1107511	1107555	508	1	1
13	14	0	0	1	1110081	1110467	1110516	386	1	1
14	13	0	0	2	1113042	1113608	1113644	566	1	1
15	16	1	1	1	1116170	1116660	1116705	490	1	1
16	15	1	1	2	1119231	1119755	1119800	524	1	1
15	16	1	0	1	1122326	1122775	1122811	449	1	1
16	15	1	1	2	1125337	1125863	1125906	526	1	1
16	15	1	0	2	1128431	1129287	1129335	856	1	1
15	16	1	0	1	1131861	1132360	1132396	499	1	1
16	15	0	1	2	1134922	1135402	1135440	480	1	1
16	15	1	0	2	1137966	1138456	1138502	490	1	1
15	16	1	0	1	1141028	1141470	1141513	442	1	1
16	15	1	1	2	1144039	1144537	1144574	498	1	1
15	16	1	0	1	1147100	1147524	1147568	424	1	1
16	15	1	1	2	1150094	1150643	1150680	549	1	1
16	15	1	1	2	1153205	1153705	1153741	500	1	1
16	15	1	1	2	1156267	1156749	1156785	482	1	1
14	13	0	1	2	1159311	1159793	1159830	482	1	1
14	13	0	1	2	1162356	1162821	1162857	465	1	1
13	14	1	0	1	1165383	1165852	1165902	469	1	1
14	13	0	1	2	1168428	1168872	1168913	444	1	1
13	14	1	1	1	1171439	1171838	1171874	399	1	1
14	13	0	1	2	1174400	1174935	1174985	535	1	1
13	14	1	0	1	1177511	1177904	1177946	393	1	1
14	13	0	0	2	1180472	1181000	1181041	528	1	1
13	14	0	0	1	1183566	1183963	1184001	397	1	1
13	14	0	0	1	1186527	1187029	1187079	502	1	1
13	14	1	0	1	1189605	1189968	1190007	363	1	1
13	14	0	0	1	1192533	1192866	1192917	333	1	1
13	14	1	0	1	1195443	1195800	1195845	357	1	1
13	14	0	0	1	1198371	1198721	1198772	350	1	1
14	13	0	1	2	1201298	1201822	1201867	524	1	1
14	13	0	1	2	1204393	1205288	1205329	895	1	1
14	13	1	0	2	1207855	1208299	1208340	444	1	1
14	13	0	1	2	1210866	1211397	1211435	531	1	1
13	14	0	0	1	1213961	1214473	1214513	512	1	1
13	14	1	0	1	1217039	1217487	1217524	448	1	1
13	14	1	0	1	1220050	1220537	1220585	487	1	1
15	13	1	0	2	1223111	1223873	1223914	762	1	1
13	15	0	1	2	1226440	1227115	1227159	675	1	1
15	13	1	1	1	1229685	1230152	1230187	467	1	1
15	13	1	0	1	1232713	1233095	1233131	382	1	1
13	15	1	0	2	1235657	1236127	1236176	470	1	1
13	15	1	1	2	1238702	1239158	1239203	456	1	1
13	15	1	0	2	1241729	1242134	1242181	405	1	1
15	13	1	0	1	1244707	1245238	1245276	531	1	1
15	13	1	1	1	1247801	1248259	1248303	458	1	1
15	13	1	1	1	1250829	1251207	1251247	378	1	1
18	17	0	1	2	1277259	1278130	1278179	871	1	1
19	20	1	1	1	1280705	1281653	1281692	948	1	1
20	19	0	1	2	1284218	1285155	1285205	937	1	1
18	17	1	0	2	1287731	1288376	1288417	645	1	1
20	19	0	1	2	1290943	1291736	1291779	793	1	1
20	19	1	1	2	1294305	1295090	1295125	785	1	1
19	20	1	1	1	1297651	1298229	1298269	578	1	1
20	19	1	0	2	1300795	1301563	1301598	768	1	1
19	20	1	1	1	1304124	1304654	1304693	530	1	1
19	20	1	1	1	1307219	1307826	1307871	607	1	1
20	19	0	0	2	1310397	1311169	1311217	772	1	1
17	18	0	0	1	1313743	1314586	1314629	843	1	1
19	20	0	1	1	1317155	1317834	1317875	679	1	1
20	19	0	1	2	1320400	1321036	1321086	636	1	1
20	19	1	0	2	1323612	1324026	1324064	414	1	1
18	17	1	1	2	1326590	1327248	1327292	658	1	1
18	17	0	1	2	1329818	1330314	1330353	496	1	1
19	20	1	1	1	1332879	1333823	1333866	944	1	1
20	19	1	1	2	1336392	1336978	1337028	586	1	1
19	20	1	1	1	1339554	1340363	1340407	809	1	1
18	17	0	1	2	1342933	1343580	1343619	647	1	1
20	19	1	0	2	1346145	1346691	1346730	546	1	1
17	18	1	0	1	1349256	1349975	1350025	719	1	1
18	17	0	0	2	1352551	1353434	1353471	883	1	1
18	17	0	1	2	1355997	1356431	1356482	434	1	1
19	20	1	0	1	1359008	1359907	1359945	899	1	1
17	18	1	0	1	1362471	1363100	1363140	629	1	1
18	17	1	0	2	1365666	1366339	1366385	673	1	1
19	20	0	1	1	1368911	1369625	1369664	714	1	1
20	19	1	1	2	1372190	1372801	1372842	611	1	1
19	20	1	0	1	1375368	1376117	1376154	749	1	1
20	19	1	0	2	1378680	1379198	1379249	518	1	1
18	17	0	1	2	1381775	1382369	1382411	594	1	1
17	18	1	1	1	1384937	1385740	1385790	803	1	1
17	18	1	0	1	1388316	1388682	1388734	366	1	1
17	18	1	0	1	1391260	1391685	1391728	425	1	1
17	18	0	0	1	1394254	1394608	1394655	354	1	1
17	18	1	0	1	1397181	1397551	1397600	370	1	1
17	18	0	0	1	1400125	1400481	1400527	356	1	1
17	18	0	0	1	1403053	1403396	1403438	343	1	1
20	19	1	1	2	1405963	1406614	1406649	651	1	1
17	18	1	0	1	1409175	1409728	1409777	553	1	1
19	20	1	0	1	1412303	1412839	1412889	536	1	1
19	20	1	1	1	1415415	1415773	1415816	358	1	1
18	17	0	0	2	1418342	1418948	1418994	606	1	1
17	18	0	0	1	1421520	1422080	1422123	560	1	1
19	20	0	1	1	1424648	1425367	1425418	719	1	1
18	17	0	1	2	1427944	1428510	1428546	566	1	1
18	17	0	1	2	1431072	1431575	1431624	503	1	1
17	18	0	0	1	1434150	1434586	1434635	436	1	1
20	19	1	1	2	1437161	1437713	1437763	552	1	1
20	19	0	1	2	1440289	1441246	1441293	957	1	1
18	17	0	1	2	1443819	1444449	1444488	630	1	1
18	17	0	1	2	1447014	1447472	1447515	458	1	1
18	17	0	0	2	1450041	1450564	1450610	523	1	1
18	17	0	0	2	1453136	1453624	1453671	488	1	1
20	19	1	1	2	1456197	1456629	1456666	432	1	1
20	19	1	1	2	1459192	1459749	1459794	557	1	1
20	19	1	1	2	1462320	1462813	1462855	493	1	1
19	20	1	0	1	1465381	1466125	1466167	744	1	1
20	19	0	1	2	1468693	1469208	1469245	515	1	1
17	18	1	0	1	1471771	1472607	1472657	836	1	1
20	19	1	1	2	1475183	1475691	1475735	508	1	1
17	18	1	0	1	1478261	1478841	1478880	580	1	1
18	17	0	1	2	1481406	1482159	1482209	753	1	1
20	19	1	1	2	1484735	1485617	1485655	882	1	1
20	19	1	1	2	1488181	1488784	1488833	603	1	1
18	17	0	1	2	1491359	1492104	1492145	745	1	1
20	19	0	1	2	1494671	1495474	1495524	803	1	1
20	19	0	1	2	1498050	1498645	1498686	595	1	1
20	19	1	1	2	1501212	1501741	1501781	529	1	1
19	20	1	1	1	1504307	1504768	1504808	461	1	1
18	17	0	0	2	1507334	1507922	1507970	588	1	1
20	19	1	1	2	1510496	1511448	1511483	952	1	1
17	18	0	0	1	1514009	1514768	1514812	759	1	1
17	18	1	0	1	1517338	1517882	1517923	544	1	1
17	18	1	0	1	1520449	1521363	1521402	914	1	1
17	18	1	0	1	1523928	1524284	1524330	356	1	1
18	17	0	0	2	1526856	1527284	1527324	428	1	1
18	17	0	0	2	1529850	1530504	1530553	654	1	1
19	17	1	1	2	1533078	1533494	1533530	416	1	1
17	19	0	1	1	1536056	1536675	1536725	619	1	1
17	19	1	1	1	1539251	1539655	1539703	404	1	1
17	19	1	1	1	1542229	1542631	1542680	402	1	1
17	19	0	1	1	1545206	1545576	1545624	370	1	1
17	19	0	1	1	1548150	1548518	1548568	368	1	1
19	17	0	1	1	1551094	1551712	1551764	618	1	1
17	19	0	0	1	1554289	1554769	1554808	480	1	1
19	17	1	1	2	1557334	1557772	1557819	438	1	1
19	17	1	1	2	1560345	1560756	1560797	411	1	1
22	21	1	1	2	1602131	1602924	1602968	793	1	1
21	22	1	0	1	1605493	1605941	1605979	448	1	1
22	21	0	1	2	1608504	1609034	1609073	530	1	1
22	21	0	1	2	1611599	1612154	1612201	555	1	1
23	24	1	1	1	1614727	1615898	1615948	1171	1	1
21	22	0	0	1	1618474	1619099	1619143	625	1	1
22	21	0	1	2	1621669	1622515	1622556	846	1	1
24	23	1	0	2	1625082	1626086	1626136	1004	1	1
22	21	0	1	2	1628662	1629490	1629531	828	1	1
23	24	0	0	2	1632057	1632764	1632810	707	1	1
24	23	1	1	1	1635336	1636288	1636340	952	1	1
22	21	0	1	2	1638866	1639814	1639852	948	1	1
24	23	1	0	1	1642378	1643541	1643583	1163	1	1
22	21	0	1	2	1646109	1646966	1647012	857	1	1
22	21	0	0	2	1649538	1650092	1650140	554	1	1
21	22	1	1	1	1652666	1653312	1653352	646	1	1
23	24	1	1	1	1655878	1656344	1656380	466	1	1
22	21	0	0	2	1658905	1659561	1659608	656	1	1
21	22	1	0	1	1662134	1662969	1663021	835	1	1
24	23	0	1	1	1665546	1666733	1666784	1187	1	1
23	24	1	1	2	1669310	1670185	1670230	875	1	1
22	21	0	1	2	1672756	1673459	1673509	703	1	1
23	24	1	1	2	1676035	1676942	1676988	907	1	1
24	23	1	0	1	1679514	1680535	1680585	1021	1	1
22	21	0	0	2	1683111	1683960	1683997	849	1	1
23	24	0	1	2	1686523	1687210	1687259	687	1	1
24	23	0	1	1	1689785	1690658	1690705	873	1	1
21	22	1	0	1	1693231	1693891	1693934	660	1	1
22	21	0	1	2	1696460	1697271	1697313	811	1	1
22	21	0	1	2	1699839	1700589	1700625	750	1	1
21	22	0	0	1	1703151	1704023	1704071	872	1	1
22	21	0	0	2	1706597	1707266	1707316	669	1	1
24	23	0	1	2	1709842	1710405	1710444	563	1	1
23	24	1	1	2	1712970	1713649	1713689	679	1	1
22	21	0	1	2	1716215	1716977	1717018	762	1	1
24	23	1	1	1	1719544	1720213	1720263	669	1	1
21	22	1	0	1	1722789	1723401	1723442	612	1	1
23	24	1	1	2	1725967	1726652	1726687	685	1	1
21	22	0	1	1	1729213	1730013	1730049	800	1	1
21	22	1	0	1	1732575	1732984	1733027	409	1	1
24	23	0	1	1	1735553	1736362	1736406	809	1	1
24	23	1	1	1	1738932	1739671	1739718	739	1	1
24	23	0	0	1	1742244	1743189	1743231	945	1	1
22	21	0	0	2	1745757	1746350	1746392	593	1	1
24	23	1	1	1	1748918	1749732	1749771	814	1	1
22	21	0	0	2	1752297	1752998	1753033	701	1	1
21	22	0	0	1	1755559	1756152	1756195	593	1	1
21	22	1	0	1	1758721	1759480	1759524	759	1	1
22	21	0	0	2	1762049	1762664	1762702	615	1	1
22	21	0	1	2	1765228	1765755	1765797	527	1	1
24	23	0	1	1	1768322	1769074	1769125	752	1	1
21	22	1	0	1	1771651	1772208	1772253	557	1	1
23	24	1	1	2	1774779	1775663	1775699	884	1	1
23	24	1	0	2	1778225	1778770	1778811	545	1	1
23	24	1	1	1	1781337	1781810	1781855	473	1	1
24	23	1	1	2	1784381	1784934	1784983	553	1	1
24	23	1	0	2	1787509	1787987	1788028	478	1	1
22	21	0	0	2	1790554	1791213	1791256	659	1	1
23	24	1	1	1	1793782	1794225	1794267	443	1	1
24	23	0	1	2	1796793	1797344	1797379	551	1	1
21	22	1	1	1	1799905	1800505	1800540	600	1	1
22	21	0	0	2	1803066	1803644	1803685	578	1	1
21	22	0	0	1	1806211	1806800	1806847	589	1	1
21	22	0	0	1	1809373	1809933	1809975	560	1	1
22	21	0	1	2	1812501	1813134	1813170	633	1	1
24	23	1	1	2	1815696	1816285	1816331	589	1	1
24	23	1	1	2	1818857	1819445	1819493	588	1	1
22	21	0	1	2	1822019	1822803	1822839	784	1	1
22	21	0	1	2	1825364	1826246	1826284	882	1	1
22	21	0	0	2	1828810	1829504	1829546	694	1	1
23	24	1	1	1	1832072	1832764	1832808	692	1	1
24	23	0	1	2	1835334	1835923	1835970	589	1	1
24	23	0	0	2	1838496	1838974	1839014	478	1	1
23	24	1	1	1	1841540	1841930	1841975	390	1	1
24	23	1	1	2	1844501	1844988	1845036	487	1	1
24	23	0	1	2	1847562	1848047	1848098	485	1	1
23	24	1	1	1	1850624	1851098	1851142	474	1	1
23	24	1	1	1	1853668	1854080	1854120	412	1	1
23	24	1	1	1	1856646	1857042	1857080	396	1	1
24	23	1	1	2	1859606	1860180	1860225	574	1	1
21	23	0	1	1	1862751	1863920	1863956	1169	1	1
23	21	1	1	2	1866482	1866978	1867017	496	1	1
21	23	1	1	1	1869543	1869920	1869961	377	1	1
23	21	0	1	2	1872487	1872961	1873005	474	1	1
21	23	0	1	1	1875531	1875958	1876000	427	1	1
21	23	0	1	1	1878526	1878977	1879027	451	1	1
21	23	1	1	1	1881553	1881950	1881988	397	1	1
23	21	1	0	2	1884514	1884947	1884983	433	1	1
23	21	1	1	2	1887508	1887961	1888010	453	1	1
23	21	0	1	2	1890536	1891043	1891088	507	1	1
27	28	1	1	1	1948197	1948970	1949017	773	1	1
25	26	1	0	2	1951543	1952371	1952413	828	1	1
26	25	0	1	1	1954938	1955660	1955708	722	1	1
26	25	0	1	2	1958234	1958795	1958836	561	1	1
26	25	0	0	2	1961362	1961893	1961931	531	1	1
26	25	0	1	2	1964457	1964999	1965042	542	1	1
25	26	1	0	2	1967568	1968379	1968421	811	1	1
27	28	0	1	2	1970947	1971992	1972034	1045	1	1
25	26	0	0	1	1974560	1975260	1975296	700	1	1
25	26	1	0	1	1977822	1978496	1978542	674	1	1
28	27	1	0	1	1981067	1981985	1982021	918	1	1
27	28	1	1	2	1984547	1985188	1985233	641	1	1
27	28	1	0	2	1987759	1988582	1988628	823	1	1
27	28	1	1	2	1991154	1991722	1991773	568	1	1
25	26	0	0	1	1994299	1994968	1995018	669	1	1
28	27	0	1	1	1997544	1998366	1998414	822	1	1
26	25	1	1	2	2000940	2001934	2001977	994	1	1
26	25	0	1	2	2004503	2005206	2005256	703	1	1
27	28	1	0	2	2007782	2008586	2008635	804	1	1
25	26	0	0	1	2011161	2012444	2012482	1283	1	1
25	26	0	0	1	2015008	2015984	2016029	976	1	1
26	25	0	0	2	2018555	2019160	2019207	605	1	1
28	27	1	1	1	2021733	2022679	2022720	946	1	1
27	28	1	1	2	2025246	2026040	2026082	794	1	1
28	27	1	1	1	2028608	2029689	2029729	1081	1	1
26	25	0	1	2	2032255	2033127	2033175	872	1	1
25	26	1	0	1	2035701	2036334	2036370	633	1	1
28	27	1	1	1	2038896	2039759	2039799	863	1	1
28	27	1	0	1	2042325	2043321	2043362	996	1	1
25	26	0	1	1	2045888	2046747	2046791	859	1	1
25	26	0	0	1	2049317	2050124	2050170	807	1	1
25	26	0	0	1	2052696	2053261	2053298	565	1	1
28	27	0	1	1	2055824	2056665	2056711	841	1	1
28	27	1	1	1	2059237	2059880	2059923	643	1	1
26	25	0	1	2	2062448	2063253	2063302	805	1	1
28	27	1	0	1	2065828	2066696	2066748	868	1	1
28	27	1	0	1	2069273	2070121	2070160	848	1	1
28	27	1	1	1	2072686	2073587	2073623	901	1	1
27	28	1	0	2	2076149	2076774	2076818	625	1	1
27	28	1	1	2	2079344	2080180	2080230	836	1	1
28	27	0	1	1	2082756	2083603	2083643	847	1	1
27	28	1	0	2	2086169	2087161	2087206	992	1	1
25	26	1	0	1	2089732	2090930	2090969	1198	1	1
28	27	1	0	1	2093495	2094449	2094499	954	1	1
25	26	0	0	1	2097025	2098022	2098062	997	1	1
28	27	1	0	1	2100588	2101413	2101458	825	1	1
28	27	1	1	1	2103984	2104690	2104737	706	1	1
27	28	1	1	2	2107262	2107929	2107965	667	1	1
27	28	1	0	2	2110491	2111002	2111043	511	1	1
27	28	1	1	2	2113569	2114215	2114255	646	1	1
27	28	1	0	2	2116781	2117361	2117400	580	1	1
28	27	1	1	1	2119925	2120567	2120611	642	1	1
27	28	1	0	2	2123137	2123744	2123790	607	1	1
27	28	1	1	1	2126315	2127036	2127085	721	1	1
27	28	1	1	1	2129611	2130255	2130297	644	1	1
28	27	1	1	2	2132823	2133377	2133425	554	1	1
27	28	1	1	1	2135951	2136377	2136419	426	1	1
25	26	1	0	1	2138945	2139733	2139781	788	1	1
25	26	1	0	1	2142307	2143051	2143094	744	1	1
26	25	0	1	2	2145619	2146473	2146523	854	1	1
28	27	0	0	1	2149049	2149970	2150019	921	1	1
25	26	0	0	2	2152545	2153124	2153164	579	1	1
26	25	0	1	2	2155690	2156402	2156442	712	1	1
27	28	1	0	1	2158968	2159915	2159955	947	1	1
27	28	1	1	1	2162481	2163074	2163117	593	1	1
26	25	0	1	2	2165643	2166328	2166379	685	1	1
27	28	1	1	1	2168905	2169682	2169724	777	1	1
27	28	1	1	1	2172250	2172814	2172852	564	1	1
26	25	1	0	2	2175378	2176174	2176215	796	1	1
26	25	1	1	2	2178741	2179314	2179360	573	1	1
25	26	1	0	1	2181885	2182711	2182755	826	1	1
25	26	0	0	1	2185281	2186011	2186051	730	1	1
26	25	0	1	2	2188577	2189249	2189296	672	1	1
26	25	0	0	2	2191822	2192661	2192708	839	1	1
25	26	0	0	1	2195234	2196097	2196138	863	1	1
26	25	0	0	2	2198663	2199369	2199416	706	1	1
25	26	1	0	1	2201942	2202577	2202628	635	1	1
26	25	0	1	2	2205154	2205981	2206024	827	1	1
26	25	0	1	2	2208550	2209276	2209319	726	1	1
26	25	0	1	2	2211845	2212463	2212514	618	1	1
27	25	0	1	1	2215040	2216096	2216144	1056	1	1
25	27	1	1	1	2218670	2219363	2219406	693	1	1
25	27	0	1	1	2221932	2222406	2222451	474	1	1
27	25	1	0	2	2224976	2226053	2226097	1077	1	1
25	27	0	1	1	2228623	2229146	2229192	523	1	1
25	27	1	0	1	2231718	2232283	2232320	565	1	1
25	27	1	1	1	2234846	2235551	2235599	705	1	1
27	25	1	1	2	2238125	2238608	2238643	483	1	1
27	25	1	0	2	2241169	2241870	2241905	701	1	1
25	27	1	1	1	2244431	2245059	2245100	628	1	1
31	32	1	1	1	2268586	2269518	2269556	932	1	1
30	29	0	1	1	2272082	2272844	2272885	762	1	1
31	32	0	1	1	2275411	2276319	2276364	908	1	1
32	31	0	1	1	2278890	2279704	2279743	814	1	1
31	32	1	0	1	2282269	2283249	2283290	980	1	1
31	32	1	1	1	2285816	2286267	2286317	451	1	1
30	29	0	1	2	2288843	2289801	2289847	958	1	1
30	29	0	0	2	2292373	2293007	2293059	634	1	1
30	29	1	1	2	2295585	2296155	2296204	570	1	1
29	30	1	0	1	2298730	2299959	2300001	1229	1	1
32	31	1	1	2	2302527	2303379	2303430	852	1	1
29	30	1	0	1	2305956	2306722	2306759	766	1	1
31	32	1	1	1	2309285	2310038	2310088	753	1	1
31	32	1	1	1	2312614	2313113	2313149	499	1	1
30	29	0	0	2	2315675	2316299	2316344	624	1	1
30	29	0	1	2	2318870	2319889	2319940	1019	1	1
31	32	1	1	1	2322466	2322866	2322901	400	1	1
31	32	1	1	1	2325427	2325829	2325879	402	1	1
30	29	0	0	2	2328405	2329083	2329124	678	1	1
32	31	1	1	2	2331650	2332362	2332403	712	1	1
29	30	1	0	2	2334929	2335601	2335648	672	1	1
29	30	1	0	1	2338174	2339075	2339111	901	1	1
31	32	1	0	1	2341637	2342176	2342222	539	1	1
31	32	1	1	1	2344748	2345184	2345233	436	1	1
29	30	1	0	1	2347759	2348783	2348830	1024	1	1
32	31	1	1	2	2351355	2352150	2352192	795	1	1
30	29	0	1	2	2354718	2355876	2355922	1158	1	1
29	30	1	0	1	2358448	2359386	2359435	938	1	1
30	29	1	0	2	2361961	2362659	2362697	698	1	1
32	31	0	1	2	2365223	2365819	2365858	596	1	1
29	30	1	0	1	2368384	2369267	2369304	883	1	1
29	30	1	0	1	2371830	2372595	2372633	765	1	1
32	31	0	0	2	2375159	2375790	2375828	631	1	1
32	31	1	1	2	2378354	2378777	2378823	423	1	1
32	31	1	1	2	2381348	2381786	2381834	438	1	1
32	31	1	1	2	2384359	2384813	2384861	454	1	1
29	30	1	0	1	2387387	2387981	2388023	594	1	1
31	32	0	1	1	2390549	2391158	2391201	609	1	1
32	31	0	1	2	2393727	2394293	2394329	566	1	1
31	32	0	1	1	2396855	2397349	2397390	494	1	1
31	32	1	1	1	2399916	2400521	2400569	605	1	1
32	31	0	0	2	2403095	2403795	2403831	700	1	1
29	30	1	1	1	2406357	2407048	2407093	691	1	1
29	30	0	1	1	2409619	2410287	2410338	668	1	1
30	29	0	0	2	2412864	2413591	2413633	727	1	1
32	31	0	1	2	2416159	2416744	2416795	585	1	1
31	32	0	1	1	2419321	2420079	2420124	758	1	1
31	32	1	0	1	2422650	2423102	2423151	452	1	1
29	30	0	0	1	2425677	2426247	2426296	570	1	1
31	32	1	1	1	2428822	2429486	2429525	664	1	1
29	30	0	0	1	2432051	2433283	2433322	1232	1	1
30	29	0	1	2	2435848	2436597	2436634	749	1	1
30	29	0	1	2	2439160	2439797	2439846	637	1	1
29	30	0	0	1	2442372	2443132	2443175	760	1	1
30	29	0	0	2	2445701	2446384	2446420	683	1	1
30	29	0	1	2	2448946	2449441	2449481	495	1	1
30	29	0	0	2	2452007	2452575	2452626	568	1	1
29	30	1	0	1	2455152	2455732	2455771	580	1	1
32	31	1	1	2	2458297	2458907	2458949	610	1	1
31	32	1	1	1	2461475	2462232	2462278	757	1	1
29	30	1	0	1	2464804	2465361	2465406	557	1	1
30	29	0	0	2	2467932	2468607	2468651	675	1	1
30	29	0	1	2	2471177	2471882	2471930	705	1	1
29	30	1	0	1	2474456	2475101	2475142	645	1	1
31	32	1	1	1	2477667	2478230	2478270	563	1	1
29	30	0	0	1	2480796	2481383	2481431	587	1	1
32	31	1	1	2	2483957	2484633	2484677	676	1	1
32	31	0	1	2	2487202	2487853	2487888	651	1	1
30	29	0	0	2	2490414	2490995	2491033	581	1	1
30	29	0	1	2	2493559	2494005	2494044	446	1	1
32	31	1	1	2	2496570	2497065	2497105	495	1	1
29	30	0	0	1	2499631	2500187	2500233	556	1	1
29	30	1	0	1	2502759	2503269	2503311	510	1	1
31	32	0	0	1	2505837	2506410	2506456	573	1	1
32	31	1	1	2	2508982	2509640	2509685	658	1	1
32	31	0	1	2	2512211	2512799	2512846	588	1	1
32	31	1	0	2	2515372	2515814	2515857	442	1	1
29	30	0	0	1	2518383	2519026	2519069	643	1	1
32	31	1	1	2	2521595	2522052	2522097	457	1	1
31	32	1	1	1	2524623	2525140	2525191	517	1	1
31	29	1	1	1	2527717	2528130	2528169	413	1	1
31	29	1	0	1	2530695	2531181	2531230	486	1	1
29	31	1	0	2	2533756	2534229	2534275	473	1	1
31	29	1	1	1	2536801	2537109	2537152	308	1	1
31	29	1	0	1	2539678	2540135	2540180	457	1	1
31	29	1	1	1	2542705	2543141	2543191	436	1	1
29	31	1	1	2	2545716	2546460	2546503	744	1	1
31	29	1	0	1	2549029	2549398	2549447	369	1	1
31	29	1	0	1	2551973	2552351	2552391	378	1	1
29	31	1	0	1	2554917	2555386	2555435	469	1	1
