# Supplementary material for: Publisher Correction: Learning relative values in the striatum induces violations of normative decision making
Source: Nat Commun. 2019 Jun 27;10:2833. doi: 10.1038/s41467-019-10718-8 (PMC6597713; doi:10.1038/s41467-019-10718-8)
Supplement: Supplementary file 1 — Supplementary Figures [file 41467_2019_10718_MOESM1_ESM.zip › exp3/vp38.dat]

stim_left	stim_right	bait_left	bait_right	choice	stim_onset	resp_onset	outcome_onset	RT	trl_type	block
4	3	1	1	2	20	1101	1141	1081	1	1
2	1	0	1	2	3683	4931	4971	1248	1	1
4	3	1	0	2	7497	8553	8601	1056	1	1
3	4	1	0	2	11127	12183	12231	1056	1	1
4	3	1	1	2	14757	16127	16162	1370	1	1
1	2	0	0	1	18688	19881	19926	1193	1	1
4	3	1	1	2	22452	23457	23506	1005	1	1
1	2	1	0	1	26032	26619	26667	587	1	1
1	2	0	0	1	29193	29754	29795	561	1	1
4	3	0	1	2	32321	33177	33225	856	1	1
4	3	0	1	2	35751	36510	36554	759	1	1
4	3	1	1	2	39079	39795	39832	716	1	1
2	1	0	1	2	42358	43313	43362	955	1	1
3	4	1	1	1	45888	46583	46624	695	1	1
4	3	1	1	2	49150	50257	50304	1107	1	1
3	4	0	1	1	52830	53479	53516	649	1	1
1	2	1	0	1	56041	57134	57179	1093	1	1
3	4	1	0	1	59705	60729	60775	1024	1	1
3	4	0	1	2	63301	64591	64640	1290	1	1
3	4	1	1	1	67166	67986	68035	820	1	1
4	3	0	1	2	70561	71398	71448	837	1	1
2	1	0	0	2	73974	74805	74844	831	1	1
3	4	0	0	1	77370	78108	78156	738	1	1
1	2	0	0	1	80682	81389	81434	707	1	1
1	2	1	0	1	83960	84585	84629	625	1	1
2	1	0	1	2	87155	88527	88577	1372	1	1
3	4	1	1	1	91103	91756	91806	653	1	1
2	1	0	0	2	94332	95142	95185	810	1	1
3	4	1	1	1	97711	98593	98631	882	1	1
1	2	1	0	1	101157	102204	102244	1047	1	1
4	3	1	1	2	104770	105722	105757	952	1	1
3	4	0	1	1	108283	109069	109119	786	1	1
2	1	0	0	2	111645	112472	112515	827	1	1
1	2	1	0	1	115041	115577	115626	536	1	1
2	1	0	1	2	118152	118921	118972	769	1	1
2	1	1	1	2	121498	122304	122351	806	1	1
1	2	0	0	1	124877	125716	125763	839	1	1
4	3	1	0	2	128289	129151	129192	862	1	1
4	3	1	1	1	131718	132956	133006	1238	1	1
4	3	1	1	2	135532	136529	136569	997	1	1
2	1	0	0	2	139095	139945	139982	850	1	1
1	2	1	0	1	142508	143130	143177	622	1	1
1	2	0	0	1	145703	146525	146573	822	1	1
2	1	0	0	2	149099	149879	149918	780	1	1
3	4	1	1	1	152444	153569	153615	1125	1	1
2	1	0	0	2	156141	156861	156911	720	1	1
1	2	0	0	1	159436	160159	160206	723	1	1
3	4	1	0	1	162732	163380	163418	648	1	1
4	3	1	1	2	165944	166589	166629	645	1	1
4	3	1	1	2	169155	169804	169841	649	1	1
4	3	1	1	2	172367	173115	173153	748	1	1
3	4	0	0	1	175679	176494	176532	815	1	1
1	2	1	0	1	179058	179802	179844	744	1	1
2	1	1	0	2	182370	183234	183274	864	1	1
2	1	0	1	2	185800	186394	186435	594	1	1
2	1	1	0	1	188961	189727	189764	766	1	1
2	1	0	0	1	192290	192904	192942	614	1	1
2	1	0	1	1	195468	196109	196154	641	1	1
2	1	0	1	2	198680	199401	199449	721	1	1
4	3	0	1	2	201975	202876	202912	901	1	1
2	1	0	1	2	205438	206351	206392	913	1	1
4	3	0	1	2	208917	209655	209704	738	1	1
4	3	0	1	2	212230	212893	212932	663	1	1
3	4	1	1	1	215458	216092	216144	634	1	1
3	4	1	1	1	218670	219216	219255	546	1	1
1	2	1	1	1	221781	222322	222367	541	1	1
3	4	1	1	1	224893	225553	225595	660	1	1
2	1	0	1	2	228121	228951	228991	830	1	1
3	4	0	1	1	231517	232040	232086	523	1	1
3	4	1	1	1	234611	235313	235364	702	1	1
2	1	0	1	2	237890	238612	238660	722	1	1
3	4	1	1	1	241186	241732	241771	546	1	1
1	2	1	0	1	244297	244912	244949	615	1	1
1	2	1	0	1	247475	248281	248328	806	1	1
4	3	0	1	2	250854	251643	251691	789	1	1
4	3	1	1	2	254217	254985	255036	768	1	1
1	2	0	0	1	257562	258167	258214	605	1	1
1	2	1	0	1	260740	261738	261778	998	1	1
2	1	0	1	1	264303	265401	265441	1098	1	1
1	2	1	0	1	267967	268513	268552	546	1	1
3	1	0	1	2	271078	271609	271647	531	1	1
1	3	0	1	1	274173	274815	274859	642	1	1
1	3	1	1	2	277385	278126	278171	741	1	1
3	1	1	1	1	280697	281501	281550	804	1	1
3	1	1	0	1	284076	284856	284895	780	1	1
1	3	0	1	2	287421	288297	288341	876	1	1
3	1	1	1	1	290867	291848	291888	981	1	1
3	1	0	1	1	294414	294929	294966	515	1	1
1	3	1	1	2	297492	298511	298562	1019	1	1
3	1	1	0	1	301088	301925	301975	837	1	1
7	8	1	0	1	343493	344166	344212	673	1	1
7	8	1	0	1	346738	347306	347357	568	1	1
5	6	0	0	1	349883	351243	351288	1360	1	1
5	6	0	0	1	353814	355253	355303	1439	1	1
7	8	1	1	1	357829	358747	358782	918	1	1
6	5	0	1	2	361308	362388	362429	1080	1	1
8	7	1	1	2	364955	365952	365992	997	1	1
7	8	1	1	1	368518	369311	369354	793	1	1
7	8	1	0	1	371880	372575	372616	695	1	1
6	5	0	0	2	375142	376026	376062	884	1	1
5	6	0	0	1	378588	379188	379224	600	1	1
5	6	1	0	1	381750	382613	382653	863	1	1
8	7	1	1	2	385179	385914	385965	735	1	1
6	5	0	1	2	388491	389344	389394	853	1	1
5	6	0	0	1	391920	392750	392790	830	1	1
8	7	1	0	2	395316	396255	396303	939	1	1
6	5	1	0	2	398829	399795	399833	966	1	1
8	7	1	1	2	402359	403202	403245	843	1	1
5	6	1	0	1	405771	406402	406440	631	1	1
5	6	1	0	1	408966	409655	409702	689	1	1
7	8	1	1	1	412228	412923	412964	695	1	1
7	8	1	1	1	415490	416356	416393	866	1	1
6	5	0	1	2	418919	419772	419822	853	1	1
7	8	1	1	1	422348	423132	423168	784	1	1
8	7	0	1	2	425694	426544	426580	850	1	1
7	8	1	1	1	429106	429927	429976	821	1	1
6	5	0	1	2	432502	433535	433573	1033	1	1
8	7	0	0	2	436099	436748	436784	649	1	1
8	7	0	1	2	439310	440042	440080	732	1	1
8	7	1	1	2	442606	443273	443308	667	1	1
5	6	0	0	1	445834	446670	446721	836	1	1
7	8	1	1	1	449247	450003	450050	756	1	1
6	5	0	0	2	452576	453296	453345	720	1	1
6	5	1	1	2	455871	456641	456691	770	1	1
8	7	1	0	2	459217	460506	460555	1289	1	1
5	6	1	1	1	463081	463767	463817	686	1	1
7	8	1	1	1	466343	466942	466978	599	1	1
7	8	1	1	1	469504	470216	470257	712	1	1
7	8	1	1	1	472783	473289	473335	506	1	1
6	5	0	1	2	475861	476636	476680	775	1	1
7	8	1	0	1	479206	480245	480294	1039	1	1
7	8	1	0	1	482820	483723	483773	903	1	1
6	5	0	1	2	486299	487241	487286	942	1	1
5	6	0	0	1	489812	490923	490966	1111	1	1
8	7	1	1	2	493492	494342	494378	850	1	1
7	8	1	1	1	496904	497532	497574	628	1	1
5	6	1	0	1	500099	500783	500819	684	1	1
6	5	0	0	2	503345	503851	503897	506	1	1
6	5	0	1	2	506423	507352	507392	929	1	1
5	6	1	0	1	509919	510897	510939	978	1	1
5	6	0	0	1	513465	514313	514352	848	1	1
7	8	0	1	1	516877	517404	517446	527	1	1
7	8	1	1	1	519972	520924	520976	952	1	1
8	7	1	1	2	523502	524503	524539	1001	1	1
7	8	0	0	1	527065	527731	527767	666	1	1
5	6	0	0	1	530293	531225	531263	932	1	1
8	7	0	1	2	533789	534580	534626	791	1	1
8	7	1	1	2	537152	537720	537771	568	1	1
7	8	1	0	1	540296	540927	540966	631	1	1
8	7	0	1	2	543492	544191	544228	699	1	1
5	6	0	0	1	546753	547564	547607	811	1	1
7	8	0	1	1	550132	551059	551103	927	1	1
5	6	1	0	1	553629	554370	554415	741	1	1
5	6	0	0	1	556941	557676	557727	735	1	1
6	5	0	1	2	560253	560893	560939	640	1	1
5	6	0	0	1	563465	563988	564033	523	1	1
6	5	0	0	2	566559	567077	567128	518	1	1
5	6	1	0	1	569654	570561	570607	907	1	1
8	7	1	1	2	573133	573850	573886	717	1	1
8	7	1	1	2	576412	576835	576880	423	1	1
8	7	1	1	2	579406	579907	579958	501	1	1
5	6	1	0	1	582484	583293	583337	809	1	1
6	5	0	1	2	585863	586523	586566	660	1	1
8	7	1	0	2	589092	589678	589727	586	1	1
7	8	0	1	1	592253	593073	593123	820	1	1
5	6	1	0	1	595649	596376	596418	727	1	1
6	5	1	1	2	598944	600134	600182	1190	1	1
6	5	0	1	2	602708	603371	603411	663	1	1
5	6	1	0	1	605937	606642	606689	705	1	1
6	5	0	1	2	609215	609885	609935	670	1	1
7	5	1	0	1	612460	613102	613146	642	1	1
7	5	1	0	1	615672	616276	616325	604	1	1
5	7	1	0	2	618851	619646	619687	795	1	1
5	7	1	1	1	622213	622786	622832	573	1	1
7	5	1	0	2	625358	626006	626044	648	1	1
5	7	1	1	2	628569	629290	629339	721	1	1
7	5	1	0	1	631865	632442	632484	577	1	1
7	5	1	1	1	635010	635846	635896	836	1	1
5	7	1	1	1	638422	639533	639576	1111	1	1
7	5	0	1	1	642102	642735	642771	633	1	1
9	10	0	0	1	702189	703171	703209	982	1	1
10	9	0	0	2	705735	706377	706421	642	1	1
9	10	1	0	1	708947	709642	709683	695	1	1
10	9	0	1	2	712209	712786	712828	577	1	1
11	12	1	0	1	715354	716636	716675	1282	1	1
11	12	1	0	1	719201	719905	719954	704	1	1
10	9	0	1	2	722480	723214	723249	734	1	1
9	10	1	0	1	725775	726440	726478	665	1	1
12	11	1	1	2	729004	729992	730041	988	1	1
11	12	0	1	1	732567	733147	733185	580	1	1
11	12	1	0	2	735711	736525	736565	814	1	1
9	10	0	1	1	739090	739814	739860	724	1	1
9	10	1	0	1	742386	742950	742988	564	1	1
10	9	0	0	2	745514	746235	746283	721	1	1
9	10	1	0	1	748809	749431	749478	622	1	1
9	10	1	0	1	752004	752735	752774	731	1	1
10	9	0	0	2	755300	755956	756002	656	1	1
9	10	1	0	1	758528	759182	759231	654	1	1
10	9	0	1	2	761757	762391	762443	634	1	1
11	12	1	0	1	764968	765823	765872	855	1	1
12	11	1	1	2	768398	769170	769217	772	1	1
11	12	0	1	1	771743	772873	772914	1130	1	1
12	11	1	1	2	775440	776071	776109	631	1	1
12	11	1	1	2	778635	779494	779538	859	1	1
11	12	0	1	1	782064	782866	782917	802	1	1
10	9	0	1	2	785443	786199	786246	756	1	1
10	9	0	1	2	788772	789508	789558	736	1	1
11	12	1	0	1	792084	792869	792904	785	1	1
11	12	1	1	1	795430	796288	796333	858	1	1
9	10	0	0	1	798859	799612	799662	753	1	1
11	12	1	1	1	802188	803144	803192	956	1	1
9	10	1	0	1	805718	806317	806353	599	1	1
12	11	0	1	2	808879	809549	809598	670	1	1
11	12	0	1	1	812124	812851	812894	727	1	1
12	11	1	0	2	815420	816311	816356	891	1	1
11	12	0	1	1	818882	819453	819501	571	1	1
11	12	1	1	1	822027	822993	823031	966	1	1
11	12	1	1	1	825557	826429	826477	872	1	1
10	9	0	0	2	829003	829679	829722	676	1	1
10	9	0	1	2	832248	832769	832817	521	1	1
9	10	1	0	1	835343	835888	835928	545	1	1
12	11	0	1	2	838454	839201	839240	747	1	1
10	9	0	1	2	841766	842357	842402	591	1	1
11	12	1	1	1	844928	845643	845680	715	1	1
11	12	1	0	1	848206	849200	849243	994	1	1
9	10	0	0	1	851769	852591	852639	822	1	1
11	12	1	1	1	855165	855788	855834	623	1	1
12	11	1	1	2	858360	858868	858912	508	1	1
9	10	0	0	1	861438	862033	862074	595	1	1
10	9	1	1	2	864600	865059	865101	459	1	1
11	12	1	1	1	867627	868213	868263	586	1	1
9	10	1	0	1	870789	871406	871441	617	1	1
10	9	0	0	2	873967	874397	874436	430	1	1
10	9	1	0	2	876961	877471	877513	510	1	1
9	10	0	0	1	880039	880805	880842	766	1	1
11	12	1	1	1	883368	884463	884506	1095	1	1
10	9	0	1	2	887032	887683	887734	651	1	1
10	9	0	1	2	890260	890883	890929	623	1	1
10	9	0	0	2	893455	894278	894325	823	1	1
9	10	0	1	1	896851	897380	897420	529	1	1
12	11	0	1	2	899946	900799	900849	853	1	1
11	12	1	1	1	903375	904064	904111	689	1	1
12	11	1	1	2	906637	907194	907239	557	1	1
11	12	1	0	1	909765	910824	910869	1059	1	1
11	12	1	1	1	913395	914066	914114	671	1	1
12	11	1	0	2	916640	917133	917175	493	1	1
9	10	0	0	1	919701	920414	920454	713	1	1
12	11	1	1	2	922980	923637	923682	657	1	1
10	9	0	1	2	926208	926830	926877	622	1	1
9	10	1	0	1	929403	929893	929939	490	1	1
10	9	0	1	2	932465	933127	933167	662	1	1
11	12	1	1	1	935693	936093	936128	400	1	1
11	12	1	0	2	938654	939297	939340	643	1	1
9	10	1	0	1	941866	942418	942468	552	1	1
9	10	1	0	1	944994	945635	945680	641	1	1
11	12	1	1	1	948205	948806	948858	601	1	1
11	12	1	0	1	951384	952054	952103	670	1	1
11	12	1	1	1	954629	955032	955081	403	1	1
11	12	0	1	1	957606	958272	958309	666	1	1
10	9	0	0	2	960835	961362	961404	527	1	1
11	9	1	0	2	963930	964428	964465	498	1	1
9	11	1	1	2	966991	967881	967928	890	1	1
9	11	1	0	2	970454	971027	971072	573	1	1
9	11	1	1	1	973598	974117	974167	519	1	1
11	9	1	1	2	976693	977239	977278	546	1	1
11	9	0	0	2	979804	980418	980457	614	1	1
11	9	1	1	2	982983	983503	983551	520	1	1
11	9	1	0	2	986077	986720	986763	643	1	1
11	9	1	1	1	989289	989809	989858	520	1	1
9	11	0	1	2	992384	992830	992869	446	1	1
15	16	1	1	1	1062072	1063117	1063159	1045	1	1
15	16	1	1	1	1065685	1066306	1066354	621	1	1
13	14	1	0	2	1068880	1069882	1069917	1002	1	1
16	15	1	1	2	1072443	1073427	1073464	984	1	1
16	15	1	1	2	1075990	1076751	1076793	761	1	1
16	15	1	1	2	1079318	1080162	1080205	844	1	1
16	15	1	0	2	1082731	1083345	1083383	614	1	1
16	15	0	1	2	1085909	1086797	1086846	888	1	1
13	14	1	0	1	1089372	1090216	1090258	844	1	1
15	16	1	1	1	1092784	1093445	1093487	661	1	1
14	13	0	0	2	1096013	1097109	1097150	1096	1	1
13	14	1	0	1	1099676	1100200	1100245	524	1	1
14	13	0	1	2	1102771	1103515	1103557	744	1	1
15	16	0	0	1	1106083	1106564	1106602	481	1	1
16	15	0	1	2	1109128	1109726	1109763	598	1	1
15	16	1	1	1	1112289	1112750	1112791	461	1	1
13	14	1	0	1	1115317	1116084	1116120	767	1	1
16	15	1	1	2	1118646	1119268	1119315	622	1	1
13	14	1	1	1	1121841	1122428	1122476	587	1	1
16	15	1	0	2	1125002	1125840	1125889	838	1	1
16	15	1	1	1	1128415	1129352	1129402	937	1	1
14	13	0	0	2	1131928	1132589	1132630	661	1	1
15	16	1	1	1	1135156	1135691	1135742	535	1	1
16	15	0	1	2	1138267	1139145	1139187	878	1	1
13	14	0	1	1	1141713	1142385	1142433	672	1	1
14	13	0	1	1	1144959	1145984	1146029	1025	1	1
13	14	0	0	1	1148555	1149284	1149325	729	1	1
16	15	1	0	2	1151850	1152467	1152503	617	1	1
13	14	0	0	1	1155029	1156010	1156049	981	1	1
14	13	0	0	2	1158575	1159506	1159545	931	1	1
13	14	0	0	1	1162071	1162802	1162841	731	1	1
16	15	1	1	1	1165367	1166393	1166437	1026	1	1
15	16	1	1	2	1168963	1169613	1169649	650	1	1
15	16	1	1	2	1172175	1173057	1173095	882	1	1
15	16	0	0	2	1175621	1176276	1176323	655	1	1
16	15	1	1	1	1178849	1179337	1179385	488	1	1
13	14	1	0	1	1181910	1182730	1182780	820	1	1
15	16	1	1	2	1185306	1186136	1186176	830	1	1
16	15	0	0	1	1188702	1189172	1189221	470	1	1
16	15	0	1	2	1191746	1192133	1192181	387	1	1
14	13	0	1	1	1194707	1195125	1195176	418	1	1
15	16	1	1	2	1197702	1198784	1198822	1082	1	1
13	14	1	0	1	1201348	1201981	1202017	633	1	1
13	14	0	0	1	1204543	1205138	1205179	595	1	1
14	13	0	0	2	1207705	1208251	1208290	546	1	1
15	16	1	1	2	1210816	1211608	1211653	792	1	1
16	15	1	1	1	1214178	1214722	1214764	544	1	1
15	16	1	0	2	1217290	1217892	1217942	602	1	1
16	15	1	1	2	1220468	1221021	1221070	553	1	1
16	15	1	0	1	1223596	1224204	1224249	608	1	1
15	16	1	0	2	1226775	1227521	1227561	746	1	1
16	15	0	1	1	1230087	1230716	1230756	629	1	1
16	15	1	0	2	1233282	1233823	1233867	541	1	1
15	16	1	0	2	1236393	1236773	1236811	380	1	1
16	15	1	1	1	1239337	1240327	1240374	990	1	1
15	16	1	0	2	1242900	1243761	1243804	861	1	1
16	15	1	1	1	1246329	1246964	1246999	635	1	1
16	15	1	1	1	1249524	1250177	1250227	653	1	1
16	15	1	1	1	1252753	1253267	1253305	514	1	1
14	13	0	1	2	1255831	1256565	1256600	734	1	1
14	13	0	1	2	1259126	1259636	1259678	510	1	1
13	14	1	0	1	1262204	1262836	1262873	632	1	1
14	13	0	1	2	1265399	1266019	1266068	620	1	1
13	14	1	1	1	1268594	1269000	1269046	406	1	1
14	13	0	1	2	1271572	1271991	1272040	419	1	1
13	14	1	0	1	1274566	1275097	1275135	531	1	1
14	13	0	0	2	1277661	1278211	1278246	550	1	1
13	14	0	0	1	1280772	1281137	1281174	365	1	1
13	14	0	0	1	1283699	1284259	1284302	560	1	1
13	14	1	0	1	1286828	1287341	1287380	513	1	1
13	14	0	0	1	1289906	1290618	1290658	712	1	1
13	14	1	0	1	1293184	1293692	1293736	508	1	1
13	14	0	0	1	1296262	1296854	1296898	592	1	1
14	13	0	1	2	1299424	1299902	1299942	478	1	1
14	13	0	1	2	1302468	1303150	1303187	682	1	1
14	13	1	0	2	1305713	1306184	1306232	471	1	1
14	13	0	1	2	1308758	1309324	1309360	566	1	1
13	14	0	0	1	1311886	1312461	1312505	575	1	1
13	14	1	0	2	1315031	1315452	1315499	421	1	1
13	14	1	0	1	1318025	1318422	1318460	397	1	1
15	13	1	0	2	1320986	1321500	1321538	514	1	1
13	15	0	1	2	1324064	1324657	1324699	593	1	1
15	13	1	1	1	1327225	1328147	1328196	922	1	1
15	13	1	0	1	1330722	1331533	1331575	811	1	1
13	15	1	0	2	1334101	1334705	1334753	604	1	1
13	15	1	1	2	1337279	1337979	1338015	700	1	1
13	15	1	0	2	1340541	1341445	1341494	904	1	1
15	13	1	0	1	1344020	1344889	1344940	869	1	1
15	13	1	1	1	1347466	1348152	1348202	686	1	1
15	13	1	1	1	1350728	1351415	1351464	687	1	1
18	17	0	1	2	1443735	1444709	1444755	974	1	1
19	20	1	1	1	1447281	1448529	1448569	1248	1	1
20	19	0	1	2	1451095	1452058	1452099	963	1	1
18	17	1	0	2	1454625	1455555	1455595	930	1	1
20	19	0	1	2	1458121	1459139	1459175	1018	1	1
20	19	1	1	2	1461701	1462494	1462537	793	1	1
19	20	1	1	1	1465063	1465711	1465749	648	1	1
20	19	1	0	2	1468275	1469080	1469128	805	1	1
19	20	1	1	1	1471654	1472321	1472356	667	1	1
19	20	1	1	1	1474882	1475447	1475484	565	1	1
20	19	0	0	1	1478010	1479149	1479198	1139	1	1
17	18	0	0	1	1481724	1482931	1482979	1207	1	1
19	20	0	1	1	1485504	1486230	1486274	726	1	1
20	19	0	1	1	1488800	1489601	1489636	801	1	1
20	19	1	0	2	1492162	1492702	1492748	540	1	1
18	17	1	1	2	1495273	1496223	1496260	950	1	1
18	17	0	1	2	1498786	1499612	1499656	826	1	1
19	20	1	1	1	1502182	1502799	1502834	617	1	1
20	19	1	1	2	1505360	1505763	1505812	403	1	1
19	20	1	1	1	1508338	1508783	1508823	445	1	1
18	17	0	1	2	1511349	1511986	1512035	637	1	1
20	19	1	0	2	1514561	1515292	1515330	731	1	1
17	18	1	0	1	1517856	1518615	1518659	759	1	1
18	17	0	0	2	1521185	1522069	1522105	884	1	1
18	17	0	1	2	1524631	1525424	1525467	793	1	1
19	20	1	0	1	1527993	1528504	1528545	511	1	1
17	18	1	0	1	1531071	1532012	1532058	941	1	1
18	17	1	0	2	1534584	1535318	1535353	734	1	1
19	20	0	1	1	1537879	1538452	1538498	573	1	1
20	19	1	1	1	1541024	1542054	1542095	1030	1	1
19	20	1	0	2	1544621	1545268	1545307	647	1	1
20	19	1	0	1	1547832	1548376	1548418	544	1	1
18	17	0	1	2	1550944	1551632	1551680	688	1	1
17	18	1	1	1	1554206	1554811	1554858	605	1	1
17	18	1	0	1	1557384	1558279	1558321	895	1	1
17	18	1	0	1	1560847	1561714	1561750	867	1	1
17	18	0	0	1	1564276	1565036	1565079	760	1	1
17	18	1	0	1	1567605	1568202	1568240	597	1	1
17	18	0	0	1	1570766	1571393	1571435	627	1	1
17	18	0	0	2	1573961	1574586	1574630	625	1	1
20	19	1	1	1	1577156	1578100	1578143	944	1	1
17	18	1	0	1	1580669	1581494	1581539	825	1	1
19	20	1	0	1	1584065	1584894	1584935	829	1	1
19	20	1	1	2	1587461	1587903	1587946	442	1	1
18	17	0	0	2	1590472	1591260	1591308	788	1	1
17	18	0	0	1	1593834	1594478	1594520	644	1	1
19	20	0	1	1	1597046	1597726	1597765	680	1	1
18	17	0	1	2	1600291	1601154	1601194	863	1	1
18	17	0	1	2	1603720	1604384	1604423	664	1	1
17	18	0	0	1	1606949	1607817	1607869	868	1	1
20	19	1	1	2	1610395	1611130	1611181	735	1	1
20	19	0	1	1	1613707	1614405	1614443	698	1	1
18	17	0	1	2	1616969	1617844	1617889	875	1	1
18	17	0	1	2	1620415	1621198	1621234	783	1	1
18	17	0	0	2	1623760	1624666	1624714	906	1	1
18	17	0	0	2	1627240	1627958	1628009	718	1	1
20	19	1	1	1	1630535	1631782	1631823	1247	1	1
20	19	1	1	1	1634349	1635459	1635503	1110	1	1
20	19	1	1	1	1638029	1638560	1638598	531	1	1
19	20	1	0	1	1641124	1641640	1641676	516	1	1
20	19	0	1	1	1644202	1644837	1644888	635	1	1
17	18	1	0	2	1647413	1648022	1648066	609	1	1
20	19	1	1	2	1650592	1651460	1651495	868	1	1
17	18	1	0	1	1654021	1654609	1654657	588	1	1
18	17	0	1	2	1657182	1657880	1657919	698	1	1
20	19	1	1	2	1660444	1661167	1661214	723	1	1
20	19	1	1	1	1663740	1664347	1664392	607	1	1
18	17	0	1	2	1666918	1667637	1667688	719	1	1
20	19	0	1	2	1670213	1671016	1671067	803	1	1
20	19	0	1	2	1673593	1674155	1674195	562	1	1
20	19	1	1	2	1676721	1677309	1677356	588	1	1
19	20	1	1	2	1679882	1680718	1680769	836	1	1
18	17	0	0	2	1683295	1683962	1683997	667	1	1
20	19	1	1	2	1686523	1687273	1687309	750	1	1
17	18	0	0	1	1689835	1690871	1690923	1036	1	1
17	18	1	0	1	1693448	1693994	1694034	546	1	1
17	18	1	0	1	1696560	1697080	1697129	520	1	1
17	18	1	0	1	1699655	1700080	1700123	425	1	1
18	17	0	0	2	1702649	1703441	1703485	792	1	1
18	17	0	0	2	1706011	1706896	1706931	885	1	1
19	17	1	1	2	1709457	1710218	1710260	761	1	1
17	19	0	1	1	1712786	1713511	1713555	725	1	1
17	19	1	1	2	1716081	1716914	1716951	833	1	1
17	19	1	1	2	1719477	1719828	1719879	351	1	1
17	19	0	1	2	1722404	1722931	1722973	527	1	1
17	19	0	1	2	1725499	1726428	1726469	929	1	1
19	17	0	1	nan	1728995	nan	nan	nan	1	1
19	17	0	1	1	1735034	1735657	1735703	623	1	1
17	19	0	0	2	1738229	1738675	1738714	446	1	1
19	17	1	1	1	1741240	1741644	1741692	404	1	1
19	17	1	1	1	1744218	1744670	1744719	452	1	1
22	21	1	1	2	1802129	1803051	1803100	922	1	1
21	22	1	0	1	1805626	1806867	1806914	1241	1	1
22	21	0	1	2	1809440	1810086	1810125	646	1	1
22	21	0	1	2	1812651	1813144	1813187	493	1	1
23	24	1	1	2	1815712	1816649	1816699	937	1	1
21	22	0	0	1	1819225	1820270	1820313	1045	1	1
22	21	0	1	2	1822839	1823338	1823374	499	1	1
24	23	1	0	1	1825900	1826840	1826887	940	1	1
22	21	0	1	2	1829413	1829903	1829948	490	1	1
23	24	0	0	2	1832474	1833147	1833193	673	1	1
24	23	1	1	1	1835719	1836682	1836723	963	1	1
22	21	0	1	2	1839249	1839803	1839851	554	1	1
24	23	1	0	1	1842377	1843031	1843079	654	1	1
22	21	0	1	2	1845605	1846038	1846074	433	1	1
22	21	0	0	2	1848599	1849367	1849402	768	1	1
21	22	1	1	1	1851928	1852600	1852648	672	1	1
23	24	1	1	2	1855173	1855878	1855926	705	1	1
22	21	0	0	2	1858452	1859249	1859289	797	1	1
21	22	1	0	1	1861814	1862536	1862584	722	1	1
24	23	0	1	1	1865110	1865846	1865896	736	1	1
23	24	1	1	1	1868422	1869288	1869325	866	1	1
22	21	0	1	2	1871851	1872426	1872470	575	1	1
23	24	1	1	2	1874996	1875815	1875866	819	1	1
24	23	1	0	1	1878392	1879386	1879429	994	1	1
22	21	0	0	2	1881955	1882660	1882708	705	1	1
23	24	0	1	2	1885233	1885919	1885969	686	1	1
24	23	0	1	1	1888495	1889160	1889198	665	1	1
21	22	1	0	1	1891724	1892265	1892309	541	1	1
22	21	0	1	2	1894835	1895329	1895371	494	1	1
22	21	0	1	2	1897896	1898324	1898365	428	1	1
21	22	0	0	1	1900891	1901385	1901426	494	1	1
22	21	0	0	2	1903952	1904510	1904554	558	1	1
24	23	0	1	1	1907080	1907836	1907883	756	1	1
23	24	1	1	2	1910409	1910811	1910861	402	1	1
22	21	0	1	2	1913386	1914013	1914056	627	1	1
24	23	1	1	1	1916581	1917453	1917502	872	1	1
21	22	1	0	1	1920027	1920570	1920613	543	1	1
23	24	1	1	2	1923139	1923792	1923841	653	1	1
21	22	0	1	1	1926367	1926894	1926936	527	1	1
21	22	1	0	1	1929462	1930008	1930047	546	1	1
24	23	0	1	1	1932573	1933316	1933360	743	1	1
24	23	1	1	1	1935885	1936708	1936755	823	1	1
24	23	0	0	1	1939281	1939766	1939816	485	1	1
22	21	0	0	2	1942342	1942910	1942961	568	1	1
24	23	1	1	1	1945487	1946188	1946223	701	1	1
22	21	0	0	2	1948749	1949285	1949335	536	1	1
21	22	0	0	1	1951861	1952355	1952396	494	1	1
21	22	1	0	1	1954922	1955360	1955407	438	1	1
22	21	0	0	2	1957933	1958418	1958468	485	1	1
22	21	0	1	2	1960994	1961461	1961513	467	1	1
24	23	0	1	1	1964038	1964595	1964641	557	1	1
21	22	1	0	1	1967167	1967658	1967702	491	1	1
23	24	1	1	2	1970228	1971281	1971332	1053	1	1
23	24	1	0	2	1973858	1974587	1974627	729	1	1
23	24	1	1	1	1977153	1978091	1978140	938	1	1
24	23	1	1	1	1980666	1981231	1981268	565	1	1
24	23	1	0	1	1983794	1984360	1984396	566	1	1
22	21	0	0	2	1986922	1987582	1987625	660	1	1
23	24	1	1	1	1990151	1990678	1990719	527	1	1
24	23	0	1	1	1993245	1993832	1993881	587	1	1
21	22	1	1	1	1996407	1996964	1997009	557	1	1
22	21	0	0	2	1999535	2000119	2000171	584	1	1
21	22	0	0	1	2002697	2003109	2003148	412	1	1
21	22	0	0	1	2005674	2006118	2006159	444	1	1
22	21	0	1	2	2008685	2009064	2009103	379	1	1
24	23	1	1	1	2011629	2012190	2012231	561	1	1
24	23	1	1	1	2014757	2015157	2015209	400	1	1
22	21	0	1	2	2017735	2018283	2018320	548	1	1
22	21	0	1	2	2020846	2021302	2021348	456	1	1
22	21	0	0	2	2023874	2024271	2024309	397	1	1
23	24	1	1	2	2026835	2027462	2027504	627	1	1
24	23	0	1	1	2030030	2030431	2030481	401	1	1
24	23	0	0	2	2033007	2034059	2034095	1052	1	1
23	24	1	1	2	2036621	2037392	2037440	771	1	1
24	23	1	1	2	2039966	2040651	2040702	685	1	1
24	23	0	1	2	2043228	2043766	2043814	538	1	1
23	24	1	1	2	2046340	2047109	2047159	769	1	1
23	24	1	1	2	2049685	2050338	2050388	653	1	1
23	24	1	1	2	2052914	2053474	2053516	560	1	1
24	23	1	1	2	2056042	2056661	2056711	619	1	1
21	23	0	1	1	2059237	2060217	2060257	980	1	1
23	21	1	1	1	2062783	2063555	2063603	772	1	1
21	23	1	1	2	2066129	2066856	2066898	727	1	1
23	21	0	1	1	2069424	2069872	2069909	448	1	1
21	23	0	1	1	2072435	2073030	2073071	595	1	1
21	23	0	1	2	2075597	2076079	2076115	482	1	1
21	23	1	1	2	2078641	2079124	2079160	483	1	1
23	21	1	0	1	2081685	2082169	2082204	484	1	1
23	21	1	1	1	2084730	2085180	2085215	450	1	1
23	21	0	1	1	2087741	2088149	2088193	408	1	1
27	28	1	1	2	2153816	2154968	2155004	1152	1	1
25	26	1	0	2	2157530	2158603	2158650	1073	1	1
26	25	0	1	2	2161176	2162021	2162063	845	1	1
26	25	0	1	2	2164589	2165513	2165559	924	1	1
26	25	0	0	2	2168085	2169013	2169055	928	1	1
26	25	0	1	2	2171581	2172376	2172417	795	1	1
25	26	1	0	1	2174943	2175815	2175863	872	1	1
27	28	0	1	2	2178389	2179266	2179309	877	1	1
25	26	0	0	1	2181835	2182981	2183023	1146	1	1
25	26	1	0	1	2185549	2186016	2186067	467	1	1
28	27	1	0	1	2188593	2189253	2189296	660	1	1
27	28	1	1	2	2191822	2192385	2192424	563	1	1
27	28	1	0	2	2194950	2195778	2195820	828	1	1
27	28	1	1	2	2198346	2198987	2199031	641	1	1
25	26	0	0	1	2201557	2202444	2202494	887	1	1
28	27	0	1	1	2205020	2205790	2205840	770	1	1
26	25	1	1	2	2208366	2209147	2209185	781	1	1
26	25	0	1	2	2211711	2212550	2212598	839	1	1
27	28	1	0	2	2215124	2216128	2216178	1004	1	1
25	26	0	0	1	2218703	2219613	2219657	910	1	1
25	26	0	0	1	2222183	2222672	2222718	489	1	1
26	25	0	0	2	2225244	2226030	2226080	786	1	1
28	27	1	1	2	2228606	2229375	2229426	769	1	1
27	28	1	1	2	2231952	2232564	2232604	612	1	1
28	27	1	1	2	2235130	2235792	2235833	662	1	1
26	25	0	1	2	2238359	2239152	2239195	793	1	1
25	26	1	0	1	2241721	2242511	2242557	790	1	1
28	27	1	1	2	2245083	2245779	2245819	696	1	1
28	27	1	0	2	2248345	2248981	2249031	636	1	1
25	26	0	1	1	2251557	2252383	2252427	826	1	1
25	26	0	0	2	2254953	2255558	2255605	605	1	1
25	26	0	0	1	2258131	2258804	2258850	673	1	1
28	27	0	1	2	2261376	2262131	2262179	755	1	1
28	27	1	1	2	2264705	2265155	2265190	450	1	1
26	25	0	1	2	2267716	2268550	2268586	834	1	1
28	27	1	0	2	2271112	2271921	2271965	809	1	1
28	27	1	0	1	2274491	2274915	2274959	424	1	1
28	27	1	1	2	2277485	2278086	2278138	601	1	1
27	28	1	0	1	2280663	2281196	2281232	533	1	1
27	28	1	1	1	2283758	2284169	2284210	411	1	1
28	27	0	1	2	2286736	2287325	2287371	589	1	1
27	28	1	0	1	2289897	2290378	2290416	481	1	1
25	26	1	0	2	2292942	2293275	2293326	333	1	1
28	27	1	0	2	2295852	2296593	2296639	741	1	1
25	26	0	0	1	2299164	2299579	2299616	415	1	1
28	27	1	0	1	2302142	2302686	2302727	544	1	1
28	27	1	1	1	2305253	2305751	2305789	498	1	1
27	28	1	1	1	2308315	2308902	2308950	587	1	1
27	28	1	0	1	2311476	2312010	2312045	534	1	1
27	28	1	1	1	2314571	2315021	2315073	450	1	1
27	28	1	0	1	2317598	2317964	2318000	366	1	1
28	27	1	1	2	2320526	2321176	2321212	650	1	1
27	28	1	0	1	2323738	2324361	2324407	623	1	1
27	28	1	1	1	2326933	2327460	2327501	527	1	1
27	28	1	1	2	2330027	2330508	2330546	481	1	1
28	27	1	1	1	2333072	2333500	2333540	428	1	1
27	28	1	1	1	2336066	2336586	2336635	520	1	1
25	26	1	0	1	2339161	2340135	2340181	974	1	1
25	26	1	0	1	2342707	2343073	2343109	366	1	1
26	25	0	1	2	2345634	2346148	2346186	514	1	1
28	27	0	0	2	2348712	2349422	2349465	710	1	1
25	26	0	0	1	2351991	2352890	2352928	899	1	1
26	25	0	1	2	2355454	2356217	2356257	763	1	1
27	28	1	0	1	2358783	2359767	2359803	984	1	1
27	28	1	1	1	2362329	2362818	2362864	489	1	1
26	25	0	1	2	2365390	2366179	2366226	789	1	1
27	28	1	1	1	2368752	2369642	2369689	890	1	1
27	28	1	1	1	2372215	2372838	2372884	623	1	1
26	25	1	0	2	2375410	2375857	2375895	447	1	1
26	25	1	1	1	2378421	2378816	2378856	395	1	1
25	26	1	0	1	2381382	2381836	2381884	454	1	1
25	26	0	0	1	2384410	2384860	2384911	450	1	1
26	25	0	1	2	2387437	2387913	2387956	476	1	1
26	25	0	0	2	2390482	2391416	2391452	934	1	1
25	26	0	0	1	2393978	2394478	2394513	500	1	1
26	25	0	0	2	2397039	2397747	2397792	708	1	1
25	26	1	0	1	2400318	2401025	2401071	707	1	1
26	25	0	1	2	2403596	2404325	2404366	729	1	1
26	25	0	1	2	2406892	2407467	2407511	575	1	1
26	25	0	1	2	2410037	2410643	2410689	606	1	1
27	25	0	1	2	2413215	2413844	2413884	629	1	1
25	27	1	1	1	2416410	2416783	2416828	373	1	1
25	27	0	1	1	2419354	2419787	2419823	433	1	1
27	25	1	0	1	2422348	2423049	2423084	701	1	1
25	27	0	1	2	2425610	2426201	2426246	591	1	1
25	27	1	0	2	2428772	2429382	2429424	610	1	1
25	27	1	1	1	2431950	2432495	2432536	545	1	1
27	25	1	1	1	2435062	2435608	2435647	546	1	1
27	25	1	0	1	2438173	2439020	2439060	847	1	1
25	27	1	1	2	2441585	2442119	2442154	534	1	1
31	32	1	1	1	2500819	2501712	2501756	893	1	1
30	29	0	1	2	2504281	2505351	2505402	1070	1	1
31	32	0	1	2	2507928	2508756	2508798	828	1	1
32	31	0	1	1	2511324	2512121	2512160	797	1	1
31	32	1	0	2	2514686	2515199	2515238	513	1	1
31	32	1	1	1	2517764	2518209	2518249	445	1	1
30	29	0	1	2	2520775	2521663	2521712	888	1	1
30	29	0	0	2	2524238	2524709	2524756	471	1	1
30	29	1	1	2	2527282	2527824	2527868	542	1	1
29	30	1	0	1	2530394	2530914	2530962	520	1	1
32	31	1	1	2	2533488	2534158	2534208	670	1	1
29	30	1	0	1	2536734	2537643	2537687	909	1	1
31	32	1	1	1	2540213	2540864	2540916	651	1	1
31	32	1	1	1	2543441	2544093	2544144	652	1	1
30	29	0	0	2	2546670	2547308	2547356	638	1	1
30	29	0	1	2	2549882	2550354	2550400	472	1	1
31	32	1	1	1	2552926	2553535	2553579	609	1	1
31	32	1	1	1	2556104	2557101	2557142	997	1	1
30	29	0	0	2	2559667	2560255	2560303	588	1	1
32	31	1	1	2	2562829	2563656	2563699	827	1	1
29	30	1	0	1	2566225	2566669	2566710	444	1	1
29	30	1	0	1	2569236	2569678	2569721	442	1	1
31	32	1	0	1	2572247	2572898	2572949	651	1	1
31	32	1	1	1	2575475	2576151	2576195	676	1	1
29	30	1	0	1	2578720	2579166	2579206	446	1	1
32	31	1	1	2	2581731	2582442	2582484	711	1	1
30	29	0	1	2	2585010	2585637	2585679	627	1	1
29	30	1	0	1	2588205	2588678	2588724	473	1	1
30	29	1	0	2	2591250	2591697	2591735	447	1	1
32	31	0	1	1	2594261	2594893	2594930	632	1	1
29	30	1	0	1	2597456	2598234	2598275	778	1	1
29	30	1	0	1	2600801	2601391	2601437	590	1	1
32	31	0	0	2	2603963	2604590	2604632	627	1	1
32	31	1	1	2	2607158	2607641	2607676	483	1	1
32	31	1	1	2	2610202	2610764	2610805	562	1	1
32	31	1	1	2	2613330	2613672	2613715	342	1	1
29	30	1	0	1	2616241	2616904	2616944	663	1	1
31	32	0	1	1	2619470	2620217	2620256	747	1	1
32	31	0	1	1	2622782	2623412	2623451	630	1	1
31	32	0	1	1	2625977	2626406	2626445	429	1	1
31	32	1	1	1	2628971	2629461	2629506	490	1	1
32	31	0	0	2	2632032	2632720	2632768	688	1	1
29	30	1	1	1	2635294	2635888	2635930	594	1	1
29	30	0	1	1	2638456	2638893	2638941	437	1	1
30	29	0	0	2	2641467	2642144	2642186	677	1	1
32	31	0	1	1	2644712	2645375	2645414	663	1	1
31	32	0	1	1	2647940	2648409	2648459	469	1	1
31	32	1	0	2	2650985	2651464	2651503	479	1	1
29	30	0	0	1	2654029	2654593	2654632	564	1	1
31	32	1	1	1	2657157	2657847	2657893	690	1	1
29	30	0	0	1	2660419	2661036	2661072	617	1	1
30	29	0	1	2	2663598	2664032	2664083	434	1	1
30	29	0	1	2	2666609	2667217	2667261	608	1	1
29	30	0	0	1	2669787	2670209	2670255	422	1	1
30	29	0	0	2	2672781	2673187	2673233	406	1	1
30	29	0	1	2	2675759	2676348	2676394	589	1	1
30	29	0	0	2	2678920	2679393	2679439	473	1	1
29	30	1	0	1	2681965	2682500	2682550	535	1	1
32	31	1	1	1	2685076	2685734	2685779	658	1	1
31	32	1	1	2	2688305	2688663	2688706	358	1	1
29	30	1	0	1	2691232	2691627	2691667	395	1	1
30	29	0	0	2	2694193	2694608	2694645	415	1	1
30	29	0	1	2	2697170	2697790	2697840	620	1	1
29	30	1	0	1	2700366	2700844	2700884	478	1	1
31	32	1	1	2	2703410	2704091	2704129	681	1	1
29	30	0	0	1	2706655	2707026	2707073	371	1	1
32	31	1	1	2	2709599	2709969	2710017	370	1	1
32	31	0	1	1	2712543	2713000	2713045	457	1	1
30	29	0	0	2	2715571	2716157	2716207	586	1	1
30	29	0	1	2	2718733	2719317	2719368	584	1	1
32	31	1	1	2	2721894	2722441	2722480	547	1	1
29	30	0	0	1	2725006	2725777	2725825	771	1	1
29	30	1	0	1	2728351	2728968	2729004	617	1	1
31	32	0	0	1	2731530	2732337	2732383	807	1	1
32	31	1	1	1	2734909	2735381	2735427	472	1	1
32	31	0	1	2	2737953	2738455	2738505	502	1	1
32	31	1	0	2	2741031	2741522	2741566	491	1	1
29	30	0	0	1	2744092	2744709	2744745	617	1	1
32	31	1	1	2	2747270	2748200	2748241	930	1	1
31	32	1	1	1	2750767	2751168	2751218	401	1	1
31	29	1	1	2	2753744	2754286	2754330	542	1	1
31	29	1	0	1	2756856	2757345	2757391	489	1	1
29	31	1	0	2	2759917	2760314	2760352	397	1	1
31	29	1	1	2	2762878	2763380	2763430	502	1	1
31	29	1	0	2	2765955	2766401	2766441	446	1	1
31	29	1	1	1	2768966	2769333	2769385	367	1	1
29	31	1	1	2	2771911	2772657	2772697	746	1	1
31	29	1	0	1	2775223	2776108	2776159	885	1	1
31	29	1	0	1	2778685	2779424	2779472	739	1	1
29	31	1	0	2	2781997	2782550	2782600	553	1	1
