# Supplementary material for: Publisher Correction: Learning relative values in the striatum induces violations of normative decision making
Source: Nat Commun. 2019 Jun 27;10:2833. doi: 10.1038/s41467-019-10718-8 (PMC6597713; doi:10.1038/s41467-019-10718-8)
Supplement: Supplementary file 1 — Supplementary Figures [file 41467_2019_10718_MOESM1_ESM.zip › exp3/vp39.dat]

stim_left	stim_right	bait_left	bait_right	choice	stim_onset	resp_onset	outcome_onset	RT	trl_type	block
4	3	1	1	2	20	782	823	762	1	1
2	1	0	1	2	3399	4187	4235	788	1	1
4	3	1	0	2	6761	7475	7514	714	1	1
3	4	1	0	2	10040	10723	10759	683	1	1
4	3	1	1	1	13285	13794	13837	509	1	1
1	2	0	0	1	16363	17188	17232	825	1	1
4	3	1	1	2	19758	20394	20444	636	1	1
1	2	1	0	1	22970	23524	23572	554	1	1
1	2	0	0	2	26098	26981	27018	883	1	1
4	3	0	1	1	29544	30197	30246	653	1	1
4	3	0	1	1	32772	33262	33308	490	1	1
4	3	1	1	1	35833	36369	36419	536	1	1
2	1	0	1	1	38945	39756	39798	811	1	1
3	4	1	1	1	42324	43490	43528	1166	1	1
4	3	1	1	2	46054	46986	47024	932	1	1
3	4	0	1	2	49550	50457	50504	907	1	1
1	2	1	0	2	53029	54118	54167	1089	1	1
3	4	1	0	1	56693	57774	57813	1081	1	1
3	4	0	1	2	60339	61105	61142	766	1	1
3	4	1	1	1	63668	64564	64605	896	1	1
4	3	0	1	1	67131	67854	67900	723	1	1
2	1	0	0	2	70426	71664	71714	1238	1	1
3	4	0	0	2	74240	75097	75143	857	1	1
1	2	0	0	1	77669	78503	78539	834	1	1
1	2	1	0	1	81065	82151	82202	1086	1	1
2	1	0	1	1	84728	85732	85782	1004	1	1
3	4	1	1	1	88308	89333	89378	1025	1	1
2	1	0	0	2	91904	93076	93125	1172	1	1
3	4	1	1	2	95651	96844	96889	1193	1	1
1	2	1	0	1	99415	100274	100318	859	1	1
4	3	1	1	2	102844	103899	103948	1055	1	1
3	4	0	1	2	106474	107282	107327	808	1	1
2	1	0	0	2	109853	110856	110907	1003	1	1
1	2	1	0	1	113432	114567	114603	1135	1	1
2	1	0	1	2	117129	118027	118066	898	1	1
2	1	1	1	2	120592	121498	121545	906	1	1
1	2	0	0	2	124071	125162	125209	1091	1	1
4	3	1	0	1	127735	128785	128822	1050	1	1
4	3	1	1	2	131348	132291	132335	943	1	1
4	3	1	1	1	134860	135737	135780	877	1	1
2	1	0	0	2	138306	139515	139561	1209	1	1
1	2	1	0	1	142087	142975	143023	888	1	1
1	2	0	0	1	145549	146289	146336	740	1	1
2	1	0	0	2	148861	149723	149765	862	1	1
3	4	1	1	1	152291	153380	153428	1089	1	1
2	1	0	0	1	155954	157063	157108	1109	1	1
1	2	0	0	1	159634	160210	160253	576	1	1
3	4	1	0	2	162779	163583	163632	804	1	1
4	3	1	1	1	166158	167052	167094	894	1	1
4	3	1	1	2	169620	170532	170574	912	1	1
4	3	1	1	1	173100	174161	174204	1061	1	1
3	4	0	0	2	176729	177745	177783	1016	1	1
1	2	1	0	1	180309	181460	181497	1151	1	1
2	1	1	0	2	184023	184669	184709	646	1	1
2	1	0	1	2	187234	187854	187903	620	1	1
2	1	1	0	2	190429	191196	191232	767	1	1
2	1	0	0	1	193758	194596	194645	838	1	1
2	1	0	1	2	197171	197829	197873	658	1	1
2	1	0	1	1	200399	201404	201453	1005	1	1
4	3	0	1	2	203979	205100	205150	1121	1	1
2	1	0	1	2	207675	208914	208963	1239	1	1
4	3	0	1	1	211489	212437	212476	948	1	1
4	3	0	1	1	215002	215616	215654	614	1	1
3	4	1	1	2	218180	219650	219686	1470	1	1
3	4	1	1	2	222212	223278	223316	1066	1	1
1	2	1	1	1	225841	226714	226761	873	1	1
3	4	1	1	2	229287	230159	230207	872	1	1
2	1	0	1	2	232733	233739	233787	1006	1	1
3	4	0	1	1	236313	237727	237768	1414	1	1
3	4	1	1	2	240294	241124	241164	830	1	1
2	1	0	1	2	243690	244586	244627	896	1	1
3	4	1	1	2	247152	247924	247972	772	1	1
1	2	1	0	1	250498	251403	251451	905	1	1
1	2	1	0	1	253977	254907	254947	930	1	1
4	3	0	1	1	257473	258110	258159	637	1	1
4	3	1	1	1	260685	261215	261254	530	1	1
1	2	0	0	1	263780	264715	264766	935	1	1
1	2	1	0	1	267292	268033	268079	741	1	1
2	1	0	1	2	270604	271284	271324	680	1	1
1	2	1	0	1	273849	274516	274552	667	1	1
3	1	0	1	2	277078	278077	278115	999	1	1
1	3	0	1	1	280641	281659	281695	1018	1	1
1	3	1	1	2	284221	285298	285341	1077	1	1
3	1	1	1	1	287867	288792	288837	925	1	1
3	1	1	0	1	291363	292198	292233	835	1	1
1	3	0	1	2	294759	295827	295863	1068	1	1
3	1	1	1	1	298389	299218	299259	829	1	1
3	1	0	1	1	301784	302602	302638	818	1	1
1	3	1	1	2	305163	306437	306485	1274	1	1
3	1	1	0	2	309011	309917	309964	906	1	1
7	8	1	0	1	316137	317214	317257	1077	1	1
7	8	1	0	1	319783	320850	320887	1067	1	1
5	6	0	0	1	323413	324528	324567	1115	1	1
5	6	0	0	1	327093	328218	328264	1125	1	1
7	8	1	1	1	330790	331721	331760	931	1	1
6	5	0	1	2	334286	335193	335240	907	1	1
8	7	1	1	2	337765	338626	338669	861	1	1
7	8	1	1	1	341195	341937	341981	742	1	1
7	8	1	0	1	344507	345146	345192	639	1	1
6	5	0	0	2	347718	348718	348755	1000	1	1
5	6	0	0	1	351281	352112	352151	831	1	1
5	6	1	0	1	354677	355231	355279	554	1	1
8	7	1	1	2	357805	358692	358742	887	1	1
6	5	0	1	2	361268	362047	362087	779	1	1
5	6	0	0	1	364613	365227	365265	614	1	1
8	7	1	0	2	367791	368492	368527	701	1	1
6	5	1	0	2	371053	371715	371756	662	1	1
8	7	1	1	2	374282	374885	374934	603	1	1
5	6	1	0	1	377460	377993	378029	533	1	1
5	6	1	0	1	380554	381351	381391	797	1	1
7	8	1	1	1	383917	384696	384736	779	1	1
7	8	1	1	1	387262	388016	388065	754	1	1
6	5	0	1	2	390591	391457	391494	866	1	1
7	8	1	1	1	394020	394763	394806	743	1	1
8	7	0	1	2	397332	398045	398085	713	1	1
7	8	1	1	1	400611	401422	401464	811	1	1
6	5	0	1	1	403990	404562	404609	572	1	1
8	7	0	0	2	407134	407992	408038	858	1	1
8	7	0	1	2	410564	411166	411216	602	1	1
8	7	1	1	2	413742	414470	414511	728	1	1
5	6	0	0	1	417037	417682	417723	645	1	1
7	8	1	1	1	420249	420876	420918	627	1	1
6	5	0	0	2	423444	424180	424230	736	1	1
6	5	1	1	2	426756	427509	427559	753	1	1
8	7	1	0	2	430085	430685	430720	600	1	1
5	6	1	1	1	433246	433865	433915	619	1	1
7	8	1	1	1	436441	436905	436943	464	1	1
7	8	1	1	1	439469	440009	440054	540	1	1
7	8	1	1	1	442580	443378	443416	798	1	1
6	5	0	1	1	445942	446857	446896	915	1	1
7	8	1	0	1	449422	449981	450024	559	1	1
7	8	1	0	1	452550	453096	453135	546	1	1
6	5	0	1	2	455661	456362	456414	701	1	1
5	6	0	0	1	458940	459535	459575	595	1	1
8	7	1	1	2	462101	462618	462653	517	1	1
7	8	1	1	1	465179	465640	465681	461	1	1
5	6	1	0	1	468207	468927	468976	720	1	1
6	5	0	0	2	471502	472103	472154	601	1	1
6	5	0	1	2	474680	475647	475684	967	1	1
5	6	1	0	1	478210	478986	479029	776	1	1
5	6	0	0	1	481555	482237	482275	682	1	1
7	8	0	1	1	484800	485660	485704	860	1	1
7	8	1	1	1	488229	488640	488681	411	1	1
8	7	1	1	2	491207	491712	491759	505	1	1
7	8	0	0	1	494285	494695	494737	410	1	1
5	6	0	0	1	497262	497919	497965	657	1	1
8	7	0	1	2	500491	501115	501160	624	1	1
8	7	1	1	2	503686	504316	504355	630	1	1
7	8	1	0	1	506881	507295	507332	414	1	1
8	7	0	1	2	509858	510271	510310	413	1	1
5	6	0	0	1	512836	513362	513404	526	1	1
7	8	0	1	1	515930	516466	516516	536	1	1
5	6	1	0	1	519042	519732	519778	690	1	1
5	6	0	0	1	522303	522882	522922	579	1	1
6	5	0	1	2	525448	526203	526251	755	1	1
5	6	0	0	1	528777	529384	529429	607	1	1
6	5	0	0	2	531955	532713	532758	758	1	1
5	6	1	0	1	535284	535831	535870	547	1	1
8	7	1	1	2	538395	539179	539215	784	1	1
8	7	1	1	2	541741	542351	542393	610	1	1
8	7	1	1	2	544919	545572	545622	653	1	1
5	6	1	0	1	548148	548728	548766	580	1	1
6	5	0	1	2	551292	551909	551945	617	1	1
8	7	1	0	2	554471	555064	555106	593	1	1
7	8	0	1	1	557632	558257	558301	625	1	1
5	6	1	0	1	560827	561459	561496	632	1	1
6	5	1	1	2	564022	564937	564975	915	1	1
6	5	0	1	2	567501	568147	568187	646	1	1
5	6	1	0	1	570713	571240	571282	527	1	1
6	5	0	1	2	573808	574442	574493	634	1	1
7	5	1	0	1	577019	577708	577755	689	1	1
7	5	1	0	1	580281	581373	581419	1092	1	1
5	7	1	0	2	583944	584785	584831	841	1	1
5	7	1	1	2	587357	588269	588310	912	1	1
7	5	1	0	1	590836	591551	591589	715	1	1
5	7	1	1	1	594115	594725	594767	610	1	1
7	5	1	0	1	597293	598183	598230	890	1	1
7	5	1	1	2	600756	601552	601592	796	1	1
5	7	1	1	2	604118	604593	604636	475	1	1
7	5	0	1	1	607162	607904	607948	742	1	1
9	10	0	0	1	618738	619660	619708	922	1	1
10	9	0	0	2	622234	623211	623254	977	1	1
9	10	1	0	1	625780	626535	626583	755	1	1
10	9	0	1	2	629109	629990	630029	881	1	1
11	12	1	0	2	632555	633685	633726	1130	1	1
11	12	1	0	1	636251	636847	636887	596	1	1
10	9	0	1	2	639413	640099	640149	686	1	1
9	10	1	0	1	642675	643513	643561	838	1	1
12	11	1	1	2	646087	647065	647108	978	1	1
11	12	0	1	1	649633	650302	650353	669	1	1
11	12	1	0	1	652879	653522	653564	643	1	1
9	10	0	1	1	656090	657374	657412	1284	1	1
9	10	1	0	2	659938	660841	660891	903	1	1
10	9	0	0	2	663417	664216	664253	799	1	1
9	10	1	0	1	666779	667465	667515	686	1	1
9	10	1	0	1	670041	670725	670760	684	1	1
10	9	0	0	2	673286	674198	674240	912	1	1
9	10	1	0	1	676765	677262	677301	497	1	1
10	9	0	1	2	679827	680849	680897	1022	1	1
11	12	1	0	1	683423	684178	684226	755	1	1
12	11	1	1	2	686752	687627	687672	875	1	1
11	12	0	1	2	690198	691034	691084	836	1	1
12	11	1	1	2	693610	694429	694480	819	1	1
12	11	1	1	2	697006	697721	697759	715	1	1
11	12	0	1	1	700284	700954	701004	670	1	1
10	9	0	1	2	703530	704587	704634	1057	1	1
10	9	0	1	2	707159	708189	708230	1030	1	1
11	12	1	0	1	710756	711476	711525	720	1	1
11	12	1	1	1	714051	714560	714603	509	1	1
9	10	0	0	1	717129	718050	718099	921	1	1
11	12	1	1	2	720625	721343	721378	718	1	1
9	10	1	0	1	723904	724643	724690	739	1	1
12	11	0	1	1	727216	727939	727985	723	1	1
11	12	0	1	1	730511	731052	731096	541	1	1
12	11	1	0	2	733622	734259	734308	637	1	1
11	12	0	1	1	736834	737530	737570	696	1	1
11	12	1	1	2	740096	740731	740782	635	1	1
11	12	1	1	2	743308	744403	744445	1095	1	1
10	9	0	0	2	746971	747802	747841	831	1	1
10	9	0	1	2	750367	751166	751203	799	1	1
9	10	1	0	1	753729	754436	754482	707	1	1
12	11	0	1	2	757007	758061	758111	1054	1	1
10	9	0	1	2	760637	761833	761875	1196	1	1
11	12	1	1	1	764401	765049	765087	648	1	1
11	12	1	0	1	767613	768428	768466	815	1	1
9	10	0	0	1	770992	771725	771761	733	1	1
11	12	1	1	1	774287	774984	775023	697	1	1
12	11	1	1	1	777549	778458	778502	909	1	1
9	10	0	0	1	781028	781682	781731	654	1	1
10	9	1	1	1	784257	784828	784876	571	1	1
11	12	1	1	1	787401	788095	788137	694	1	1
9	10	1	0	1	790663	791395	791433	732	1	1
10	9	0	0	2	793959	795049	795096	1090	1	1
10	9	1	0	1	797622	798128	798174	506	1	1
9	10	0	0	2	800700	801409	801452	709	1	1
11	12	1	1	1	803978	804752	804798	774	1	1
10	9	0	1	2	807324	808398	808445	1074	1	1
10	9	0	1	2	810970	811794	811840	824	1	1
10	9	0	0	2	814366	814872	814918	506	1	1
9	10	0	1	1	817444	818149	818197	705	1	1
12	11	0	1	2	820723	821586	821626	863	1	1
11	12	1	1	1	824152	824830	824871	678	1	1
12	11	1	1	2	827397	828244	828283	847	1	1
11	12	1	0	2	830809	831818	831863	1009	1	1
11	12	1	1	1	834389	834857	834908	468	1	1
12	11	1	0	2	837433	838139	838186	706	1	1
9	10	0	0	2	840712	841620	841665	908	1	1
12	11	1	1	2	844191	845001	845044	810	1	1
10	9	0	1	2	847570	848705	848741	1135	1	1
9	10	1	0	1	851267	852022	852070	755	1	1
10	9	0	1	2	854596	855449	855499	853	1	1
11	12	1	1	2	858025	859120	859162	1095	1	1
11	12	1	0	1	861688	862303	862341	615	1	1
9	10	1	0	1	864867	866023	866071	1156	1	1
9	10	1	0	1	868597	869695	869734	1098	1	1
11	12	1	1	1	872260	873071	873113	811	1	1
11	12	1	0	1	875639	876446	876492	807	1	1
11	12	1	1	2	879018	879544	879587	526	1	1
11	12	0	1	1	882113	883103	883150	990	1	1
10	9	0	0	1	885676	886892	886930	1216	1	1
11	9	1	0	2	889456	890330	890376	874	1	1
9	11	1	1	2	892902	893894	893939	992	1	1
9	11	1	0	2	896465	897376	897418	911	1	1
9	11	1	1	1	899944	900474	900513	530	1	1
11	9	1	1	2	903039	904024	904059	985	1	1
11	9	0	0	1	906585	907146	907187	561	1	1
11	9	1	1	1	909713	910715	910750	1002	1	1
11	9	1	0	1	913276	914500	914547	1224	1	1
11	9	1	1	2	917073	917562	917608	489	1	1
9	11	0	1	1	920134	920953	921004	819	1	1
15	16	1	1	2	930589	931492	931542	903	1	1
15	16	1	1	2	934068	934871	934921	803	1	1
13	14	1	0	1	937447	938506	938551	1059	1	1
16	15	1	1	1	941077	941830	941880	753	1	1
16	15	1	1	2	944406	945357	945393	951	1	1
16	15	1	1	1	947919	948629	948671	710	1	1
16	15	1	0	2	951197	952270	952318	1073	1	1
16	15	0	1	1	954844	955305	955346	461	1	1
13	14	1	0	1	957872	958753	958792	881	1	1
15	16	1	1	2	961317	961962	962003	645	1	1
14	13	0	0	2	964529	965346	965382	817	1	1
13	14	1	0	1	967908	968651	968694	743	1	1
14	13	0	1	2	971220	972042	972090	822	1	1
15	16	0	0	2	974616	975533	975569	917	1	1
16	15	0	1	2	978095	978868	978915	773	1	1
15	16	1	1	1	981441	982615	982662	1174	1	1
13	14	1	0	1	985188	985787	985823	599	1	1
16	15	1	1	1	988349	989200	989236	851	1	1
13	14	1	1	1	991762	992370	992414	608	1	1
16	15	1	0	1	994940	995668	995709	728	1	1
16	15	1	1	2	998235	999031	999072	796	1	1
14	13	0	0	2	1001597	1002556	1002601	959	1	1
15	16	1	1	2	1005127	1005848	1005896	721	1	1
16	15	0	1	1	1008422	1009271	1009309	849	1	1
13	14	0	1	1	1011835	1012482	1012520	647	1	1
14	13	0	1	2	1015046	1015749	1015799	703	1	1
13	14	0	0	1	1018325	1018947	1018994	622	1	1
16	15	1	0	2	1021520	1022364	1022406	844	1	1
13	14	0	0	2	1024932	1025805	1025852	873	1	1
14	13	0	0	2	1028378	1029111	1029148	733	1	1
13	14	0	0	1	1031673	1032458	1032510	785	1	1
16	15	1	1	1	1035036	1035911	1035956	875	1	1
15	16	1	1	2	1038482	1039540	1039586	1058	1	1
15	16	1	1	2	1042111	1042863	1042914	752	1	1
15	16	0	0	1	1045440	1046060	1046109	620	1	1
16	15	1	1	1	1048635	1049151	1049187	516	1	1
13	14	1	0	1	1051713	1052403	1052449	690	1	1
15	16	1	1	2	1054975	1055610	1055661	635	1	1
16	15	0	0	1	1058187	1059090	1059140	903	1	1
16	15	0	1	2	1061666	1062642	1062686	976	1	1
14	13	0	1	2	1065212	1065931	1065982	719	1	1
15	16	1	1	2	1068507	1069533	1069578	1026	1	1
13	14	1	0	1	1072104	1072717	1072756	613	1	1
13	14	0	0	1	1075282	1076072	1076119	790	1	1
14	13	0	0	2	1078644	1079217	1079263	573	1	1
15	16	1	1	2	1081789	1082585	1082626	796	1	1
16	15	1	1	1	1085151	1085785	1085820	634	1	1
15	16	1	0	2	1088346	1089051	1089099	705	1	1
16	15	1	1	1	1091625	1092129	1092177	504	1	1
16	15	1	0	1	1094703	1095180	1095221	477	1	1
15	16	1	0	1	1097747	1098381	1098416	634	1	1
16	15	0	1	1	1100942	1101736	1101779	794	1	1
16	15	1	0	1	1104304	1104752	1104789	448	1	1
15	16	1	0	2	1107315	1108370	1108419	1055	1	1
16	15	1	1	2	1110945	1111553	1111598	608	1	1
15	16	1	0	1	1114123	1114684	1114726	561	1	1
16	15	1	1	1	1117252	1117854	1117904	602	1	1
16	15	1	1	1	1120430	1121349	1121400	919	1	1
16	15	1	1	2	1123926	1124628	1124679	702	1	1
14	13	0	1	2	1127204	1128092	1128141	888	1	1
14	13	0	1	2	1130667	1131166	1131202	499	1	1
13	14	1	0	1	1133728	1134140	1134180	412	1	1
14	13	0	1	2	1136706	1137282	1137325	576	1	1
13	14	1	1	1	1139850	1140343	1140386	493	1	1
14	13	0	1	2	1142912	1143407	1143447	495	1	1
13	14	1	0	1	1145973	1146445	1146491	472	1	1
14	13	0	0	2	1149017	1149477	1149519	460	1	1
13	14	0	0	1	1152045	1152557	1152597	512	1	1
13	14	0	0	1	1155123	1155676	1155725	553	1	1
13	14	1	0	2	1158251	1158944	1158987	693	1	1
13	14	0	0	1	1161513	1162046	1162081	533	1	1
13	14	1	0	1	1164607	1165022	1165059	415	1	1
13	14	0	0	1	1167585	1167966	1168003	381	1	1
14	13	0	1	2	1170529	1171332	1171382	803	1	1
14	13	0	1	2	1173908	1174584	1174627	676	1	1
14	13	1	0	2	1177153	1177586	1177621	433	1	1
14	13	0	1	2	1180147	1180622	1180666	475	1	1
13	14	0	0	1	1183191	1183774	1183810	583	1	1
13	14	1	0	1	1186336	1186789	1186838	453	1	1
13	14	1	0	1	1189364	1189916	1189966	552	1	1
15	13	1	0	2	1192492	1193102	1193144	610	1	1
13	15	0	1	1	1195670	1196650	1196691	980	1	1
15	13	1	1	2	1199216	1200341	1200387	1125	1	1
15	13	1	0	1	1202913	1204031	1204067	1118	1	1
13	15	1	0	1	1206593	1207105	1207145	512	1	1
13	15	1	1	1	1209671	1210707	1210742	1036	1	1
13	15	1	0	2	1213268	1214004	1214054	736	1	1
15	13	1	0	1	1216580	1217023	1217065	443	1	1
15	13	1	1	2	1219591	1220166	1220209	575	1	1
15	13	1	1	2	1222735	1223589	1223639	854	1	1
18	17	0	1	1	1240048	1240894	1240935	846	1	1
19	20	1	1	2	1243461	1244422	1244464	961	1	1
20	19	0	1	1	1246990	1248016	1248061	1026	1	1
18	17	1	0	2	1250587	1251484	1251523	897	1	1
20	19	0	1	2	1254049	1254986	1255036	937	1	1
20	19	1	1	2	1257562	1258326	1258365	764	1	1
19	20	1	1	1	1260891	1261833	1261878	942	1	1
20	19	1	0	2	1264404	1265111	1265156	707	1	1
19	20	1	1	1	1267682	1268236	1268284	554	1	1
19	20	1	1	1	1270810	1271814	1271864	1004	1	1
20	19	0	0	1	1274390	1274943	1274992	553	1	1
17	18	0	0	1	1277518	1278726	1278773	1208	1	1
19	20	0	1	1	1281298	1282241	1282285	943	1	1
20	19	0	1	2	1284811	1285410	1285447	599	1	1
20	19	1	0	2	1287973	1288652	1288692	679	1	1
18	17	1	1	1	1291218	1292264	1292305	1046	1	1
18	17	0	1	2	1294831	1295780	1295818	949	1	1
19	20	1	1	1	1298344	1299181	1299230	837	1	1
20	19	1	1	2	1301756	1302569	1302609	813	1	1
19	20	1	1	2	1305135	1306071	1306122	936	1	1
18	17	0	1	2	1308648	1309639	1309685	991	1	1
20	19	1	0	2	1312211	1313033	1313081	822	1	1
17	18	1	0	1	1315607	1316382	1316426	775	1	1
18	17	0	0	1	1318952	1319616	1319655	664	1	1
18	17	0	1	2	1322180	1323002	1323050	822	1	1
19	20	1	0	1	1325576	1326452	1326496	876	1	1
17	18	1	0	1	1329022	1329900	1329942	878	1	1
18	17	1	0	1	1332468	1333499	1333538	1031	1	1
19	20	0	1	1	1336064	1336824	1336867	760	1	1
20	19	1	1	1	1339393	1339847	1339895	454	1	1
19	20	1	0	1	1342421	1343224	1343274	803	1	1
20	19	1	0	2	1345800	1346497	1346536	697	1	1
18	17	0	1	1	1349062	1349839	1349881	777	1	1
17	18	1	1	1	1352407	1353118	1353160	711	1	1
17	18	1	0	1	1355686	1356260	1356305	574	1	1
17	18	1	0	1	1358830	1359399	1359449	569	1	1
17	18	0	0	2	1361975	1362728	1362778	753	1	1
17	18	1	0	1	1365304	1366241	1366291	937	1	1
17	18	0	0	1	1368817	1369418	1369469	601	1	1
17	18	0	0	2	1371995	1372538	1372580	543	1	1
20	19	1	1	2	1375106	1376032	1376077	926	1	1
17	18	1	0	1	1378602	1379287	1379338	685	1	1
19	20	1	0	1	1381864	1382639	1382684	775	1	1
19	20	1	1	2	1385210	1385749	1385795	539	1	1
18	17	0	0	2	1388321	1389325	1389375	1004	1	1
17	18	0	0	1	1391901	1392700	1392737	799	1	1
19	20	0	1	1	1395263	1395845	1395882	582	1	1
18	17	0	1	2	1398408	1399073	1399110	665	1	1
18	17	0	1	2	1401636	1402339	1402389	703	1	1
17	18	0	0	1	1404915	1405390	1405433	475	1	1
20	19	1	1	2	1407959	1408681	1408729	722	1	1
20	19	0	1	2	1411255	1411833	1411873	578	1	1
18	17	0	1	2	1414399	1415310	1415353	911	1	1
18	17	0	1	2	1417879	1418534	1418581	655	1	1
18	17	0	0	2	1421107	1421705	1421743	598	1	1
18	17	0	0	1	1424269	1424895	1424938	626	1	1
20	19	1	1	2	1427464	1428124	1428166	660	1	1
20	19	1	1	2	1430692	1431335	1431378	643	1	1
20	19	1	1	2	1433904	1434614	1434656	710	1	1
19	20	1	0	1	1437182	1437875	1437918	693	1	1
20	19	0	1	1	1440444	1440996	1441046	552	1	1
17	18	1	0	1	1443572	1444328	1444375	756	1	1
20	19	1	1	2	1446901	1447481	1447520	580	1	1
17	18	1	0	1	1450046	1450722	1450765	676	1	1
18	17	0	1	2	1453291	1453932	1453977	641	1	1
20	19	1	1	2	1456503	1457269	1457305	766	1	1
20	19	1	1	2	1459831	1460382	1460433	551	1	1
18	17	0	1	2	1462959	1463571	1463612	612	1	1
20	19	0	1	2	1466138	1466870	1466907	732	1	1
20	19	0	1	2	1469433	1470090	1470135	657	1	1
20	19	1	1	1	1472661	1473133	1473180	472	1	1
19	20	1	1	1	1475706	1476482	1476525	776	1	1
18	17	0	0	2	1479051	1479771	1479821	720	1	1
20	19	1	1	1	1482347	1483132	1483183	785	1	1
17	18	0	0	1	1485709	1486557	1486595	848	1	1
17	18	1	0	2	1489121	1489588	1489640	467	1	1
17	18	1	0	2	1492166	1492624	1492667	458	1	1
17	18	1	0	1	1495193	1495622	1495662	429	1	1
18	17	0	0	2	1498188	1498781	1498823	593	1	1
18	17	0	0	2	1501349	1501764	1501801	415	1	1
19	17	1	1	2	1504327	1504784	1504828	457	1	1
17	19	0	1	1	1507354	1507830	1507873	476	1	1
17	19	1	1	2	1510399	1510906	1510951	507	1	1
17	19	1	1	2	1513476	1514485	1514530	1009	1	1
17	19	0	1	1	1517056	1517890	1517926	834	1	1
17	19	0	1	2	1520452	1521253	1521288	801	1	1
19	17	0	1	1	1523814	1524413	1524450	599	1	1
17	19	0	0	2	1526976	1527692	1527728	716	1	1
19	17	1	1	1	1530254	1531384	1531425	1130	1	1
19	17	1	1	1	1533951	1534741	1534787	790	1	1
22	21	1	1	2	1543820	1544609	1544657	789	1	1
21	22	1	0	1	1547182	1548467	1548504	1285	1	1
22	21	0	1	2	1551030	1552323	1552368	1293	1	1
22	21	0	1	1	1554894	1555796	1555847	902	1	1
23	24	1	1	1	1558373	1559724	1559762	1351	1	1
21	22	0	0	1	1562287	1563236	1563274	949	1	1
22	21	0	1	2	1565800	1566697	1566737	897	1	1
24	23	1	0	1	1569263	1570529	1570568	1266	1	1
22	21	0	1	2	1573093	1574334	1574381	1241	1	1
23	24	0	0	2	1576907	1577694	1577744	787	1	1
24	23	1	1	1	1580269	1580938	1580989	669	1	1
22	21	0	1	2	1583515	1584333	1584384	818	1	1
24	23	1	0	1	1586910	1587643	1587680	733	1	1
22	21	0	1	2	1590206	1591276	1591326	1070	1	1
22	21	0	0	1	1593852	1594407	1594454	555	1	1
21	22	1	1	1	1596980	1597898	1597934	918	1	1
23	24	1	1	2	1600460	1601246	1601296	786	1	1
22	21	0	0	1	1603822	1604839	1604876	1017	1	1
21	22	1	0	1	1607402	1608161	1608204	759	1	1
24	23	0	1	1	1610730	1611556	1611600	826	1	1
23	24	1	1	2	1614126	1614732	1614778	606	1	1
22	21	0	1	2	1617304	1618225	1618274	921	1	1
23	24	1	1	2	1620800	1621544	1621586	744	1	1
24	23	1	0	1	1624112	1624812	1624848	700	1	1
22	21	0	0	2	1627374	1628460	1628495	1086	1	1
23	24	0	1	2	1631021	1631776	1631824	755	1	1
24	23	0	1	1	1634350	1635228	1635270	878	1	1
21	22	1	0	1	1637795	1638862	1638899	1067	1	1
22	21	0	1	2	1641425	1642254	1642295	829	1	1
22	21	0	1	2	1644821	1645820	1645858	999	1	1
21	22	0	0	1	1648384	1649160	1649204	776	1	1
22	21	0	0	2	1651729	1652643	1652683	914	1	1
24	23	0	1	1	1655209	1655914	1655962	705	1	1
23	24	1	1	2	1658487	1659177	1659223	690	1	1
22	21	0	1	2	1661749	1662715	1662753	966	1	1
24	23	1	1	1	1665279	1665998	1666048	719	1	1
21	22	1	0	2	1668574	1669502	1669544	928	1	1
23	24	1	1	2	1672070	1673004	1673040	934	1	1
21	22	0	1	1	1675566	1676373	1676419	807	1	1
21	22	1	0	2	1678945	1679588	1679631	643	1	1
24	23	0	1	1	1682157	1683093	1683144	936	1	1
24	23	1	1	1	1685670	1686183	1686222	513	1	1
24	23	0	0	1	1688748	1689959	1690002	1211	1	1
22	21	0	0	2	1692528	1693574	1693615	1046	1	1
24	23	1	1	1	1696141	1697127	1697161	986	1	1
22	21	0	0	2	1699687	1700398	1700440	711	1	1
21	22	0	0	1	1702966	1703709	1703752	743	1	1
21	22	1	0	1	1706278	1707251	1707298	973	1	1
22	21	0	0	2	1709824	1710452	1710493	628	1	1
22	21	0	1	2	1713019	1713708	1713755	689	1	1
24	23	0	1	1	1716281	1716993	1717034	712	1	1
21	22	1	0	1	1719560	1720506	1720547	946	1	1
23	24	1	1	1	1723072	1723996	1724043	924	1	1
23	24	1	0	1	1726568	1727161	1727204	593	1	1
23	24	1	1	2	1729730	1730317	1730366	587	1	1
24	23	1	1	1	1732891	1733776	1733811	885	1	1
24	23	1	0	1	1736337	1737051	1737090	714	1	1
22	21	0	0	2	1739616	1740620	1740670	1004	1	1
23	24	1	1	2	1743196	1744085	1744132	889	1	1
24	23	0	1	2	1746658	1747635	1747679	977	1	1
21	22	1	1	1	1750204	1751010	1751058	806	1	1
22	21	0	0	2	1753583	1754546	1754587	963	1	1
21	22	0	0	1	1757113	1758316	1758367	1203	1	1
21	22	0	0	1	1760893	1761643	1761680	750	1	1
22	21	0	1	2	1764205	1764960	1765008	755	1	1
24	23	1	1	1	1767534	1768604	1768655	1070	1	1
24	23	1	1	1	1771181	1772033	1772084	852	1	1
22	21	0	1	2	1774610	1775319	1775363	709	1	1
22	21	0	1	2	1777889	1778563	1778608	674	1	1
22	21	0	0	2	1781134	1781946	1781987	812	1	1
23	24	1	1	2	1784513	1785427	1785466	914	1	1
24	23	0	1	1	1787992	1788546	1788594	554	1	1
24	23	0	0	1	1791120	1791898	1791940	778	1	1
23	24	1	1	2	1794465	1795509	1795553	1044	1	1
24	23	1	1	1	1798079	1798679	1798714	600	1	1
24	23	0	1	1	1801240	1801981	1802026	741	1	1
23	24	1	1	2	1804552	1805138	1805188	586	1	1
23	24	1	1	2	1807714	1808197	1808232	483	1	1
23	24	1	1	2	1810758	1811453	1811494	695	1	1
24	23	1	1	2	1814020	1814634	1814672	614	1	1
21	23	0	1	1	1817198	1817999	1818035	801	1	1
23	21	1	1	1	1820560	1821077	1821112	517	1	1
21	23	1	1	2	1823638	1824123	1824174	485	1	1
23	21	0	1	1	1826699	1827275	1827318	576	1	1
21	23	0	1	1	1829844	1830489	1830530	645	1	1
21	23	0	1	2	1833056	1833667	1833708	611	1	1
21	23	1	1	2	1836234	1836709	1836753	475	1	1
23	21	1	0	1	1839279	1839812	1839847	533	1	1
23	21	1	1	1	1842373	1843092	1843143	719	1	1
23	21	0	1	1	1845668	1846326	1846371	658	1	1
27	28	1	1	1	1862530	1863356	1863400	826	1	1
25	26	1	0	2	1865925	1866876	1866912	951	1	1
26	25	0	1	2	1869438	1870231	1870275	793	1	1
26	25	0	1	2	1872801	1874068	1874105	1267	1	1
26	25	0	0	2	1876631	1877213	1877250	582	1	1
26	25	0	1	2	1879776	1880341	1880378	565	1	1
25	26	1	0	1	1882904	1883795	1883841	891	1	1
27	28	0	1	2	1886367	1887434	1887471	1067	1	1
25	26	0	0	1	1889996	1891070	1891117	1074	1	1
25	26	1	0	1	1893643	1894421	1894463	778	1	1
28	27	1	0	1	1896989	1898256	1898293	1267	1	1
27	28	1	1	2	1900819	1901561	1901605	742	1	1
27	28	1	0	2	1904131	1905119	1905168	988	1	1
27	28	1	1	2	1907694	1908264	1908313	570	1	1
25	26	0	0	1	1910839	1911576	1911625	737	1	1
28	27	0	1	1	1914151	1915312	1915355	1161	1	1
26	25	1	1	2	1917881	1918780	1918818	899	1	1
26	25	0	1	2	1921344	1922099	1922147	755	1	1
27	28	1	0	2	1924673	1925619	1925660	946	1	1
25	26	0	0	1	1928185	1928940	1928988	755	1	1
25	26	0	0	1	1931514	1932164	1932200	650	1	1
26	25	0	0	1	1934726	1935619	1935663	893	1	1
28	27	1	1	1	1938188	1939149	1939192	961	1	1
27	28	1	1	2	1941718	1942980	1943023	1262	1	1
28	27	1	1	1	1945549	1946655	1946703	1106	1	1
26	25	0	1	2	1949229	1950210	1950249	981	1	1
25	26	1	0	1	1952775	1953219	1953260	444	1	1
28	27	1	1	1	1955786	1956574	1956622	788	1	1
28	27	1	0	1	1959148	1959644	1959683	496	1	1
25	26	0	1	1	1962209	1963047	1963096	838	1	1
25	26	0	0	1	1965622	1966182	1966224	560	1	1
25	26	0	0	1	1968750	1969142	1969185	392	1	1
28	27	0	1	1	1971710	1972412	1972463	702	1	1
28	27	1	1	1	1974989	1975779	1975825	790	1	1
26	25	0	1	2	1978351	1979267	1979305	916	1	1
28	27	1	0	1	1981831	1982520	1982567	689	1	1
28	27	1	0	1	1985092	1985864	1985912	772	1	1
28	27	1	1	1	1988438	1989359	1989408	921	1	1
27	28	1	0	2	1991934	1992756	1992804	822	1	1
27	28	1	1	2	1995330	1995824	1995865	494	1	1
28	27	0	1	1	1998391	1999023	1999060	632	1	1
27	28	1	0	2	2001586	2002313	2002355	727	1	1
25	26	1	0	1	2004881	2005804	2005851	923	1	1
28	27	1	0	1	2008377	2009191	2009230	814	1	1
25	26	0	0	1	2011756	2012537	2012576	781	1	1
28	27	1	0	1	2015102	2015808	2015854	706	1	1
28	27	1	1	2	2018380	2019022	2019066	642	1	1
27	28	1	1	2	2021592	2022480	2022529	888	1	1
27	28	1	0	1	2025054	2025740	2025790	686	1	1
27	28	1	1	2	2028316	2029173	2029220	857	1	1
27	28	1	0	2	2031745	2032449	2032498	704	1	1
28	27	1	1	1	2035024	2035705	2035743	681	1	1
27	28	1	0	2	2038269	2038857	2038905	588	1	1
27	28	1	1	2	2041431	2041996	2042033	565	1	1
27	28	1	1	1	2044559	2045007	2045044	448	1	1
28	27	1	1	1	2047570	2048026	2048072	456	1	1
27	28	1	1	2	2050597	2051123	2051166	526	1	1
25	26	1	0	1	2053692	2054529	2054579	837	1	1
25	26	1	0	1	2057104	2057518	2057556	414	1	1
26	25	0	1	2	2060082	2060852	2060902	770	1	1
28	27	0	0	1	2063427	2064470	2064515	1043	1	1
25	26	0	0	1	2067041	2067798	2067843	757	1	1
26	25	0	1	2	2070369	2071131	2071172	762	1	1
27	28	1	0	1	2073698	2074681	2074719	983	1	1
27	28	1	1	1	2077244	2078145	2078181	901	1	1
26	25	0	1	2	2080707	2081511	2081560	804	1	1
27	28	1	1	2	2084086	2085121	2085156	1035	1	1
27	28	1	1	2	2087682	2088555	2088602	873	1	1
26	25	1	0	2	2091128	2091878	2091914	750	1	1
26	25	1	1	2	2094440	2095025	2095076	585	1	1
25	26	1	0	1	2097602	2098395	2098438	793	1	1
25	26	0	0	1	2100964	2101630	2101667	666	1	1
26	25	0	1	2	2104192	2105532	2105581	1340	1	1
26	25	0	0	2	2108107	2108822	2108859	715	1	1
25	26	0	0	1	2111385	2111940	2111987	555	1	1
26	25	0	0	2	2114513	2115112	2115149	599	1	1
25	26	1	0	1	2117675	2118643	2118678	968	1	1
26	25	0	1	2	2121204	2121680	2121723	476	1	1
26	25	0	1	2	2124249	2124969	2125018	720	1	1
26	25	0	1	2	2127544	2128243	2128280	699	1	1
27	25	0	1	2	2130806	2131556	2131592	750	1	1
25	27	1	1	1	2134118	2134685	2134737	567	1	1
25	27	0	1	1	2137263	2138129	2138166	866	1	1
27	25	1	0	2	2140692	2141327	2141378	635	1	1
25	27	0	1	1	2143904	2144647	2144690	743	1	1
25	27	1	0	1	2147216	2147879	2147918	663	1	1
25	27	1	1	1	2150444	2150942	2150979	498	1	1
27	25	1	1	1	2153505	2154078	2154124	573	1	1
27	25	1	0	2	2156650	2157255	2157302	605	1	1
25	27	1	1	1	2159828	2160254	2160297	426	1	1
31	32	1	1	1	2177242	2177954	2177994	712	1	1
30	29	0	1	2	2180520	2181594	2181641	1074	1	1
31	32	0	1	1	2184167	2184758	2184802	591	1	1
32	31	0	1	2	2187328	2187992	2188031	664	1	1
31	32	1	0	1	2190557	2191676	2191728	1119	1	1
31	32	1	1	1	2194253	2194715	2194755	462	1	1
30	29	0	1	2	2197281	2198161	2198201	880	1	1
30	29	0	0	2	2200727	2201572	2201614	845	1	1
30	29	1	1	2	2204139	2205010	2205059	871	1	1
29	30	1	0	1	2207585	2208454	2208505	869	1	1
32	31	1	1	2	2211031	2211958	2212001	927	1	1
29	30	1	0	1	2214527	2215434	2215481	907	1	1
31	32	1	1	1	2218007	2218977	2219027	970	1	1
31	32	1	1	1	2221553	2222182	2222222	629	1	1
30	29	0	0	2	2224748	2225629	2225668	881	1	1
30	29	0	1	2	2228194	2229096	2229147	902	1	1
31	32	1	1	2	2231673	2232511	2232559	838	1	1
31	32	1	1	1	2235085	2235600	2235637	515	1	1
30	29	0	0	2	2238163	2239143	2239184	980	1	1
32	31	1	1	2	2241709	2242642	2242680	933	1	1
29	30	1	0	1	2245205	2246080	2246125	875	1	1
29	30	1	0	1	2248651	2249623	2249672	972	1	1
31	32	1	0	1	2252198	2252857	2252900	659	1	1
31	32	1	1	1	2255426	2256344	2256379	918	1	1
29	30	1	0	1	2258905	2259618	2259658	713	1	1
32	31	1	1	2	2262184	2263000	2263037	816	1	1
30	29	0	1	2	2265563	2266476	2266516	913	1	1
29	30	1	0	1	2269042	2269852	2269895	810	1	1
30	29	1	0	2	2272421	2273159	2273207	738	1	1
32	31	0	1	2	2275733	2276531	2276570	798	1	1
29	30	1	0	1	2279095	2279828	2279865	733	1	1
29	30	1	0	1	2282391	2283172	2283210	781	1	1
32	31	0	0	2	2285736	2286278	2286322	542	1	1
32	31	1	1	2	2288848	2289481	2289517	633	1	1
32	31	1	1	1	2292043	2292709	2292745	666	1	1
32	31	1	1	2	2295271	2295709	2295756	438	1	1
29	30	1	0	2	2298282	2298792	2298834	510	1	1
31	32	0	1	1	2301360	2301893	2301929	533	1	1
32	31	0	1	2	2304454	2304909	2304956	455	1	1
31	32	0	1	1	2307482	2307900	2307950	418	1	1
31	32	1	1	1	2310476	2311044	2311095	568	1	1
32	31	0	0	2	2313621	2314276	2314324	655	1	1
29	30	1	1	1	2316849	2317498	2317535	649	1	1
29	30	0	1	1	2320061	2320647	2320697	586	1	1
30	29	0	0	2	2323223	2324128	2324176	905	1	1
32	31	0	1	2	2326702	2327463	2327505	761	1	1
31	32	0	1	1	2330031	2330619	2330666	588	1	1
31	32	1	0	1	2333192	2333635	2333677	443	1	1
29	30	0	0	1	2336203	2336830	2336872	627	1	1
31	32	1	1	1	2339398	2339912	2339950	514	1	1
29	30	0	0	1	2342476	2343350	2343396	874	1	1
30	29	0	1	2	2345922	2346744	2346792	822	1	1
30	29	0	1	2	2349318	2350141	2350187	823	1	1
29	30	0	0	1	2352713	2353694	2353734	981	1	1
30	29	0	0	2	2356260	2357191	2357230	931	1	1
30	29	0	1	2	2359756	2360706	2360741	950	1	1
30	29	0	0	2	2363268	2363905	2363954	637	1	1
29	30	1	0	1	2366480	2367076	2367116	596	1	1
32	31	1	1	2	2369642	2370716	2370762	1074	1	1
31	32	1	1	1	2373288	2373827	2373874	539	1	1
29	30	1	0	1	2376399	2377335	2377386	936	1	1
30	29	0	0	2	2379912	2380594	2380632	682	1	1
30	29	0	1	2	2383157	2383960	2384011	803	1	1
29	30	1	0	1	2386536	2387312	2387356	776	1	1
31	32	1	1	1	2389882	2390890	2390936	1008	1	1
29	30	0	0	1	2393462	2394102	2394147	640	1	1
32	31	1	1	2	2396673	2397660	2397710	987	1	1
32	31	0	1	2	2400236	2401033	2401073	797	1	1
30	29	0	0	2	2403598	2404365	2404401	767	1	1
30	29	0	1	2	2406927	2407895	2407931	968	1	1
32	31	1	1	2	2410457	2411226	2411276	769	1	1
29	30	0	0	1	2413802	2414601	2414639	799	1	1
29	30	1	0	1	2417164	2417845	2417884	681	1	1
31	32	0	0	1	2420410	2421171	2421213	761	1	1
32	31	1	1	2	2423738	2424259	2424307	521	1	1
32	31	0	1	2	2426833	2427535	2427586	702	1	1
32	31	1	0	2	2430112	2430923	2430965	811	1	1
29	30	0	0	1	2433491	2434620	2434661	1129	1	1
32	31	1	1	2	2437187	2438117	2438158	930	1	1
31	32	1	1	1	2440683	2441308	2441352	625	1	1
31	29	1	1	2	2443878	2445186	2445233	1308	1	1
31	29	1	0	2	2447759	2448555	2448595	796	1	1
29	31	1	0	2	2451121	2451659	2451707	538	1	1
31	29	1	1	2	2454233	2455053	2455102	820	1	1
31	29	1	0	1	2457628	2458065	2458113	437	1	1
31	29	1	1	2	2460639	2461160	2461208	521	1	1
29	31	1	1	2	2463734	2464273	2464319	539	1	1
31	29	1	0	2	2466845	2467380	2467431	535	1	1
31	29	1	0	2	2469957	2470397	2470442	440	1	1
29	31	1	0	1	2472967	2473550	2473586	583	1	1
