# Supplementary material for: Publisher Correction: Learning relative values in the striatum induces violations of normative decision making
Source: Nat Commun. 2019 Jun 27;10:2833. doi: 10.1038/s41467-019-10718-8 (PMC6597713; doi:10.1038/s41467-019-10718-8)
Supplement: Supplementary file 1 — Supplementary Figures [file 41467_2019_10718_MOESM1_ESM.zip › exp3/vp40.dat]

stim_left	stim_right	bait_left	bait_right	choice	stim_onset	resp_onset	outcome_onset	RT	trl_type	block
4	3	1	1	1	20	464	505	444	1	1
2	1	0	1	1	3031	3711	3750	680	1	1
4	3	1	0	1	6276	6814	6861	538	1	1
3	4	1	0	2	9387	9968	10006	581	1	1
4	3	1	1	2	12532	13060	13101	528	1	1
1	2	0	0	2	15627	16147	16195	520	1	1
4	3	1	1	1	18721	19295	19340	574	1	1
1	2	1	0	2	21866	22378	22418	512	1	1
1	2	0	0	1	24944	25490	25529	546	1	1
4	3	0	1	1	28055	28696	28741	641	1	1
4	3	0	1	1	31267	31748	31785	481	1	1
4	3	1	1	2	34311	34766	34813	455	1	1
2	1	0	1	1	37339	37977	38025	638	1	1
3	4	1	1	1	40551	41363	41404	812	1	1
4	3	1	1	1	43930	44444	44482	514	1	1
3	4	0	1	2	47007	47575	47626	568	1	1
1	2	1	0	1	50152	50881	50922	729	1	1
3	4	1	0	1	53448	54254	54301	806	1	1
3	4	0	1	1	56827	57509	57546	682	1	1
3	4	1	1	1	60072	60644	60691	572	1	1
4	3	0	1	1	63216	63785	63835	569	1	1
2	1	0	0	2	66361	67032	67081	671	1	1
3	4	0	0	1	69606	70669	70710	1063	1	1
1	2	0	0	1	73236	73801	73838	565	1	1
1	2	1	0	2	76364	77052	77100	688	1	1
2	1	0	1	2	79626	80144	80195	518	1	1
3	4	1	1	1	82721	83349	83390	628	1	1
2	1	0	0	2	85916	86491	86535	575	1	1
3	4	1	1	1	89060	89652	89696	592	1	1
1	2	1	0	1	92222	92879	92925	657	1	1
4	3	1	1	1	95450	96143	96186	693	1	1
3	4	0	1	1	98712	99345	99381	633	1	1
2	1	0	0	2	101907	102497	102543	590	1	1
1	2	1	0	1	105069	105576	105621	507	1	1
2	1	0	1	2	108147	108764	108799	617	1	1
2	1	1	1	2	111325	111876	111927	551	1	1
1	2	0	0	1	114453	115203	115239	750	1	1
4	3	1	0	2	117765	118510	118551	745	1	1
4	3	1	1	1	121077	121749	121796	672	1	1
4	3	1	1	1	124322	124879	124924	557	1	1
2	1	0	0	2	127450	128024	128069	574	1	1
1	2	1	0	1	130595	131147	131197	552	1	1
1	2	0	0	1	133723	134340	134375	617	1	1
2	1	0	0	2	136901	137330	137370	429	1	1
3	4	1	1	1	139895	140504	140548	609	1	1
2	1	0	0	2	143074	143573	143609	499	1	1
1	2	0	0	1	146135	146769	146804	634	1	1
3	4	1	0	1	149330	150074	150116	744	1	1
4	3	1	1	2	152642	153170	153211	528	1	1
4	3	1	1	2	155736	156222	156272	486	1	1
4	3	1	1	2	158798	159257	159299	459	1	1
3	4	0	0	1	161825	162452	162494	627	1	1
1	2	1	0	1	165020	165532	165572	512	1	1
2	1	1	0	2	168098	168542	168583	444	1	1
2	1	0	1	2	171109	171740	171778	631	1	1
2	1	1	0	2	174304	174746	174789	442	1	1
2	1	0	0	2	177315	177797	177833	482	1	1
2	1	0	1	2	180359	180960	180995	601	1	1
2	1	0	1	2	183521	183937	183972	416	1	1
4	3	0	1	2	186498	186993	187034	495	1	1
2	1	0	1	2	189559	190139	190178	580	1	1
4	3	0	1	1	192704	193315	193357	611	1	1
4	3	0	1	2	195882	196408	196451	526	1	1
3	4	1	1	1	198977	199689	199730	712	1	1
3	4	1	1	1	202256	202745	202791	489	1	1
1	2	1	1	1	205317	206069	206120	752	1	1
3	4	1	1	1	208646	209267	209315	621	1	1
2	1	0	1	2	211841	212399	212443	558	1	1
3	4	0	1	1	214969	215601	215638	632	1	1
3	4	1	1	1	218164	218722	218766	558	1	1
2	1	0	1	2	221292	221774	221810	482	1	1
3	4	1	1	1	224336	224784	224821	448	1	1
1	2	1	0	1	227347	228011	228050	664	1	1
1	2	1	0	1	230575	231122	231161	547	1	1
4	3	0	1	2	233687	234349	234389	662	1	1
4	3	1	1	2	236915	237382	237417	467	1	1
1	2	0	0	1	239943	240573	240612	630	1	1
1	2	1	0	1	243138	243656	243706	518	1	1
2	1	0	1	1	246232	246860	246901	628	1	1
1	2	1	0	1	249427	250120	250163	693	1	1
3	1	0	1	2	252689	253480	253526	791	1	1
1	3	0	1	1	256051	256524	256570	473	1	1
1	3	1	1	2	259096	259777	259815	681	1	1
3	1	1	1	1	262341	262967	263010	626	1	1
3	1	1	0	1	265536	266071	266121	535	1	1
1	3	0	1	2	268647	269175	269216	528	1	1
3	1	1	1	1	271742	272135	272177	393	1	1
3	1	0	1	1	274703	275383	275422	680	1	1
1	3	1	1	2	277948	278429	278466	481	1	1
3	1	1	0	1	280992	281471	281511	479	1	1
7	8	1	0	1	295746	296354	296398	608	1	1
7	8	1	0	1	298924	299482	299526	558	1	1
5	6	0	0	2	302052	302753	302788	701	1	1
5	6	0	0	2	305314	305916	305966	602	1	1
7	8	1	1	1	308492	308982	309027	490	1	1
6	5	0	1	2	311553	312287	312323	734	1	1
8	7	1	1	2	314849	315478	315518	629	1	1
7	8	1	1	1	318044	318743	318780	699	1	1
7	8	1	0	1	321305	321727	321774	422	1	1
6	5	0	0	1	324300	324959	325002	659	1	1
5	6	0	0	1	327528	328240	328281	712	1	1
5	6	1	0	1	330807	331338	331375	531	1	1
8	7	1	1	2	333901	334590	334637	689	1	1
6	5	0	1	2	337163	337947	337983	784	1	1
5	6	0	0	1	340509	341014	341061	505	1	1
8	7	1	0	2	343587	344397	344440	810	1	1
6	5	1	0	2	346966	347509	347551	543	1	1
8	7	1	1	2	350077	350679	350729	602	1	1
5	6	1	0	1	353255	353837	353874	582	1	1
5	6	1	0	1	356400	357093	357136	693	1	1
7	8	1	1	1	359662	360220	360264	558	1	1
7	8	1	1	1	362790	363412	363459	622	1	1
6	5	0	1	2	365985	366547	366587	562	1	1
7	8	1	1	1	369113	369568	369615	455	1	1
8	7	0	1	1	372140	372790	372826	650	1	1
7	8	1	1	1	375352	375731	375770	379	1	1
6	5	0	1	2	378296	378879	378915	583	1	1
8	7	0	0	2	381441	382100	382144	659	1	1
8	7	0	1	2	384669	385169	385205	500	1	1
8	7	1	1	2	387731	388127	388165	396	1	1
5	6	0	0	2	390691	391220	391260	529	1	1
7	8	1	1	1	393786	394210	394254	424	1	1
6	5	0	0	2	396780	397395	397432	615	1	1
6	5	1	1	2	399958	400573	400611	615	1	1
8	7	1	0	2	403137	403779	403822	642	1	1
5	6	1	1	1	406348	406846	406884	498	1	1
7	8	1	1	2	409409	409893	409928	484	1	1
7	8	1	1	1	412454	412908	412956	454	1	1
7	8	1	1	1	415481	415826	415866	345	1	1
6	5	0	1	2	418392	418988	419028	596	1	1
7	8	1	0	1	421554	422011	422055	457	1	1
7	8	1	0	1	424581	425057	425100	476	1	1
6	5	0	1	2	427626	428233	428278	607	1	1
5	6	0	0	1	430804	431228	431272	424	1	1
8	7	1	1	1	433798	434180	434216	382	1	1
7	8	1	1	1	436742	437114	437160	372	1	1
5	6	1	0	2	439686	440362	440405	676	1	1
6	5	0	0	2	442931	443550	443600	619	1	1
6	5	0	1	2	446126	446707	446745	581	1	1
5	6	1	0	1	449271	449735	449773	464	1	1
5	6	0	0	1	452299	452770	452817	471	1	1
7	8	0	1	1	455343	455907	455945	564	1	1
7	8	1	1	1	458471	458810	458856	339	1	1
8	7	1	1	2	461382	461984	462034	602	1	1
7	8	0	0	1	464560	465024	465062	464	1	1
5	6	0	0	1	467588	468159	468207	571	1	1
8	7	0	1	2	470733	471624	471669	891	1	1
8	7	1	1	1	474195	474706	474747	511	1	1
7	8	1	0	1	477273	477713	477758	440	1	1
8	7	0	1	2	480284	480741	480786	457	1	1
5	6	0	0	2	483312	483713	483763	401	1	1
7	8	0	1	1	486289	486808	486858	519	1	1
5	6	1	0	1	489384	489984	490019	600	1	1
5	6	0	0	1	492545	493140	493181	595	1	1
6	5	0	1	2	495707	496228	496275	521	1	1
5	6	0	0	1	498801	499351	499387	550	1	1
6	5	0	0	2	501913	502424	502465	511	1	1
5	6	1	0	1	504990	505347	505392	357	1	1
8	7	1	1	2	507918	508528	508570	610	1	1
8	7	1	1	2	511096	511507	511548	411	1	1
8	7	1	1	2	514074	514627	514676	553	1	1
5	6	1	0	1	517202	517865	517904	663	1	1
6	5	0	1	1	520430	520860	520898	430	1	1
8	7	1	0	2	523424	524087	524127	663	1	1
7	8	0	1	1	526653	527084	527121	431	1	1
5	6	1	0	1	529647	530128	530165	481	1	1
6	5	1	1	1	532691	533147	533193	456	1	1
6	5	0	1	2	535719	536171	536221	452	1	1
5	6	1	0	1	538747	539276	539315	529	1	1
6	5	0	1	2	541841	542205	542243	364	1	1
7	5	1	0	1	544769	545394	545438	625	1	1
7	5	1	0	1	547964	548344	548382	380	1	1
5	7	1	0	1	550908	551279	551326	371	1	1
5	7	1	1	2	553852	554203	554253	351	1	1
7	5	1	0	1	556779	557115	557164	336	1	1
5	7	1	1	2	559690	560025	560074	335	1	1
7	5	1	0	1	562600	563110	563152	510	1	1
7	5	1	1	1	565678	566086	566130	408	1	1
5	7	1	1	2	568655	569106	569157	451	1	1
7	5	0	1	1	571683	572120	572168	437	1	1
9	10	0	0	1	591187	591723	591773	536	1	1
10	9	0	0	2	594299	594719	594767	420	1	1
9	10	1	0	1	597293	597695	597745	402	1	1
10	9	0	1	2	600270	600613	600655	343	1	1
11	12	1	0	1	603181	603890	603934	709	1	1
11	12	1	0	1	606460	606882	606928	422	1	1
10	9	0	1	2	609454	609866	609906	412	1	1
9	10	1	0	1	612431	612825	612866	394	1	1
12	11	1	1	2	615392	616180	616229	788	1	1
11	12	0	1	2	618754	619185	619223	431	1	1
11	12	1	0	1	621749	622230	622267	481	1	1
9	10	0	1	1	624793	625496	625546	703	1	1
9	10	1	0	1	628072	628448	628490	376	1	1
10	9	0	0	2	631016	631442	631484	426	1	1
9	10	1	0	1	634010	634351	634395	341	1	1
9	10	1	0	1	636921	637268	637305	347	1	1
10	9	0	0	2	639831	640379	640417	548	1	1
9	10	1	0	1	642942	643294	643344	352	1	1
10	9	0	1	2	645870	646326	646372	456	1	1
11	12	1	0	1	648897	649501	649550	604	1	1
12	11	1	1	2	652076	652434	652477	358	1	1
11	12	0	1	2	655003	655378	655421	375	1	1
12	11	1	1	1	657947	658363	658399	416	1	1
12	11	1	1	2	660924	661317	661359	393	1	1
11	12	0	1	1	663885	664365	664404	480	1	1
10	9	0	1	1	666930	667447	667498	517	1	1
10	9	0	1	2	670024	670422	670459	398	1	1
11	12	1	0	2	672985	673505	673554	520	1	1
11	12	1	1	1	676080	676440	676481	360	1	1
9	10	0	0	1	679007	679595	679643	588	1	1
11	12	1	1	2	682168	682571	682620	403	1	1
9	10	1	0	2	685146	685675	685715	529	1	1
12	11	0	1	2	688241	688921	688960	680	1	1
11	12	0	1	1	691486	691982	692021	496	1	1
12	11	1	0	2	694547	695332	695366	785	1	1
11	12	0	1	2	697892	698396	698444	504	1	1
11	12	1	1	2	700970	701535	701572	565	1	1
11	12	1	1	2	704098	704529	704567	431	1	1
10	9	0	0	1	707092	707600	707644	508	1	1
10	9	0	1	2	710170	710670	710706	500	1	1
9	10	1	0	1	713231	713712	713750	481	1	1
12	11	0	1	2	716276	717044	717096	768	1	1
10	9	0	1	2	719621	720251	720291	630	1	1
11	12	1	1	1	722816	723359	723402	543	1	1
11	12	1	0	1	725928	726519	726563	591	1	1
9	10	0	0	1	729089	729738	729775	649	1	1
11	12	1	1	1	732301	732950	732987	649	1	1
12	11	1	1	2	735513	736164	736215	651	1	1
9	10	0	0	1	738741	739240	739276	499	1	1
10	9	1	1	2	741802	742367	742404	565	1	1
11	12	1	1	1	744930	745348	745399	418	1	1
9	10	1	0	1	747924	748477	748527	553	1	1
10	9	0	0	2	751052	751640	751688	588	1	1
10	9	1	0	2	754214	754779	754816	565	1	1
9	10	0	0	1	757342	757850	757894	508	1	1
11	12	1	1	2	760420	760811	760855	391	1	1
10	9	0	1	2	763381	764127	764167	746	1	1
10	9	0	1	2	766693	767148	767194	455	1	1
10	9	0	0	2	769720	770106	770155	386	1	1
9	10	0	1	1	772681	773055	773099	374	1	1
12	11	0	1	1	775625	776182	776227	557	1	1
11	12	1	1	1	778753	779269	779305	516	1	1
12	11	1	1	2	781831	782275	782316	444	1	1
11	12	1	0	1	784842	785326	785377	484	1	1
11	12	1	1	1	787903	788368	788405	465	1	1
12	11	1	0	2	790931	791390	791433	459	1	1
9	10	0	0	1	793959	794459	794494	500	1	1
12	11	1	1	2	797020	797798	797839	778	1	1
10	9	0	1	2	800365	800913	800951	548	1	1
9	10	1	0	1	803477	803888	803928	411	1	1
10	9	0	1	2	806454	806805	806855	351	1	1
11	12	1	1	1	809381	809954	810000	573	1	1
11	12	1	0	1	812526	813090	813128	564	1	1
9	10	1	0	1	815654	816258	816307	604	1	1
9	10	1	0	1	818832	819239	819284	407	1	1
11	12	1	1	1	821810	822302	822345	492	1	1
11	12	1	0	1	824871	825287	825323	416	1	1
11	12	1	1	1	827849	828322	828367	473	1	1
11	12	0	1	1	830893	831261	831311	368	1	1
10	9	0	0	2	833837	834318	834356	481	1	1
11	9	1	0	2	836881	837247	837283	366	1	1
9	11	1	1	2	839809	840216	840260	407	1	1
9	11	1	0	1	842786	843205	843255	419	1	1
9	11	1	1	1	845780	846142	846182	362	1	1
11	9	1	1	2	848708	849049	849092	341	1	1
11	9	0	0	2	851618	852140	852187	522	1	1
11	9	1	1	2	854713	855158	855198	445	1	1
11	9	1	0	2	857724	858082	858125	358	1	1
11	9	1	1	1	860651	861179	861220	528	1	1
9	11	0	1	1	863746	864120	864164	374	1	1
15	16	1	1	1	890744	891300	891346	556	1	1
15	16	1	1	1	893872	894206	894257	334	1	1
13	14	1	0	2	896799	897419	897468	620	1	1
16	15	1	1	2	899994	900708	900747	714	1	1
16	15	1	1	2	903273	903814	903858	541	1	1
16	15	1	1	2	906384	906901	906936	517	1	1
16	15	1	0	2	909462	909844	909880	382	1	1
16	15	0	1	2	912406	912915	912958	509	1	1
13	14	1	0	1	915484	915996	916036	512	1	1
15	16	1	1	1	918562	919100	919147	538	1	1
14	13	0	0	2	921673	922164	922209	491	1	1
13	14	1	0	1	924734	925331	925370	597	1	1
14	13	0	1	2	927896	928518	928565	622	1	1
15	16	0	0	2	931091	931515	931559	424	1	1
16	15	0	1	2	934085	934524	934570	439	1	1
15	16	1	1	1	937096	937542	937581	446	1	1
13	14	1	0	1	940107	941062	941111	955	1	1
16	15	1	1	2	943636	944114	944155	478	1	1
13	14	1	1	1	946681	947200	947250	519	1	1
16	15	1	0	2	949775	950218	950261	443	1	1
16	15	1	1	2	952786	953310	953355	524	1	1
14	13	0	0	1	955881	956454	956500	573	1	1
15	16	1	1	1	959026	959581	959628	555	1	1
16	15	0	1	2	962154	962600	962639	446	1	1
13	14	0	1	1	965165	965665	965700	500	1	1
14	13	0	1	2	968226	968731	968778	505	1	1
13	14	0	0	1	971304	971759	971806	455	1	1
16	15	1	0	2	974331	974737	974783	406	1	1
13	14	0	0	1	977309	977880	977928	571	1	1
14	13	0	0	2	980454	980906	980956	452	1	1
13	14	0	0	1	983481	983837	983883	356	1	1
16	15	1	1	2	986409	986885	986927	476	1	1
15	16	1	1	1	989453	989993	990039	540	1	1
15	16	1	1	1	992564	992916	992966	352	1	1
15	16	0	0	1	995492	995811	995860	319	1	1
16	15	1	1	2	998386	998862	998904	476	1	1
13	14	1	0	1	1001430	1001979	1002016	549	1	1
15	16	1	1	1	1004541	1005060	1005110	519	1	1
16	15	0	0	2	1007636	1008167	1008205	531	1	1
16	15	0	1	2	1010731	1011282	1011333	551	1	1
14	13	0	1	2	1013859	1014449	1014494	590	1	1
15	16	1	1	1	1017020	1017472	1017522	452	1	1
13	14	1	0	1	1020048	1020741	1020784	693	1	1
13	14	0	0	1	1023310	1023989	1024029	679	1	1
14	13	0	0	2	1026555	1027039	1027090	484	1	1
15	16	1	1	1	1029616	1030006	1030051	390	1	1
16	15	1	1	2	1032577	1033056	1033095	479	1	1
15	16	1	0	1	1035621	1035976	1036023	355	1	1
16	15	1	1	2	1038548	1038999	1039050	451	1	1
16	15	1	0	2	1041576	1042127	1042162	551	1	1
15	16	1	0	1	1044687	1045191	1045239	504	1	1
16	15	0	1	2	1047765	1048233	1048284	468	1	1
16	15	1	0	2	1050810	1051258	1051295	448	1	1
15	16	1	0	1	1053821	1054272	1054323	451	1	1
16	15	1	1	2	1056848	1057271	1057317	423	1	1
15	16	1	0	1	1059843	1060195	1060244	352	1	1
16	15	1	1	2	1062770	1063124	1063171	354	1	1
16	15	1	1	2	1065697	1066177	1066216	480	1	1
16	15	1	1	1	1068742	1069118	1069160	376	1	1
14	13	0	1	1	1071686	1072351	1072388	665	1	1
14	13	0	1	2	1074914	1075405	1075449	491	1	1
13	14	1	0	1	1077975	1078658	1078695	683	1	1
14	13	0	1	2	1081220	1081637	1081672	417	1	1
13	14	1	1	2	1084198	1084567	1084616	369	1	1
14	13	0	1	2	1087142	1087532	1087577	390	1	1
13	14	1	0	1	1090103	1090593	1090638	490	1	1
14	13	0	0	2	1093164	1093694	1093733	530	1	1
13	14	0	0	1	1096258	1096800	1096844	542	1	1
13	14	0	0	1	1099370	1099727	1099771	357	1	1
13	14	1	0	1	1102297	1102828	1102866	531	1	1
13	14	0	0	1	1105392	1105830	1105877	438	1	1
13	14	1	0	1	1108403	1108850	1108888	447	1	1
13	14	0	0	1	1111414	1111784	1111832	370	1	1
14	13	0	1	2	1114358	1114952	1114993	594	1	1
14	13	0	1	2	1117519	1117948	1117987	429	1	1
14	13	1	0	2	1120513	1120929	1120965	416	1	1
14	13	0	1	2	1123491	1123813	1123859	322	1	1
13	14	0	0	1	1126385	1126726	1126769	341	1	1
13	14	1	0	1	1129295	1129652	1129697	357	1	1
13	14	1	0	1	1132223	1132566	1132607	343	1	1
15	13	1	0	2	1135133	1135560	1135602	427	1	1
13	15	0	1	2	1138127	1138676	1138713	549	1	1
15	13	1	1	2	1141239	1141888	1141925	649	1	1
15	13	1	0	1	1144450	1144839	1144885	389	1	1
13	15	1	0	2	1147411	1148103	1148147	692	1	1
13	15	1	1	2	1150673	1151039	1151075	366	1	1
13	15	1	0	2	1153600	1154075	1154119	475	1	1
15	13	1	0	2	1156645	1157058	1157096	413	1	1
15	13	1	1	1	1159622	1160056	1160107	434	1	1
15	13	1	1	1	1162633	1163157	1163202	524	1	1
18	17	0	1	1	1186403	1186877	1186922	474	1	1
19	20	1	1	1	1189447	1190014	1190050	567	1	1
20	19	0	1	2	1192576	1193366	1193412	790	1	1
18	17	1	0	2	1195938	1196546	1196590	608	1	1
20	19	0	1	2	1199116	1199677	1199718	561	1	1
20	19	1	1	2	1202244	1202667	1202712	423	1	1
19	20	1	1	1	1205238	1205755	1205790	517	1	1
20	19	1	0	2	1208316	1208706	1208751	390	1	1
19	20	1	1	1	1211277	1211738	1211779	461	1	1
19	20	1	1	1	1214305	1214684	1214723	379	1	1
20	19	0	0	2	1217249	1217630	1217667	381	1	1
17	18	0	0	1	1220193	1220795	1220845	602	1	1
19	20	0	1	1	1223371	1223841	1223889	470	1	1
20	19	0	1	2	1226415	1227082	1227118	667	1	1
20	19	1	0	2	1229644	1230012	1230062	368	1	1
18	17	1	1	2	1232588	1233223	1233274	635	1	1
18	17	0	1	2	1235799	1236184	1236234	385	1	1
19	20	1	1	1	1238760	1239121	1239162	361	1	1
20	19	1	1	2	1241688	1242088	1242139	400	1	1
19	20	1	1	1	1244665	1245154	1245200	489	1	1
18	17	0	1	2	1247726	1248280	1248328	554	1	1
20	19	1	0	1	1250854	1251465	1251507	611	1	1
17	18	1	0	1	1254032	1254569	1254618	537	1	1
18	17	0	0	2	1257144	1257547	1257595	403	1	1
18	17	0	1	2	1260121	1260557	1260606	436	1	1
19	20	1	0	1	1263132	1263525	1263567	393	1	1
17	18	1	0	1	1266093	1266575	1266612	482	1	1
18	17	1	0	2	1269137	1269685	1269723	548	1	1
19	20	0	1	1	1272249	1272717	1272767	468	1	1
20	19	1	1	1	1275293	1275766	1275812	473	1	1
19	20	1	0	1	1278338	1278695	1278739	357	1	1
20	19	1	0	2	1281265	1281702	1281750	437	1	1
18	17	0	1	2	1284276	1284826	1284861	550	1	1
17	18	1	1	1	1287387	1287713	1287755	326	1	1
17	18	1	0	1	1290281	1290640	1290682	359	1	1
17	18	1	0	1	1293208	1293608	1293643	400	1	1
17	18	0	0	1	1296169	1296590	1296637	421	1	1
17	18	1	0	1	1299163	1299526	1299565	363	1	1
17	18	0	0	1	1302091	1302382	1302425	291	1	1
17	18	0	0	1	1304951	1305300	1305336	349	1	1
20	19	1	1	2	1307862	1308442	1308481	580	1	1
17	18	1	0	1	1311006	1311534	1311575	528	1	1
19	20	1	0	1	1314101	1314631	1314670	530	1	1
19	20	1	1	1	1317196	1317642	1317681	446	1	1
18	17	0	0	2	1320207	1320768	1320809	561	1	1
17	18	0	0	1	1323335	1323683	1323719	348	1	1
19	20	0	1	2	1326245	1326849	1326898	604	1	1
18	17	0	1	2	1329423	1329990	1330026	567	1	1
18	17	0	1	2	1332551	1332954	1333003	403	1	1
17	18	0	0	1	1335529	1335844	1335880	315	1	1
20	19	1	1	2	1338406	1338870	1338908	464	1	1
20	19	0	1	2	1341434	1341818	1341869	384	1	1
18	17	0	1	2	1344395	1344874	1344913	479	1	1
18	17	0	1	2	1347439	1347748	1347790	309	1	1
18	17	0	0	2	1350316	1350658	1350701	342	1	1
18	17	0	0	2	1353227	1353683	1353729	456	1	1
20	19	1	1	1	1356254	1356656	1356706	402	1	1
20	19	1	1	1	1359232	1359800	1359851	568	1	1
20	19	1	1	1	1362377	1362827	1362879	450	1	1
19	20	1	0	1	1365404	1366025	1366073	621	1	1
20	19	0	1	1	1368599	1369280	1369319	681	1	1
17	18	1	0	1	1371844	1372450	1372497	606	1	1
20	19	1	1	2	1375023	1375419	1375458	396	1	1
17	18	1	0	1	1377983	1378371	1378418	388	1	1
18	17	0	1	2	1380944	1381378	1381429	434	1	1
20	19	1	1	2	1383955	1384651	1384691	696	1	1
20	19	1	1	2	1387217	1387601	1387652	384	1	1
18	17	0	1	2	1390178	1390672	1390713	494	1	1
20	19	0	1	2	1393239	1393825	1393875	586	1	1
20	19	0	1	2	1396400	1396844	1396886	444	1	1
20	19	1	1	2	1399411	1399723	1399763	312	1	1
19	20	1	1	1	1402289	1402667	1402707	378	1	1
18	17	0	0	2	1405233	1405687	1405734	454	1	1
20	19	1	1	2	1408260	1408738	1408779	478	1	1
17	18	0	0	1	1411305	1411735	1411773	430	1	1
17	18	1	0	1	1414299	1414708	1414751	409	1	1
17	18	1	0	1	1417276	1417776	1417812	500	1	1
17	18	1	0	1	1420338	1420773	1420823	435	1	1
18	17	0	0	2	1423349	1423706	1423750	357	1	1
18	17	0	0	2	1426276	1426690	1426727	414	1	1
19	17	1	1	2	1429253	1429636	1429671	383	1	1
17	19	0	1	1	1432197	1432658	1432699	461	1	1
17	19	1	1	1	1435225	1435581	1435627	356	1	1
17	19	1	1	1	1438152	1438504	1438554	352	1	1
17	19	0	1	1	1441080	1441441	1441481	361	1	1
17	19	0	1	1	1444007	1444352	1444392	345	1	1
19	17	0	1	1	1446918	1447293	1447336	375	1	1
17	19	0	0	1	1449862	1450190	1450230	328	1	1
19	17	1	1	2	1452756	1453222	1453257	466	1	1
19	17	1	1	1	1455783	1456217	1456268	434	1	1
22	21	1	1	2	1486746	1487345	1487381	599	1	1
21	22	1	0	1	1489907	1490455	1490493	548	1	1
22	21	0	1	2	1493019	1493424	1493470	405	1	1
22	21	0	1	2	1495996	1496386	1496431	390	1	1
23	24	1	1	1	1498957	1499311	1499358	354	1	1
21	22	0	0	1	1501884	1502274	1502319	390	1	1
22	21	0	1	2	1504845	1505271	1505313	426	1	1
24	23	1	0	1	1507839	1508502	1508542	663	1	1
22	21	0	1	1	1511068	1511611	1511653	543	1	1
23	24	0	0	1	1514179	1514776	1514815	597	1	1
24	23	1	1	2	1517341	1517859	1517909	518	1	1
22	21	0	1	2	1520435	1520910	1520954	475	1	1
24	23	1	0	1	1523480	1524468	1524517	988	1	1
22	21	0	1	1	1527042	1527587	1527628	545	1	1
22	21	0	0	2	1530154	1530688	1530739	534	1	1
21	22	1	1	1	1533265	1533647	1533683	382	1	1
23	24	1	1	2	1536209	1536941	1536979	732	1	1
22	21	0	0	2	1539504	1540115	1540157	611	1	1
21	22	1	0	2	1542683	1543202	1543251	519	1	1
24	23	0	1	1	1545777	1546500	1546547	723	1	1
23	24	1	1	2	1549073	1549727	1549775	654	1	1
22	21	0	1	1	1552301	1552927	1552970	626	1	1
23	24	1	1	2	1555496	1556077	1556115	581	1	1
24	23	1	0	1	1558641	1559439	1559477	798	1	1
22	21	0	0	2	1562003	1562411	1562455	408	1	1
23	24	0	1	2	1564980	1565623	1565666	643	1	1
24	23	0	1	1	1568192	1568768	1568811	576	1	1
21	22	1	0	1	1571337	1571917	1571956	580	1	1
22	21	0	1	2	1574482	1574898	1574933	416	1	1
22	21	0	1	1	1577459	1577918	1577961	459	1	1
21	22	0	0	1	1580487	1580880	1580922	393	1	1
22	21	0	0	2	1583448	1583792	1583832	344	1	1
24	23	0	1	1	1586358	1587030	1587078	672	1	1
23	24	1	1	1	1589603	1590112	1590155	509	1	1
22	21	0	1	1	1592681	1593182	1593233	501	1	1
24	23	1	1	1	1595759	1596551	1596596	792	1	1
21	22	1	0	1	1599121	1599550	1599590	429	1	1
23	24	1	1	1	1602116	1602665	1602701	549	1	1
21	22	0	1	1	1605227	1605752	1605796	525	1	1
21	22	1	0	1	1608322	1608768	1608807	446	1	1
24	23	0	1	2	1611332	1611771	1611818	439	1	1
24	23	1	1	2	1614343	1614796	1614845	453	1	1
24	23	0	0	2	1617371	1617794	1617839	423	1	1
22	21	0	0	2	1620365	1620812	1620850	447	1	1
24	23	1	1	1	1623376	1623970	1624012	594	1	1
22	21	0	0	2	1626538	1626908	1626956	370	1	1
21	22	0	0	1	1629482	1629860	1629900	378	1	1
21	22	1	0	1	1632426	1632819	1632861	393	1	1
22	21	0	0	2	1635387	1635792	1635838	405	1	1
22	21	0	1	2	1638364	1638755	1638799	391	1	1
24	23	0	1	2	1641325	1642081	1642128	756	1	1
21	22	1	0	1	1644654	1645101	1645139	447	1	1
23	24	1	1	1	1647665	1648382	1648417	717	1	1
23	24	1	0	2	1650943	1651340	1651378	397	1	1
23	24	1	1	1	1653904	1654391	1654439	487	1	1
24	23	1	1	2	1656965	1657345	1657383	380	1	1
24	23	1	0	2	1659909	1660397	1660445	488	1	1
22	21	0	0	2	1662970	1663462	1663506	492	1	1
23	24	1	1	1	1666031	1666579	1666617	548	1	1
24	23	0	1	2	1669143	1669498	1669544	355	1	1
21	22	1	1	1	1672070	1672468	1672505	398	1	1
22	21	0	0	2	1675031	1675381	1675432	350	1	1
21	22	0	0	1	1677958	1678305	1678343	347	1	1
21	22	0	0	1	1680869	1681246	1681287	377	1	1
22	21	0	1	2	1683813	1684131	1684181	318	1	1
24	23	1	1	2	1686707	1687335	1687376	628	1	1
24	23	1	1	2	1689902	1690305	1690353	403	1	1
22	21	0	1	2	1692879	1693291	1693331	412	1	1
22	21	0	1	2	1695857	1696215	1696258	358	1	1
22	21	0	0	2	1698784	1699096	1699135	312	1	1
23	24	1	1	1	1701661	1702095	1702146	434	1	1
24	23	0	1	2	1704672	1705173	1705224	501	1	1
24	23	0	0	2	1707750	1708315	1708352	565	1	1
23	24	1	1	1	1710878	1711349	1711397	471	1	1
24	23	1	1	2	1713922	1714252	1714290	330	1	1
24	23	0	1	2	1716816	1717250	1717285	434	1	1
23	24	1	1	1	1719810	1720183	1720229	373	1	1
23	24	1	1	1	1722755	1723281	1723323	526	1	1
23	24	1	1	1	1725849	1726185	1726234	336	1	1
24	23	1	1	2	1728760	1729066	1729111	306	1	1
21	23	0	1	2	1731637	1732057	1732105	420	1	1
23	21	1	1	1	1734631	1735053	1735099	422	1	1
21	23	1	1	2	1737625	1738135	1738177	510	1	1
23	21	0	1	1	1740703	1741060	1741105	357	1	1
21	23	0	1	1	1743630	1744040	1744082	410	1	1
21	23	0	1	2	1746608	1747017	1747060	409	1	1
21	23	1	1	2	1749585	1749901	1749937	316	1	1
23	21	1	0	2	1752463	1752831	1752881	368	1	1
23	21	1	1	1	1755407	1755851	1755892	444	1	1
23	21	0	1	1	1758418	1758780	1758819	362	1	1
27	28	1	1	2	1789798	1790437	1790484	639	1	1
25	26	1	0	2	1793010	1793649	1793696	639	1	1
26	25	0	1	1	1796222	1796722	1796774	500	1	1
26	25	0	1	2	1799300	1799906	1799952	606	1	1
26	25	0	0	2	1802478	1802867	1802913	389	1	1
26	25	0	1	2	1805439	1805880	1805924	441	1	1
25	26	1	0	1	1808450	1808832	1808868	382	1	1
27	28	0	1	2	1811394	1811862	1811912	468	1	1
25	26	0	0	1	1814438	1815017	1815057	579	1	1
25	26	1	0	1	1817583	1818034	1818085	451	1	1
28	27	1	0	2	1820611	1821150	1821196	539	1	1
27	28	1	1	2	1823722	1824303	1824341	581	1	1
27	28	1	0	2	1826867	1827508	1827553	641	1	1
27	28	1	1	2	1830078	1830517	1830563	439	1	1
25	26	0	0	1	1833089	1833709	1833758	620	1	1
28	27	0	1	1	1836284	1836875	1836920	591	1	1
26	25	1	1	2	1839446	1839955	1839998	509	1	1
26	25	0	1	2	1842524	1843013	1843059	489	1	1
27	28	1	0	2	1845585	1846021	1846070	436	1	1
25	26	0	0	2	1848596	1849145	1849181	549	1	1
25	26	0	0	1	1851707	1852240	1852276	533	1	1
26	25	0	0	2	1854802	1855308	1855354	506	1	1
28	27	1	1	1	1857880	1858492	1858532	612	1	1
27	28	1	1	2	1861058	1861619	1861660	561	1	1
28	27	1	1	1	1864186	1864582	1864621	396	1	1
26	25	0	1	2	1867147	1867827	1867866	680	1	1
25	26	1	0	1	1870392	1870880	1870927	488	1	1
28	27	1	1	1	1873453	1874230	1874272	777	1	1
28	27	1	0	1	1876798	1877275	1877317	477	1	1
25	26	0	1	1	1879843	1880492	1880529	649	1	1
25	26	0	0	1	1883054	1883604	1883640	550	1	1
25	26	0	0	1	1886166	1886601	1886651	435	1	1
28	27	0	1	1	1889177	1889775	1889812	598	1	1
28	27	1	1	1	1892338	1892961	1893007	623	1	1
26	25	0	1	2	1895533	1895989	1896035	456	1	1
28	27	1	0	1	1898561	1899270	1899314	709	1	1
28	27	1	0	1	1901839	1902302	1902341	463	1	1
28	27	1	1	1	1904867	1905289	1905336	422	1	1
27	28	1	0	2	1907861	1908292	1908330	431	1	1
27	28	1	1	2	1910856	1911360	1911408	504	1	1
28	27	0	1	1	1913933	1914328	1914368	395	1	1
27	28	1	0	1	1916894	1917281	1917329	387	1	1
25	26	1	0	1	1919855	1920465	1920507	610	1	1
28	27	1	0	2	1923033	1923435	1923485	402	1	1
25	26	0	0	1	1926011	1926560	1926596	549	1	1
28	27	1	0	1	1929122	1929736	1929774	614	1	1
28	27	1	1	1	1932300	1932643	1932685	343	1	1
27	28	1	1	1	1935211	1935652	1935696	441	1	1
27	28	1	0	1	1938222	1938606	1938657	384	1	1
27	28	1	1	1	1941183	1941565	1941601	382	1	1
27	28	1	0	1	1944127	1944521	1944562	394	1	1
28	27	1	1	1	1947087	1947396	1947439	309	1	1
27	28	1	0	1	1949965	1950309	1950349	344	1	1
27	28	1	1	1	1952875	1953297	1953344	422	1	1
27	28	1	1	1	1955869	1956206	1956254	337	1	1
28	27	1	1	2	1958780	1959164	1959215	384	1	1
27	28	1	1	1	1961741	1962080	1962125	339	1	1
25	26	1	0	2	1964651	1965011	1965053	360	1	1
25	26	1	0	1	1967579	1968110	1968147	531	1	1
26	25	0	1	2	1970673	1971174	1971225	501	1	1
28	27	0	0	1	1973751	1974258	1974303	507	1	1
25	26	0	0	2	1976829	1977186	1977230	357	1	1
26	25	0	1	2	1979756	1980204	1980241	448	1	1
27	28	1	0	1	1982767	1983327	1983369	560	1	1
27	28	1	1	1	1985895	1986306	1986347	411	1	1
26	25	0	1	2	1988873	1989474	1989525	601	1	1
27	28	1	1	1	1992051	1992498	1992536	447	1	1
27	28	1	1	1	1995062	1995526	1995564	464	1	1
26	25	1	0	2	1998090	1998668	1998709	578	1	1
26	25	1	1	2	2001234	2001771	2001820	537	1	1
25	26	1	0	1	2004346	2004852	2004898	506	1	1
25	26	0	0	1	2007424	2007852	2007892	428	1	1
26	25	0	1	2	2010418	2010845	2010886	427	1	1
26	25	0	0	2	2013412	2013840	2013880	428	1	1
25	26	0	0	1	2016406	2016871	2016908	465	1	1
26	25	0	0	2	2019434	2019922	2019969	488	1	1
25	26	1	0	1	2022495	2022920	2022963	425	1	1
26	25	0	1	2	2025489	2025895	2025941	406	1	1
26	25	0	1	2	2028467	2029031	2029069	564	1	1
26	25	0	1	2	2031595	2032097	2032147	502	1	1
27	25	0	1	2	2034673	2035070	2035108	397	1	1
25	27	1	1	1	2037634	2038082	2038119	448	1	1
25	27	0	1	1	2040644	2041166	2041213	522	1	1
27	25	1	0	2	2043739	2044275	2044325	536	1	1
25	27	0	1	1	2046850	2047279	2047319	429	1	1
25	27	1	0	1	2049845	2050349	2050397	504	1	1
25	27	1	1	1	2052922	2053486	2053525	564	1	1
27	25	1	1	2	2056051	2056419	2056469	368	1	1
27	25	1	0	2	2058995	2059514	2059563	519	1	1
25	27	1	1	1	2062089	2062743	2062792	654	1	1
31	32	1	1	1	2110699	2111381	2111419	682	1	1
30	29	0	1	1	2113945	2114563	2114614	618	1	1
31	32	0	1	2	2117139	2117755	2117792	616	1	1
32	31	0	1	1	2120318	2120868	2120903	550	1	1
31	32	1	0	1	2123429	2123964	2124014	535	1	1
31	32	1	1	1	2126540	2127054	2127092	514	1	1
30	29	0	1	2	2129618	2130310	2130354	692	1	1
30	29	0	0	2	2132880	2133424	2133466	544	1	1
30	29	1	1	2	2135991	2136428	2136476	437	1	1
29	30	1	0	1	2139002	2139384	2139421	382	1	1
32	31	1	1	2	2141946	2142551	2142599	605	1	1
29	30	1	0	1	2145125	2145535	2145576	410	1	1
31	32	1	1	2	2148102	2148754	2148805	652	1	1
31	32	1	1	2	2151331	2151724	2151765	393	1	1
30	29	0	0	1	2154291	2154837	2154877	546	1	1
30	29	0	1	2	2157403	2157734	2157771	331	1	1
31	32	1	1	1	2160296	2160979	2161016	683	1	1
31	32	1	1	1	2163542	2164216	2164261	674	1	1
30	29	0	0	2	2166787	2167161	2167205	374	1	1
32	31	1	1	1	2169731	2170211	2170249	480	1	1
29	30	1	0	1	2172775	2173285	2173327	510	1	1
29	30	1	0	1	2175853	2176196	2176238	343	1	1
31	32	1	0	2	2178764	2179334	2179383	570	1	1
31	32	1	1	2	2181908	2182675	2182711	767	1	1
29	30	1	0	1	2185237	2185615	2185655	378	1	1
32	31	1	1	2	2188181	2188741	2188783	560	1	1
30	29	0	1	2	2191309	2191838	2191878	529	1	1
29	30	1	0	1	2194404	2194792	2194839	388	1	1
30	29	1	0	2	2197365	2197710	2197749	345	1	1
32	31	0	1	2	2200275	2200883	2200928	608	1	1
29	30	1	0	1	2203454	2203790	2203838	336	1	1
29	30	1	0	1	2206364	2206742	2206782	378	1	1
32	31	0	0	2	2209308	2209752	2209793	444	1	1
32	31	1	1	2	2212319	2212834	2212871	515	1	1
32	31	1	1	1	2215397	2215900	2215949	503	1	1
32	31	1	1	2	2218475	2218905	2218943	430	1	1
29	30	1	0	1	2221469	2221803	2221854	334	1	1
31	32	0	1	2	2224380	2224846	2224881	466	1	1
32	31	0	1	1	2227407	2227848	2227892	441	1	1
31	32	0	1	1	2230418	2230908	2230954	490	1	1
31	32	1	1	2	2233479	2233875	2233914	396	1	1
32	31	0	0	1	2236440	2236842	2236892	402	1	1
29	30	1	1	1	2239418	2240038	2240087	620	1	1
29	30	0	1	1	2242613	2242915	2242964	302	1	1
30	29	0	0	2	2245490	2245857	2245908	367	1	1
32	31	0	1	1	2248434	2248862	2248902	428	1	1
31	32	0	1	2	2251428	2252020	2252064	592	1	1
31	32	1	0	2	2254590	2255052	2255091	462	1	1
29	30	0	0	1	2257617	2258297	2258337	680	1	1
31	32	1	1	2	2260862	2261468	2261515	606	1	1
29	30	0	0	1	2264041	2264394	2264442	353	1	1
30	29	0	1	2	2266968	2267377	2267420	409	1	1
30	29	0	1	2	2269945	2270414	2270464	469	1	1
29	30	0	0	1	2272990	2273350	2273391	360	1	1
30	29	0	0	2	2275917	2276232	2276268	315	1	1
30	29	0	1	2	2278794	2279240	2279279	446	1	1
30	29	0	0	2	2281805	2282263	2282307	458	1	1
29	30	1	0	1	2284833	2285276	2285318	443	1	1
32	31	1	1	1	2287844	2288535	2288580	691	1	1
31	32	1	1	2	2291106	2291541	2291591	435	1	1
29	30	1	0	1	2294117	2294959	2295003	842	1	1
30	29	0	0	2	2297529	2297904	2297947	375	1	1
30	29	0	1	2	2300473	2300883	2300925	410	1	1
29	30	1	0	1	2303451	2303879	2303919	428	1	1
31	32	1	1	1	2306445	2306979	2307030	534	1	1
29	30	0	0	2	2309556	2310047	2310092	491	1	1
32	31	1	1	1	2312617	2313199	2313236	582	1	1
32	31	0	1	2	2315762	2316456	2316498	694	1	1
30	29	0	0	2	2319024	2319700	2319743	676	1	1
30	29	0	1	2	2322269	2322757	2322804	488	1	1
32	31	1	1	1	2325330	2325859	2325899	529	1	1
29	30	0	0	1	2328425	2328827	2328877	402	1	1
29	30	1	0	1	2331402	2331778	2331821	376	1	1
31	32	0	0	2	2334346	2335026	2335066	680	1	1
32	31	1	1	1	2337592	2338159	2338210	567	1	1
32	31	0	1	2	2340736	2341222	2341272	486	1	1
32	31	1	0	1	2343797	2344287	2344333	490	1	1
29	30	0	0	2	2346859	2347325	2347360	466	1	1
32	31	1	1	1	2349886	2350365	2350405	479	1	1
31	32	1	1	2	2352931	2353405	2353449	474	1	1
31	29	1	1	2	2355975	2356474	2356510	499	1	1
31	29	1	0	2	2359036	2359387	2359438	351	1	1
29	31	1	0	2	2361964	2362479	2362516	515	1	1
31	29	1	1	2	2365041	2365442	2365493	401	1	1
31	29	1	0	2	2368019	2368370	2368420	351	1	1
31	29	1	1	2	2370946	2371345	2371381	399	1	1
29	31	1	1	1	2373907	2374404	2374442	497	1	1
31	29	1	0	2	2376968	2377302	2377353	334	1	1
31	29	1	0	2	2379879	2380246	2380297	367	1	1
29	31	1	0	1	2382823	2383238	2383274	415	1	1
