# Supplementary material for: Publisher Correction: Learning relative values in the striatum induces violations of normative decision making
Source: Nat Commun. 2019 Jun 27;10:2833. doi: 10.1038/s41467-019-10718-8 (PMC6597713; doi:10.1038/s41467-019-10718-8)
Supplement: Supplementary file 1 — Supplementary Figures [file 41467_2019_10718_MOESM1_ESM.zip › exp3/vp41.dat]

stim_left	stim_right	bait_left	bait_right	choice	stim_onset	resp_onset	outcome_onset	RT	trl_type	block
4	3	1	1	1	20	606	655	586	1	1
2	1	0	1	1	3181	4239	4285	1058	1	1
4	3	1	0	1	6811	7742	7781	931	1	1
3	4	1	0	2	10307	10869	10909	562	1	1
4	3	1	1	2	13435	14358	14406	923	1	1
1	2	0	0	1	16931	17913	17952	982	1	1
4	3	1	1	1	20478	21759	21799	1281	1	1
1	2	1	0	1	24325	25303	25345	978	1	1
1	2	0	0	1	27871	28577	28624	706	1	1
4	3	0	1	1	31150	32444	32488	1294	1	1
4	3	0	1	2	35014	36302	36352	1288	1	1
4	3	1	1	2	38878	39552	39597	674	1	1
2	1	0	1	2	42123	43211	43261	1088	1	1
3	4	1	1	1	45786	46239	46288	453	1	1
4	3	1	1	2	48814	49449	49500	635	1	1
3	4	0	1	1	52026	52500	52544	474	1	1
1	2	1	0	1	55070	55713	55756	643	1	1
3	4	1	0	1	58282	58868	58917	586	1	1
3	4	0	1	1	61443	61900	61945	457	1	1
3	4	1	1	1	64471	65575	65625	1104	1	1
4	3	0	1	2	68151	68897	68937	746	1	1
2	1	0	0	2	71463	72547	72584	1084	1	1
3	4	0	0	1	75110	75658	75695	548	1	1
1	2	0	0	1	78221	78787	78823	566	1	1
1	2	1	0	1	81349	82021	82068	672	1	1
2	1	0	1	2	84594	85369	85414	775	1	1
3	4	1	1	1	87940	88525	88575	585	1	1
2	1	0	0	2	91101	92033	92071	932	1	1
3	4	1	1	1	94597	95210	95250	613	1	1
1	2	1	0	1	97776	98361	98411	585	1	1
4	3	1	1	2	100937	101698	101740	761	1	1
3	4	0	1	1	104266	104817	104868	551	1	1
2	1	0	0	2	107394	108159	108197	765	1	1
1	2	1	0	1	110723	111488	111526	765	1	1
2	1	0	1	2	114051	114635	114670	584	1	1
2	1	1	1	2	117196	118197	118233	1001	1	1
1	2	0	0	1	120759	121606	121646	847	1	1
4	3	1	0	2	124172	124960	125008	788	1	1
4	3	1	1	1	127534	128535	128571	1001	1	1
4	3	1	1	1	131097	131855	131900	758	1	1
2	1	0	0	2	134426	135216	135262	790	1	1
1	2	1	0	1	137788	138960	139009	1172	1	1
1	2	0	0	1	141535	142237	142287	702	1	1
2	1	0	0	2	144813	145739	145784	926	1	1
3	4	1	1	2	148309	149128	149179	819	1	1
2	1	0	0	2	151705	152667	152709	962	1	1
1	2	0	0	1	155235	156244	156288	1009	1	1
3	4	1	0	1	158814	159732	159768	918	1	1
4	3	1	1	nan	162294	nan	nan	nan	1	1
4	3	1	1	1	168332	168997	169035	665	1	1
4	3	1	1	1	171561	172056	172096	495	1	1
4	3	1	1	1	174622	175468	175508	846	1	1
3	4	0	0	1	178034	178653	178703	619	1	1
1	2	1	0	1	181229	182061	182099	832	1	1
2	1	1	0	2	184625	185593	185629	968	1	1
2	1	0	1	2	188154	189183	189225	1029	1	1
2	1	1	0	2	191751	192337	192386	586	1	1
2	1	0	0	2	194912	195999	196050	1087	1	1
2	1	0	1	2	198576	199378	199429	802	1	1
2	1	0	1	2	201955	202556	202607	601	1	1
4	3	0	1	2	205133	205894	205936	761	1	1
2	1	0	1	2	208462	209125	209164	663	1	1
4	3	0	1	2	211690	212308	212359	618	1	1
4	3	0	1	2	214885	215803	215838	918	1	1
3	4	1	1	1	218364	219119	219167	755	1	1
3	4	1	1	1	221693	222225	222262	532	1	1
1	2	1	1	1	224788	225691	225741	903	1	1
3	4	1	1	1	228267	229037	229087	770	1	1
2	1	0	1	2	231612	232215	232265	603	1	1
3	4	0	1	1	234791	235209	235259	418	1	1
3	4	1	1	2	237785	238790	238839	1005	1	1
2	1	0	1	2	241365	242059	242101	694	1	1
3	4	1	1	1	244627	245190	245229	563	1	1
1	2	1	0	1	247755	248455	248491	700	1	1
1	2	1	0	1	251016	251482	251518	466	1	1
4	3	0	1	2	254044	254706	254747	662	1	1
4	3	1	1	2	257273	258116	258159	843	1	1
1	2	0	0	1	260685	261407	261454	722	1	1
1	2	1	0	1	263980	264420	264465	440	1	1
2	1	0	1	2	266991	267566	267610	575	1	1
1	2	1	0	1	270136	270643	270688	507	1	1
3	1	0	1	2	273214	273741	273783	527	1	1
1	3	0	1	1	276308	276941	276978	633	1	1
1	3	1	1	1	279503	280124	280173	621	1	1
3	1	1	1	2	282698	283588	283635	890	1	1
3	1	1	0	1	286161	286975	287014	814	1	1
1	3	0	1	2	289540	290198	290242	658	1	1
3	1	1	1	1	292768	293447	293488	679	1	1
3	1	0	1	2	296013	296686	296733	673	1	1
1	3	1	1	2	299259	300350	300396	1091	1	1
3	1	1	0	2	302922	303475	303524	553	1	1
7	8	1	0	2	318830	319641	319683	811	1	1
7	8	1	0	1	322209	322772	322811	563	1	1
5	6	0	0	2	325337	326208	326257	871	1	1
5	6	0	0	1	328783	329515	329552	732	1	1
7	8	1	1	1	332078	332754	332797	676	1	1
6	5	0	1	2	335323	336375	336410	1052	1	1
8	7	1	1	2	338936	339839	339890	903	1	1
7	8	1	1	1	342416	343139	343185	723	1	1
7	8	1	0	1	345711	346364	346414	653	1	1
6	5	0	0	2	348939	349641	349692	702	1	1
5	6	0	0	1	352218	352822	352870	604	1	1
5	6	1	0	1	355396	355926	355965	530	1	1
8	7	1	1	2	358491	359170	359210	679	1	1
6	5	0	1	2	361736	362462	362505	726	1	1
5	6	0	0	1	365031	365884	365935	853	1	1
8	7	1	0	2	368460	369245	369297	785	1	1
6	5	1	0	2	371823	372739	372776	916	1	1
8	7	1	1	2	375302	376276	376322	974	1	1
5	6	1	0	2	378848	379908	379952	1060	1	1
5	6	1	0	1	382478	383152	383197	674	1	1
7	8	1	1	1	385723	386584	386627	861	1	1
7	8	1	1	1	389152	389647	389688	495	1	1
6	5	0	1	1	392213	392993	393033	780	1	1
7	8	1	1	1	395559	396077	396128	518	1	1
8	7	0	1	2	398654	399456	399507	802	1	1
7	8	1	1	1	402033	402650	402685	617	1	1
6	5	0	1	2	405211	406157	406198	946	1	1
8	7	0	0	2	408724	409441	409476	717	1	1
8	7	0	1	2	412002	412765	412805	763	1	1
8	7	1	1	2	415331	415856	415900	525	1	1
5	6	0	0	1	418426	419355	419396	929	1	1
7	8	1	1	1	421922	422736	422775	814	1	1
6	5	0	0	2	425301	425921	425970	620	1	1
6	5	1	1	2	428496	429504	429549	1008	1	1
8	7	1	0	2	432075	432766	432811	691	1	1
5	6	1	1	1	435337	435986	436023	649	1	1
7	8	1	1	1	438549	439137	439184	588	1	1
7	8	1	1	1	441710	442158	442195	448	1	1
7	8	1	1	1	444721	445176	445223	455	1	1
6	5	0	1	2	447749	448469	448518	720	1	1
7	8	1	0	1	451044	451579	451630	535	1	1
7	8	1	0	1	454156	454692	454741	536	1	1
6	5	0	1	2	457267	457808	457852	541	1	1
5	6	0	0	1	460378	461101	461148	723	1	1
8	7	1	1	2	463674	464268	464309	594	1	1
7	8	1	1	1	466835	467348	467387	513	1	1
5	6	1	0	1	469913	470436	470482	523	1	1
6	5	0	0	2	473007	473613	473660	606	1	1
6	5	0	1	2	476186	476835	476872	649	1	1
5	6	1	0	1	479397	479878	479916	481	1	1
5	6	0	0	1	482442	483221	483261	779	1	1
7	8	0	1	1	485787	486275	486323	488	1	1
7	8	1	1	1	488848	489587	489635	739	1	1
8	7	1	1	2	492160	492911	492947	751	1	1
7	8	0	0	1	495473	495914	495958	441	1	1
5	6	0	0	1	498483	499208	499253	725	1	1
8	7	0	1	2	501779	502299	502348	520	1	1
8	7	1	1	2	504873	505450	505492	577	1	1
7	8	1	0	1	508018	508493	508537	475	1	1
8	7	0	1	2	511063	511807	511849	744	1	1
5	6	0	0	1	514375	514989	515027	614	1	1
7	8	0	1	1	517553	518032	518071	479	1	1
5	6	1	0	1	520597	521292	521333	695	1	1
5	6	0	0	1	523859	524517	524562	658	1	1
6	5	0	1	2	527088	527992	528041	904	1	1
5	6	0	0	1	530567	531049	531085	482	1	1
6	5	0	0	2	533611	534166	534213	555	1	1
5	6	1	0	1	536739	537230	537275	491	1	1
8	7	1	1	2	539800	540402	540453	602	1	1
8	7	1	1	2	542979	543987	544033	1008	1	1
8	7	1	1	2	546558	547188	547228	630	1	1
5	6	1	0	1	549753	550349	550389	596	1	1
6	5	0	1	2	552915	553488	553534	573	1	1
8	7	1	0	2	556060	556531	556578	471	1	1
7	8	0	1	1	559104	559646	559690	542	1	1
5	6	1	0	1	562215	562849	562884	634	1	1
6	5	1	1	2	565410	566292	566330	882	1	1
6	5	0	1	2	568856	569470	569509	614	1	1
5	6	1	0	1	572034	572601	572637	567	1	1
6	5	0	1	1	575162	575589	575631	427	1	1
7	5	1	0	1	578157	578715	578759	558	1	1
7	5	1	0	2	581285	581878	581920	593	1	1
5	7	1	0	1	584446	585683	585734	1237	1	1
5	7	1	1	1	588260	588697	588745	437	1	1
7	5	1	0	2	591271	591804	591840	533	1	1
5	7	1	1	1	594366	594864	594901	498	1	1
7	5	1	0	2	597427	597916	597962	489	1	1
7	5	1	1	2	600488	601049	601090	561	1	1
5	7	1	1	1	603616	604065	604101	449	1	1
7	5	0	1	2	606627	607053	607095	426	1	1
9	10	0	0	1	618671	619640	619691	969	1	1
10	9	0	0	1	622217	623294	623338	1077	1	1
9	10	1	0	1	625864	626526	626566	662	1	1
10	9	0	1	2	629092	629932	629979	840	1	1
11	12	1	0	1	632504	633865	633910	1361	1	1
11	12	1	0	1	636435	636992	637038	557	1	1
10	9	0	1	2	639563	640432	640483	869	1	1
9	10	1	0	1	643009	643757	643796	748	1	1
12	11	1	1	2	646321	646931	646974	610	1	1
11	12	0	1	1	649500	650184	650219	684	1	1
11	12	1	0	1	652745	653400	653447	655	1	1
9	10	0	1	1	655973	656403	656442	430	1	1
9	10	1	0	1	658967	659439	659486	472	1	1
10	9	0	0	2	662012	662651	662698	639	1	1
9	10	1	0	1	665223	665788	665826	565	1	1
9	10	1	0	1	668352	668717	668753	365	1	1
10	9	0	0	2	671279	671789	671831	510	1	1
9	10	1	0	1	674357	674770	674808	413	1	1
10	9	0	1	2	677334	677769	677819	435	1	1
11	12	1	0	1	680345	681324	681366	979	1	1
12	11	1	1	2	683891	684705	684745	814	1	1
11	12	0	1	1	687270	687800	687839	530	1	1
12	11	1	1	2	690365	690822	690867	457	1	1
12	11	1	1	2	693393	694082	694129	689	1	1
11	12	0	1	1	696655	697229	697273	574	1	1
10	9	0	1	2	699799	700514	700552	715	1	1
10	9	0	1	2	703078	703828	703864	750	1	1
11	12	1	0	1	706390	707083	707126	693	1	1
11	12	1	1	1	709652	710228	710271	576	1	1
9	10	0	0	1	712797	713308	713349	511	1	1
11	12	1	1	1	715874	717048	717096	1174	1	1
9	10	1	0	1	719621	720007	720056	386	1	1
12	11	0	1	2	722582	723431	723469	849	1	1
11	12	0	1	1	725995	726452	726496	457	1	1
12	11	1	0	2	729022	729526	729574	504	1	1
11	12	0	1	2	732100	732660	732702	560	1	1
11	12	1	1	2	735228	736146	736182	918	1	1
11	12	1	1	2	738708	739197	739243	489	1	1
10	9	0	0	1	741769	742580	742622	811	1	1
10	9	0	1	2	745148	745684	745733	536	1	1
9	10	1	0	1	748259	748886	748928	627	1	1
12	11	0	1	1	751454	752438	752474	984	1	1
10	9	0	1	2	755000	755899	755937	899	1	1
11	12	1	1	1	758463	759199	759249	736	1	1
11	12	1	0	1	761775	762289	762327	514	1	1
9	10	0	0	1	764853	765379	765421	526	1	1
11	12	1	1	1	767947	768443	768483	496	1	1
12	11	1	1	2	771008	771518	771560	510	1	1
9	10	0	0	1	774086	774521	774571	435	1	1
10	9	1	1	2	777097	777876	777917	779	1	1
11	12	1	1	1	780443	781055	781095	612	1	1
9	10	1	0	1	783621	784125	784173	504	1	1
10	9	0	0	2	786699	787187	787234	488	1	1
10	9	1	0	2	789760	790467	790513	707	1	1
9	10	0	0	1	793039	793511	793557	472	1	1
11	12	1	1	1	796083	796691	796735	608	1	1
10	9	0	1	2	799261	799851	799897	590	1	1
10	9	0	1	2	802423	803075	803125	652	1	1
10	9	0	0	2	805651	806279	806320	628	1	1
9	10	0	1	1	808846	809299	809348	453	1	1
12	11	0	1	2	811874	812569	812610	695	1	1
11	12	1	1	1	815136	816084	816123	948	1	1
12	11	1	1	2	818648	819412	819451	764	1	1
11	12	1	0	1	821977	822555	822596	578	1	1
11	12	1	1	1	825122	825578	825624	456	1	1
12	11	1	0	2	828150	828871	828919	721	1	1
9	10	0	0	1	831445	832439	832482	994	1	1
12	11	1	1	2	835008	835765	835811	757	1	1
10	9	0	1	2	838337	839224	839273	887	1	1
9	10	1	0	1	841799	842610	842652	811	1	1
10	9	0	1	2	845178	845840	845881	662	1	1
11	12	1	1	1	848407	849051	849092	644	1	1
11	12	1	0	1	851618	852265	852304	647	1	1
9	10	1	0	1	854830	855359	855399	529	1	1
9	10	1	0	1	857925	858347	858393	422	1	1
11	12	1	1	1	860919	861603	861638	684	1	1
11	12	1	0	1	864164	864604	864649	440	1	1
11	12	1	1	1	867175	867593	867643	418	1	1
11	12	0	1	1	870169	870661	870704	492	1	1
10	9	0	0	2	873230	873741	873782	511	1	1
11	9	1	0	2	876308	876914	876961	606	1	1
9	11	1	1	2	879486	880244	880289	758	1	1
9	11	1	0	2	882815	883537	883585	722	1	1
9	11	1	1	1	886111	886593	886629	482	1	1
11	9	1	1	2	889155	889752	889791	597	1	1
11	9	0	0	2	892316	892884	892935	568	1	1
11	9	1	1	2	895461	895911	895946	450	1	1
11	9	1	0	2	898472	899021	899058	549	1	1
11	9	1	1	1	901583	902161	902202	578	1	1
9	11	0	1	2	904728	905503	905548	775	1	1
15	16	1	1	2	916354	917085	917123	731	1	1
15	16	1	1	2	919649	920165	920201	516	1	1
13	14	1	0	1	922727	923595	923630	868	1	1
16	15	1	1	2	926156	927106	927143	950	1	1
16	15	1	1	2	929669	930699	930740	1030	1	1
16	15	1	1	2	933265	933961	934001	696	1	1
16	15	1	0	2	936527	937084	937129	557	1	1
16	15	0	1	2	939655	940265	940308	610	1	1
13	14	1	0	1	942834	943264	943302	430	1	1
15	16	1	1	1	945828	946863	946898	1035	1	1
14	13	0	0	2	949424	950415	950461	991	1	1
13	14	1	0	1	952987	953467	953506	480	1	1
14	13	0	1	2	956032	956746	956784	714	1	1
15	16	0	0	1	959310	960154	960197	844	1	1
16	15	0	1	2	962723	963714	963760	991	1	1
15	16	1	1	1	966286	967060	967105	774	1	1
13	14	1	0	1	969631	970190	970233	559	1	1
16	15	1	1	2	972759	973395	973445	636	1	1
13	14	1	1	1	975971	976628	976673	657	1	1
16	15	1	0	2	979199	979852	979902	653	1	1
16	15	1	1	2	982428	983076	983113	648	1	1
14	13	0	0	2	985639	986253	986292	614	1	1
15	16	1	1	1	988818	989610	989654	792	1	1
16	15	0	1	2	992180	992759	992799	579	1	1
13	14	0	1	1	995325	995930	995977	605	1	1
14	13	0	1	2	998503	999356	999406	853	1	1
13	14	0	0	1	1001932	1002405	1002450	473	1	1
16	15	1	0	2	1004976	1005491	1005528	515	1	1
13	14	0	0	1	1008054	1008590	1008640	536	1	1
14	13	0	0	2	1011166	1011775	1011818	609	1	1
13	14	0	0	1	1014344	1014778	1014829	434	1	1
16	15	1	1	2	1017355	1018244	1018291	889	1	1
15	16	1	1	1	1020817	1021731	1021771	914	1	1
15	16	1	1	1	1024297	1024844	1024882	547	1	1
15	16	0	0	1	1027408	1027899	1027943	491	1	1
16	15	1	1	2	1030469	1031027	1031071	558	1	1
13	14	1	0	1	1033597	1034354	1034400	757	1	1
15	16	1	1	1	1036926	1037374	1037411	448	1	1
16	15	0	0	2	1039937	1040524	1040573	587	1	1
16	15	0	1	2	1043098	1043553	1043600	455	1	1
14	13	0	1	2	1046126	1046650	1046695	524	1	1
15	16	1	1	1	1049221	1050241	1050291	1020	1	1
13	14	1	0	1	1052817	1053675	1053720	858	1	1
13	14	0	0	1	1056246	1056618	1056664	372	1	1
14	13	0	0	2	1059190	1059728	1059776	538	1	1
15	16	1	1	1	1062302	1062808	1062854	506	1	1
16	15	1	1	2	1065379	1065903	1065948	524	1	1
15	16	1	0	1	1068474	1069011	1069059	537	1	1
16	15	1	1	2	1071585	1072520	1072556	935	1	1
16	15	1	0	2	1075081	1075607	1075650	526	1	1
15	16	1	0	1	1078176	1078842	1078879	666	1	1
16	15	0	1	2	1081404	1082000	1082040	596	1	1
16	15	1	0	2	1084566	1085073	1085118	507	1	1
15	16	1	0	1	1087644	1088071	1088112	427	1	1
16	15	1	1	2	1090638	1091239	1091274	601	1	1
15	16	1	0	1	1093799	1094247	1094285	448	1	1
16	15	1	1	2	1096810	1097269	1097312	459	1	1
16	15	1	1	2	1099838	1100209	1100256	371	1	1
16	15	1	1	2	1102782	1103187	1103234	405	1	1
14	13	0	1	2	1105760	1106464	1106512	704	1	1
14	13	0	1	2	1109038	1109657	1109707	619	1	1
13	14	1	0	1	1112233	1112847	1112886	614	1	1
14	13	0	1	2	1115411	1115854	1115897	443	1	1
13	14	1	1	1	1118422	1119166	1119209	744	1	1
14	13	0	1	2	1121734	1122127	1122169	393	1	1
13	14	1	0	1	1124695	1125122	1125164	427	1	1
14	13	0	0	2	1127689	1128100	1128141	411	1	1
13	14	0	0	1	1130667	1131064	1131102	397	1	1
13	14	0	0	1	1133628	1133980	1134029	352	1	1
13	14	1	0	1	1136555	1136953	1136990	398	1	1
13	14	0	0	1	1139516	1139851	1139901	335	1	1
13	14	1	0	1	1142426	1142772	1142811	346	1	1
13	14	0	0	1	1145337	1145719	1145755	382	1	1
14	13	0	1	2	1148281	1149002	1149051	721	1	1
14	13	0	1	2	1151576	1152051	1152095	475	1	1
14	13	1	0	2	1154621	1155104	1155139	483	1	1
14	13	0	1	2	1157665	1158126	1158167	461	1	1
13	14	0	0	1	1160693	1161133	1161178	440	1	1
13	14	1	0	1	1163704	1164222	1164273	518	1	1
13	14	1	0	1	1166798	1167315	1167350	517	1	1
15	13	1	0	2	1169876	1170405	1170445	529	1	1
13	15	0	1	2	1172971	1173656	1173707	685	1	1
15	13	1	1	1	1176233	1176847	1176885	614	1	1
15	13	1	0	1	1179411	1179830	1179879	419	1	1
13	15	1	0	2	1182405	1183321	1183359	916	1	1
13	15	1	1	2	1185885	1186333	1186370	448	1	1
13	15	1	0	2	1188895	1189278	1189314	383	1	1
15	13	1	0	2	1191840	1192489	1192525	649	1	1
15	13	1	1	1	1195051	1195935	1195971	884	1	1
15	13	1	1	1	1198497	1198950	1198999	453	1	1
18	17	0	1	1	1213636	1214257	1214305	621	1	1
19	20	1	1	1	1216830	1217768	1217817	938	1	1
20	19	0	1	2	1220343	1221030	1221079	687	1	1
18	17	1	0	2	1223605	1224656	1224692	1051	1	1
20	19	0	1	2	1227218	1228013	1228055	795	1	1
20	19	1	1	2	1230581	1231291	1231333	710	1	1
19	20	1	1	1	1233859	1234944	1234980	1085	1	1
20	19	1	0	2	1237506	1238097	1238141	591	1	1
19	20	1	1	1	1240667	1241367	1241403	700	1	1
19	20	1	1	1	1243929	1244529	1244565	600	1	1
20	19	0	0	2	1247091	1247624	1247659	533	1	1
17	18	0	0	1	1250185	1250935	1250971	750	1	1
19	20	0	1	1	1253497	1254135	1254183	638	1	1
20	19	0	1	2	1256709	1257572	1257612	863	1	1
20	19	1	0	2	1260138	1260938	1260974	800	1	1
18	17	1	1	2	1263500	1264830	1264872	1330	1	1
18	17	0	1	1	1267398	1267797	1267833	399	1	1
19	20	1	1	1	1270359	1271414	1271463	1055	1	1
20	19	1	1	2	1273988	1274731	1274775	743	1	1
19	20	1	1	1	1277300	1278152	1278187	852	1	1
18	17	0	1	2	1280713	1281763	1281800	1050	1	1
20	19	1	0	2	1284326	1285099	1285146	773	1	1
17	18	1	0	1	1287672	1288592	1288642	920	1	1
18	17	0	0	2	1291168	1292045	1292088	877	1	1
18	17	0	1	2	1294613	1295549	1295584	936	1	1
19	20	1	0	1	1298110	1298775	1298812	665	1	1
17	18	1	0	1	1301338	1302124	1302174	786	1	1
18	17	1	0	2	1304700	1305246	1305286	546	1	1
19	20	0	1	1	1307811	1308483	1308531	672	1	1
20	19	1	1	1	1311057	1312172	1312211	1115	1	1
19	20	1	0	2	1314737	1315614	1315657	877	1	1
20	19	1	0	1	1318183	1319653	1319688	1470	1	1
18	17	0	1	2	1322214	1322900	1322950	686	1	1
17	18	1	1	1	1325476	1326593	1326630	1117	1	1
17	18	1	0	1	1329156	1330142	1330193	986	1	1
17	18	1	0	1	1332719	1333263	1333304	544	1	1
17	18	0	0	1	1335830	1336221	1336265	391	1	1
17	18	1	0	1	1338791	1339241	1339276	450	1	1
17	18	0	0	1	1341802	1342258	1342304	456	1	1
17	18	0	0	1	1344830	1345444	1345482	614	1	1
20	19	1	1	1	1348008	1348912	1348961	904	1	1
17	18	1	0	1	1351487	1352105	1352156	618	1	1
19	20	1	0	2	1354682	1355535	1355585	853	1	1
19	20	1	1	2	1358111	1359144	1359182	1033	1	1
18	17	0	0	2	1361708	1362418	1362460	710	1	1
17	18	0	0	1	1364986	1365993	1366040	1007	1	1
19	20	0	1	2	1368566	1369677	1369720	1111	1	1
18	17	0	1	2	1372246	1373110	1373149	864	1	1
18	17	0	1	2	1375675	1376328	1376378	653	1	1
17	18	0	0	1	1378903	1379749	1379790	846	1	1
20	19	1	1	1	1382316	1383504	1383554	1188	1	1
20	19	0	1	1	1386080	1386590	1386632	510	1	1
18	17	0	1	2	1389157	1390022	1390061	865	1	1
18	17	0	1	2	1392587	1393374	1393423	787	1	1
18	17	0	0	2	1395949	1396703	1396752	754	1	1
18	17	0	0	2	1399278	1399772	1399813	494	1	1
20	19	1	1	1	1402339	1403315	1403359	976	1	1
20	19	1	1	1	1405885	1406337	1406387	452	1	1
20	19	1	1	1	1408913	1409298	1409348	385	1	1
19	20	1	0	2	1411873	1412455	1412492	582	1	1
20	19	0	1	1	1415018	1415764	1415804	746	1	1
17	18	1	0	1	1418330	1419272	1419317	942	1	1
20	19	1	1	1	1421843	1422427	1422462	584	1	1
17	18	1	0	1	1424988	1425669	1425707	681	1	1
18	17	0	1	2	1428233	1429103	1429153	870	1	1
20	19	1	1	2	1431679	1432997	1433034	1318	1	1
20	19	1	1	nan	1435560	nan	nan	nan	1	1
20	19	1	1	1	1441598	1442127	1442167	529	1	1
18	17	0	1	2	1444693	1445383	1445429	690	1	1
20	19	0	1	1	1447955	1448829	1448875	874	1	1
20	19	0	1	2	1451401	1452280	1452321	879	1	1
20	19	1	1	2	1454846	1455412	1455449	566	1	1
19	20	1	1	1	1457975	1458605	1458644	630	1	1
18	17	0	0	2	1461169	1461914	1461956	745	1	1
20	19	1	1	2	1464482	1465516	1465552	1034	1	1
17	18	0	0	2	1468078	1468750	1468797	672	1	1
17	18	1	0	2	1471323	1472035	1472076	712	1	1
17	18	1	0	1	1474602	1475231	1475271	629	1	1
17	18	1	0	1	1477797	1478259	1478298	462	1	1
18	17	0	0	2	1480824	1481635	1481677	811	1	1
18	17	0	0	2	1484203	1484809	1484856	606	1	1
19	17	1	1	1	1487382	1488240	1488285	858	1	1
17	19	0	1	2	1490811	1491317	1491363	506	1	1
17	19	1	1	2	1493889	1494391	1494441	502	1	1
17	19	1	1	2	1496966	1497461	1497502	495	1	1
17	19	0	1	2	1500028	1500594	1500630	566	1	1
17	19	0	1	2	1503156	1503641	1503691	485	1	1
19	17	0	1	1	1506217	1506844	1506886	627	1	1
17	19	0	0	2	1509412	1510439	1510482	1027	1	1
19	17	1	1	1	1513008	1513637	1513677	629	1	1
19	17	1	1	1	1516203	1516626	1516671	423	1	1
22	21	1	1	2	1534520	1535252	1535289	732	1	1
21	22	1	0	1	1537815	1538505	1538551	690	1	1
22	21	0	1	2	1541077	1541574	1541612	497	1	1
22	21	0	1	2	1544138	1544593	1544640	455	1	1
23	24	1	1	2	1547166	1548207	1548253	1041	1	1
21	22	0	0	1	1550779	1551774	1551816	995	1	1
22	21	0	1	2	1554342	1554792	1554827	450	1	1
24	23	1	0	2	1557353	1558779	1558825	1426	1	1
22	21	0	1	2	1561351	1562137	1562187	786	1	1
23	24	0	0	2	1564713	1565551	1565599	838	1	1
24	23	1	1	1	1568125	1568725	1568761	600	1	1
22	21	0	1	2	1571287	1572025	1572073	738	1	1
24	23	1	0	1	1574599	1575191	1575234	592	1	1
22	21	0	1	2	1577760	1578859	1578898	1099	1	1
22	21	0	0	2	1581424	1582276	1582327	852	1	1
21	22	1	1	1	1584853	1585560	1585606	707	1	1
23	24	1	1	2	1588131	1588984	1589035	853	1	1
22	21	0	0	2	1591561	1592156	1592196	595	1	1
21	22	1	0	1	1594722	1595706	1595742	984	1	1
24	23	0	1	1	1598268	1599589	1599640	1321	1	1
23	24	1	1	1	1602166	1602876	1602919	710	1	1
22	21	0	1	2	1605444	1606364	1606415	920	1	1
23	24	1	1	2	1608940	1609992	1610028	1052	1	1
24	23	1	0	1	1612554	1613683	1613725	1129	1	1
22	21	0	0	2	1616250	1617164	1617204	914	1	1
23	24	0	1	2	1619730	1620582	1620633	852	1	1
24	23	0	1	1	1623159	1623992	1624029	833	1	1
21	22	1	0	1	1626555	1627230	1627274	675	1	1
22	21	0	1	2	1629800	1630530	1630569	730	1	1
22	21	0	1	2	1633095	1633981	1634032	886	1	1
21	22	0	0	1	1636558	1637355	1637394	797	1	1
22	21	0	0	2	1639920	1640849	1640890	929	1	1
24	23	0	1	1	1643416	1644254	1644302	838	1	1
23	24	1	1	1	1646828	1647613	1647648	785	1	1
22	21	0	1	2	1650174	1651083	1651127	909	1	1
24	23	1	1	2	1653653	1654457	1654506	804	1	1
21	22	1	0	1	1657032	1657661	1657701	629	1	1
23	24	1	1	1	1660227	1660711	1660762	484	1	1
21	22	0	1	1	1663288	1664096	1664141	808	1	1
21	22	1	0	1	1666667	1667457	1667504	790	1	1
24	23	0	1	2	1670029	1670831	1670882	802	1	1
24	23	1	1	2	1673408	1674231	1674278	823	1	1
24	23	0	0	2	1676804	1677479	1677523	675	1	1
22	21	0	0	2	1680049	1680855	1680902	806	1	1
24	23	1	1	2	1683428	1684220	1684265	792	1	1
22	21	0	0	2	1686790	1687528	1687577	738	1	1
21	22	0	0	2	1690102	1690909	1690956	807	1	1
21	22	1	0	1	1693481	1694241	1694284	760	1	1
22	21	0	0	2	1696810	1697406	1697446	596	1	1
22	21	0	1	2	1699972	1700590	1700641	618	1	1
24	23	0	1	2	1703167	1704021	1704070	854	1	1
21	22	1	0	2	1706596	1707376	1707415	780	1	1
23	24	1	1	1	1709941	1710834	1710878	893	1	1
23	24	1	0	1	1713404	1714341	1714391	937	1	1
23	24	1	1	1	1716917	1717353	1717402	436	1	1
24	23	1	1	2	1719928	1720589	1720630	661	1	1
24	23	1	0	2	1723156	1723895	1723942	739	1	1
22	21	0	0	2	1726468	1727419	1727455	951	1	1
23	24	1	1	1	1729981	1730710	1730750	729	1	1
24	23	0	1	2	1733276	1733832	1733878	556	1	1
21	22	1	1	1	1736404	1737401	1737441	997	1	1
22	21	0	0	2	1739967	1740743	1740787	776	1	1
21	22	0	0	1	1743313	1744601	1744651	1288	1	1
21	22	0	0	1	1747177	1747983	1748030	806	1	1
22	21	0	1	2	1750556	1751222	1751258	666	1	1
24	23	1	1	1	1753784	1754745	1754788	961	1	1
24	23	1	1	1	1757314	1757739	1757782	425	1	1
22	21	0	1	2	1760308	1760969	1761010	661	1	1
22	21	0	1	2	1763536	1764299	1764339	763	1	1
22	21	0	0	2	1766865	1767530	1767568	665	1	1
23	24	1	1	1	1770093	1770921	1770963	828	1	1
24	23	0	1	1	1773489	1774092	1774142	603	1	1
24	23	0	0	1	1776667	1777299	1777336	632	1	1
23	24	1	1	2	1779862	1780693	1780732	831	1	1
24	23	1	1	1	1783258	1784059	1784094	801	1	1
24	23	0	1	1	1786620	1787186	1787222	566	1	1
23	24	1	1	1	1789748	1790297	1790334	549	1	1
23	24	1	1	1	1792860	1793445	1793495	585	1	1
23	24	1	1	1	1796021	1796424	1796473	403	1	1
24	23	1	1	2	1798999	1799654	1799701	655	1	1
21	23	0	1	2	1802227	1803052	1803097	825	1	1
23	21	1	1	1	1805623	1806203	1806242	580	1	1
21	23	1	1	2	1808768	1809233	1809269	465	1	1
23	21	0	1	1	1811795	1812277	1812314	482	1	1
21	23	0	1	1	1814840	1815512	1815559	672	1	1
21	23	0	1	1	1818085	1818955	1819005	870	1	1
21	23	1	1	2	1821531	1821963	1821999	432	1	1
23	21	1	0	1	1824525	1824951	1824993	426	1	1
23	21	1	1	1	1827519	1827938	1827987	419	1	1
23	21	0	1	1	1830513	1830868	1830915	355	1	1
27	28	1	1	2	1843025	1844078	1844130	1053	1	1
25	26	1	0	nan	1846655	nan	nan	nan	1	1
25	26	1	0	2	1852694	1853229	1853279	535	1	1
26	25	0	1	1	1855805	1856528	1856575	723	1	1
26	25	0	1	2	1859101	1860092	1860138	991	1	1
26	25	0	0	2	1862664	1863582	1863617	918	1	1
26	25	0	1	2	1866143	1866729	1866779	586	1	1
25	26	1	0	1	1869304	1869947	1869990	643	1	1
27	28	0	1	2	1872516	1873537	1873587	1021	1	1
25	26	0	0	1	1876113	1877052	1877099	939	1	1
25	26	1	0	1	1879625	1880138	1880177	513	1	1
28	27	1	0	1	1882703	1883389	1883439	686	1	1
27	28	1	1	2	1885965	1886481	1886517	516	1	1
27	28	1	0	2	1889043	1889535	1889578	492	1	1
27	28	1	1	2	1892104	1892712	1892756	608	1	1
25	26	0	0	1	1895282	1895968	1896018	686	1	1
28	27	0	1	1	1898544	1899206	1899247	662	1	1
26	25	1	1	2	1901773	1902848	1902893	1075	1	1
26	25	0	1	2	1905419	1906126	1906172	707	1	1
27	28	1	0	1	1908698	1909190	1909233	492	1	1
25	26	0	0	1	1911759	1912338	1912378	579	1	1
25	26	0	0	1	1914904	1915846	1915891	942	1	1
26	25	0	0	2	1918416	1919057	1919102	641	1	1
28	27	1	1	2	1921628	1922494	1922531	866	1	1
27	28	1	1	1	1925057	1925841	1925877	784	1	1
28	27	1	1	2	1928403	1929115	1929156	712	1	1
26	25	0	1	2	1931681	1932283	1932334	602	1	1
25	26	1	0	1	1934860	1935695	1935746	835	1	1
28	27	1	1	2	1938272	1939200	1939242	928	1	1
28	27	1	0	2	1941768	1942450	1942487	682	1	1
25	26	0	1	1	1945013	1945733	1945783	720	1	1
25	26	0	0	1	1948309	1949013	1949061	704	1	1
25	26	0	0	1	1951587	1952181	1952223	594	1	1
28	27	0	1	2	1954749	1955703	1955752	954	1	1
28	27	1	1	2	1958278	1958839	1958880	561	1	1
26	25	0	1	2	1961406	1962251	1962293	845	1	1
28	27	1	0	2	1964819	1965351	1965387	532	1	1
28	27	1	0	2	1967913	1968503	1968549	590	1	1
28	27	1	1	1	1971075	1971546	1971593	471	1	1
27	28	1	0	2	1974119	1974833	1974872	714	1	1
27	28	1	1	1	1977398	1978009	1978050	611	1	1
28	27	0	1	2	1980576	1981039	1981078	463	1	1
27	28	1	0	1	1983604	1984301	1984340	697	1	1
25	26	1	0	1	1986865	1987356	1987401	491	1	1
28	27	1	0	2	1989927	1990809	1990847	882	1	1
25	26	0	0	1	1993373	1994044	1994092	671	1	1
28	27	1	0	2	1996618	1997881	1997922	1263	1	1
28	27	1	1	1	2000448	2001298	2001335	850	1	1
27	28	1	1	2	2003861	2004850	2004898	989	1	1
27	28	1	0	2	2007424	2008112	2008160	688	1	1
27	28	1	1	1	2010685	2011464	2011505	779	1	1
27	28	1	0	1	2014031	2014516	2014566	485	1	1
28	27	1	1	2	2017092	2018006	2018046	914	1	1
27	28	1	0	1	2020571	2021114	2021157	543	1	1
27	28	1	1	1	2023683	2024086	2024134	403	1	1
27	28	1	1	1	2026660	2027104	2027145	444	1	1
28	27	1	1	2	2029671	2030482	2030524	811	1	1
27	28	1	1	1	2033050	2033850	2033887	800	1	1
25	26	1	0	1	2036412	2037231	2037282	819	1	1
25	26	1	0	1	2039808	2040589	2040628	781	1	1
26	25	0	1	2	2043154	2043714	2043756	560	1	1
28	27	0	0	2	2046282	2047322	2047369	1040	1	1
25	26	0	0	1	2049895	2051254	2051300	1359	1	1
26	25	0	1	2	2053826	2054542	2054579	716	1	1
27	28	1	0	1	2057104	2057691	2057740	587	1	1
27	28	1	1	1	2060266	2060906	2060952	640	1	1
26	25	0	1	2	2063478	2064135	2064180	657	1	1
27	28	1	1	1	2066706	2067289	2067325	583	1	1
27	28	1	1	1	2069851	2070305	2070353	454	1	1
26	25	1	0	2	2072878	2073481	2073531	603	1	1
26	25	1	1	2	2076057	2076713	2076759	656	1	1
25	26	1	0	1	2079285	2079873	2079921	588	1	1
25	26	0	0	1	2082447	2082976	2083015	529	1	1
26	25	0	1	2	2085541	2086159	2086194	618	1	1
26	25	0	0	2	2088719	2089338	2089389	619	1	1
25	26	0	0	1	2091914	2092561	2092600	647	1	1
26	25	0	0	2	2095126	2095619	2095661	493	1	1
25	26	1	0	1	2098187	2098669	2098706	482	1	1
26	25	0	1	2	2101232	2101753	2101800	521	1	1
26	25	0	1	2	2104326	2104956	2104995	630	1	1
26	25	0	1	2	2107521	2108064	2108107	543	1	1
27	25	0	1	1	2110632	2111782	2111820	1150	1	1
25	27	1	1	1	2114346	2114940	2114982	594	1	1
25	27	0	1	1	2117508	2117890	2117926	382	1	1
27	25	1	0	2	2120452	2121304	2121355	852	1	1
25	27	0	1	2	2123881	2124328	2124366	447	1	1
25	27	1	0	2	2126892	2127292	2127343	400	1	1
25	27	1	1	2	2129869	2130313	2130354	444	1	1
27	25	1	1	1	2132880	2133455	2133499	575	1	1
27	25	1	0	1	2136025	2136462	2136510	437	1	1
25	27	1	1	2	2139036	2139571	2139621	535	1	1
31	32	1	1	2	2159761	2160621	2160664	860	1	1
30	29	0	1	2	2163190	2163691	2163742	501	1	1
31	32	0	1	2	2166268	2167443	2167489	1175	1	1
32	31	0	1	1	2170015	2171139	2171186	1124	1	1
31	32	1	0	2	2173712	2174923	2174967	1211	1	1
31	32	1	1	1	2177492	2177999	2178044	507	1	1
30	29	0	1	2	2180570	2181514	2181557	944	1	1
30	29	0	0	2	2184083	2185045	2185087	962	1	1
30	29	1	1	2	2187613	2188044	2188081	431	1	1
29	30	1	0	1	2190607	2191198	2191242	591	1	1
32	31	1	1	2	2193768	2195095	2195140	1327	1	1
29	30	1	0	1	2197666	2198476	2198519	810	1	1
31	32	1	1	2	2201045	2202107	2202149	1062	1	1
31	32	1	1	2	2204675	2205431	2205478	756	1	1
30	29	0	0	2	2208003	2208823	2208873	820	1	1
30	29	0	1	2	2211399	2212276	2212319	877	1	1
31	32	1	1	1	2214845	2216081	2216116	1236	1	1
31	32	1	1	1	2218642	2219381	2219428	739	1	1
30	29	0	0	2	2221954	2222647	2222690	693	1	1
32	31	1	1	1	2225216	2225921	2225969	705	1	1
29	30	1	0	1	2228495	2229030	2229080	535	1	1
29	30	1	0	1	2231606	2232135	2232175	529	1	1
31	32	1	0	1	2234701	2235640	2235687	939	1	1
31	32	1	1	1	2238213	2238674	2238715	461	1	1
29	30	1	0	1	2241241	2241586	2241626	345	1	1
32	31	1	1	2	2244152	2244859	2244904	707	1	1
30	29	0	1	2	2247430	2248405	2248451	975	1	1
29	30	1	0	1	2250976	2251602	2251646	626	1	1
30	29	1	0	2	2254171	2254869	2254907	698	1	1
32	31	0	1	2	2257433	2258719	2258755	1286	1	1
29	30	1	0	1	2261281	2262072	2262117	791	1	1
29	30	1	0	1	2264643	2265170	2265212	527	1	1
32	31	0	0	2	2267737	2268649	2268691	912	1	1
32	31	1	1	2	2271217	2272033	2272070	816	1	1
32	31	1	1	2	2274596	2275158	2275198	562	1	1
32	31	1	1	2	2277724	2278400	2278443	676	1	1
29	30	1	0	1	2280969	2281856	2281906	887	1	1
31	32	0	1	2	2284432	2285457	2285502	1025	1	1
32	31	0	1	2	2288028	2288965	2289015	937	1	1
31	32	0	1	1	2291541	2292241	2292277	700	1	1
31	32	1	1	1	2294803	2295584	2295622	781	1	1
32	31	0	0	nan	2298148	nan	nan	nan	1	1
32	31	0	0	2	2304187	2304620	2304655	433	1	1
29	30	1	1	1	2307181	2307835	2307883	654	1	1
29	30	0	1	1	2310409	2311144	2311196	735	1	1
30	29	0	0	2	2313721	2314312	2314357	591	1	1
32	31	0	1	2	2316883	2317850	2317887	967	1	1
31	32	0	1	1	2320412	2321053	2321098	641	1	1
31	32	1	0	1	2323624	2324311	2324360	687	1	1
29	30	0	0	1	2326886	2327481	2327522	595	1	1
31	32	1	1	1	2330047	2330694	2330733	647	1	1
29	30	0	0	1	2333259	2333822	2333861	563	1	1
30	29	0	1	2	2336387	2337062	2337106	675	1	1
30	29	0	1	2	2339632	2340068	2340117	436	1	1
29	30	0	0	1	2342643	2343389	2343429	746	1	1
30	29	0	0	2	2345955	2346437	2346474	482	1	1
30	29	0	1	2	2349000	2349501	2349552	501	1	1
30	29	0	0	2	2352078	2352492	2352529	414	1	1
29	30	1	0	1	2355055	2355826	2355875	771	1	1
32	31	1	1	2	2358401	2359492	2359538	1091	1	1
31	32	1	1	1	2362064	2362500	2362549	436	1	1
29	30	1	0	1	2365075	2365694	2365744	619	1	1
30	29	0	0	2	2368270	2368795	2368839	525	1	1
30	29	0	1	2	2371364	2371956	2372000	592	1	1
29	30	1	0	1	2374526	2375172	2375212	646	1	1
31	32	1	1	1	2377738	2378487	2378524	749	1	1
29	30	0	0	1	2381050	2381700	2381736	650	1	1
32	31	1	1	2	2384261	2384862	2384897	601	1	1
32	31	0	1	2	2387423	2387909	2387958	486	1	1
30	29	0	0	2	2390484	2391082	2391120	598	1	1
30	29	0	1	2	2393646	2394102	2394147	456	1	1
32	31	1	1	2	2396673	2397661	2397710	988	1	1
29	30	0	0	1	2400236	2401376	2401424	1140	1	1
29	30	1	0	1	2403950	2404792	2404836	842	1	1
31	32	0	0	1	2407362	2408470	2408516	1108	1	1
32	31	1	1	2	2411042	2411599	2411644	557	1	1
32	31	0	1	2	2414170	2414726	2414772	556	1	1
32	31	1	0	2	2417298	2417710	2417750	412	1	1
29	30	0	0	1	2420276	2421185	2421229	909	1	1
32	31	1	1	2	2423755	2424639	2424675	884	1	1
31	32	1	1	1	2427201	2427799	2427837	598	1	1
31	29	1	1	1	2430362	2430941	2430981	579	1	1
31	29	1	0	1	2433507	2433896	2433942	389	1	1
29	31	1	0	1	2436468	2437065	2437104	597	1	1
31	29	1	1	1	2439629	2440238	2440282	609	1	1
31	29	1	0	1	2442808	2443273	2443310	465	1	1
31	29	1	1	1	2445835	2446236	2446287	401	1	1
29	31	1	1	1	2448813	2449494	2449532	681	1	1
31	29	1	0	1	2452058	2452870	2452911	812	1	1
31	29	1	0	1	2455437	2455866	2455905	429	1	1
29	31	1	0	1	2458431	2458976	2459017	545	1	1
