# Supplementary material for: Publisher Correction: Learning relative values in the striatum induces violations of normative decision making
Source: Nat Commun. 2019 Jun 27;10:2833. doi: 10.1038/s41467-019-10718-8 (PMC6597713; doi:10.1038/s41467-019-10718-8)
Supplement: Supplementary file 1 — Supplementary Figures [file 41467_2019_10718_MOESM1_ESM.zip › exp3/vp42.dat]

stim_left	stim_right	bait_left	bait_right	choice	stim_onset	resp_onset	outcome_onset	RT	trl_type	block
4	3	1	1	2	20	776	823	756	1	1
2	1	0	1	2	3349	4481	4520	1132	1	1
4	3	1	0	2	7045	7967	8016	922	1	1
3	4	1	0	1	10541	11500	11545	959	1	1
4	3	1	1	2	14071	15018	15058	947	1	1
1	2	0	0	2	17584	18789	18838	1205	1	1
4	3	1	1	2	21364	22354	22401	990	1	1
1	2	1	0	1	24927	25942	25981	1015	1	1
1	2	0	0	1	28507	29657	29694	1150	1	1
4	3	0	1	2	32220	33146	33190	926	1	1
4	3	0	1	1	35716	37118	37155	1402	1	1
4	3	1	1	2	39681	40570	40618	889	1	1
2	1	0	1	nan	43143	nan	nan	nan	1	1
2	1	0	1	2	49182	49652	49701	470	1	1
3	4	1	1	1	52226	52929	52979	703	1	1
4	3	1	1	1	55505	56211	56258	706	1	1
3	4	0	1	2	58784	59481	59520	697	1	1
1	2	1	0	1	62046	62925	62966	879	1	1
3	4	1	0	1	65491	66474	66512	983	1	1
3	4	0	1	2	69038	70063	70108	1025	1	1
3	4	1	1	1	72634	73649	73688	1015	1	1
4	3	0	1	1	76214	76929	76966	715	1	1
2	1	0	0	2	79492	80278	80329	786	1	1
3	4	0	0	1	82855	83604	83641	749	1	1
1	2	0	0	1	86167	87172	87220	1005	1	1
1	2	1	0	1	89746	90841	90884	1095	1	1
2	1	0	1	2	93410	94185	94229	775	1	1
3	4	1	1	2	96755	97867	97909	1112	1	1
2	1	0	0	2	100435	101264	101305	829	1	1
3	4	1	1	1	103831	104550	104600	719	1	1
1	2	1	0	1	107126	107976	108013	850	1	1
4	3	1	1	1	110539	111452	111492	913	1	1
3	4	0	1	1	114018	114810	114854	792	1	1
2	1	0	0	2	117380	118133	118183	753	1	1
1	2	1	0	1	120709	121754	121796	1045	1	1
2	1	0	1	2	124322	125021	125058	699	1	1
2	1	1	1	2	127584	128317	128353	733	1	1
1	2	0	0	1	130879	131504	131548	625	1	1
4	3	1	0	2	134074	134977	135028	903	1	1
4	3	1	1	1	137554	138365	138407	811	1	1
4	3	1	1	2	140933	141923	141970	990	1	1
2	1	0	0	2	144496	145368	145416	872	1	1
1	2	1	0	1	147941	148666	148711	725	1	1
1	2	0	0	1	151237	151848	151889	611	1	1
2	1	0	0	2	154415	154971	155017	556	1	1
3	4	1	1	1	157543	158048	158095	505	1	1
2	1	0	0	2	160621	161319	161357	698	1	1
1	2	0	0	1	163883	164589	164635	706	1	1
3	4	1	0	1	167161	167823	167864	662	1	1
4	3	1	1	1	170390	171260	171310	870	1	1
4	3	1	1	2	173836	174636	174672	800	1	1
4	3	1	1	2	177198	177717	177767	519	1	1
3	4	0	0	2	180292	181272	181313	980	1	1
1	2	1	0	1	183839	184669	184709	830	1	1
2	1	1	0	2	187234	188334	188372	1100	1	1
2	1	0	1	2	190898	192326	192370	1428	1	1
2	1	1	0	1	194896	195710	195749	814	1	1
2	1	0	0	2	198275	199094	199144	819	1	1
2	1	0	1	2	201670	202340	202390	670	1	1
2	1	0	1	1	204915	205602	205651	687	1	1
4	3	0	1	2	208177	209041	209081	864	1	1
2	1	0	1	2	211606	212803	212844	1197	1	1
4	3	0	1	1	215370	216298	216340	928	1	1
4	3	0	1	2	218866	219502	219552	636	1	1
3	4	1	1	2	222078	223361	223399	1283	1	1
3	4	1	1	1	225925	226631	226678	706	1	1
1	2	1	1	1	229204	230186	230224	982	1	1
3	4	1	1	1	232750	233645	233687	895	1	1
2	1	0	1	2	236213	237128	237166	915	1	1
3	4	0	1	1	239692	240609	240645	917	1	1
3	4	1	1	2	243171	243925	243974	754	1	1
2	1	0	1	2	246500	247436	247487	936	1	1
3	4	1	1	2	250013	251458	251502	1445	1	1
1	2	1	0	1	254027	255110	255148	1083	1	1
1	2	1	0	1	257674	258401	258443	727	1	1
4	3	0	1	2	260969	262314	262358	1345	1	1
4	3	1	1	2	264884	265517	265553	633	1	1
1	2	0	0	2	268079	268853	268898	774	1	1
1	2	1	0	2	271424	272329	272377	905	1	1
2	1	0	1	2	274903	275953	275991	1050	1	1
1	2	1	0	1	278516	279407	279453	891	1	1
3	1	0	1	2	281979	282801	282849	822	1	1
1	3	0	1	1	285375	286303	286345	928	1	1
1	3	1	1	2	288871	289627	289674	756	1	1
3	1	1	1	2	292200	293045	293086	845	1	1
3	1	1	0	2	295612	296384	296432	772	1	1
1	3	0	1	2	298958	299672	299710	714	1	1
3	1	1	1	2	302236	303226	303273	990	1	1
3	1	0	1	2	305799	306938	306987	1139	1	1
1	3	1	1	1	309513	310570	310617	1057	1	1
3	1	1	0	2	313142	313846	313895	704	1	1
7	8	1	0	2	333901	334858	334905	957	1	1
7	8	1	0	1	337431	338339	338384	908	1	1
5	6	0	0	2	340910	342104	342148	1194	1	1
5	6	0	0	1	344674	346089	346129	1415	1	1
7	8	1	1	1	348655	349744	349792	1089	1	1
6	5	0	1	1	352318	353587	353623	1269	1	1
8	7	1	1	2	356149	356947	356985	798	1	1
7	8	1	1	1	359511	360447	360498	936	1	1
7	8	1	0	1	363024	363968	364011	944	1	1
6	5	0	0	2	366537	367645	367691	1108	1	1
5	6	0	0	1	370217	371668	371706	1451	1	1
5	6	1	0	1	374231	374990	375034	759	1	1
8	7	1	1	2	377560	378363	378413	803	1	1
6	5	0	1	2	380939	381913	381960	974	1	1
5	6	0	0	1	384485	385177	385221	692	1	1
8	7	1	0	2	387747	388831	388868	1084	1	1
6	5	1	0	2	391394	392203	392247	809	1	1
8	7	1	1	2	394773	395421	395459	648	1	1
5	6	1	0	1	397985	398758	398804	773	1	1
5	6	1	0	1	401330	402078	402116	748	1	1
7	8	1	1	1	404642	405860	405897	1218	1	1
7	8	1	1	1	408422	409270	409309	848	1	1
6	5	0	1	2	411835	412634	412671	799	1	1
7	8	1	1	2	415197	416138	416184	941	1	1
8	7	0	1	2	418710	419786	419831	1076	1	1
7	8	1	1	1	422357	423325	423360	968	1	1
6	5	0	1	2	425886	426688	426739	802	1	1
8	7	0	0	2	429265	430033	430068	768	1	1
8	7	0	1	2	432594	433448	433497	854	1	1
8	7	1	1	2	436023	436838	436876	815	1	1
5	6	0	0	1	439402	440172	440222	770	1	1
7	8	1	1	1	442747	443848	443885	1101	1	1
6	5	0	0	2	446411	447305	447347	894	1	1
6	5	1	1	2	449873	450718	450760	845	1	1
8	7	1	0	2	453286	454177	454222	891	1	1
5	6	1	1	1	456748	457575	457618	827	1	1
7	8	1	1	1	460144	460873	460913	729	1	1
7	8	1	1	1	463439	464145	464192	706	1	1
7	8	1	1	1	466718	467422	467471	704	1	1
6	5	0	1	2	469997	470743	470783	746	1	1
7	8	1	0	1	473309	474211	474262	902	1	1
7	8	1	0	1	476788	477542	477591	754	1	1
6	5	0	1	2	480117	480878	480920	761	1	1
5	6	0	0	1	483445	484185	484232	740	1	1
8	7	1	1	1	486758	487712	487761	954	1	1
7	8	1	1	1	490287	490916	490956	629	1	1
5	6	1	0	1	493482	494348	494385	866	1	1
6	5	0	0	2	496911	497597	497647	686	1	1
6	5	0	1	2	500173	500843	500892	670	1	1
5	6	1	0	1	503418	504199	504238	781	1	1
5	6	0	0	1	506764	507419	507466	655	1	1
7	8	0	1	1	509992	510680	510728	688	1	1
7	8	1	1	1	513254	513785	513823	531	1	1
8	7	1	1	1	516349	517058	517101	709	1	1
7	8	0	0	1	519627	520319	520363	692	1	1
5	6	0	0	1	522889	523540	523592	651	1	1
8	7	0	1	1	526117	526995	527037	878	1	1
8	7	1	1	2	529563	530057	530099	494	1	1
7	8	1	0	1	532624	533208	533243	584	1	1
8	7	0	1	2	535769	536504	536555	735	1	1
5	6	0	0	1	539081	539761	539800	680	1	1
7	8	0	1	1	542326	542994	543029	668	1	1
5	6	1	0	1	545555	546188	546224	633	1	1
5	6	0	0	1	548750	549529	549569	779	1	1
6	5	0	1	2	552095	553068	553116	973	1	1
5	6	0	0	1	555641	556337	556377	696	1	1
6	5	0	0	2	558903	559686	559723	783	1	1
5	6	1	0	1	562249	563077	563119	828	1	1
8	7	1	1	2	565645	566543	566581	898	1	1
8	7	1	1	2	569107	570026	570077	919	1	1
8	7	1	1	2	572603	573214	573256	611	1	1
5	6	1	0	1	575781	576429	576467	648	1	1
6	5	0	1	2	578993	579634	579679	641	1	1
8	7	1	0	2	582205	583163	583208	958	1	1
7	8	0	1	2	585734	586424	586470	690	1	1
5	6	1	0	1	588996	589634	589682	638	1	1
6	5	1	1	2	592208	592803	592843	595	1	1
6	5	0	1	2	595369	595955	596005	586	1	1
5	6	1	0	1	598531	599357	599401	826	1	1
6	5	0	1	2	601927	602573	602612	646	1	1
7	5	1	0	1	605138	605923	605958	785	1	1
7	5	1	0	1	608484	609367	609404	883	1	1
5	7	1	0	2	611930	613273	613318	1343	1	1
5	7	1	1	1	615844	617189	617232	1345	1	1
7	5	1	0	1	619758	621033	621080	1275	1	1
5	7	1	1	1	623605	624829	624877	1224	1	1
7	5	1	0	1	627403	628166	628205	763	1	1
7	5	1	1	1	630731	631341	631384	610	1	1
5	7	1	1	2	633910	634617	634662	707	1	1
7	5	0	1	1	637188	637893	637941	705	1	1
9	10	0	0	1	665106	666447	666495	1341	1	1
10	9	0	0	2	669021	669647	669690	626	1	1
9	10	1	0	1	672216	673034	673069	818	1	1
10	9	0	1	2	675595	676334	676381	739	1	1
11	12	1	0	1	678907	680190	680228	1283	1	1
11	12	1	0	1	682754	683857	683908	1103	1	1
10	9	0	1	2	686434	687377	687421	943	1	1
9	10	1	0	1	689947	690620	690666	673	1	1
12	11	1	1	2	693192	694260	694296	1068	1	1
11	12	0	1	1	696822	697439	697474	617	1	1
11	12	1	0	1	700000	700888	700937	888	1	1
9	10	0	1	1	703463	704362	704399	899	1	1
9	10	1	0	1	706925	707555	707594	630	1	1
10	9	0	0	2	710120	710773	710823	653	1	1
9	10	1	0	1	713349	714138	714185	789	1	1
9	10	1	0	1	716711	717486	717530	775	1	1
10	9	0	0	1	720056	720865	720909	809	1	1
9	10	1	0	1	723435	724340	724389	905	1	1
10	9	0	1	1	726915	728180	728219	1265	1	1
11	12	1	0	1	730745	731898	731950	1153	1	1
12	11	1	1	2	734475	735055	735094	580	1	1
11	12	0	1	1	737620	738194	738239	574	1	1
12	11	1	1	2	740765	741532	741568	767	1	1
12	11	1	1	2	744094	744705	744746	611	1	1
11	12	0	1	1	747272	747881	747924	609	1	1
10	9	0	1	2	750450	751425	751471	975	1	1
10	9	0	1	2	753997	754744	754783	747	1	1
11	12	1	0	1	757309	758103	758145	794	1	1
11	12	1	1	1	760671	761469	761507	798	1	1
9	10	0	0	1	764033	764729	764769	696	1	1
11	12	1	1	1	767295	767996	768031	701	1	1
9	10	1	0	1	770557	771208	771243	651	1	1
12	11	0	1	2	773768	774629	774672	861	1	1
11	12	0	1	1	777198	778082	778118	884	1	1
12	11	1	0	2	780643	781739	781781	1096	1	1
11	12	0	1	1	784307	785286	785327	979	1	1
11	12	1	1	1	787853	788721	788756	868	1	1
11	12	1	1	1	791282	792589	792637	1307	1	1
10	9	0	0	2	795163	795895	795932	732	1	1
10	9	0	1	2	798458	799304	799345	846	1	1
9	10	1	0	1	801871	802597	802640	726	1	1
12	11	0	1	2	805166	805957	806002	791	1	1
10	9	0	1	2	808528	809630	809666	1102	1	1
11	12	1	1	1	812192	813006	813045	814	1	1
11	12	1	0	1	815571	816658	816708	1087	1	1
9	10	0	0	1	819234	819965	820003	731	1	1
11	12	1	1	1	822529	823315	823366	786	1	1
12	11	1	1	1	825891	826831	826878	940	1	1
9	10	0	0	2	829404	830492	830542	1088	1	1
10	9	1	1	1	833068	833808	833854	740	1	1
11	12	1	1	1	836380	837432	837467	1052	1	1
9	10	1	0	1	839993	840656	840695	663	1	1
10	9	0	0	2	843221	843829	843874	608	1	1
10	9	1	0	2	846399	846883	846918	484	1	1
9	10	0	0	1	849444	850032	850079	588	1	1
11	12	1	1	1	852605	853678	853726	1073	1	1
10	9	0	1	2	856252	857018	857055	766	1	1
10	9	0	1	2	859581	860373	860417	792	1	1
10	9	0	0	2	862943	863896	863947	953	1	1
9	10	0	1	2	866472	867054	867091	582	1	1
12	11	0	1	2	869617	870670	870721	1053	1	1
11	12	1	1	1	873247	873911	873950	664	1	1
12	11	1	1	1	876475	877115	877161	640	1	1
11	12	1	0	2	879687	880582	880624	895	1	1
11	12	1	1	1	883150	883769	883819	619	1	1
12	11	1	0	2	886345	886899	886947	554	1	1
9	10	0	0	1	889473	890367	890410	894	1	1
12	11	1	1	1	892935	893529	893571	594	1	1
10	9	0	1	1	896097	896771	896816	674	1	1
9	10	1	0	1	899342	899791	899827	449	1	1
10	9	0	1	1	902353	903100	903139	747	1	1
11	12	1	1	1	905665	906507	906552	842	1	1
11	12	1	0	1	909077	909823	909864	746	1	1
9	10	1	0	1	912389	913078	913125	689	1	1
9	10	1	0	1	915651	916186	916237	535	1	1
11	12	1	1	1	918763	919434	919482	671	1	1
11	12	1	0	1	922008	922709	922744	701	1	1
11	12	1	1	2	925270	926615	926658	1345	1	1
11	12	0	1	2	929184	929857	929903	673	1	1
10	9	0	0	2	932429	933282	933332	853	1	1
11	9	1	0	2	935858	936817	936862	959	1	1
9	11	1	1	2	939388	940147	940191	759	1	1
9	11	1	0	2	942716	943871	943921	1155	1	1
9	11	1	1	2	946447	947361	947400	914	1	1
11	9	1	1	2	949926	951061	951097	1135	1	1
11	9	0	0	1	953623	954441	954476	818	1	1
11	9	1	1	1	957002	957852	957888	850	1	1
11	9	1	0	2	960414	961112	961150	698	1	1
11	9	1	1	1	963676	964159	964195	483	1	1
9	11	0	1	2	966720	967453	967490	733	1	1
15	16	1	1	2	989671	990733	990775	1062	1	1
15	16	1	1	2	993301	994061	994103	760	1	1
13	14	1	0	1	996629	997836	997884	1207	1	1
16	15	1	1	1	1000410	1001301	1001346	891	1	1
16	15	1	1	1	1003872	1004733	1004776	861	1	1
16	15	1	1	1	1007301	1008116	1008155	815	1	1
16	15	1	0	1	1010680	1011547	1011584	867	1	1
16	15	0	1	1	1014110	1015124	1015163	1014	1	1
13	14	1	0	1	1017689	1018686	1018726	997	1	1
15	16	1	1	2	1021252	1022408	1022457	1156	1	1
14	13	0	0	2	1024982	1025984	1026020	1002	1	1
13	14	1	0	1	1028545	1029387	1029432	842	1	1
14	13	0	1	2	1031958	1032988	1033028	1030	1	1
15	16	0	0	2	1035554	1036593	1036642	1039	1	1
16	15	0	1	1	1039167	1039802	1039853	635	1	1
15	16	1	1	2	1042379	1043271	1043316	892	1	1
13	14	1	0	1	1045842	1046713	1046762	871	1	1
16	15	1	1	1	1049288	1050187	1050224	899	1	1
13	14	1	1	1	1052750	1053833	1053871	1083	1	1
16	15	1	0	1	1056397	1057213	1057250	816	1	1
16	15	1	1	1	1059776	1060406	1060445	630	1	1
14	13	0	0	2	1062971	1064047	1064091	1076	1	1
15	16	1	1	2	1066617	1067588	1067638	971	1	1
16	15	0	1	1	1070164	1070906	1070950	742	1	1
13	14	0	1	1	1073476	1074215	1074262	739	1	1
14	13	0	1	2	1076788	1077488	1077524	700	1	1
13	14	0	0	1	1080049	1080574	1080618	525	1	1
16	15	1	0	2	1083144	1084500	1084549	1356	1	1
13	14	0	0	1	1087075	1087726	1087761	651	1	1
14	13	0	0	2	1090287	1091105	1091157	818	1	1
13	14	0	0	1	1093682	1094764	1094803	1082	1	1
16	15	1	1	1	1097329	1098000	1098048	671	1	1
15	16	1	1	2	1100574	1101348	1101394	774	1	1
15	16	1	1	2	1103920	1104759	1104806	839	1	1
15	16	0	0	2	1107332	1108093	1108135	761	1	1
16	15	1	1	1	1110661	1111425	1111464	764	1	1
13	14	1	0	1	1113990	1114770	1114809	780	1	1
15	16	1	1	2	1117335	1117987	1118038	652	1	1
16	15	0	0	1	1120564	1121265	1121300	701	1	1
16	15	0	1	1	1123825	1124438	1124478	613	1	1
14	13	0	1	2	1127004	1127859	1127907	855	1	1
15	16	1	1	2	1130433	1131209	1131252	776	1	1
13	14	1	0	1	1133778	1134377	1134414	599	1	1
13	14	0	0	1	1136940	1137545	1137592	605	1	1
14	13	0	0	2	1140118	1140609	1140653	491	1	1
15	16	1	1	2	1143179	1144317	1144367	1138	1	1
16	15	1	1	1	1146893	1147436	1147478	543	1	1
15	16	1	0	2	1150004	1150764	1150807	760	1	1
16	15	1	1	1	1153333	1154143	1154186	810	1	1
16	15	1	0	1	1156712	1157389	1157431	677	1	1
15	16	1	0	1	1159957	1160801	1160843	844	1	1
16	15	0	1	1	1163369	1164039	1164089	670	1	1
16	15	1	0	1	1166614	1167373	1167417	759	1	1
15	16	1	0	2	1169943	1170601	1170646	658	1	1
16	15	1	1	2	1173172	1173766	1173807	594	1	1
15	16	1	0	2	1176333	1176988	1177036	655	1	1
16	15	1	1	1	1179562	1180185	1180231	623	1	1
16	15	1	1	1	1182757	1183288	1183325	531	1	1
16	15	1	1	1	1185851	1186697	1186738	846	1	1
14	13	0	1	2	1189264	1190143	1190184	879	1	1
14	13	0	1	2	1192709	1193331	1193379	622	1	1
13	14	1	0	1	1195904	1196945	1196992	1041	1	1
14	13	0	1	2	1199518	1200177	1200220	659	1	1
13	14	1	1	1	1202746	1203591	1203632	845	1	1
14	13	0	1	1	1206158	1207067	1207112	909	1	1
13	14	1	0	1	1209638	1210016	1210056	378	1	1
14	13	0	0	2	1212582	1213196	1213234	614	1	1
13	14	0	0	1	1215760	1216212	1216262	452	1	1
13	14	0	0	1	1218788	1219471	1219507	683	1	1
13	14	1	0	1	1222033	1222621	1222668	588	1	1
13	14	0	0	1	1225194	1225813	1225863	619	1	1
13	14	1	0	1	1228389	1228963	1229008	574	1	1
13	14	0	0	1	1231534	1231962	1232002	428	1	1
14	13	0	1	2	1234528	1235216	1235264	688	1	1
14	13	0	1	2	1237790	1238313	1238359	523	1	1
14	13	1	0	2	1240885	1241460	1241504	575	1	1
14	13	0	1	2	1244029	1244585	1244632	556	1	1
13	14	0	0	1	1247157	1247835	1247877	678	1	1
13	14	1	0	1	1250403	1251050	1251088	647	1	1
13	14	1	0	1	1253614	1254319	1254367	705	1	1
15	13	1	0	2	1256893	1258074	1258114	1181	1	1
13	15	0	1	2	1260640	1261286	1261326	646	1	1
15	13	1	1	1	1263852	1264498	1264537	646	1	1
15	13	1	0	1	1267063	1267676	1267716	613	1	1
13	15	1	0	2	1270241	1271075	1271111	834	1	1
13	15	1	1	2	1273637	1274364	1274407	727	1	1
13	15	1	0	2	1276932	1277670	1277719	738	1	1
15	13	1	0	1	1280245	1281229	1281265	984	1	1
15	13	1	1	1	1283791	1284419	1284460	628	1	1
15	13	1	1	2	1286986	1287793	1287839	807	1	1
18	17	0	1	2	1313047	1314150	1314185	1103	1	1
19	20	1	1	1	1316711	1317846	1317881	1135	1	1
20	19	0	1	1	1320407	1321243	1321294	836	1	1
18	17	1	0	2	1323820	1324997	1325041	1177	1	1
20	19	0	1	1	1327567	1328541	1328587	974	1	1
20	19	1	1	2	1331113	1331721	1331765	608	1	1
19	20	1	1	1	1334291	1335410	1335445	1119	1	1
20	19	1	0	2	1337971	1338646	1338691	675	1	1
19	20	1	1	1	1341216	1342017	1342053	801	1	1
19	20	1	1	1	1344579	1345286	1345331	707	1	1
20	19	0	0	2	1347857	1348586	1348627	729	1	1
17	18	0	0	1	1351153	1352090	1352139	937	1	1
19	20	0	1	1	1354665	1355749	1355786	1084	1	1
20	19	0	1	2	1358312	1359269	1359316	957	1	1
20	19	1	0	2	1361841	1362748	1362795	907	1	1
18	17	1	1	2	1365321	1366235	1366274	914	1	1
18	17	0	1	2	1368800	1369666	1369703	866	1	1
19	20	1	1	1	1372229	1373346	1373383	1117	1	1
20	19	1	1	2	1375909	1376553	1376595	644	1	1
19	20	1	1	1	1379121	1379798	1379840	677	1	1
18	17	0	1	2	1382366	1383137	1383186	771	1	1
20	19	1	0	2	1385712	1386560	1386598	848	1	1
17	18	1	0	1	1389124	1389964	1390011	840	1	1
18	17	0	0	2	1392536	1393339	1393390	803	1	1
18	17	0	1	2	1395915	1396578	1396618	663	1	1
19	20	1	0	1	1399144	1400014	1400064	870	1	1
17	18	1	0	1	1402590	1403955	1403995	1365	1	1
18	17	1	0	2	1406521	1407437	1407474	916	1	1
19	20	0	1	1	1410000	1410928	1410970	928	1	1
20	19	1	1	2	1413496	1414285	1414332	789	1	1
19	20	1	0	1	1416858	1417557	1417594	699	1	1
20	19	1	0	2	1420120	1420970	1421007	850	1	1
18	17	0	1	2	1423533	1424298	1424335	765	1	1
17	18	1	1	1	1426861	1427537	1427581	676	1	1
17	18	1	0	1	1430106	1430785	1430826	679	1	1
17	18	1	0	2	1433352	1433959	1434004	607	1	1
17	18	0	0	1	1436530	1437037	1437082	507	1	1
17	18	1	0	1	1439608	1440587	1440628	979	1	1
17	18	0	0	1	1443154	1443782	1443823	628	1	1
17	18	0	0	1	1446349	1446951	1447001	602	1	1
20	19	1	1	2	1449527	1450446	1450497	919	1	1
17	18	1	0	1	1453023	1453799	1453843	776	1	1
19	20	1	0	1	1456369	1457191	1457239	822	1	1
19	20	1	1	1	1459764	1460608	1460651	844	1	1
18	17	0	0	2	1463177	1464107	1464147	930	1	1
17	18	0	0	1	1466673	1467283	1467325	610	1	1
19	20	0	1	1	1469851	1470618	1470654	767	1	1
18	17	0	1	2	1473180	1474014	1474050	834	1	1
18	17	0	1	2	1476576	1477301	1477345	725	1	1
17	18	0	0	1	1479871	1480673	1480724	802	1	1
20	19	1	1	2	1483250	1484022	1484069	772	1	1
20	19	0	1	2	1486595	1487211	1487248	616	1	1
18	17	0	1	2	1489774	1490407	1490443	633	1	1
18	17	0	1	2	1492969	1493645	1493688	676	1	1
18	17	0	0	2	1496214	1496805	1496849	591	1	1
18	17	0	0	2	1499375	1500061	1500111	686	1	1
20	19	1	1	2	1502637	1503324	1503373	687	1	1
20	19	1	1	2	1505899	1506523	1506568	624	1	1
20	19	1	1	2	1509094	1509716	1509763	622	1	1
19	20	1	0	2	1512289	1513460	1513510	1171	1	1
20	19	0	1	2	1516036	1516497	1516538	461	1	1
17	18	1	0	1	1519063	1519905	1519950	842	1	1
20	19	1	1	2	1522476	1523237	1523279	761	1	1
17	18	1	0	1	1525805	1526473	1526524	668	1	1
18	17	0	1	2	1529050	1529602	1529652	552	1	1
20	19	1	1	2	1532178	1532903	1532947	725	1	1
20	19	1	1	2	1535473	1536151	1536192	678	1	1
18	17	0	1	2	1538718	1539262	1539304	544	1	1
20	19	0	1	2	1541830	1542546	1542582	716	1	1
20	19	0	1	2	1545108	1545957	1545995	849	1	1
20	19	1	1	2	1548521	1549421	1549457	900	1	1
19	20	1	1	1	1551983	1552707	1552753	724	1	1
18	17	0	0	2	1555279	1556056	1556098	777	1	1
20	19	1	1	2	1558624	1559235	1559276	611	1	1
17	18	0	0	1	1561802	1562460	1562505	658	1	1
17	18	1	0	1	1565031	1565881	1565917	850	1	1
17	18	1	0	1	1568443	1569124	1569162	681	1	1
17	18	1	0	1	1571688	1572196	1572240	508	1	1
18	17	0	0	2	1574766	1575546	1575586	780	1	1
18	17	0	0	2	1578112	1578843	1578881	731	1	1
19	17	1	1	2	1581407	1582095	1582143	688	1	1
17	19	0	1	1	1584669	1585322	1585371	653	1	1
17	19	1	1	2	1587897	1588442	1588483	545	1	1
17	19	1	1	2	1591009	1591539	1591577	530	1	1
17	19	0	1	2	1594103	1594776	1594822	673	1	1
17	19	0	1	2	1597348	1597998	1598034	650	1	1
19	17	0	1	1	1600560	1601245	1601296	685	1	1
17	19	0	0	2	1603822	1604279	1604324	457	1	1
19	17	1	1	1	1606850	1607821	1607870	971	1	1
19	17	1	1	1	1610396	1611088	1611132	692	1	1
22	21	1	1	1	1662469	1663304	1663355	835	1	1
21	22	1	0	2	1665881	1666718	1666768	837	1	1
22	21	0	1	2	1669293	1670186	1670230	893	1	1
22	21	0	1	2	1672756	1673255	1673291	499	1	1
23	24	1	1	1	1675817	1677028	1677072	1211	1	1
21	22	0	0	1	1679598	1680612	1680651	1014	1	1
22	21	0	1	2	1683177	1683780	1683830	603	1	1
24	23	1	0	1	1686355	1687586	1687627	1231	1	1
22	21	0	1	2	1690153	1690920	1690956	767	1	1
23	24	0	0	2	1693481	1694314	1694351	833	1	1
24	23	1	1	1	1696877	1697678	1697713	801	1	1
22	21	0	1	2	1700239	1700944	1700992	705	1	1
24	23	1	0	1	1703518	1704341	1704388	823	1	1
22	21	0	1	2	1706914	1707513	1707549	599	1	1
22	21	0	0	2	1710075	1710903	1710945	828	1	1
21	22	1	1	1	1713471	1714167	1714207	696	1	1
23	24	1	1	2	1716733	1717676	1717720	943	1	1
22	21	0	0	2	1720245	1720831	1720881	586	1	1
21	22	1	0	1	1723407	1724058	1724093	651	1	1
24	23	0	1	2	1726619	1727377	1727422	758	1	1
23	24	1	1	2	1729947	1730764	1730801	817	1	1
22	21	0	1	2	1733326	1734160	1734196	834	1	1
23	24	1	1	2	1736722	1737473	1737508	751	1	1
24	23	1	0	1	1740034	1740995	1741038	961	1	1
22	21	0	0	2	1743564	1744243	1744283	679	1	1
23	24	0	1	2	1746809	1748067	1748114	1258	1	1
24	23	0	1	1	1750639	1751397	1751442	758	1	1
21	22	1	0	1	1753968	1754724	1754771	756	1	1
22	21	0	1	2	1757297	1757916	1757966	619	1	1
22	21	0	1	2	1760492	1761303	1761345	811	1	1
21	22	0	0	1	1763871	1764494	1764540	623	1	1
22	21	0	0	2	1767066	1767680	1767718	614	1	1
24	23	0	1	1	1770244	1771508	1771549	1264	1	1
23	24	1	1	2	1774075	1774803	1774844	728	1	1
22	21	0	1	2	1777370	1778017	1778056	647	1	1
24	23	1	1	2	1780582	1781464	1781502	882	1	1
21	22	1	0	1	1784028	1784819	1784864	791	1	1
23	24	1	1	2	1787390	1788070	1788109	680	1	1
21	22	0	1	1	1790635	1791379	1791421	744	1	1
21	22	1	0	1	1793947	1794594	1794633	647	1	1
24	23	0	1	2	1797159	1798011	1798062	852	1	1
24	23	1	1	1	1800588	1801235	1801274	647	1	1
24	23	0	0	1	1803799	1804468	1804519	669	1	1
22	21	0	0	2	1807045	1807870	1807914	825	1	1
24	23	1	1	2	1810440	1811599	1811645	1159	1	1
22	21	0	0	2	1814171	1814919	1814957	748	1	1
21	22	0	0	1	1817483	1818046	1818085	563	1	1
21	22	1	0	1	1820611	1821265	1821313	654	1	1
22	21	0	0	2	1823839	1824392	1824441	553	1	1
22	21	0	1	2	1826967	1827558	1827603	591	1	1
24	23	0	1	2	1830129	1831035	1831082	906	1	1
21	22	1	0	1	1833608	1834238	1834277	630	1	1
23	24	1	1	2	1836803	1837585	1837623	782	1	1
23	24	1	0	2	1840148	1840795	1840834	647	1	1
23	24	1	1	2	1843360	1844502	1844548	1142	1	1
24	23	1	1	2	1847074	1847660	1847709	586	1	1
24	23	1	0	2	1850235	1850868	1850904	633	1	1
22	21	0	0	2	1853430	1854041	1854082	611	1	1
23	24	1	1	2	1856608	1857614	1857662	1006	1	1
24	23	0	1	2	1860188	1860939	1860974	751	1	1
21	22	1	1	1	1863500	1864231	1864269	731	1	1
22	21	0	0	2	1866795	1867557	1867598	762	1	1
21	22	0	0	1	1870124	1870712	1870760	588	1	1
21	22	0	0	1	1873286	1873894	1873938	608	1	1
22	21	0	1	2	1876464	1877205	1877250	741	1	1
24	23	1	1	2	1879776	1880769	1880813	993	1	1
24	23	1	1	1	1883339	1883999	1884041	660	1	1
22	21	0	1	2	1886567	1887168	1887220	601	1	1
22	21	0	1	2	1889746	1890226	1890264	480	1	1
22	21	0	0	2	1892790	1893297	1893342	507	1	1
23	24	1	1	2	1895868	1896826	1896871	958	1	1
24	23	0	1	2	1899397	1899934	1899983	537	1	1
24	23	0	0	2	1902509	1903336	1903378	827	1	1
23	24	1	1	2	1905904	1906797	1906841	893	1	1
24	23	1	1	2	1909367	1910150	1910187	783	1	1
24	23	0	1	2	1912712	1913335	1913382	623	1	1
23	24	1	1	2	1915907	1916946	1916995	1039	1	1
23	24	1	1	2	1919521	1920604	1920641	1083	1	1
23	24	1	1	1	1923167	1923986	1924037	819	1	1
24	23	1	1	2	1926563	1927136	1927182	573	1	1
21	23	0	1	2	1929708	1930200	1930243	492	1	1
23	21	1	1	1	1932769	1933913	1933956	1144	1	1
21	23	1	1	2	1936482	1937321	1937369	839	1	1
23	21	0	1	1	1939895	1940738	1940781	843	1	1
21	23	0	1	2	1943307	1943737	1943775	430	1	1
21	23	0	1	2	1946301	1946839	1946887	538	1	1
21	23	1	1	2	1949413	1950123	1950165	710	1	1
23	21	1	0	1	1952691	1953353	1953394	662	1	1
23	21	1	1	2	1955920	1956734	1956773	814	1	1
23	21	0	1	1	1959299	1959907	1959951	608	1	1
27	28	1	1	2	1993172	1994328	1994376	1156	1	1
25	26	1	0	nan	1996902	nan	nan	nan	1	1
25	26	1	0	2	2002941	2003520	2003560	579	1	1
26	25	0	1	2	2006085	2007289	2007340	1204	1	1
26	25	0	1	2	2009866	2010543	2010585	677	1	1
26	25	0	0	2	2013111	2013814	2013864	703	1	1
26	25	0	1	2	2016390	2017096	2017142	706	1	1
25	26	1	0	1	2019668	2020375	2020421	707	1	1
27	28	0	1	2	2022947	2024129	2024168	1182	1	1
25	26	0	0	1	2026694	2027541	2027580	847	1	1
25	26	1	0	1	2030106	2030734	2030775	628	1	1
28	27	1	0	1	2033301	2034141	2034188	840	1	1
27	28	1	1	2	2036714	2037303	2037349	589	1	1
27	28	1	0	2	2039875	2040652	2040695	777	1	1
27	28	1	1	2	2043221	2043990	2044040	769	1	1
25	26	0	0	1	2046566	2047341	2047386	775	1	1
28	27	0	1	1	2049912	2050809	2050848	897	1	1
26	25	1	1	2	2053374	2054374	2054411	1000	1	1
26	25	0	1	2	2056937	2057582	2057623	645	1	1
27	28	1	0	2	2060149	2060895	2060935	746	1	1
25	26	0	0	1	2063461	2064178	2064214	717	1	1
25	26	0	0	1	2066740	2067424	2067459	684	1	1
26	25	0	0	2	2069985	2070515	2070553	530	1	1
28	27	1	1	1	2073079	2073987	2074033	908	1	1
27	28	1	1	2	2076559	2077330	2077378	771	1	1
28	27	1	1	1	2079904	2080486	2080523	582	1	1
26	25	0	1	2	2083049	2083869	2083919	820	1	1
25	26	1	0	1	2086445	2087229	2087281	784	1	1
28	27	1	1	1	2089807	2090538	2090576	731	1	1
28	27	1	0	1	2093102	2093683	2093721	581	1	1
25	26	0	1	1	2096247	2096950	2097000	703	1	1
25	26	0	0	1	2099525	2100190	2100228	665	1	1
25	26	0	0	1	2102754	2103509	2103557	755	1	1
28	27	0	1	1	2106083	2106839	2106886	756	1	1
28	27	1	1	1	2109411	2109941	2109980	530	1	1
26	25	0	1	2	2112506	2113320	2113359	814	1	1
28	27	1	0	1	2115885	2116543	2116588	658	1	1
28	27	1	0	1	2119113	2119673	2119716	560	1	1
28	27	1	1	1	2122241	2122757	2122793	516	1	1
27	28	1	0	2	2125319	2126000	2126039	681	1	1
27	28	1	1	2	2128564	2129125	2129167	561	1	1
28	27	0	1	1	2131693	2132453	2132495	760	1	1
27	28	1	0	2	2135021	2135587	2135623	566	1	1
25	26	1	0	1	2138149	2138824	2138869	675	1	1
28	27	1	0	1	2141394	2142095	2142130	701	1	1
25	26	0	0	1	2144656	2145395	2145443	739	1	1
28	27	1	0	1	2147968	2148792	2148838	824	1	1
28	27	1	1	1	2151364	2151932	2151983	568	1	1
27	28	1	1	2	2154509	2155176	2155211	667	1	1
27	28	1	0	2	2157737	2158475	2158523	738	1	1
27	28	1	1	1	2161049	2161630	2161668	581	1	1
27	28	1	0	2	2164194	2164966	2165014	772	1	1
28	27	1	1	1	2167540	2168013	2168058	473	1	1
27	28	1	0	2	2170584	2171099	2171136	515	1	1
27	28	1	1	2	2173662	2174209	2174247	547	1	1
27	28	1	1	1	2176773	2177331	2177375	558	1	1
28	27	1	1	1	2179901	2180782	2180821	881	1	1
27	28	1	1	1	2183347	2184255	2184301	908	1	1
25	26	1	0	1	2186826	2187493	2187529	667	1	1
25	26	1	0	1	2190055	2190705	2190741	650	1	1
26	25	0	1	2	2193267	2194008	2194053	741	1	1
28	27	0	0	1	2196579	2197541	2197582	962	1	1
25	26	0	0	1	2200108	2200755	2200794	647	1	1
26	25	0	1	2	2203320	2204129	2204173	809	1	1
27	28	1	0	2	2206699	2207386	2207435	687	1	1
27	28	1	1	2	2209961	2210471	2210513	510	1	1
26	25	0	1	2	2213038	2214016	2214059	978	1	1
27	28	1	1	2	2216585	2217296	2217337	711	1	1
27	28	1	1	2	2219863	2220515	2220566	652	1	1
26	25	1	0	2	2223092	2223791	2223828	699	1	1
26	25	1	1	2	2226354	2227005	2227056	651	1	1
25	26	1	0	1	2229582	2230252	2230301	670	1	1
25	26	0	0	1	2232827	2233380	2233429	553	1	1
26	25	0	1	2	2235955	2236642	2236691	687	1	1
26	25	0	0	2	2239217	2239863	2239903	646	1	1
25	26	0	0	1	2242429	2243204	2243248	775	1	1
26	25	0	0	2	2245774	2246507	2246544	733	1	1
25	26	1	0	1	2249070	2249937	2249973	867	1	1
26	25	0	1	2	2252499	2253119	2253168	620	1	1
26	25	0	1	2	2255694	2256540	2256580	846	1	1
26	25	0	1	2	2259106	2259900	2259942	794	1	1
27	25	0	1	2	2262468	2263414	2263455	946	1	1
25	27	1	1	1	2265981	2266574	2266617	593	1	1
25	27	0	1	1	2269143	2269909	2269946	766	1	1
27	25	1	0	2	2272471	2272970	2273007	499	1	1
25	27	0	1	1	2275533	2276527	2276570	994	1	1
25	27	1	0	2	2279095	2279583	2279631	488	1	1
25	27	1	1	1	2282157	2282707	2282742	550	1	1
27	25	1	1	2	2285268	2285878	2285920	610	1	1
27	25	1	0	2	2288446	2289131	2289182	685	1	1
25	27	1	1	2	2291708	2292269	2292310	561	1	1
31	32	1	1	1	2336872	2337796	2337843	924	1	1
30	29	0	1	2	2340368	2341599	2341640	1231	1	1
31	32	0	1	1	2344166	2345202	2345253	1036	1	1
32	31	0	1	1	2347779	2348427	2348465	648	1	1
31	32	1	0	1	2350990	2351645	2351693	655	1	1
31	32	1	1	1	2354219	2355103	2355139	884	1	1
30	29	0	1	2	2357665	2358942	2358986	1277	1	1
30	29	0	0	2	2361512	2362503	2362549	991	1	1
30	29	1	1	2	2365075	2365782	2365828	707	1	1
29	30	1	0	1	2368354	2369237	2369274	883	1	1
32	31	1	1	1	2371799	2372669	2372719	870	1	1
29	30	1	0	1	2375245	2376014	2376065	769	1	1
31	32	1	1	2	2378591	2379240	2379277	649	1	1
31	32	1	1	1	2381803	2382618	2382656	815	1	1
30	29	0	0	2	2385181	2386153	2386202	972	1	1
30	29	0	1	2	2388728	2389355	2389397	627	1	1
31	32	1	1	1	2391923	2392911	2392960	988	1	1
31	32	1	1	2	2395486	2396016	2396054	530	1	1
30	29	0	0	2	2398580	2399430	2399467	850	1	1
32	31	1	1	2	2401993	2403156	2403197	1163	1	1
29	30	1	0	1	2405723	2406536	2406576	813	1	1
29	30	1	0	1	2409102	2409866	2409905	764	1	1
31	32	1	0	1	2412431	2413451	2413501	1020	1	1
31	32	1	1	1	2416027	2417206	2417248	1179	1	1
29	30	1	0	1	2419774	2420372	2420410	598	1	1
32	31	1	1	2	2422935	2423920	2423956	985	1	1
30	29	0	1	2	2426482	2427320	2427368	838	1	1
29	30	1	0	1	2429894	2430708	2430747	814	1	1
30	29	1	0	2	2433273	2434162	2434210	889	1	1
32	31	0	1	2	2436736	2437716	2437756	980	1	1
29	30	1	0	1	2440282	2441110	2441152	828	1	1
29	30	1	0	1	2443678	2444295	2444330	617	1	1
32	31	0	0	2	2446856	2447771	2447809	915	1	1
32	31	1	1	2	2450335	2451095	2451138	760	1	1
32	31	1	1	2	2453664	2454138	2454183	474	1	1
32	31	1	1	2	2456708	2457291	2457327	583	1	1
29	30	1	0	1	2459853	2460582	2460623	729	1	1
31	32	0	1	1	2463148	2463855	2463901	707	1	1
32	31	0	1	2	2466427	2467046	2467096	619	1	1
31	32	0	1	1	2469622	2470249	2470291	627	1	1
31	32	1	1	1	2472817	2473385	2473436	568	1	1
32	31	0	0	2	2475962	2476968	2477016	1006	1	1
29	30	1	1	1	2479541	2480266	2480311	725	1	1
29	30	0	1	1	2482837	2483371	2483422	534	1	1
30	29	0	0	2	2485948	2486580	2486617	632	1	1
32	31	0	1	2	2489143	2490185	2490230	1042	1	1
31	32	0	1	1	2492756	2493361	2493409	605	1	1
31	32	1	0	1	2495934	2496704	2496754	770	1	1
29	30	0	0	1	2499280	2500010	2500049	730	1	1
31	32	1	1	1	2502575	2503287	2503328	712	1	1
29	30	0	0	1	2505854	2506591	2506640	737	1	1
30	29	0	1	2	2509166	2509724	2509768	558	1	1
30	29	0	1	2	2512294	2512752	2512796	458	1	1
29	30	0	0	1	2515322	2515944	2515991	622	1	1
30	29	0	0	2	2518517	2519205	2519253	688	1	1
30	29	0	1	2	2521778	2522478	2522514	700	1	1
30	29	0	0	2	2525040	2525748	2525793	708	1	1
29	30	1	0	1	2528319	2528977	2529021	658	1	1
32	31	1	1	2	2531547	2532344	2532384	797	1	1
31	32	1	1	1	2534910	2535575	2535612	665	1	1
29	30	1	0	1	2538138	2538825	2538874	687	1	1
30	29	0	0	2	2541400	2542123	2542169	723	1	1
30	29	0	1	2	2544695	2545379	2545414	684	1	1
29	30	1	0	1	2547940	2548567	2548609	627	1	1
31	32	1	1	1	2551135	2551911	2551955	776	1	1
29	30	0	0	1	2554481	2555140	2555183	659	1	1
32	31	1	1	2	2557709	2558620	2558663	911	1	1
32	31	0	1	2	2561189	2561713	2561757	524	1	1
30	29	0	0	2	2564283	2564932	2564969	649	1	1
30	29	0	1	2	2567495	2567968	2568013	473	1	1
32	31	1	1	2	2570539	2571650	2571693	1111	1	1
29	30	0	0	1	2574219	2574893	2574939	674	1	1
29	30	1	0	1	2577464	2578258	2578301	794	1	1
31	32	0	0	1	2580827	2581555	2581596	728	1	1
32	31	1	1	2	2584122	2584990	2585025	868	1	1
32	31	0	1	2	2587551	2588141	2588187	590	1	1
32	31	1	0	2	2590713	2591212	2591248	499	1	1
29	30	0	0	1	2593774	2594608	2594644	834	1	1
32	31	1	1	2	2597169	2598002	2598039	833	1	1
31	32	1	1	1	2600565	2601730	2601770	1165	1	1
31	29	1	1	2	2604295	2605215	2605266	920	1	1
31	29	1	0	2	2607791	2608450	2608494	659	1	1
29	31	1	0	1	2611020	2612087	2612124	1067	1	1
31	29	1	1	2	2614650	2615316	2615352	666	1	1
31	29	1	0	2	2617878	2618454	2618497	576	1	1
31	29	1	1	2	2621023	2621465	2621508	442	1	1
29	31	1	1	1	2624034	2624704	2624753	670	1	1
31	29	1	0	2	2627279	2628279	2628316	1000	1	1
31	29	1	0	2	2630842	2631235	2631277	393	1	1
29	31	1	0	1	2633803	2634852	2634890	1049	1	1
