# Supplementary material for: Publisher Correction: Learning relative values in the striatum induces violations of normative decision making
Source: Nat Commun. 2019 Jun 27;10:2833. doi: 10.1038/s41467-019-10718-8 (PMC6597713; doi:10.1038/s41467-019-10718-8)
Supplement: Supplementary file 1 — Supplementary Figures [file 41467_2019_10718_MOESM1_ESM.zip › exp3/vp43.dat]

stim_left	stim_right	bait_left	bait_right	choice	stim_onset	resp_onset	outcome_onset	RT	trl_type	block
4	3	1	1	1	20	659	706	639	1	1
2	1	0	1	1	3232	4237	4285	1005	1	1
4	3	1	0	1	6811	7570	7614	759	1	1
3	4	1	0	2	10140	11202	11244	1062	1	1
4	3	1	1	1	13770	14518	14556	748	1	1
1	2	0	0	1	17082	17816	17851	734	1	1
4	3	1	1	1	20377	21199	21247	822	1	1
1	2	1	0	1	23773	24551	24593	778	1	1
1	2	0	0	1	27118	27991	28038	873	1	1
4	3	0	1	2	30564	31780	31819	1216	1	1
4	3	0	1	2	34345	35059	35097	714	1	1
4	3	1	1	1	37623	38424	38460	801	1	1
2	1	0	1	2	40986	41833	41872	847	1	1
3	4	1	1	1	44398	45566	45602	1168	1	1
4	3	1	1	2	48128	49065	49115	937	1	1
3	4	0	1	2	51641	52676	52712	1035	1	1
1	2	1	0	1	55237	55948	55990	711	1	1
3	4	1	0	2	58516	59738	59787	1222	1	1
3	4	0	1	1	62313	62891	62932	578	1	1
3	4	1	1	2	65458	66725	66763	1267	1	1
4	3	0	1	2	69289	70349	70393	1060	1	1
2	1	0	0	2	72918	73589	73638	671	1	1
3	4	0	0	1	76164	76950	77000	786	1	1
1	2	0	0	1	79526	80316	80362	790	1	1
1	2	1	0	1	82888	83642	83691	754	1	1
2	1	0	1	2	86217	87003	87053	786	1	1
3	4	1	1	1	89579	90418	90466	839	1	1
2	1	0	0	2	92991	93617	93661	626	1	1
3	4	1	1	2	96186	97336	97374	1150	1	1
1	2	1	0	1	99900	100556	100602	656	1	1
4	3	1	1	2	103128	103878	103915	750	1	1
3	4	0	1	1	106440	107394	107444	954	1	1
2	1	0	0	2	109970	110713	110756	743	1	1
1	2	1	0	1	113282	114215	114252	933	1	1
2	1	0	1	2	116778	117731	117782	953	1	1
2	1	1	1	2	120308	121517	121562	1209	1	1
1	2	0	0	1	124088	124774	124824	686	1	1
4	3	1	0	2	127350	128446	128487	1096	1	1
4	3	1	1	1	131013	131676	131716	663	1	1
4	3	1	1	2	134242	135483	135530	1241	1	1
2	1	0	0	2	138055	138995	139042	940	1	1
1	2	1	0	1	141568	142224	142271	656	1	1
1	2	0	0	1	144797	145504	145549	707	1	1
2	1	0	0	2	148075	149062	149112	987	1	1
3	4	1	1	1	151638	152457	152508	819	1	1
2	1	0	0	2	155034	155922	155971	888	1	1
1	2	0	0	1	158496	159151	159199	655	1	1
3	4	1	0	1	161725	162531	162578	806	1	1
4	3	1	1	2	165104	165861	165907	757	1	1
4	3	1	1	1	168433	169070	169118	637	1	1
4	3	1	1	2	171644	172388	172431	744	1	1
3	4	0	0	2	174956	176077	176127	1121	1	1
1	2	1	0	1	178653	179303	179339	650	1	1
2	1	1	0	2	181865	182594	182634	729	1	1
2	1	0	1	1	185160	185672	185712	512	1	1
2	1	1	0	2	188238	188910	188957	672	1	1
2	1	0	0	1	191483	192334	192370	851	1	1
2	1	0	1	1	194896	195578	195615	682	1	1
2	1	0	1	2	198141	198764	198810	623	1	1
4	3	0	1	2	201336	202466	202507	1130	1	1
2	1	0	1	2	205032	206267	206304	1235	1	1
4	3	0	1	2	208830	209834	209883	1004	1	1
4	3	0	1	2	212409	213683	213731	1274	1	1
3	4	1	1	2	216257	217370	217411	1113	1	1
3	4	1	1	2	219937	220617	220656	680	1	1
1	2	1	1	1	223182	223788	223834	606	1	1
3	4	1	1	1	226360	227267	227314	907	1	1
2	1	0	1	2	229839	230659	230709	820	1	1
3	4	0	1	1	233235	234202	234239	967	1	1
3	4	1	1	2	236765	237677	237718	912	1	1
2	1	0	1	2	240244	240923	240963	679	1	1
3	4	1	1	2	243489	244406	244443	917	1	1
1	2	1	0	1	246968	247607	247654	639	1	1
1	2	1	0	1	250180	250603	250648	423	1	1
4	3	0	1	2	253174	254154	254195	980	1	1
4	3	1	1	2	256721	257674	257724	953	1	1
1	2	0	0	1	260250	261224	261270	974	1	1
1	2	1	0	1	263796	264371	264415	575	1	1
2	1	0	1	2	266941	267672	267711	731	1	1
1	2	1	0	1	270236	270856	270905	620	1	1
3	1	0	1	2	273431	274525	274569	1094	1	1
1	3	0	1	1	277095	277719	277764	624	1	1
1	3	1	1	2	280290	280892	280942	602	1	1
3	1	1	1	2	283468	284501	284538	1033	1	1
3	1	1	0	1	287064	287780	287817	716	1	1
1	3	0	1	2	290343	291107	291146	764	1	1
3	1	1	1	1	293672	294684	294725	1012	1	1
3	1	0	1	2	297251	298441	298489	1190	1	1
1	3	1	1	1	301015	301596	301634	581	1	1
3	1	1	0	2	304160	304737	304779	577	1	1
7	8	1	0	1	325671	326757	326792	1086	1	1
7	8	1	0	1	329318	330092	330138	774	1	1
5	6	0	0	1	332664	333673	333717	1009	1	1
5	6	0	0	1	336243	336823	336862	580	1	1
7	8	1	1	nan	339388	nan	nan	nan	1	1
7	8	1	1	2	345427	346053	346096	626	1	1
6	5	0	1	2	348622	349349	349391	727	1	1
8	7	1	1	1	351917	352721	352770	804	1	1
7	8	1	1	2	355296	355991	356032	695	1	1
7	8	1	0	1	358558	359239	359277	681	1	1
6	5	0	0	2	361803	362595	362639	792	1	1
5	6	0	0	1	365165	365841	365884	676	1	1
5	6	1	0	1	368410	368894	368946	484	1	1
8	7	1	1	2	371471	372454	372492	983	1	1
6	5	0	1	2	375018	375857	375904	839	1	1
5	6	0	0	1	378430	379110	379149	680	1	1
8	7	1	0	1	381675	382202	382244	527	1	1
6	5	1	0	2	384770	385662	385707	892	1	1
8	7	1	1	2	388232	389014	389052	782	1	1
5	6	1	0	1	391578	392344	392381	766	1	1
5	6	1	0	1	394907	396245	396295	1338	1	1
7	8	1	1	2	398821	399868	399908	1047	1	1
7	8	1	1	1	402434	403339	403388	905	1	1
6	5	0	1	2	405913	406591	406633	678	1	1
7	8	1	1	2	409159	409965	410012	806	1	1
8	7	0	1	1	412537	413285	413324	748	1	1
7	8	1	1	1	415850	416572	416619	722	1	1
6	5	0	1	2	419145	419911	419948	766	1	1
8	7	0	0	2	422474	423310	423360	836	1	1
8	7	0	1	2	425886	426662	426706	776	1	1
8	7	1	1	2	429232	430036	430085	804	1	1
5	6	0	0	1	432610	433382	433430	772	1	1
7	8	1	1	2	435956	436682	436725	726	1	1
6	5	0	0	2	439251	439986	440021	735	1	1
6	5	1	1	2	442547	443388	443433	841	1	1
8	7	1	0	2	445959	447220	447264	1261	1	1
5	6	1	1	1	449790	450470	450509	680	1	1
7	8	1	1	1	453035	453971	454022	936	1	1
7	8	1	1	1	456548	457255	457300	707	1	1
7	8	1	1	2	459826	460911	460947	1085	1	1
6	5	0	1	2	463473	464177	464226	704	1	1
7	8	1	0	2	466751	467623	467671	872	1	1
7	8	1	0	1	470197	470813	470850	616	1	1
6	5	0	1	1	473375	474288	474329	913	1	1
5	6	0	0	1	476855	477685	477725	830	1	1
8	7	1	1	2	480251	481023	481070	772	1	1
7	8	1	1	1	483596	484873	484917	1277	1	1
5	6	1	0	1	487443	488114	488163	671	1	1
6	5	0	0	2	490688	491378	491425	690	1	1
6	5	0	1	2	493950	494695	494737	745	1	1
5	6	1	0	1	497262	498193	498233	931	1	1
5	6	0	0	1	500758	501614	501662	856	1	1
7	8	0	1	2	504188	504854	504890	666	1	1
7	8	1	1	2	507416	508109	508152	693	1	1
8	7	1	1	2	510678	511480	511531	802	1	1
7	8	0	0	1	514057	514896	514943	839	1	1
5	6	0	0	1	517469	518180	518222	711	1	1
8	7	0	1	2	520748	521377	521417	629	1	1
8	7	1	1	2	523943	524666	524712	723	1	1
7	8	1	0	1	527238	528228	528275	990	1	1
8	7	0	1	2	530801	531311	531353	510	1	1
5	6	0	0	1	533879	534370	534414	491	1	1
7	8	0	1	2	536940	537627	537676	687	1	1
5	6	1	0	1	540202	540724	540771	522	1	1
5	6	0	0	1	543297	543915	543966	618	1	1
6	5	0	1	2	546492	546949	546993	457	1	1
5	6	0	0	1	549519	550075	550121	556	1	1
6	5	0	0	2	552647	553043	553082	396	1	1
5	6	1	0	1	555608	556040	556076	432	1	1
8	7	1	1	2	558602	559302	559338	700	1	1
8	7	1	1	2	561864	562939	562985	1075	1	1
8	7	1	1	1	565511	566053	566096	542	1	1
5	6	1	0	1	568622	569274	569325	652	1	1
6	5	0	1	2	571850	572350	572386	500	1	1
8	7	1	0	2	574912	575731	575781	819	1	1
7	8	0	1	1	578307	578979	579027	672	1	1
5	6	1	0	1	581552	582138	582188	586	1	1
6	5	1	1	2	584714	585548	585584	834	1	1
6	5	0	1	2	588110	588859	588896	749	1	1
5	6	1	0	1	591422	592394	592442	972	1	1
6	5	0	1	2	594968	595828	595871	860	1	1
7	5	1	0	2	598397	599205	599250	808	1	1
7	5	1	0	2	601776	602320	602361	544	1	1
5	7	1	0	1	604887	605669	605707	782	1	1
5	7	1	1	1	608233	608704	608751	471	1	1
7	5	1	0	2	611277	612063	612114	786	1	1
5	7	1	1	2	614639	615889	615927	1250	1	1
7	5	1	0	2	618453	618900	618938	447	1	1
7	5	1	1	1	621464	621999	622050	535	1	1
5	7	1	1	2	624576	625458	625496	882	1	1
7	5	0	1	1	628022	628706	628758	684	1	1
9	10	0	0	2	672567	673435	673470	868	1	1
10	9	0	0	2	675996	676929	676966	933	1	1
9	10	1	0	2	679492	680149	680195	657	1	1
10	9	0	1	2	682721	683255	683306	534	1	1
11	12	1	0	2	685832	687264	687304	1432	1	1
11	12	1	0	1	689830	690763	690799	933	1	1
10	9	0	1	2	693326	693847	693895	521	1	1
9	10	1	0	1	696420	697262	697307	842	1	1
12	11	1	1	2	699833	700691	700736	858	1	1
11	12	0	1	1	703262	704012	704048	750	1	1
11	12	1	0	1	706574	707401	707444	827	1	1
9	10	0	1	1	709970	710577	710622	607	1	1
9	10	1	0	1	713148	713714	713750	566	1	1
10	9	0	0	2	716276	716927	716962	651	1	1
9	10	1	0	1	719488	720210	720257	722	1	1
9	10	1	0	1	722783	723514	723552	731	1	1
10	9	0	0	2	726078	726749	726798	671	1	1
9	10	1	0	1	729323	729956	729993	633	1	1
10	9	0	1	2	732518	733075	733121	557	1	1
11	12	1	0	1	735646	736435	736483	789	1	1
12	11	1	1	2	739009	740093	740129	1084	1	1
11	12	0	1	1	742655	743899	743940	1244	1	1
12	11	1	1	1	746469	747005	747055	536	1	1
12	11	1	1	2	749580	750401	750450	821	1	1
11	12	0	1	1	752976	754019	754063	1043	1	1
10	9	0	1	2	756589	757278	757325	689	1	1
10	9	0	1	2	759851	760625	760671	774	1	1
11	12	1	0	2	763197	763858	763899	661	1	1
11	12	1	1	1	766425	767009	767044	584	1	1
9	10	0	0	1	769570	770260	770306	690	1	1
11	12	1	1	2	772832	773441	773484	609	1	1
9	10	1	0	1	776010	776546	776595	536	1	1
12	11	0	1	1	779121	779730	779774	609	1	1
11	12	0	1	1	782299	783046	783086	747	1	1
12	11	1	0	2	785612	786318	786364	706	1	1
11	12	0	1	2	788890	789509	789559	619	1	1
11	12	1	1	2	792085	793003	793039	918	1	1
11	12	1	1	2	795564	796769	796819	1205	1	1
10	9	0	0	2	799345	800098	800148	753	1	1
10	9	0	1	2	802674	803300	803343	626	1	1
9	10	1	0	1	805869	806365	806404	496	1	1
12	11	0	1	1	808930	809712	809749	782	1	1
10	9	0	1	2	812275	813164	813212	889	1	1
11	12	1	1	2	815738	816606	816641	868	1	1
11	12	1	0	1	819167	820092	820137	925	1	1
9	10	0	0	1	822663	823697	823734	1034	1	1
11	12	1	1	2	826259	826857	826895	598	1	1
12	11	1	1	2	829421	830076	830124	655	1	1
9	10	0	0	1	832649	833307	833352	658	1	1
10	9	1	1	2	835878	836624	836664	746	1	1
11	12	1	1	1	839190	840107	840143	917	1	1
9	10	1	0	1	842669	843553	843589	884	1	1
10	9	0	0	2	846115	846870	846918	755	1	1
10	9	1	0	2	849444	850058	850096	614	1	1
9	10	0	0	2	852622	853604	853642	982	1	1
11	12	1	1	1	856168	857090	857138	922	1	1
10	9	0	1	1	859664	860660	860701	996	1	1
10	9	0	1	2	863227	864321	864365	1094	1	1
10	9	0	0	2	866891	867588	867627	697	1	1
9	10	0	1	1	870152	871190	871240	1038	1	1
12	11	0	1	2	873766	874708	874753	942	1	1
11	12	1	1	1	877278	878163	878198	885	1	1
12	11	1	1	2	880724	881854	881895	1130	1	1
11	12	1	0	2	884421	885473	885508	1052	1	1
11	12	1	1	2	888034	888922	888971	888	1	1
12	11	1	0	1	891497	892217	892266	720	1	1
9	10	0	0	2	894792	895586	895629	794	1	1
12	11	1	1	1	898154	898853	898890	699	1	1
10	9	0	1	2	901416	902286	902336	870	1	1
9	10	1	0	1	904862	905492	905531	630	1	1
10	9	0	1	2	908057	908684	908726	627	1	1
11	12	1	1	2	911252	912495	912540	1243	1	1
11	12	1	0	1	915066	916017	916053	951	1	1
9	10	1	0	1	918579	919206	919248	627	1	1
9	10	1	0	1	921774	922446	922493	672	1	1
11	12	1	1	2	925019	925858	925905	839	1	1
11	12	1	0	2	928431	929355	929401	924	1	1
11	12	1	1	1	931927	932369	932412	442	1	1
11	12	0	1	1	934938	935680	935724	742	1	1
10	9	0	0	2	938250	939014	939053	764	1	1
11	9	1	0	2	941579	942042	942081	463	1	1
9	11	1	1	1	944607	945341	945376	734	1	1
9	11	1	0	1	947902	948724	948772	822	1	1
9	11	1	1	1	951298	951804	951850	506	1	1
11	9	1	1	2	954376	955057	955095	681	1	1
11	9	0	0	2	957621	958134	958173	513	1	1
11	9	1	1	2	960699	961362	961401	663	1	1
11	9	1	0	2	963927	964538	964579	611	1	1
11	9	1	1	1	967105	967537	967574	432	1	1
9	11	0	1	1	970099	970573	970618	474	1	1
15	16	1	1	1	1015448	1016315	1016351	867	1	1
15	16	1	1	1	1018877	1019527	1019563	650	1	1
13	14	1	0	1	1022089	1023068	1023109	979	1	1
16	15	1	1	2	1025635	1026165	1026204	530	1	1
16	15	1	1	2	1028729	1029610	1029649	881	1	1
16	15	1	1	2	1032175	1032869	1032911	694	1	1
16	15	1	0	2	1035437	1036311	1036357	874	1	1
16	15	0	1	1	1038883	1039665	1039703	782	1	1
13	14	1	0	1	1042229	1042951	1042998	722	1	1
15	16	1	1	1	1045524	1046222	1046260	698	1	1
14	13	0	0	2	1048786	1049552	1049589	766	1	1
13	14	1	0	1	1052115	1052877	1052917	762	1	1
14	13	0	1	2	1055443	1056131	1056179	688	1	1
15	16	0	0	1	1058705	1059361	1059408	656	1	1
16	15	0	1	2	1061934	1062533	1062569	599	1	1
15	16	1	1	1	1065095	1065903	1065948	808	1	1
13	14	1	0	1	1068474	1069160	1069210	686	1	1
16	15	1	1	2	1071736	1072443	1072489	707	1	1
13	14	1	1	1	1075015	1075832	1075868	817	1	1
16	15	1	0	2	1078393	1079022	1079063	629	1	1
16	15	1	1	2	1081588	1082673	1082709	1085	1	1
14	13	0	0	2	1085235	1086099	1086138	864	1	1
15	16	1	1	1	1088664	1089236	1089283	572	1	1
16	15	0	1	2	1091809	1092721	1092762	912	1	1
13	14	0	1	1	1095288	1095943	1095991	655	1	1
14	13	0	1	2	1098517	1099244	1099286	727	1	1
13	14	0	0	1	1101812	1102466	1102515	654	1	1
16	15	1	0	2	1105040	1105631	1105676	591	1	1
13	14	0	0	1	1108202	1108853	1108905	651	1	1
14	13	0	0	2	1111430	1112322	1112367	892	1	1
13	14	0	0	1	1114893	1115562	1115612	669	1	1
16	15	1	1	2	1118138	1118951	1118991	813	1	1
15	16	1	1	1	1121517	1122162	1122203	645	1	1
15	16	1	1	1	1124729	1125429	1125465	700	1	1
15	16	0	0	2	1127991	1128525	1128576	534	1	1
16	15	1	1	2	1131102	1131904	1131938	802	1	1
13	14	1	0	1	1134464	1135142	1135183	678	1	1
15	16	1	1	1	1137709	1138690	1138730	981	1	1
16	15	0	0	2	1141256	1142046	1142092	790	1	1
16	15	0	1	2	1144618	1145214	1145253	596	1	1
14	13	0	1	2	1147779	1148403	1148448	624	1	1
15	16	1	1	1	1150974	1151645	1151694	671	1	1
13	14	1	0	1	1154219	1154956	1155006	737	1	1
13	14	0	0	1	1157531	1158686	1158736	1155	1	1
14	13	0	0	2	1161262	1161965	1162014	703	1	1
15	16	1	1	1	1164540	1165192	1165243	652	1	1
16	15	1	1	2	1167769	1168481	1168521	712	1	1
15	16	1	0	1	1171047	1171919	1171967	872	1	1
16	15	1	1	2	1174493	1175236	1175279	743	1	1
16	15	1	0	1	1177805	1178546	1178591	741	1	1
15	16	1	0	1	1181117	1181907	1181954	790	1	1
16	15	0	1	2	1184479	1185319	1185366	840	1	1
16	15	1	0	2	1187892	1188515	1188561	623	1	1
15	16	1	0	1	1191087	1191711	1191756	624	1	1
16	15	1	1	2	1194282	1194824	1194867	542	1	1
15	16	1	0	2	1197393	1198044	1198096	651	1	1
16	15	1	1	2	1200622	1201772	1201809	1150	1	1
16	15	1	1	2	1204335	1205434	1205473	1099	1	1
16	15	1	1	1	1207998	1208541	1208584	543	1	1
14	13	0	1	2	1211110	1211875	1211913	765	1	1
14	13	0	1	2	1214438	1215182	1215225	744	1	1
13	14	1	0	2	1217751	1218715	1218754	964	1	1
14	13	0	1	2	1221280	1222165	1222217	885	1	1
13	14	1	1	1	1224743	1225472	1225512	729	1	1
14	13	0	1	2	1228038	1228825	1228874	787	1	1
13	14	1	0	1	1231400	1232344	1232387	944	1	1
14	13	0	0	2	1234913	1235827	1235866	914	1	1
13	14	0	0	1	1238392	1239098	1239145	706	1	1
13	14	0	0	1	1241671	1242487	1242524	816	1	1
13	14	1	0	1	1245050	1245675	1245719	625	1	1
13	14	0	0	1	1248245	1248921	1248964	676	1	1
13	14	1	0	1	1251490	1252234	1252276	744	1	1
13	14	0	0	1	1254802	1255542	1255588	740	1	1
14	13	0	1	2	1258114	1258775	1258817	661	1	1
14	13	0	1	2	1261342	1262118	1262162	776	1	1
14	13	1	0	2	1264688	1265700	1265742	1012	1	1
14	13	0	1	2	1268268	1269377	1269422	1109	1	1
13	14	0	0	1	1271948	1272883	1272935	935	1	1
13	14	1	0	1	1275461	1276005	1276046	544	1	1
13	14	1	0	1	1278572	1279368	1279408	796	1	1
15	13	1	0	1	1281934	1283327	1283373	1393	1	1
13	15	0	1	2	1285898	1286522	1286568	624	1	1
15	13	1	1	2	1289093	1290011	1290047	918	1	1
15	13	1	0	2	1292573	1293262	1293309	689	1	1
13	15	1	0	2	1295835	1296479	1296520	644	1	1
13	15	1	1	2	1299046	1300132	1300167	1086	1	1
13	15	1	0	2	1302693	1303236	1303278	543	1	1
15	13	1	0	2	1305804	1306434	1306473	630	1	1
15	13	1	1	1	1308999	1309926	1309969	927	1	1
15	13	1	1	1	1312495	1312972	1313014	477	1	1
18	17	0	1	2	1480674	1481473	1481510	799	1	1
19	20	1	1	1	1484053	1484958	1485006	905	1	1
20	19	0	1	1	1487532	1488681	1488720	1149	1	1
18	17	1	0	2	1491246	1491972	1492015	726	1	1
20	19	0	1	1	1494541	1495412	1495461	871	1	1
20	19	1	1	2	1497987	1498559	1498606	572	1	1
19	20	1	1	1	1501132	1502003	1502052	871	1	1
20	19	1	0	2	1504577	1505320	1505364	743	1	1
19	20	1	1	1	1507890	1508749	1508793	859	1	1
19	20	1	1	1	1511319	1512261	1512306	942	1	1
20	19	0	0	2	1514831	1515976	1516019	1145	1	1
17	18	0	0	1	1518545	1519309	1519348	764	1	1
19	20	0	1	1	1521874	1522667	1522710	793	1	1
20	19	0	1	2	1525236	1526462	1526507	1226	1	1
20	19	1	0	2	1529033	1529769	1529819	736	1	1
18	17	1	1	2	1532345	1533091	1533131	746	1	1
18	17	0	1	2	1535657	1536808	1536845	1151	1	1
19	20	1	1	1	1539371	1540800	1540843	1429	1	1
20	19	1	1	2	1543369	1544029	1544071	660	1	1
19	20	1	1	2	1546597	1547182	1547233	585	1	1
18	17	0	1	2	1549759	1550587	1550628	828	1	1
20	19	1	0	2	1553154	1554212	1554258	1058	1	1
17	18	1	0	1	1556784	1557712	1557754	928	1	1
18	17	0	0	2	1560280	1561035	1561083	755	1	1
18	17	0	1	2	1563609	1564482	1564529	873	1	1
19	20	1	0	2	1567055	1567989	1568025	934	1	1
17	18	1	0	1	1570551	1571187	1571237	636	1	1
18	17	1	0	2	1573763	1574493	1574532	730	1	1
19	20	0	1	2	1577058	1577731	1577777	673	1	1
20	19	1	1	1	1580303	1581051	1581089	748	1	1
19	20	1	0	2	1583615	1584371	1584418	756	1	1
20	19	1	0	2	1586944	1587801	1587847	857	1	1
18	17	0	1	2	1590373	1590999	1591042	626	1	1
17	18	1	1	1	1593568	1594179	1594220	611	1	1
17	18	1	0	1	1596746	1597456	1597499	710	1	1
17	18	1	0	1	1600025	1600827	1600878	802	1	1
17	18	0	0	1	1603404	1604050	1604090	646	1	1
17	18	1	0	2	1606615	1607480	1607519	865	1	1
17	18	0	0	1	1610045	1610792	1610831	747	1	1
17	18	0	0	1	1613357	1613929	1613976	572	1	1
20	19	1	1	1	1616501	1617621	1617672	1120	1	1
17	18	1	0	1	1620198	1621118	1621168	920	1	1
19	20	1	0	2	1623694	1624556	1624597	862	1	1
19	20	1	1	2	1627123	1627712	1627759	589	1	1
18	17	0	0	2	1630285	1630852	1630904	567	1	1
17	18	0	0	2	1633430	1634028	1634065	598	1	1
19	20	0	1	2	1636591	1637621	1637662	1030	1	1
18	17	0	1	2	1640188	1641191	1641241	1003	1	1
18	17	0	1	2	1643767	1644766	1644804	999	1	1
17	18	0	0	2	1647330	1648105	1648150	775	1	1
20	19	1	1	2	1650676	1651474	1651512	798	1	1
20	19	0	1	1	1654038	1654812	1654858	774	1	1
18	17	0	1	2	1657383	1658139	1658186	756	1	1
18	17	0	1	2	1660712	1661427	1661465	715	1	1
18	17	0	0	2	1663991	1664644	1664693	653	1	1
18	17	0	0	2	1667219	1668226	1668273	1007	1	1
20	19	1	1	2	1670799	1672180	1672221	1381	1	1
20	19	1	1	1	1674747	1675137	1675182	390	1	1
20	19	1	1	2	1677707	1678676	1678711	969	1	1
19	20	1	0	2	1681237	1682309	1682358	1072	1	1
20	19	0	1	2	1684884	1685894	1685937	1010	1	1
17	18	1	0	2	1688463	1689323	1689366	860	1	1
20	19	1	1	2	1691892	1692931	1692980	1039	1	1
17	18	1	0	1	1695505	1696261	1696308	756	1	1
18	17	0	1	2	1698834	1699892	1699938	1058	1	1
20	19	1	1	1	1702464	1703635	1703685	1171	1	1
20	19	1	1	2	1706211	1707058	1707098	847	1	1
18	17	0	1	2	1709624	1710526	1710577	902	1	1
20	19	0	1	1	1713103	1714061	1714106	958	1	1
20	19	0	1	2	1716632	1717117	1717168	485	1	1
20	19	1	1	2	1719693	1720270	1720312	577	1	1
19	20	1	1	2	1722838	1723973	1724009	1135	1	1
18	17	0	0	2	1726535	1727116	1727154	581	1	1
20	19	1	1	1	1729680	1730522	1730566	842	1	1
17	18	0	0	1	1733092	1733852	1733895	760	1	1
17	18	1	0	1	1736421	1737122	1737157	701	1	1
17	18	1	0	1	1739683	1740345	1740385	662	1	1
17	18	1	0	1	1742911	1743692	1743731	781	1	1
18	17	0	0	2	1746257	1747168	1747210	911	1	1
18	17	0	0	2	1749736	1750514	1750556	778	1	1
19	17	1	1	2	1753082	1754313	1754353	1231	1	1
17	19	0	1	1	1756879	1757833	1757882	954	1	1
17	19	1	1	2	1760408	1760957	1760994	549	1	1
17	19	1	1	1	1763520	1764521	1764557	1001	1	1
17	19	0	1	1	1767083	1767957	1768003	874	1	1
17	19	0	1	1	1770528	1771584	1771632	1056	1	1
19	17	0	1	2	1774158	1775146	1775195	988	1	1
17	19	0	0	2	1777721	1778933	1778976	1212	1	1
19	17	1	1	2	1781502	1782219	1782254	717	1	1
19	17	1	1	2	1784780	1785599	1785650	819	1	1
22	21	1	1	1	1832939	1834149	1834193	1210	1	1
21	22	1	0	2	1836719	1837441	1837489	722	1	1
22	21	0	1	2	1840015	1840632	1840667	617	1	1
22	21	0	1	2	1843193	1843921	1843962	728	1	1
23	24	1	1	2	1846488	1847928	1847977	1440	1	1
21	22	0	0	2	1850503	1851488	1851523	985	1	1
22	21	0	1	1	1854049	1854730	1854768	681	1	1
24	23	1	0	1	1857294	1858008	1858047	714	1	1
22	21	0	1	2	1860573	1861310	1861359	737	1	1
23	24	0	0	2	1863885	1864581	1864621	696	1	1
24	23	1	1	1	1867147	1868135	1868184	988	1	1
22	21	0	1	2	1870710	1872089	1872131	1379	1	1
24	23	1	0	1	1874657	1875343	1875393	686	1	1
22	21	0	1	2	1877919	1878637	1878672	718	1	1
22	21	0	0	2	1881198	1882016	1882051	818	1	1
21	22	1	1	1	1884577	1885972	1886015	1395	1	1
23	24	1	1	2	1888541	1889410	1889461	869	1	1
22	21	0	0	2	1891987	1893069	1893108	1082	1	1
21	22	1	0	1	1895634	1896524	1896570	890	1	1
24	23	0	1	1	1899096	1899892	1899933	796	1	1
23	24	1	1	2	1902458	1903120	1903161	662	1	1
22	21	0	1	2	1905687	1906454	1906490	767	1	1
23	24	1	1	2	1909016	1909781	1909819	765	1	1
24	23	1	0	1	1912344	1913478	1913515	1134	1	1
22	21	0	0	2	1916041	1916893	1916928	852	1	1
23	24	0	1	2	1919454	1920455	1920491	1001	1	1
24	23	0	1	1	1923017	1923697	1923736	680	1	1
21	22	1	0	1	1926262	1927055	1927098	793	1	1
22	21	0	1	2	1929624	1930200	1930243	576	1	1
22	21	0	1	2	1932769	1933528	1933572	759	1	1
21	22	0	0	1	1936098	1936892	1936934	794	1	1
22	21	0	0	2	1939460	1939956	1939995	496	1	1
24	23	0	1	2	1942521	1943206	1943257	685	1	1
23	24	1	1	2	1945783	1946700	1946736	917	1	1
22	21	0	1	2	1949262	1949808	1949848	546	1	1
24	23	1	1	2	1952373	1953135	1953176	762	1	1
21	22	1	0	1	1955702	1956447	1956488	745	1	1
23	24	1	1	2	1959014	1959960	1960001	946	1	1
21	22	0	1	1	1962527	1963186	1963230	659	1	1
21	22	1	0	2	1965755	1966223	1966274	468	1	1
24	23	0	1	1	1968800	1969641	1969686	841	1	1
24	23	1	1	1	1972212	1973163	1973199	951	1	1
24	23	0	0	1	1975725	1976318	1976361	593	1	1
22	21	0	0	2	1978887	1979686	1979723	799	1	1
24	23	1	1	1	1982249	1983053	1983102	804	1	1
22	21	0	0	2	1985628	1986509	1986548	881	1	1
21	22	0	0	1	1989074	1989756	1989793	682	1	1
21	22	1	0	2	1992319	1993332	1993373	1013	1	1
22	21	0	0	2	1995898	1996859	1996902	961	1	1
22	21	0	1	1	1999428	2000004	2000047	576	1	1
24	23	0	1	1	2002573	2003532	2003576	959	1	1
21	22	1	0	1	2006102	2006927	2006972	825	1	1
23	24	1	1	2	2009498	2010455	2010502	957	1	1
23	24	1	0	2	2013027	2013557	2013596	530	1	1
23	24	1	1	2	2016122	2016817	2016858	695	1	1
24	23	1	1	2	2019384	2020294	2020337	910	1	1
24	23	1	0	2	2022863	2023541	2023583	678	1	1
22	21	0	0	2	2026108	2026656	2026694	548	1	1
23	24	1	1	2	2029220	2029979	2030023	759	1	1
24	23	0	1	2	2032548	2033196	2033234	648	1	1
21	22	1	1	1	2035760	2036470	2036513	710	1	1
22	21	0	0	2	2039039	2039781	2039825	742	1	1
21	22	0	0	1	2042351	2043158	2043204	807	1	1
21	22	0	0	1	2045730	2046365	2046416	635	1	1
22	21	0	1	2	2048941	2049724	2049761	783	1	1
24	23	1	1	1	2052287	2053203	2053240	916	1	1
24	23	1	1	2	2055766	2056214	2056251	448	1	1
22	21	0	1	1	2058777	2059376	2059413	599	1	1
22	21	0	1	2	2061939	2062356	2062407	417	1	1
22	21	0	0	2	2064933	2065481	2065518	548	1	1
23	24	1	1	2	2068044	2068826	2068864	782	1	1
24	23	0	1	2	2071390	2072312	2072360	922	1	1
24	23	0	0	2	2074886	2075423	2075471	537	1	1
23	24	1	1	2	2077997	2079283	2079319	1286	1	1
24	23	1	1	2	2081844	2082471	2082514	627	1	1
24	23	0	1	2	2085039	2086048	2086093	1009	1	1
23	24	1	1	2	2088619	2089394	2089439	775	1	1
23	24	1	1	1	2091965	2092890	2092935	925	1	1
23	24	1	1	1	2095461	2096034	2096080	573	1	1
24	23	1	1	2	2098605	2099612	2099659	1007	1	1
21	23	0	1	2	2102185	2102832	2102871	647	1	1
23	21	1	1	2	2105397	2106109	2106150	712	1	1
21	23	1	1	2	2108675	2109449	2109495	774	1	1
23	21	0	1	2	2112021	2112866	2112908	845	1	1
21	23	0	1	2	2115433	2116310	2116353	877	1	1
21	23	0	1	2	2118879	2120209	2120251	1330	1	1
21	23	1	1	2	2122777	2123961	2123998	1184	1	1
23	21	1	0	2	2126524	2127494	2127544	970	1	1
23	21	1	1	2	2130070	2131144	2131191	1074	1	1
23	21	0	1	1	2133717	2134390	2134436	673	1	1
27	28	1	1	2	2169112	2170259	2170300	1147	1	1
25	26	1	0	1	2172826	2173714	2173762	888	1	1
26	25	0	1	2	2176288	2176924	2176974	636	1	1
26	25	0	1	2	2179500	2180371	2180420	871	1	1
26	25	0	0	2	2182946	2184072	2184117	1126	1	1
26	25	0	1	2	2186642	2187651	2187696	1009	1	1
25	26	1	0	1	2190222	2190988	2191025	766	1	1
27	28	0	1	2	2193551	2194425	2194471	874	1	1
25	26	0	0	1	2196997	2198094	2198134	1097	1	1
25	26	1	0	1	2200660	2201435	2201480	775	1	1
28	27	1	0	1	2204006	2204898	2204942	892	1	1
27	28	1	1	2	2207468	2208185	2208221	717	1	1
27	28	1	0	2	2210747	2211508	2211550	761	1	1
27	28	1	1	2	2214076	2214994	2215046	918	1	1
25	26	0	0	1	2217572	2218665	2218709	1093	1	1
28	27	0	1	1	2221235	2222115	2222155	880	1	1
26	25	1	1	2	2224681	2225788	2225835	1107	1	1
26	25	0	1	2	2228361	2229083	2229130	722	1	1
27	28	1	0	2	2231656	2232326	2232376	670	1	1
25	26	0	0	1	2234901	2235900	2235938	999	1	1
25	26	0	0	1	2238464	2239079	2239117	615	1	1
26	25	0	0	2	2241643	2242516	2242563	873	1	1
28	27	1	1	2	2245088	2246155	2246192	1067	1	1
27	28	1	1	1	2248718	2249426	2249471	708	1	1
28	27	1	1	2	2251997	2252707	2252750	710	1	1
26	25	0	1	2	2255276	2256075	2256112	799	1	1
25	26	1	0	1	2258638	2259534	2259574	896	1	1
28	27	1	1	2	2262100	2262987	2263037	887	1	1
28	27	1	0	2	2265563	2266167	2266215	604	1	1
25	26	0	1	1	2268741	2269691	2269726	950	1	1
25	26	0	0	1	2272254	2273248	2273291	994	1	1
25	26	0	0	1	2275817	2276395	2276436	578	1	1
28	27	0	1	2	2278962	2279758	2279798	796	1	1
28	27	1	1	2	2282324	2283191	2283227	867	1	1
26	25	0	1	1	2285753	2286649	2286690	896	1	1
28	27	1	0	2	2289216	2289938	2289985	722	1	1
28	27	1	0	2	2292511	2293428	2293464	917	1	1
28	27	1	1	2	2295990	2296956	2296994	966	1	1
27	28	1	0	2	2299520	2300659	2300707	1139	1	1
27	28	1	1	2	2303233	2303893	2303936	660	1	1
28	27	0	1	2	2306462	2307062	2307097	600	1	1
27	28	1	0	2	2309623	2310841	2310878	1218	1	1
25	26	1	0	2	2313404	2314121	2314156	717	1	1
28	27	1	0	2	2316682	2317393	2317435	711	1	1
25	26	0	0	2	2319961	2320647	2320697	686	1	1
28	27	1	0	1	2323223	2324343	2324394	1120	1	1
28	27	1	1	2	2326920	2327690	2327739	770	1	1
27	28	1	1	2	2330265	2331450	2331486	1185	1	1
27	28	1	0	2	2334012	2334743	2334781	731	1	1
27	28	1	1	2	2337307	2338141	2338177	834	1	1
27	28	1	0	2	2340703	2341375	2341422	672	1	1
28	27	1	1	2	2343948	2344690	2344734	742	1	1
27	28	1	0	1	2347260	2347711	2347762	451	1	1
27	28	1	1	1	2350288	2350769	2350806	481	1	1
27	28	1	1	1	2353332	2353873	2353918	541	1	1
28	27	1	1	2	2356444	2357536	2357581	1092	1	1
27	28	1	1	2	2360107	2360911	2360960	804	1	1
25	26	1	0	1	2363486	2364719	2364757	1233	1	1
25	26	1	0	1	2367283	2367917	2367952	634	1	1
26	25	0	1	1	2370478	2371748	2371783	1270	1	1
28	27	0	0	2	2374309	2374961	2375011	652	1	1
25	26	0	0	2	2377537	2378117	2378156	580	1	1
26	25	0	1	2	2380682	2381737	2381786	1055	1	1
27	28	1	0	2	2384312	2384989	2385031	677	1	1
27	28	1	1	2	2387557	2388017	2388059	460	1	1
26	25	0	1	1	2390584	2391216	2391254	632	1	1
27	28	1	1	2	2393779	2394566	2394616	787	1	1
27	28	1	1	2	2397142	2397719	2397761	577	1	1
26	25	1	0	2	2400286	2401297	2401340	1011	1	1
26	25	1	1	1	2403866	2404429	2404468	563	1	1
25	26	1	0	2	2406994	2407499	2407546	505	1	1
25	26	0	0	1	2410072	2410909	2410959	837	1	1
26	25	0	1	2	2413484	2414133	2414170	649	1	1
26	25	0	0	2	2416696	2417169	2417215	473	1	1
25	26	0	0	2	2419741	2420169	2420209	428	1	1
26	25	0	0	2	2422735	2423478	2423521	743	1	1
25	26	1	0	2	2426047	2426680	2426716	633	1	1
26	25	0	1	2	2429242	2429711	2429760	469	1	1
26	25	0	1	2	2432286	2432726	2432771	440	1	1
26	25	0	1	2	2435297	2435885	2435933	588	1	1
27	25	0	1	2	2438459	2438935	2438977	476	1	1
25	27	1	1	1	2441503	2442203	2442239	700	1	1
25	27	0	1	1	2444765	2445513	2445551	748	1	1
27	25	1	0	2	2448077	2448550	2448596	473	1	1
25	27	0	1	2	2451121	2451698	2451740	577	1	1
25	27	1	0	2	2454266	2455177	2455220	911	1	1
25	27	1	1	2	2457746	2458383	2458431	637	1	1
27	25	1	1	2	2460957	2461973	2462011	1016	1	1
27	25	1	0	2	2464537	2465861	2465909	1324	1	1
25	27	1	1	2	2468434	2469595	2469639	1161	1	1
31	32	1	1	1	2496219	2497095	2497139	876	1	1
30	29	0	1	1	2499665	2500795	2500836	1130	1	1
31	32	0	1	1	2503362	2504176	2504215	814	1	1
32	31	0	1	2	2506740	2507683	2507727	943	1	1
31	32	1	0	2	2510253	2510919	2510956	666	1	1
31	32	1	1	2	2513482	2514175	2514218	693	1	1
30	29	0	1	1	2516744	2517593	2517630	849	1	1
30	29	0	0	2	2520156	2520630	2520674	474	1	1
30	29	1	1	2	2523200	2523699	2523736	499	1	1
29	30	1	0	1	2526261	2527292	2527332	1031	1	1
32	31	1	1	2	2529858	2530764	2530811	906	1	1
29	30	1	0	1	2533337	2534336	2534374	999	1	1
31	32	1	1	2	2536900	2537553	2537603	653	1	1
31	32	1	1	1	2540129	2540944	2540982	815	1	1
30	29	0	0	2	2543508	2544328	2544377	820	1	1
30	29	0	1	2	2546903	2547792	2547840	889	1	1
31	32	1	1	1	2550366	2551100	2551135	734	1	1
31	32	1	1	1	2553661	2554300	2554347	639	1	1
30	29	0	0	2	2556873	2557603	2557642	730	1	1
32	31	1	1	2	2560168	2560980	2561021	812	1	1
29	30	1	0	1	2563547	2564290	2564333	743	1	1
29	30	1	0	1	2566859	2567517	2567562	658	1	1
31	32	1	0	1	2570088	2571007	2571058	919	1	1
31	32	1	1	1	2573584	2574240	2574286	656	1	1
29	30	1	0	1	2576812	2577604	2577648	792	1	1
32	31	1	1	2	2580174	2580787	2580827	613	1	1
30	29	0	1	1	2583353	2584429	2584473	1076	1	1
29	30	1	0	1	2586999	2587974	2588020	975	1	1
30	29	1	0	2	2590545	2591191	2591231	646	1	1
32	31	0	1	2	2593757	2594646	2594694	889	1	1
29	30	1	0	1	2597220	2597878	2597922	658	1	1
29	30	1	0	2	2600448	2601237	2601284	789	1	1
32	31	0	0	2	2603810	2604529	2604580	719	1	1
32	31	1	1	2	2607106	2607734	2607775	628	1	1
32	31	1	1	2	2610301	2611045	2611087	744	1	1
32	31	1	1	2	2613613	2614110	2614148	497	1	1
29	30	1	0	1	2616674	2617582	2617627	908	1	1
31	32	0	1	1	2620153	2620958	2621006	805	1	1
32	31	0	1	2	2623532	2624323	2624368	791	1	1
31	32	0	1	1	2626894	2627573	2627614	679	1	1
31	32	1	1	1	2630139	2630893	2630942	754	1	1
32	31	0	0	2	2633468	2634004	2634054	536	1	1
29	30	1	1	1	2636580	2637405	2637449	825	1	1
29	30	0	1	1	2639975	2640597	2640644	622	1	1
30	29	0	0	2	2643170	2643648	2643689	478	1	1
32	31	0	1	2	2646215	2646947	2646984	732	1	1
31	32	0	1	1	2649510	2650196	2650246	686	1	1
31	32	1	0	2	2652772	2653342	2653391	570	1	1
29	30	0	0	1	2655917	2656759	2656803	842	1	1
31	32	1	1	1	2659329	2660280	2660316	951	1	1
29	30	0	0	1	2662842	2663588	2663628	746	1	1
30	29	0	1	2	2666154	2666815	2666856	661	1	1
30	29	0	1	2	2669382	2670186	2670235	804	1	1
29	30	0	0	1	2672761	2673701	2673748	940	1	1
30	29	0	0	2	2676274	2676812	2676859	538	1	1
30	29	0	1	2	2679385	2679932	2679971	547	1	1
30	29	0	0	2	2682497	2683016	2683065	519	1	1
29	30	1	0	1	2685591	2686489	2686528	898	1	1
32	31	1	1	2	2689054	2689883	2689924	829	1	1
31	32	1	1	1	2692449	2693283	2693319	834	1	1
29	30	1	0	1	2695845	2696511	2696548	666	1	1
30	29	0	0	2	2699074	2699617	2699659	543	1	1
30	29	0	1	2	2702185	2702783	2702821	598	1	1
29	30	1	0	1	2705346	2706327	2706367	981	1	1
31	32	1	1	2	2708893	2709490	2709528	597	1	1
29	30	0	0	1	2712054	2712651	2712690	597	1	1
32	31	1	1	2	2715216	2715810	2715851	594	1	1
32	31	0	1	2	2718377	2718979	2719030	602	1	1
30	29	0	0	2	2721555	2722285	2722325	730	1	1
30	29	0	1	2	2724851	2725366	2725403	515	1	1
32	31	1	1	2	2727929	2728643	2728681	714	1	1
29	30	0	0	1	2731207	2732002	2732044	795	1	1
29	30	1	0	1	2734569	2735434	2735473	865	1	1
31	32	0	0	1	2737999	2739206	2739253	1207	1	1
32	31	1	1	2	2741779	2742374	2742415	595	1	1
32	31	0	1	2	2744940	2745571	2745610	631	1	1
32	31	1	0	2	2748135	2748725	2748771	590	1	1
29	30	0	0	1	2751297	2751911	2751949	614	1	1
32	31	1	1	2	2754475	2755380	2755429	905	1	1
31	32	1	1	1	2757954	2759226	2759276	1272	1	1
31	29	1	1	nan	2761802	nan	nan	nan	1	1
31	29	1	1	2	2767840	2768407	2768443	567	1	1
31	29	1	0	1	2770969	2772023	2772073	1054	1	1
29	31	1	0	2	2774598	2775339	2775385	741	1	1
31	29	1	1	2	2777910	2778503	2778546	593	1	1
31	29	1	0	2	2781072	2782058	2782109	986	1	1
31	29	1	1	2	2784635	2785134	2785170	499	1	1
29	31	1	1	2	2787696	2788318	2788365	622	1	1
31	29	1	0	2	2790891	2791744	2791794	853	1	1
31	29	1	0	2	2794320	2795110	2795157	790	1	1
29	31	1	0	2	2797682	2798264	2798301	582	1	1
