# Supplementary material for: Publisher Correction: Learning relative values in the striatum induces violations of normative decision making
Source: Nat Commun. 2019 Jun 27;10:2833. doi: 10.1038/s41467-019-10718-8 (PMC6597713; doi:10.1038/s41467-019-10718-8)
Supplement: Supplementary file 1 — Supplementary Figures [file 41467_2019_10718_MOESM1_ESM.zip › exp3/vp44.dat]

stim_left	stim_right	bait_left	bait_right	choice	stim_onset	resp_onset	outcome_onset	RT	trl_type	block
4	3	1	1	2	20	600	639	580	1	1
2	1	0	1	1	3165	3797	3834	632	1	1
4	3	1	0	2	6360	7268	7313	908	1	1
3	4	1	0	1	9839	10367	10408	528	1	1
4	3	1	1	2	12934	13505	13552	571	1	1
1	2	0	0	1	16078	17049	17099	971	1	1
4	3	1	1	2	19625	20283	20327	658	1	1
1	2	1	0	2	22853	23786	23823	933	1	1
1	2	0	0	1	26349	27010	27052	661	1	1
4	3	0	1	1	29577	30508	30548	931	1	1
4	3	0	1	2	33073	33438	33475	365	1	1
4	3	1	1	2	36001	36517	36553	516	1	1
2	1	0	1	2	39079	40013	40049	934	1	1
3	4	1	1	2	42575	43269	43311	694	1	1
4	3	1	1	2	45837	46578	46623	741	1	1
3	4	0	1	2	49149	49758	49801	609	1	1
1	2	1	0	1	52327	53089	53130	762	1	1
3	4	1	0	2	55656	56196	56241	540	1	1
3	4	0	1	1	58767	59493	59536	726	1	1
3	4	1	1	1	62062	62647	62698	585	1	1
4	3	0	1	1	65224	65918	65960	694	1	1
2	1	0	0	2	68486	69297	69339	811	1	1
3	4	0	0	1	71865	72480	72517	615	1	1
1	2	0	0	1	75043	75743	75779	700	1	1
1	2	1	0	1	78305	78922	78957	617	1	1
2	1	0	1	2	81483	82252	82303	769	1	1
3	4	1	1	1	84828	85616	85665	788	1	1
2	1	0	0	2	88191	88867	88910	676	1	1
3	4	1	1	1	91436	92049	92088	613	1	1
1	2	1	0	1	94614	95523	95568	909	1	1
4	3	1	1	1	98093	98880	98930	787	1	1
3	4	0	1	1	101456	102369	102409	913	1	1
2	1	0	0	2	104935	105598	105637	663	1	1
1	2	1	0	1	108163	108779	108816	616	1	1
2	1	0	1	2	111342	111917	111960	575	1	1
2	1	1	1	2	114486	115245	115289	759	1	1
1	2	0	0	1	117815	118554	118601	739	1	1
4	3	1	0	1	121127	121921	121964	794	1	1
4	3	1	1	2	124489	125035	125075	546	1	1
4	3	1	1	1	127601	128218	128253	617	1	1
2	1	0	0	2	130779	131406	131448	627	1	1
1	2	1	0	2	133974	134552	134593	578	1	1
1	2	0	0	1	137119	137770	137821	651	1	1
2	1	0	0	2	140347	140999	141050	652	1	1
3	4	1	1	1	143576	144368	144412	792	1	1
2	1	0	0	2	146938	147575	147624	637	1	1
1	2	0	0	1	150149	151037	151086	888	1	1
3	4	1	0	1	153612	154157	154197	545	1	1
4	3	1	1	1	156723	157261	157309	538	1	1
4	3	1	1	1	159835	160466	160504	631	1	1
4	3	1	1	1	163030	163550	163598	520	1	1
3	4	0	0	2	166124	166913	166961	789	1	1
1	2	1	0	1	169486	170189	170239	703	1	1
2	1	1	0	2	172765	173492	173535	727	1	1
2	1	0	1	1	176060	177079	177114	1019	1	1
2	1	1	0	2	179640	180221	180259	581	1	1
2	1	0	0	1	182785	183358	183404	573	1	1
2	1	0	1	2	185930	186796	186833	866	1	1
2	1	0	1	2	189359	190084	190128	725	1	1
4	3	0	1	1	192654	193515	193557	861	1	1
2	1	0	1	2	196083	196786	196836	703	1	1
4	3	0	1	2	199362	200161	200198	799	1	1
4	3	0	1	2	202724	203231	203276	507	1	1
3	4	1	1	1	205802	206784	206822	982	1	1
3	4	1	1	1	209348	210045	210084	697	1	1
1	2	1	1	1	212610	213374	213413	764	1	1
3	4	1	1	2	215939	216922	216959	983	1	1
2	1	0	1	2	219485	220327	220372	842	1	1
3	4	0	1	1	222897	223601	223650	704	1	1
3	4	1	1	2	226176	226777	226812	601	1	1
2	1	0	1	1	229338	230048	230090	710	1	1
3	4	1	1	1	232616	233323	233369	707	1	1
1	2	1	0	1	235895	236556	236597	661	1	1
1	2	1	0	1	239123	239852	239893	729	1	1
4	3	0	1	2	242418	243093	243138	675	1	1
4	3	1	1	1	245664	246198	246249	534	1	1
1	2	0	0	1	248775	249362	249411	587	1	1
1	2	1	0	1	251936	252449	252488	513	1	1
2	1	0	1	2	255014	255713	255750	699	1	1
1	2	1	0	1	258276	258924	258962	648	1	1
3	1	0	1	2	261488	261982	262023	494	1	1
1	3	0	1	1	264549	265172	265218	623	1	1
1	3	1	1	2	267744	268238	268279	494	1	1
3	1	1	1	2	270805	271395	271441	590	1	1
3	1	1	0	1	273967	274509	274552	542	1	1
1	3	0	1	2	277078	277545	277580	467	1	1
3	1	1	1	1	280106	281112	281159	1006	1	1
3	1	0	1	1	283685	284316	284354	631	1	1
1	3	1	1	2	286880	287816	287867	936	1	1
3	1	1	0	2	290393	291030	291079	637	1	1
7	8	1	0	1	311018	311768	311804	750	1	1
7	8	1	0	1	314330	314812	314849	482	1	1
5	6	0	0	2	317375	318175	318211	800	1	1
5	6	0	0	2	320737	321981	322025	1244	1	1
7	8	1	1	2	324551	325319	325370	768	1	1
6	5	0	1	2	327896	329114	329151	1218	1	1
8	7	1	1	2	331677	332431	332479	754	1	1
7	8	1	1	2	335005	335528	335574	523	1	1
7	8	1	0	2	338100	339036	339087	936	1	1
6	5	0	0	2	341613	342709	342750	1096	1	1
5	6	0	0	1	345276	346240	346280	964	1	1
5	6	1	0	1	348806	349596	349642	790	1	1
8	7	1	1	2	352168	352731	352770	563	1	1
6	5	0	1	2	355296	356205	356249	909	1	1
5	6	0	0	1	358775	359716	359762	941	1	1
8	7	1	0	2	362288	363060	363108	772	1	1
6	5	1	0	2	365633	366254	366303	621	1	1
8	7	1	1	2	368828	369412	369447	584	1	1
5	6	1	0	1	371973	372948	372994	975	1	1
5	6	1	0	1	375519	376310	376356	791	1	1
7	8	1	1	2	378882	379686	379735	804	1	1
7	8	1	1	2	382261	383001	383047	740	1	1
6	5	0	1	2	385573	386454	386493	881	1	1
7	8	1	1	2	389019	389551	389587	532	1	1
8	7	0	1	1	392113	393120	393167	1007	1	1
7	8	1	1	2	395693	396282	396328	589	1	1
6	5	0	1	2	398854	399752	399791	898	1	1
8	7	0	0	1	402317	403211	403254	894	1	1
8	7	0	1	2	405780	406501	406549	721	1	1
8	7	1	1	2	409075	409640	409677	565	1	1
5	6	0	0	1	412203	413086	413123	883	1	1
7	8	1	1	1	415649	416819	416870	1170	1	1
6	5	0	0	2	419396	420386	420433	990	1	1
6	5	1	1	2	422959	424009	424046	1050	1	1
8	7	1	0	1	426572	427461	427509	889	1	1
5	6	1	1	1	430034	431045	431088	1011	1	1
7	8	1	1	1	433614	434364	434400	750	1	1
7	8	1	1	1	436926	437524	437562	598	1	1
7	8	1	1	1	440088	440750	440790	662	1	1
6	5	0	1	2	443316	444227	444270	911	1	1
7	8	1	0	2	446795	447366	447414	571	1	1
7	8	1	0	1	449940	450415	450459	475	1	1
6	5	0	1	2	452985	453643	453687	658	1	1
5	6	0	0	1	456213	457119	457167	906	1	1
8	7	1	1	1	459692	460823	460863	1131	1	1
7	8	1	1	2	463389	464398	464443	1009	1	1
5	6	1	0	1	466969	467811	467855	842	1	1
6	5	0	0	2	470381	471066	471101	685	1	1
6	5	0	1	2	473626	474466	474513	840	1	1
5	6	1	0	1	477039	478084	478126	1045	1	1
5	6	0	0	2	480652	481491	481539	839	1	1
7	8	0	1	1	484064	484931	484968	867	1	1
7	8	1	1	2	487494	487986	488029	492	1	1
8	7	1	1	1	490555	491841	491876	1286	1	1
7	8	0	0	1	494402	495047	495088	645	1	1
5	6	0	0	1	497614	498697	498734	1083	1	1
8	7	0	1	2	501260	502457	502498	1197	1	1
8	7	1	1	2	505024	505681	505727	657	1	1
7	8	1	0	2	508252	509148	509189	896	1	1
8	7	0	1	1	511715	513081	513120	1366	1	1
5	6	0	0	1	515646	516519	516566	873	1	1
7	8	0	1	2	519092	519655	519694	563	1	1
5	6	1	0	1	522220	523009	523056	789	1	1
5	6	0	0	1	525582	526381	526418	799	1	1
6	5	0	1	2	528944	529703	529747	759	1	1
5	6	0	0	1	532273	533029	533076	756	1	1
6	5	0	0	2	535602	536522	536572	920	1	1
5	6	1	0	1	539098	539926	539968	828	1	1
8	7	1	1	1	542494	543361	543397	867	1	1
8	7	1	1	1	545923	546514	546558	591	1	1
8	7	1	1	1	549084	549924	549971	840	1	1
5	6	1	0	1	552497	553327	553367	830	1	1
6	5	0	1	2	555892	556483	556528	591	1	1
8	7	1	0	1	559054	559722	559773	668	1	1
7	8	0	1	2	562299	562938	562985	639	1	1
5	6	1	0	1	565511	566128	566163	617	1	1
6	5	1	1	2	568689	569351	569392	662	1	1
6	5	0	1	2	571917	572444	572486	527	1	1
5	6	1	0	1	575012	575595	575631	583	1	1
6	5	0	1	2	578157	578525	578575	368	1	1
7	5	1	0	1	581101	581709	581753	608	1	1
7	5	1	0	2	584279	584930	584965	651	1	1
5	7	1	0	2	587491	588236	588277	745	1	1
5	7	1	1	1	590803	591385	591422	582	1	1
7	5	1	0	1	593948	594658	594700	710	1	1
5	7	1	1	2	597226	598131	598180	905	1	1
7	5	1	0	1	600705	601292	601341	587	1	1
7	5	1	1	1	603867	604694	604737	827	1	1
5	7	1	1	2	607263	608216	608266	953	1	1
7	5	0	1	1	610792	611689	611729	897	1	1
9	10	0	0	1	627068	627907	627955	839	1	1
10	9	0	0	1	630480	631253	631300	773	1	1
9	10	1	0	1	633826	634482	634528	656	1	1
10	9	0	1	2	637054	637485	637523	431	1	1
11	12	1	0	2	640049	640959	641002	910	1	1
11	12	1	0	1	643528	644021	644063	493	1	1
10	9	0	1	2	646589	647111	647158	522	1	1
9	10	1	0	1	649684	650272	650319	588	1	1
12	11	1	1	2	652845	653263	653314	418	1	1
11	12	0	1	2	655839	656493	656542	654	1	1
11	12	1	0	2	659068	659804	659854	736	1	1
9	10	0	1	1	662380	662997	663032	617	1	1
9	10	1	0	2	665558	666005	666043	447	1	1
10	9	0	0	2	668569	669115	669154	546	1	1
9	10	1	0	1	671680	672371	672416	691	1	1
9	10	1	0	1	674942	675470	675511	528	1	1
10	9	0	0	2	678037	678812	678856	775	1	1
9	10	1	0	1	681382	681836	681884	454	1	1
10	9	0	1	2	684410	685193	685230	783	1	1
11	12	1	0	1	687756	688470	688508	714	1	1
12	11	1	1	2	691034	691805	691854	771	1	1
11	12	0	1	1	694380	695365	695400	985	1	1
12	11	1	1	1	697926	698856	698896	930	1	1
12	11	1	1	2	701422	702340	702375	918	1	1
11	12	0	1	1	704901	705712	705754	811	1	1
10	9	0	1	2	708280	709006	709050	726	1	1
10	9	0	1	2	711576	712582	712629	1006	1	1
11	12	1	0	1	715155	715989	716025	834	1	1
11	12	1	1	1	718551	719445	719488	894	1	1
9	10	0	0	1	722013	722943	722984	930	1	1
11	12	1	1	1	725510	726544	726580	1034	1	1
9	10	1	0	1	729106	729600	729641	494	1	1
12	11	0	1	1	732167	732723	732769	556	1	1
11	12	0	1	1	735295	736048	736098	753	1	1
12	11	1	0	1	738624	739512	739561	888	1	1
11	12	0	1	2	742087	742685	742722	598	1	1
11	12	1	1	2	745248	745673	745716	425	1	1
11	12	1	1	1	748242	748919	748962	677	1	1
10	9	0	0	2	751487	752092	752140	605	1	1
10	9	0	1	2	754666	755134	755184	468	1	1
9	10	1	0	1	757710	758192	758229	482	1	1
12	11	0	1	2	760754	761728	761775	974	1	1
10	9	0	1	2	764301	764819	764869	518	1	1
11	12	1	1	1	767395	768081	768131	686	1	1
11	12	1	0	1	770657	771294	771343	637	1	1
9	10	0	0	1	773869	774748	774789	879	1	1
11	12	1	1	1	777315	778122	778168	807	1	1
12	11	1	1	2	780694	781412	781463	718	1	1
9	10	0	0	1	783989	784601	784641	612	1	1
10	9	1	1	2	787167	787723	787769	556	1	1
11	12	1	1	1	790295	790884	790931	589	1	1
9	10	1	0	1	793457	793926	793975	469	1	1
10	9	0	0	2	796501	797106	797154	605	1	1
10	9	1	0	2	799679	800174	800215	495	1	1
9	10	0	0	1	802741	803286	803326	545	1	1
11	12	1	1	1	805852	806525	806571	673	1	1
10	9	0	1	2	809097	809755	809800	658	1	1
10	9	0	1	2	812325	812906	812944	581	1	1
10	9	0	0	2	815470	815921	815972	451	1	1
9	10	0	1	1	818498	819105	819150	607	1	1
12	11	0	1	1	821676	822452	822496	776	1	1
11	12	1	1	1	825022	825840	825875	818	1	1
12	11	1	1	2	828401	829369	829404	968	1	1
11	12	1	0	1	831930	832787	832833	857	1	1
11	12	1	1	1	835359	835950	835995	591	1	1
12	11	1	0	2	838521	839255	839290	734	1	1
9	10	0	0	1	841816	842480	842519	664	1	1
12	11	1	1	2	845044	846110	846148	1066	1	1
10	9	0	1	2	848674	849471	849511	797	1	1
9	10	1	0	1	852037	852490	852538	453	1	1
10	9	0	1	2	855064	855517	855566	453	1	1
11	12	1	1	1	858092	858759	858794	667	1	1
11	12	1	0	1	861320	861985	862023	665	1	1
9	10	1	0	2	864549	864888	864933	339	1	1
9	10	1	0	1	867459	867879	867928	420	1	1
11	12	1	1	1	870454	871081	871123	627	1	1
11	12	1	0	1	873649	874178	874217	529	1	1
11	12	1	1	1	876743	877510	877546	767	1	1
11	12	0	1	1	880072	880662	880708	590	1	1
10	9	0	0	2	883233	883876	883919	643	1	1
11	9	1	0	2	886445	886958	886997	513	1	1
9	11	1	1	2	889523	890263	890309	740	1	1
9	11	1	0	2	892835	893458	893504	623	1	1
9	11	1	1	1	896030	896570	896615	540	1	1
11	9	1	1	2	899141	899719	899760	578	1	1
11	9	0	0	2	902286	902776	902821	490	1	1
11	9	1	1	2	905347	905837	905882	490	1	1
11	9	1	0	2	908408	908839	908877	431	1	1
11	9	1	1	2	911403	911862	911904	459	1	1
9	11	0	1	2	914430	915262	915300	832	1	1
15	16	1	1	1	935440	936512	936561	1072	1	1
15	16	1	1	1	939087	939766	939806	679	1	1
13	14	1	0	2	942332	943080	943118	748	1	1
16	15	1	1	2	945644	946812	946848	1168	1	1
16	15	1	1	2	949374	950099	950144	725	1	1
16	15	1	1	2	952669	953112	953154	443	1	1
16	15	1	0	2	955680	956294	956333	614	1	1
16	15	0	1	1	958859	959585	959628	726	1	1
13	14	1	0	1	962154	962968	963007	814	1	1
15	16	1	1	1	965533	966348	966386	815	1	1
14	13	0	0	2	968912	969684	969731	772	1	1
13	14	1	0	1	972257	973132	973177	875	1	1
14	13	0	1	2	975703	976385	976422	682	1	1
15	16	0	0	1	978948	979573	979617	625	1	1
16	15	0	1	2	982143	982656	982695	513	1	1
15	16	1	1	1	985221	985788	985823	567	1	1
13	14	1	0	1	988349	988989	989035	640	1	1
16	15	1	1	2	991561	992022	992063	461	1	1
13	14	1	1	1	994589	995180	995224	591	1	1
16	15	1	0	2	997750	998439	998486	689	1	1
16	15	1	1	2	1001012	1001971	1002016	959	1	1
14	13	0	0	1	1004541	1005343	1005378	802	1	1
15	16	1	1	1	1007904	1008780	1008824	876	1	1
16	15	0	1	2	1011350	1011886	1011935	536	1	1
13	14	0	1	1	1014461	1014945	1014996	484	1	1
14	13	0	1	2	1017522	1018631	1018676	1109	1	1
13	14	0	0	1	1021202	1021935	1021972	733	1	1
16	15	1	0	2	1024497	1025025	1025066	528	1	1
13	14	0	0	1	1027592	1028239	1028278	647	1	1
14	13	0	0	2	1030804	1031316	1031356	512	1	1
13	14	0	0	1	1033882	1034386	1034434	504	1	1
16	15	1	1	2	1036959	1037492	1037528	533	1	1
15	16	1	1	1	1040054	1040709	1040756	655	1	1
15	16	1	1	1	1043282	1043905	1043952	623	1	1
15	16	0	0	1	1046477	1047036	1047080	559	1	1
16	15	1	1	2	1049605	1050489	1050525	884	1	1
13	14	1	0	1	1053051	1053654	1053704	603	1	1
15	16	1	1	1	1056230	1056863	1056899	633	1	1
16	15	0	0	2	1059424	1060183	1060227	759	1	1
16	15	0	1	1	1062753	1063855	1063891	1102	1	1
14	13	0	1	2	1066417	1067171	1067220	754	1	1
15	16	1	1	1	1069745	1070429	1070465	684	1	1
13	14	1	0	1	1072990	1073682	1073727	692	1	1
13	14	0	0	1	1076252	1076881	1076921	629	1	1
14	13	0	0	2	1079447	1079943	1079983	496	1	1
15	16	1	1	1	1082508	1083300	1083345	792	1	1
16	15	1	1	1	1085871	1086377	1086423	506	1	1
15	16	1	0	1	1088949	1089504	1089551	555	1	1
16	15	1	1	2	1092077	1092691	1092729	614	1	1
16	15	1	0	2	1095255	1095843	1095890	588	1	1
15	16	1	0	1	1098416	1099383	1099420	967	1	1
16	15	0	1	1	1101946	1103066	1103117	1120	1	1
16	15	1	0	2	1105643	1106074	1106111	431	1	1
15	16	1	0	1	1108637	1109255	1109306	618	1	1
16	15	1	1	2	1111832	1112469	1112518	637	1	1
15	16	1	0	1	1115044	1115553	1115596	509	1	1
16	15	1	1	2	1118121	1118796	1118841	675	1	1
16	15	1	1	2	1121367	1121920	1121969	553	1	1
16	15	1	1	1	1124495	1125021	1125063	526	1	1
14	13	0	1	2	1127589	1128186	1128225	597	1	1
14	13	0	1	2	1130751	1131092	1131135	341	1	1
13	14	1	0	1	1133661	1134291	1134330	630	1	1
14	13	0	1	2	1136856	1137248	1137291	392	1	1
13	14	1	1	1	1139817	1140439	1140486	622	1	1
14	13	0	1	2	1143012	1143430	1143480	418	1	1
13	14	1	0	1	1146006	1146612	1146659	606	1	1
14	13	0	0	2	1149184	1149650	1149686	466	1	1
13	14	0	0	1	1152212	1152812	1152848	600	1	1
13	14	0	0	1	1155374	1155829	1155875	455	1	1
13	14	1	0	1	1158401	1158855	1158903	454	1	1
13	14	0	0	1	1161429	1161812	1161847	383	1	1
13	14	1	0	1	1164373	1164769	1164808	396	1	1
13	14	0	0	1	1167334	1167698	1167735	364	1	1
14	13	0	1	2	1170261	1170758	1170796	497	1	1
14	13	0	1	2	1173322	1173976	1174025	654	1	1
14	13	1	0	2	1176551	1176895	1176935	344	1	1
14	13	0	1	2	1179461	1180255	1180298	794	1	1
13	14	0	0	1	1182823	1183530	1183576	707	1	1
13	14	1	0	1	1186102	1186542	1186587	440	1	1
13	14	1	0	1	1189113	1189623	1189665	510	1	1
15	13	1	0	2	1192191	1192711	1192760	520	1	1
13	15	0	1	2	1195285	1196022	1196072	737	1	1
15	13	1	1	1	1198598	1199124	1199166	526	1	1
15	13	1	0	1	1201692	1202312	1202361	620	1	1
13	15	1	0	2	1204887	1205496	1205539	609	1	1
13	15	1	1	2	1208065	1209141	1209186	1076	1	1
13	15	1	0	2	1211712	1212251	1212297	539	1	1
15	13	1	0	2	1214823	1215414	1215459	591	1	1
15	13	1	1	1	1217985	1218405	1218453	420	1	1
15	13	1	1	1	1220979	1221433	1221481	454	1	1
18	17	0	1	2	1276916	1277720	1277769	804	1	1
19	20	1	1	1	1280295	1281055	1281098	760	1	1
20	19	0	1	2	1283624	1284577	1284627	953	1	1
18	17	1	0	2	1287153	1287534	1287571	381	1	1
20	19	0	1	2	1290097	1290775	1290816	678	1	1
20	19	1	1	2	1293342	1293735	1293777	393	1	1
19	20	1	1	1	1296303	1296934	1296972	631	1	1
20	19	1	0	2	1299498	1300130	1300167	632	1	1
19	20	1	1	2	1302693	1303350	1303395	657	1	1
19	20	1	1	1	1305921	1306372	1306423	451	1	1
20	19	0	0	2	1308949	1309484	1309534	535	1	1
17	18	0	0	2	1312060	1312483	1312529	423	1	1
19	20	0	1	1	1315055	1315840	1315891	785	1	1
20	19	0	1	2	1318417	1318870	1318919	453	1	1
20	19	1	0	2	1321444	1321889	1321930	445	1	1
18	17	1	1	2	1324455	1324890	1324941	435	1	1
18	17	0	1	2	1327466	1327779	1327818	313	1	1
19	20	1	1	1	1330344	1331055	1331096	711	1	1
20	19	1	1	2	1333622	1334130	1334174	508	1	1
19	20	1	1	1	1336700	1337572	1337620	872	1	1
18	17	0	1	2	1340146	1340599	1340648	453	1	1
20	19	1	0	2	1343174	1343807	1343843	633	1	1
17	18	1	0	1	1346369	1347048	1347088	679	1	1
18	17	0	0	2	1349614	1350262	1350299	648	1	1
18	17	0	1	2	1352825	1353275	1353310	450	1	1
19	20	1	0	1	1355836	1356454	1356489	618	1	1
17	18	1	0	1	1359015	1359574	1359617	559	1	1
18	17	1	0	2	1362143	1362508	1362544	365	1	1
19	20	0	1	1	1365070	1365691	1365739	621	1	1
20	19	1	1	2	1368265	1368819	1368867	554	1	1
19	20	1	0	2	1371393	1371808	1371845	415	1	1
20	19	1	0	2	1374370	1375256	1375307	886	1	1
18	17	0	1	2	1377833	1378388	1378435	555	1	1
17	18	1	1	1	1380961	1381722	1381764	761	1	1
17	18	1	0	1	1384290	1384775	1384825	485	1	1
17	18	1	0	1	1387351	1387892	1387936	541	1	1
17	18	0	0	1	1390462	1390937	1390981	475	1	1
17	18	1	0	1	1393507	1393974	1394025	467	1	1
17	18	0	0	1	1396551	1397051	1397086	500	1	1
17	18	0	0	1	1399612	1400041	1400081	429	1	1
20	19	1	1	2	1402606	1403257	1403292	651	1	1
17	18	1	0	1	1405818	1406267	1406303	449	1	1
19	20	1	0	1	1408829	1409495	1409532	666	1	1
19	20	1	1	1	1412058	1412626	1412676	568	1	1
18	17	0	0	2	1415202	1415644	1415687	442	1	1
17	18	0	0	1	1418213	1418650	1418698	437	1	1
19	20	0	1	1	1421224	1421937	1421977	713	1	1
18	17	0	1	2	1424503	1424914	1424954	411	1	1
18	17	0	1	2	1427480	1427895	1427932	415	1	1
17	18	0	0	1	1430458	1430915	1430960	457	1	1
20	19	1	1	2	1433485	1434002	1434037	517	1	1
20	19	0	1	2	1436563	1437269	1437316	706	1	1
18	17	0	1	2	1439842	1440558	1440595	716	1	1
18	17	0	1	2	1443121	1443570	1443606	449	1	1
18	17	0	0	2	1446131	1446537	1446583	406	1	1
18	17	0	0	2	1449109	1449582	1449628	473	1	1
20	19	1	1	2	1452153	1452809	1452856	656	1	1
20	19	1	1	2	1455382	1455799	1455850	417	1	1
20	19	1	1	2	1458376	1458755	1458794	379	1	1
19	20	1	0	1	1461320	1461850	1461889	530	1	1
20	19	0	1	2	1464415	1464840	1464883	425	1	1
17	18	1	0	1	1467409	1467869	1467911	460	1	1
20	19	1	1	2	1470437	1470846	1470888	409	1	1
17	18	1	0	1	1473414	1473787	1473832	373	1	1
18	17	0	1	2	1476358	1476663	1476709	305	1	1
20	19	1	1	2	1479235	1479992	1480038	757	1	1
20	19	1	1	2	1482564	1483333	1483384	769	1	1
18	17	0	1	2	1485910	1486438	1486478	528	1	1
20	19	0	1	2	1489004	1489752	1489790	748	1	1
20	19	0	1	2	1492316	1492950	1492985	634	1	1
20	19	1	1	2	1495511	1495855	1495896	344	1	1
19	20	1	1	2	1498422	1499049	1499091	627	1	1
18	17	0	0	2	1501617	1502209	1502252	592	1	1
20	19	1	1	2	1504778	1505414	1505464	636	1	1
17	18	0	0	1	1507990	1508638	1508676	648	1	1
17	18	1	0	1	1511202	1511671	1511720	469	1	1
17	18	1	0	1	1514246	1514771	1514815	525	1	1
17	18	1	0	1	1517341	1517774	1517809	433	1	1
18	17	0	0	2	1520335	1520853	1520904	518	1	1
18	17	0	0	2	1523429	1523788	1523831	359	1	1
19	17	1	1	2	1526357	1526735	1526775	378	1	1
17	19	0	1	1	1529301	1530252	1530288	951	1	1
17	19	1	1	2	1532814	1533597	1533633	783	1	1
17	19	1	1	2	1536159	1536517	1536561	358	1	1
17	19	0	1	2	1539086	1539456	1539505	370	1	1
17	19	0	1	2	1542030	1542320	1542365	290	1	1
19	17	0	1	1	1544891	1545457	1545493	566	1	1
17	19	0	0	2	1548019	1548469	1548504	450	1	1
19	17	1	1	2	1551030	1551362	1551398	332	1	1
19	17	1	1	2	1553924	1554315	1554359	391	1	1
22	21	1	1	2	1583582	1584292	1584334	710	1	1
21	22	1	0	1	1586860	1587314	1587362	454	1	1
22	21	0	1	2	1589888	1590167	1590206	279	1	1
22	21	0	1	2	1592732	1593023	1593066	291	1	1
23	24	1	1	1	1595592	1596422	1596462	830	1	1
21	22	0	0	1	1598988	1599749	1599791	761	1	1
22	21	0	1	2	1602316	1602727	1602768	411	1	1
24	23	1	0	2	1605294	1605748	1605796	454	1	1
22	21	0	1	2	1608322	1608655	1608690	333	1	1
23	24	0	0	1	1611215	1611899	1611935	684	1	1
24	23	1	1	2	1614461	1615064	1615113	603	1	1
22	21	0	1	2	1617639	1618134	1618174	495	1	1
24	23	1	0	1	1620700	1621551	1621587	851	1	1
22	21	0	1	2	1624112	1624652	1624698	540	1	1
22	21	0	0	2	1627224	1627839	1627876	615	1	1
21	22	1	1	1	1630402	1631284	1631322	882	1	1
23	24	1	1	2	1633848	1634559	1634601	711	1	1
22	21	0	0	2	1637126	1637593	1637645	467	1	1
21	22	1	0	1	1640171	1640755	1640790	584	1	1
24	23	0	1	1	1643316	1644090	1644135	774	1	1
23	24	1	1	1	1646661	1647357	1647397	696	1	1
22	21	0	1	2	1649923	1650347	1650391	424	1	1
23	24	1	1	1	1652917	1653568	1653620	651	1	1
24	23	1	0	2	1656146	1657268	1657317	1122	1	1
22	21	0	0	2	1659842	1660250	1660294	408	1	1
23	24	0	1	1	1662820	1663958	1664008	1138	1	1
24	23	0	1	1	1666533	1667451	1667487	918	1	1
21	22	1	0	1	1670013	1670766	1670816	753	1	1
22	21	0	1	2	1673342	1673883	1673927	541	1	1
22	21	0	1	2	1676453	1676858	1676904	405	1	1
21	22	0	0	1	1679430	1679997	1680033	567	1	1
22	21	0	0	2	1682558	1683228	1683278	670	1	1
24	23	0	1	1	1685804	1686777	1686824	973	1	1
23	24	1	1	1	1689350	1690113	1690153	763	1	1
22	21	0	1	2	1692679	1693201	1693247	522	1	1
24	23	1	1	1	1695773	1696536	1696576	763	1	1
21	22	1	0	1	1699102	1699753	1699804	651	1	1
23	24	1	1	1	1702330	1703209	1703250	879	1	1
21	22	0	1	1	1705776	1706532	1706579	756	1	1
21	22	1	0	1	1709105	1709543	1709590	438	1	1
24	23	0	1	2	1712116	1712610	1712651	494	1	1
24	23	1	1	1	1715177	1715939	1715980	762	1	1
24	23	0	0	2	1718506	1719079	1719125	573	1	1
22	21	0	0	2	1721651	1722121	1722169	470	1	1
24	23	1	1	2	1724695	1725495	1725531	800	1	1
22	21	0	0	1	1728057	1728714	1728760	657	1	1
21	22	0	0	1	1731286	1731794	1731838	508	1	1
21	22	1	0	1	1734364	1734885	1734932	521	1	1
22	21	0	0	2	1737458	1737898	1737943	440	1	1
22	21	0	1	2	1740469	1740899	1740937	430	1	1
24	23	0	1	2	1743463	1744265	1744300	802	1	1
21	22	1	0	1	1746826	1747357	1747394	531	1	1
23	24	1	1	1	1749920	1750524	1750573	604	1	1
23	24	1	0	1	1753098	1753831	1753868	733	1	1
23	24	1	1	1	1756394	1756940	1756979	546	1	1
24	23	1	1	2	1759505	1759955	1759990	450	1	1
24	23	1	0	2	1762516	1763230	1763269	714	1	1
22	21	0	0	2	1765795	1766348	1766397	553	1	1
23	24	1	1	2	1768923	1769615	1769659	692	1	1
24	23	0	1	1	1772184	1772721	1772770	537	1	1
21	22	1	1	1	1775296	1776026	1776065	730	1	1
22	21	0	0	2	1778591	1779060	1779110	469	1	1
21	22	0	0	1	1781636	1782281	1782321	645	1	1
21	22	0	0	1	1784847	1785603	1785650	756	1	1
22	21	0	1	2	1788176	1788726	1788761	550	1	1
24	23	1	1	2	1791287	1792236	1792274	949	1	1
24	23	1	1	2	1794800	1795399	1795436	599	1	1
22	21	0	1	2	1797962	1798696	1798748	734	1	1
22	21	0	1	2	1801274	1801709	1801759	435	1	1
22	21	0	0	2	1804285	1804816	1804853	531	1	1
23	24	1	1	1	1807379	1808036	1808082	657	1	1
24	23	0	1	2	1810608	1811113	1811160	505	1	1
24	23	0	0	2	1813685	1814079	1814120	394	1	1
23	24	1	1	1	1816646	1817503	1817550	857	1	1
24	23	1	1	2	1820075	1820871	1820912	796	1	1
24	23	0	1	2	1823438	1824224	1824274	786	1	1
23	24	1	1	1	1826800	1827581	1827620	781	1	1
23	24	1	1	2	1830145	1830873	1830915	728	1	1
23	24	1	1	2	1833441	1834208	1834244	767	1	1
24	23	1	1	2	1836769	1837225	1837271	456	1	1
21	23	0	1	2	1839797	1840250	1840299	453	1	1
23	21	1	1	2	1842825	1843630	1843678	805	1	1
21	23	1	1	1	1846204	1847161	1847207	957	1	1
23	21	0	1	2	1849733	1850465	1850503	732	1	1
21	23	0	1	1	1853029	1854019	1854066	990	1	1
21	23	0	1	2	1856592	1856993	1857043	401	1	1
21	23	1	1	2	1859569	1859998	1860037	429	1	1
23	21	1	0	2	1862563	1863231	1863266	668	1	1
23	21	1	1	1	1865792	1866453	1866494	661	1	1
23	21	0	1	1	1869020	1869478	1869522	458	1	1
27	28	1	1	1	1903981	1904935	1904984	954	1	1
25	26	1	0	2	1907510	1908084	1908129	574	1	1
26	25	0	1	2	1910655	1911091	1911140	436	1	1
26	25	0	1	2	1913666	1914304	1914352	638	1	1
26	25	0	0	2	1916878	1917358	1917396	480	1	1
26	25	0	1	2	1919922	1920305	1920340	383	1	1
25	26	1	0	1	1922866	1923593	1923636	727	1	1
27	28	0	1	1	1926161	1926921	1926964	760	1	1
25	26	0	0	1	1929490	1930458	1930494	968	1	1
25	26	1	0	1	1933020	1933962	1934007	942	1	1
28	27	1	0	2	1936532	1937480	1937519	948	1	1
27	28	1	1	2	1940045	1940431	1940480	386	1	1
27	28	1	0	2	1943006	1943396	1943441	390	1	1
27	28	1	1	1	1945967	1946526	1946569	559	1	1
25	26	0	0	1	1949095	1949932	1949981	837	1	1
28	27	0	1	2	1952507	1953440	1953477	933	1	1
26	25	1	1	2	1956003	1956666	1956706	663	1	1
26	25	0	1	2	1959232	1959872	1959918	640	1	1
27	28	1	0	1	1962443	1963028	1963079	585	1	1
25	26	0	0	1	1965605	1966382	1966425	777	1	1
25	26	0	0	1	1968950	1969541	1969586	591	1	1
26	25	0	0	2	1972112	1972644	1972681	532	1	1
28	27	1	1	1	1975207	1975819	1975859	612	1	1
27	28	1	1	1	1978385	1979227	1979271	842	1	1
28	27	1	1	2	1981797	1982809	1982851	1012	1	1
26	25	0	1	2	1985377	1985960	1985996	583	1	1
25	26	1	0	1	1988522	1989222	1989258	700	1	1
28	27	1	1	2	1991784	1992278	1992319	494	1	1
28	27	1	0	2	1994845	1995572	1995614	727	1	1
25	26	0	1	1	1998140	1998827	1998876	687	1	1
25	26	0	0	1	2001402	2002330	2002372	928	1	1
25	26	0	0	1	2004898	2005575	2005617	677	1	1
28	27	0	1	1	2008143	2009526	2009565	1383	1	1
28	27	1	1	2	2012091	2012576	2012626	485	1	1
26	25	0	1	2	2015152	2015830	2015871	678	1	1
28	27	1	0	2	2018397	2018982	2019033	585	1	1
28	27	1	0	2	2021559	2022025	2022060	466	1	1
28	27	1	1	2	2024586	2025264	2025305	678	1	1
27	28	1	0	1	2027831	2028569	2028618	738	1	1
27	28	1	1	1	2031143	2031862	2031913	719	1	1
28	27	0	1	2	2034439	2035098	2035141	659	1	1
27	28	1	0	1	2037667	2038223	2038269	556	1	1
25	26	1	0	1	2040795	2041554	2041598	759	1	1
28	27	1	0	1	2044124	2044697	2044743	573	1	1
25	26	0	0	2	2047269	2047726	2047771	457	1	1
28	27	1	0	1	2050296	2050883	2050932	587	1	1
28	27	1	1	1	2053458	2054386	2054428	928	1	1
27	28	1	1	1	2056954	2057775	2057824	821	1	1
27	28	1	0	1	2060350	2060932	2060969	582	1	1
27	28	1	1	1	2063494	2064008	2064046	514	1	1
27	28	1	0	1	2066572	2066984	2067024	412	1	1
28	27	1	1	2	2069550	2070203	2070252	653	1	1
27	28	1	0	1	2072778	2073290	2073330	512	1	1
27	28	1	1	1	2075856	2076484	2076525	628	1	1
27	28	1	1	2	2079051	2079466	2079503	415	1	1
28	27	1	1	2	2082029	2082748	2082798	719	1	1
27	28	1	1	1	2085324	2085774	2085809	450	1	1
25	26	1	0	1	2088335	2089014	2089054	679	1	1
25	26	1	0	1	2091580	2092008	2092048	428	1	1
26	25	0	1	2	2094574	2095164	2095210	590	1	1
28	27	0	0	1	2097736	2098149	2098187	413	1	1
25	26	0	0	1	2100713	2101478	2101516	765	1	1
26	25	0	1	2	2104042	2104569	2104611	527	1	1
27	28	1	0	1	2107137	2107767	2107806	630	1	1
27	28	1	1	1	2110332	2110943	2110984	611	1	1
26	25	0	1	2	2113510	2113937	2113978	427	1	1
27	28	1	1	1	2116504	2117073	2117123	569	1	1
27	28	1	1	1	2119649	2120189	2120234	540	1	1
26	25	1	0	2	2122760	2123284	2123329	524	1	1
26	25	1	1	2	2125855	2126285	2126323	430	1	1
25	26	1	0	1	2128849	2129384	2129434	535	1	1
25	26	0	0	1	2131960	2132561	2132596	601	1	1
26	25	0	1	2	2135122	2135776	2135824	654	1	1
26	25	0	0	2	2138350	2138819	2138869	469	1	1
25	26	0	0	1	2141395	2141974	2142013	579	1	1
26	25	0	0	2	2144539	2144944	2144991	405	1	1
25	26	1	0	1	2147517	2147961	2148002	444	1	1
26	25	0	1	2	2150528	2150922	2150963	394	1	1
26	25	0	1	2	2153489	2154128	2154174	639	1	1
26	25	0	1	2	2156700	2157139	2157185	439	1	1
27	25	0	1	2	2159711	2160071	2160113	360	1	1
25	27	1	1	1	2162638	2163182	2163224	544	1	1
25	27	0	1	2	2165750	2166472	2166519	722	1	1
27	25	1	0	2	2169045	2169488	2169530	443	1	1
25	27	0	1	1	2172056	2172860	2172909	804	1	1
25	27	1	0	2	2175435	2175818	2175870	383	1	1
25	27	1	1	2	2178396	2178895	2178931	499	1	1
27	25	1	1	2	2181457	2182244	2182293	787	1	1
27	25	1	0	2	2184819	2185365	2185405	546	1	1
25	27	1	1	1	2187931	2188430	2188466	499	1	1
31	32	1	1	2	2199807	2200512	2200560	705	1	1
30	29	0	1	1	2203086	2203737	2203788	651	1	1
31	32	0	1	2	2206314	2206897	2206933	583	1	1
32	31	0	1	1	2209459	2210812	2210847	1353	1	1
31	32	1	0	2	2213373	2213931	2213975	558	1	1
31	32	1	1	1	2216501	2217140	2217187	639	1	1
30	29	0	1	2	2219713	2220530	2220566	817	1	1
30	29	0	0	2	2223092	2223738	2223778	646	1	1
30	29	1	1	2	2226303	2226673	2226722	370	1	1
29	30	1	0	1	2229247	2229957	2230000	710	1	1
32	31	1	1	2	2232526	2233151	2233195	625	1	1
29	30	1	0	1	2235721	2236533	2236574	812	1	1
31	32	1	1	1	2239100	2239811	2239853	711	1	1
31	32	1	1	1	2242379	2243196	2243232	817	1	1
30	29	0	0	2	2245758	2246387	2246427	629	1	1
30	29	0	1	2	2248953	2249340	2249387	387	1	1
31	32	1	1	1	2251913	2252408	2252449	495	1	1
31	32	1	1	1	2254974	2255610	2255660	636	1	1
30	29	0	0	2	2258186	2258589	2258638	403	1	1
32	31	1	1	2	2261164	2261889	2261933	725	1	1
29	30	1	0	1	2264459	2265108	2265145	649	1	1
29	30	1	0	1	2267671	2268231	2268273	560	1	1
31	32	1	0	1	2270799	2271573	2271618	774	1	1
31	32	1	1	2	2274144	2274630	2274679	486	1	1
29	30	1	0	1	2277205	2277885	2277925	680	1	1
32	31	1	1	2	2280450	2280853	2280902	403	1	1
30	29	0	1	2	2283428	2284100	2284147	672	1	1
29	30	1	0	1	2286673	2287427	2287476	754	1	1
30	29	1	0	2	2290002	2290410	2290454	408	1	1
32	31	0	1	2	2292979	2293737	2293782	758	1	1
29	30	1	0	1	2296308	2296954	2296994	646	1	1
29	30	1	0	1	2299520	2300153	2300189	633	1	1
32	31	0	0	2	2302715	2303241	2303284	526	1	1
32	31	1	1	2	2305809	2306253	2306295	444	1	1
32	31	1	1	2	2308820	2309343	2309389	523	1	1
32	31	1	1	2	2311915	2312352	2312400	437	1	1
29	30	1	0	1	2314926	2315691	2315729	765	1	1
31	32	0	1	1	2318255	2318847	2318890	592	1	1
32	31	0	1	2	2321416	2321830	2321868	414	1	1
31	32	0	1	1	2324394	2324844	2324896	450	1	1
31	32	1	1	2	2327421	2328088	2328124	667	1	1
32	31	0	0	2	2330650	2331089	2331135	439	1	1
29	30	1	1	1	2333661	2334318	2334363	657	1	1
29	30	0	1	1	2336889	2337574	2337625	685	1	1
30	29	0	0	2	2340151	2340688	2340736	537	1	1
32	31	0	1	2	2343262	2343791	2343831	529	1	1
31	32	0	1	1	2346357	2346912	2346959	555	1	1
31	32	1	0	2	2349485	2350345	2350388	860	1	1
29	30	0	0	1	2352914	2353611	2353650	697	1	1
31	32	1	1	1	2356176	2356648	2356695	472	1	1
29	30	0	0	1	2359220	2359851	2359889	631	1	1
30	29	0	1	2	2362415	2362937	2362984	522	1	1
30	29	0	1	2	2365510	2366017	2366062	507	1	1
29	30	0	0	1	2368588	2369364	2369407	776	1	1
30	29	0	0	2	2371933	2372392	2372435	459	1	1
30	29	0	1	2	2374961	2375429	2375480	468	1	1
30	29	0	0	2	2378005	2378616	2378658	611	1	1
29	30	1	0	1	2381184	2381707	2381752	523	1	1
32	31	1	1	2	2384278	2384909	2384947	631	1	1
31	32	1	1	1	2387473	2387886	2387925	413	1	1
29	30	1	0	1	2390451	2391078	2391120	627	1	1
30	29	0	0	2	2393646	2394198	2394248	552	1	1
30	29	0	1	2	2396774	2397387	2397426	613	1	1
29	30	1	0	1	2399952	2400513	2400554	561	1	1
31	32	1	1	1	2403080	2403623	2403665	543	1	1
29	30	0	0	1	2406191	2406820	2406860	629	1	1
32	31	1	1	2	2409386	2410091	2410139	705	1	1
32	31	0	1	2	2412665	2413113	2413150	448	1	1
30	29	0	0	2	2415676	2416308	2416345	632	1	1
30	29	0	1	2	2418871	2419606	2419657	735	1	1
32	31	1	1	2	2422183	2422731	2422768	548	1	1
29	30	0	0	1	2425294	2425944	2425980	650	1	1
29	30	1	0	1	2428506	2428955	2428991	449	1	1
31	32	0	0	1	2431517	2432054	2432102	537	1	1
32	31	1	1	2	2434628	2435105	2435147	477	1	1
32	31	0	1	2	2437673	2438155	2438191	482	1	1
32	31	1	0	2	2440717	2441106	2441152	389	1	1
29	30	0	0	1	2443678	2444452	2444497	774	1	1
32	31	1	1	2	2447023	2447545	2447592	522	1	1
31	32	1	1	1	2450118	2450481	2450519	363	1	1
31	29	1	1	2	2453045	2453393	2453430	348	1	1
31	29	1	0	2	2455956	2456362	2456407	406	1	1
29	31	1	0	1	2458933	2459406	2459452	473	1	1
31	29	1	1	2	2461978	2462323	2462362	345	1	1
31	29	1	0	1	2464888	2465440	2465490	552	1	1
31	29	1	1	1	2468016	2468600	2468635	584	1	1
29	31	1	1	1	2471161	2471832	2471880	671	1	1
31	29	1	0	1	2474406	2474823	2474858	417	1	1
31	29	1	0	1	2477384	2478069	2478120	685	1	1
29	31	1	0	2	2480646	2481234	2481281	588	1	1
