# Supplementary material for: Publisher Correction: Learning relative values in the striatum induces violations of normative decision making
Source: Nat Commun. 2019 Jun 27;10:2833. doi: 10.1038/s41467-019-10718-8 (PMC6597713; doi:10.1038/s41467-019-10718-8)
Supplement: Supplementary file 1 — Supplementary Figures [file 41467_2019_10718_MOESM1_ESM.zip › exp3/vp45.dat]

stim_left	stim_right	bait_left	bait_right	choice	stim_onset	resp_onset	outcome_onset	RT	trl_type	block
4	3	1	1	1	20	782	823	762	1	1
2	1	0	1	2	3349	4339	4386	990	1	1
4	3	1	0	2	6912	7639	7681	727	1	1
3	4	1	0	1	10207	10852	10893	645	1	1
4	3	1	1	2	13419	14107	14155	688	1	1
1	2	0	0	1	16681	17386	17433	705	1	1
4	3	1	1	2	19959	20795	20846	836	1	1
1	2	1	0	1	23372	23961	24007	589	1	1
1	2	0	0	1	26533	27581	27621	1048	1	1
4	3	0	1	2	30146	30900	30949	754	1	1
4	3	0	1	2	33475	34451	34496	976	1	1
4	3	1	1	2	37022	37499	37540	477	1	1
2	1	0	1	2	40066	40930	40969	864	1	1
3	4	1	1	1	43495	44016	44064	521	1	1
4	3	1	1	2	46590	47167	47209	577	1	1
3	4	0	1	1	49735	50164	50203	429	1	1
1	2	1	0	1	52729	53580	53615	851	1	1
3	4	1	0	1	56141	56905	56944	764	1	1
3	4	0	1	1	59470	59910	59955	440	1	1
3	4	1	1	1	62481	62988	63033	507	1	1
4	3	0	1	2	65559	66025	66061	466	1	1
2	1	0	0	2	68587	69194	69239	607	1	1
3	4	0	0	1	71765	72445	72484	680	1	1
1	2	0	0	1	75010	75584	75629	574	1	1
1	2	1	0	1	78155	78640	78690	485	1	1
2	1	0	1	2	81216	81874	81919	658	1	1
3	4	1	1	1	84445	84856	84896	411	1	1
2	1	0	0	2	87422	87915	87957	493	1	1
3	4	1	1	1	90483	90839	90885	356	1	1
1	2	1	0	1	93411	94018	94063	607	1	1
4	3	1	1	2	96589	97053	97091	464	1	1
3	4	0	1	1	99617	100006	100051	389	1	1
2	1	0	0	2	102577	103158	103196	581	1	1
1	2	1	0	1	105722	106180	106224	458	1	1
2	1	0	1	2	108750	109442	109486	692	1	1
2	1	1	1	2	112012	112573	112614	561	1	1
1	2	0	0	1	115140	115533	115575	393	1	1
4	3	1	0	2	118101	118609	118653	508	1	1
4	3	1	1	2	121179	121718	121764	539	1	1
4	3	1	1	2	124290	124857	124892	567	1	1
2	1	0	0	2	127418	127876	127920	458	1	1
1	2	1	0	1	130446	130985	131031	539	1	1
1	2	0	0	1	133557	134199	134243	642	1	1
2	1	0	0	2	136769	137285	137321	516	1	1
3	4	1	1	1	139847	140238	140282	391	1	1
2	1	0	0	2	142807	143232	143276	425	1	1
1	2	0	0	1	145802	146233	146270	431	1	1
3	4	1	0	1	148796	149456	149499	660	1	1
4	3	1	1	2	152024	152544	152593	520	1	1
4	3	1	1	2	155119	155675	155721	556	1	1
4	3	1	1	2	158247	158721	158766	474	1	1
3	4	0	0	1	161292	161797	161844	505	1	1
1	2	1	0	1	164369	165080	165122	711	1	1
2	1	1	0	2	167648	168106	168150	458	1	1
2	1	0	1	2	170676	171396	171445	720	1	1
2	1	1	0	2	173971	174515	174557	544	1	1
2	1	0	0	2	177083	177662	177701	579	1	1
2	1	0	1	2	180227	180866	180913	639	1	1
2	1	0	1	2	183439	183982	184025	543	1	1
4	3	0	1	2	186550	187246	187286	696	1	1
2	1	0	1	2	189812	190406	190448	594	1	1
4	3	0	1	2	192974	193847	193894	873	1	1
4	3	0	1	2	196420	196917	196955	497	1	1
3	4	1	1	1	199481	200104	200150	623	1	1
3	4	1	1	1	202676	203638	203680	962	1	1
1	2	1	1	1	206205	206748	206791	543	1	1
3	4	1	1	1	209317	210254	210304	937	1	1
2	1	0	1	2	212830	213339	213382	509	1	1
3	4	0	1	1	215908	216389	216426	481	1	1
3	4	1	1	1	218952	219360	219404	408	1	1
2	1	0	1	2	221929	222512	222548	583	1	1
3	4	1	1	1	225074	225519	225559	445	1	1
1	2	1	0	1	228085	228564	228604	479	1	1
1	2	1	0	1	231130	231754	231799	624	1	1
4	3	0	1	2	234325	234795	234843	470	1	1
4	3	1	1	2	237369	237918	237955	549	1	1
1	2	0	0	1	240480	240894	240932	414	1	1
1	2	1	0	1	243458	244072	244110	614	1	1
2	1	0	1	2	246636	247158	247205	522	1	1
1	2	1	0	1	249731	250154	250199	423	1	1
3	1	0	1	2	252725	253168	253210	443	1	1
1	3	0	1	1	255736	256135	256171	399	1	1
1	3	1	1	2	258697	259131	259182	434	1	1
3	1	1	1	1	261708	262154	262193	446	1	1
3	1	1	0	2	264719	265144	265187	425	1	1
1	3	0	1	1	267713	268226	268265	513	1	1
3	1	1	1	2	270791	271285	271326	494	1	1
3	1	0	1	1	273852	274311	274354	459	1	1
1	3	1	1	1	276880	277394	277432	514	1	1
3	1	1	0	2	279958	280395	280443	437	1	1
7	8	1	0	1	293256	294238	294277	982	1	1
7	8	1	0	1	296803	297823	297873	1020	1	1
5	6	0	0	2	300399	301388	301436	989	1	1
5	6	0	0	2	303962	305226	305267	1264	1	1
7	8	1	1	1	307793	308369	308412	576	1	1
6	5	0	1	2	310938	312059	312108	1121	1	1
8	7	1	1	2	314634	315614	315655	980	1	1
7	8	1	1	1	318181	319338	319385	1157	1	1
7	8	1	0	1	321911	322908	322948	997	1	1
6	5	0	0	2	325474	326434	326478	960	1	1
5	6	0	0	1	329003	330300	330342	1297	1	1
5	6	1	0	1	332868	333898	333938	1030	1	1
8	7	1	1	1	336464	337376	337417	912	1	1
6	5	0	1	2	339943	341101	341148	1158	1	1
5	6	0	0	1	343674	344696	344744	1022	1	1
8	7	1	0	2	347270	347970	348006	700	1	1
6	5	1	0	2	350532	351455	351502	923	1	1
8	7	1	1	1	354028	354647	354697	619	1	1
5	6	1	0	1	357223	357983	358026	760	1	1
5	6	1	0	1	360552	361414	361455	862	1	1
7	8	1	1	1	363981	364808	364851	827	1	1
7	8	1	1	1	367377	368147	368196	770	1	1
6	5	0	1	2	370722	371380	371425	658	1	1
7	8	1	1	1	373951	374456	374503	505	1	1
8	7	0	1	1	377029	377634	377681	605	1	1
7	8	1	1	1	380207	380656	380692	449	1	1
6	5	0	1	2	383218	383956	384004	738	1	1
8	7	0	0	2	386530	387493	387534	963	1	1
8	7	0	1	1	390060	390722	390762	662	1	1
8	7	1	1	2	393288	394049	394091	761	1	1
5	6	0	0	1	396617	397259	397303	642	1	1
7	8	1	1	1	399829	400443	400481	614	1	1
6	5	0	0	2	403007	403936	403977	929	1	1
6	5	1	1	2	406503	407362	407406	859	1	1
8	7	1	0	2	409932	410868	410919	936	1	1
5	6	1	1	1	413445	414134	414181	689	1	1
7	8	1	1	1	416707	417391	417443	684	1	1
7	8	1	1	1	419969	420777	420822	808	1	1
7	8	1	1	1	423348	424320	424368	972	1	1
6	5	0	1	2	426894	427665	427714	771	1	1
7	8	1	0	1	430239	430972	431009	733	1	1
7	8	1	0	1	433535	434265	434304	730	1	1
6	5	0	1	2	436830	437583	437633	753	1	1
5	6	0	0	1	440159	440968	441012	809	1	1
8	7	1	1	2	443538	444295	444341	757	1	1
7	8	1	1	1	446867	447576	447620	709	1	1
5	6	1	0	1	450145	450835	450881	690	1	1
6	5	0	0	2	453407	454125	454160	718	1	1
6	5	0	1	2	456686	457469	457506	783	1	1
5	6	1	0	1	460032	460696	460734	664	1	1
5	6	0	0	1	463260	464108	464147	848	1	1
7	8	0	1	1	466672	467667	467710	995	1	1
7	8	1	1	1	470235	470916	470955	681	1	1
8	7	1	1	2	473481	474349	474384	868	1	1
7	8	0	0	1	476910	477551	477596	641	1	1
5	6	0	0	1	480121	480832	480874	711	1	1
8	7	0	1	2	483400	484265	484303	865	1	1
8	7	1	1	2	486829	487471	487515	642	1	1
7	8	1	0	1	490041	490551	490593	510	1	1
8	7	0	1	2	493119	493628	493671	509	1	1
5	6	0	0	1	496197	496835	496883	638	1	1
7	8	0	1	1	499408	500014	500061	606	1	1
5	6	1	0	1	502587	503268	503306	681	1	1
5	6	0	0	1	505832	506511	506551	679	1	1
6	5	0	1	2	509077	509760	509796	683	1	1
5	6	0	0	1	512322	513126	513175	804	1	1
6	5	0	0	2	515701	516574	516621	873	1	1
5	6	1	0	1	519147	520016	520067	869	1	1
8	7	1	1	2	522593	523219	523262	626	1	1
8	7	1	1	1	525788	526352	526390	564	1	1
8	7	1	1	2	528916	529689	529736	773	1	1
5	6	1	0	1	532262	532820	532864	558	1	1
6	5	0	1	2	535390	536338	536377	948	1	1
8	7	1	0	2	538903	539777	539823	874	1	1
7	8	0	1	1	542348	542938	542984	590	1	1
5	6	1	0	1	545510	546217	546263	707	1	1
6	5	1	1	2	548789	549628	549675	839	1	1
6	5	0	1	2	552201	553075	553121	874	1	1
5	6	1	0	1	555647	556519	556567	872	1	1
6	5	0	1	2	559093	559664	559712	571	1	1
7	5	1	0	1	562238	563100	563141	862	1	1
7	5	1	0	2	565667	566449	566487	782	1	1
5	7	1	0	2	569012	569790	569832	778	1	1
5	7	1	1	2	572358	573036	573077	678	1	1
7	5	1	0	1	575603	576294	576339	691	1	1
5	7	1	1	2	578865	579410	579451	545	1	1
7	5	1	0	1	581976	582436	582478	460	1	1
7	5	1	1	1	585004	585909	585958	905	1	1
5	7	1	1	2	588483	589074	589119	591	1	1
7	5	0	1	1	591645	592318	592364	673	1	1
9	10	0	0	1	614344	615337	615382	993	1	1
10	9	0	0	1	617907	618843	618878	936	1	1
9	10	1	0	2	621404	622246	622290	842	1	1
10	9	0	1	2	624816	625495	625535	679	1	1
11	12	1	0	2	628061	629193	629232	1132	1	1
11	12	1	0	1	631758	632278	632327	520	1	1
10	9	0	1	2	634853	635397	635438	544	1	1
9	10	1	0	1	637964	639035	639085	1071	1	1
12	11	1	1	2	641611	642641	642681	1030	1	1
11	12	0	1	1	645207	646176	646227	969	1	1
11	12	1	0	1	648753	649363	649406	610	1	1
9	10	0	1	1	651932	652549	652584	617	1	1
9	10	1	0	1	655110	655652	655695	542	1	1
10	9	0	0	2	658221	658856	658907	635	1	1
9	10	1	0	1	661433	662058	662102	625	1	1
9	10	1	0	1	664628	665016	665063	388	1	1
10	9	0	0	2	667589	668084	668124	495	1	1
9	10	1	0	1	670650	671073	671118	423	1	1
10	9	0	1	2	673644	674064	674113	420	1	1
11	12	1	0	1	676638	677251	677291	613	1	1
12	11	1	1	2	679817	680540	680586	723	1	1
11	12	0	1	1	683112	683595	683631	483	1	1
12	11	1	1	2	686156	686762	686809	606	1	1
12	11	1	1	2	689335	689898	689937	563	1	1
11	12	0	1	1	692463	693087	693132	624	1	1
10	9	0	1	2	695658	696259	696310	601	1	1
10	9	0	1	2	698836	699442	699488	606	1	1
11	12	1	0	1	702014	702738	702784	724	1	1
11	12	1	1	1	705310	705960	705996	650	1	1
9	10	0	0	1	708521	709184	709224	663	1	1
11	12	1	1	1	711750	712461	712503	711	1	1
9	10	1	0	1	715028	715539	715580	511	1	1
12	11	0	1	2	718106	718905	718943	799	1	1
11	12	0	1	1	721469	721918	721954	449	1	1
12	11	1	0	2	724480	725166	725216	686	1	1
11	12	0	1	2	727742	728667	728712	925	1	1
11	12	1	1	2	731238	731899	731940	661	1	1
11	12	1	1	2	734466	735190	735236	724	1	1
10	9	0	0	2	737761	738520	738564	759	1	1
10	9	0	1	2	741090	741884	741927	794	1	1
9	10	1	0	1	744452	745177	745222	725	1	1
12	11	0	1	1	747748	748857	748902	1109	1	1
10	9	0	1	2	751428	752048	752097	620	1	1
11	12	1	1	1	754623	755281	755325	658	1	1
11	12	1	0	1	757851	758438	758487	587	1	1
9	10	0	0	1	761013	761680	761715	667	1	1
11	12	1	1	1	764241	764825	764860	584	1	1
12	11	1	1	2	767386	768155	768206	769	1	1
9	10	0	0	1	770732	771247	771284	515	1	1
10	9	1	1	2	773810	774361	774412	551	1	1
11	12	1	1	1	776938	777400	777440	462	1	1
9	10	1	0	1	779965	780710	780752	745	1	1
10	9	0	0	2	783277	783823	783863	546	1	1
10	9	1	0	2	786389	787001	787041	612	1	1
9	10	0	0	1	789567	790156	790203	589	1	1
11	12	1	1	1	792729	793610	793649	881	1	1
10	9	0	1	2	796175	796649	796693	474	1	1
10	9	0	1	2	799219	799788	799838	569	1	1
10	9	0	0	2	802364	802988	803033	624	1	1
9	10	0	1	1	805559	806134	806178	575	1	1
12	11	0	1	2	808704	809413	809456	709	1	1
11	12	1	1	1	811982	812646	812685	664	1	1
12	11	1	1	2	815211	815989	816030	778	1	1
11	12	1	0	1	818556	819048	819091	492	1	1
11	12	1	1	1	821617	822433	822470	816	1	1
12	11	1	0	2	824996	825650	825699	654	1	1
9	10	0	0	1	828225	828806	828844	581	1	1
12	11	1	1	2	831370	831896	831938	526	1	1
10	9	0	1	2	834464	835153	835200	689	1	1
9	10	1	0	1	837726	838271	838312	545	1	1
10	9	0	1	2	840837	841325	841373	488	1	1
11	12	1	1	1	843899	844504	844551	605	1	1
11	12	1	0	1	847077	847893	847930	816	1	1
9	10	1	0	1	850456	851114	851158	658	1	1
9	10	1	0	1	853684	854226	854270	542	1	1
11	12	1	1	1	856796	857348	857398	552	1	1
11	12	1	0	1	859924	860573	860610	649	1	1
11	12	1	1	1	863135	863768	863805	633	1	1
11	12	0	1	1	866330	866902	866949	572	1	1
10	9	0	0	2	869475	870137	870178	662	1	1
11	9	1	0	1	872704	873234	873272	530	1	1
9	11	1	1	1	875798	876310	876350	512	1	1
9	11	1	0	1	878876	879710	879746	834	1	1
9	11	1	1	1	882272	882848	882891	576	1	1
11	9	1	1	1	885417	886143	886186	726	1	1
11	9	0	0	2	888712	889287	889331	575	1	1
11	9	1	1	1	891857	892387	892426	530	1	1
11	9	1	0	2	894952	895493	895537	541	1	1
11	9	1	1	1	898063	898456	898498	393	1	1
9	11	0	1	2	901024	901582	901626	558	1	1
15	16	1	1	2	919341	920310	920361	969	1	1
15	16	1	1	2	922887	923625	923673	738	1	1
13	14	1	0	1	926199	927392	927437	1193	1	1
16	15	1	1	1	929963	931153	931200	1190	1	1
16	15	1	1	1	933726	934522	934563	796	1	1
16	15	1	1	1	937089	937858	937908	769	1	1
16	15	1	0	1	940434	941193	941237	759	1	1
16	15	0	1	1	943763	944633	944683	870	1	1
13	14	1	0	1	947209	947916	947962	707	1	1
15	16	1	1	2	950488	951783	951826	1295	1	1
14	13	0	0	2	954352	955159	955205	807	1	1
13	14	1	0	1	957731	958502	958550	771	1	1
14	13	0	1	2	961076	962000	962046	924	1	1
15	16	0	0	2	964572	965259	965308	687	1	1
16	15	0	1	1	967834	968489	968537	655	1	1
15	16	1	1	2	971063	972309	972351	1246	1	1
13	14	1	0	1	974876	975539	975579	663	1	1
16	15	1	1	1	978105	978794	978841	689	1	1
13	14	1	1	1	981367	982056	982103	689	1	1
16	15	1	0	1	984629	985357	985398	728	1	1
16	15	1	1	1	987924	988995	989045	1071	1	1
14	13	0	0	2	991571	992375	992424	804	1	1
15	16	1	1	2	994950	995821	995870	871	1	1
16	15	0	1	1	998396	999071	999115	675	1	1
13	14	0	1	1	1001641	1002282	1002327	641	1	1
14	13	0	1	2	1004853	1005454	1005505	601	1	1
13	14	0	0	1	1008031	1008559	1008599	528	1	1
16	15	1	0	1	1011125	1011803	1011845	678	1	1
13	14	0	0	1	1014371	1014928	1014973	557	1	1
14	13	0	0	2	1017499	1018079	1018118	580	1	1
13	14	0	0	1	1020643	1021113	1021162	470	1	1
16	15	1	1	1	1023688	1024406	1024441	718	1	1
15	16	1	1	2	1026967	1027574	1027619	607	1	1
15	16	1	1	2	1030145	1030732	1030780	587	1	1
15	16	0	0	2	1033306	1033926	1033975	620	1	1
16	15	1	1	1	1036501	1037057	1037104	556	1	1
13	14	1	0	1	1039629	1040175	1040215	546	1	1
15	16	1	1	2	1042741	1043550	1043594	809	1	1
16	15	0	0	1	1046120	1046657	1046705	537	1	1
16	15	0	1	1	1049231	1049837	1049883	606	1	1
14	13	0	1	2	1052409	1052967	1053012	558	1	1
15	16	1	1	2	1055537	1056336	1056374	799	1	1
13	14	1	0	1	1058900	1059487	1059535	587	1	1
13	14	0	0	1	1062061	1062679	1062730	618	1	1
14	13	0	0	2	1065256	1065829	1065875	573	1	1
15	16	1	1	2	1068401	1069204	1069254	803	1	1
16	15	1	1	1	1071780	1072522	1072566	742	1	1
15	16	1	0	2	1075092	1075601	1075644	509	1	1
16	15	1	1	1	1078170	1078869	1078906	699	1	1
16	15	1	0	1	1081432	1082355	1082402	923	1	1
15	16	1	0	2	1084928	1085536	1085580	608	1	1
16	15	0	1	1	1088106	1088546	1088591	440	1	1
16	15	1	0	1	1091117	1091644	1091686	527	1	1
15	16	1	0	2	1094212	1094834	1094881	622	1	1
16	15	1	1	1	1097407	1098055	1098093	648	1	1
15	16	1	0	2	1100619	1101245	1101288	626	1	1
16	15	1	1	2	1103814	1104731	1104767	917	1	1
16	15	1	1	2	1107293	1107876	1107912	583	1	1
16	15	1	1	1	1110438	1110922	1110973	484	1	1
14	13	0	1	2	1113499	1114237	1114285	738	1	1
14	13	0	1	2	1116811	1117500	1117547	689	1	1
13	14	1	0	1	1120073	1120723	1120759	650	1	1
14	13	0	1	2	1123285	1123952	1123987	667	1	1
13	14	1	1	1	1126513	1127019	1127065	506	1	1
14	13	0	1	2	1129591	1130092	1130143	501	1	1
13	14	1	0	1	1132669	1133152	1133187	483	1	1
14	13	0	0	2	1135713	1136174	1136215	461	1	1
13	14	0	0	1	1138741	1139217	1139260	476	1	1
13	14	0	0	1	1141785	1142571	1142622	786	1	1
13	14	1	0	1	1145148	1145687	1145733	539	1	1
13	14	0	0	1	1148259	1148704	1148744	445	1	1
13	14	1	0	1	1151270	1151806	1151856	536	1	1
13	14	0	0	1	1154381	1154828	1154866	447	1	1
14	13	0	1	2	1157392	1157991	1158028	599	1	1
14	13	0	1	2	1160554	1161175	1161223	621	1	1
14	13	1	0	2	1163749	1164304	1164351	555	1	1
14	13	0	1	2	1166877	1167381	1167429	504	1	1
13	14	0	0	1	1169955	1170438	1170473	483	1	1
13	14	1	0	1	1172999	1173491	1173535	492	1	1
13	14	1	0	1	1176060	1176686	1176730	626	1	1
15	13	1	0	2	1179255	1179999	1180042	744	1	1
13	15	0	1	2	1182568	1183326	1183370	758	1	1
15	13	1	1	1	1185896	1186525	1186565	629	1	1
15	13	1	0	1	1189091	1189832	1189878	741	1	1
13	15	1	0	2	1192403	1193280	1193323	877	1	1
13	15	1	1	1	1195849	1196557	1196602	708	1	1
13	15	1	0	1	1199128	1199779	1199831	651	1	1
15	13	1	0	2	1202356	1202987	1203026	631	1	1
15	13	1	1	1	1205551	1206099	1206137	548	1	1
15	13	1	1	1	1208663	1209190	1209231	527	1	1
18	17	0	1	1	1237217	1238450	1238488	1233	1	1
19	20	1	1	2	1241014	1242450	1242486	1436	1	1
20	19	0	1	1	1245012	1245800	1245848	788	1	1
18	17	1	0	2	1248374	1249081	1249127	707	1	1
20	19	0	1	1	1251653	1252699	1252740	1046	1	1
20	19	1	1	2	1255266	1256370	1256420	1104	1	1
19	20	1	1	1	1258946	1259665	1259716	719	1	1
20	19	1	0	2	1262242	1262946	1262994	704	1	1
19	20	1	1	1	1265520	1266422	1266474	902	1	1
19	20	1	1	1	1269000	1269573	1269618	573	1	1
20	19	0	0	2	1272144	1272989	1273031	845	1	1
17	18	0	0	1	1275557	1276769	1276811	1212	1	1
19	20	0	1	1	1279337	1280159	1280207	822	1	1
20	19	0	1	2	1282733	1283741	1283787	1008	1	1
20	19	1	0	2	1286313	1287063	1287099	750	1	1
18	17	1	1	2	1289625	1290548	1290595	923	1	1
18	17	0	1	2	1293121	1293912	1293957	791	1	1
19	20	1	1	1	1296483	1297139	1297186	656	1	1
20	19	1	1	2	1299712	1300420	1300464	708	1	1
19	20	1	1	1	1302990	1303587	1303626	597	1	1
18	17	0	1	2	1306152	1306712	1306754	560	1	1
20	19	1	0	2	1309280	1309991	1310033	711	1	1
17	18	1	0	1	1312558	1313209	1313244	651	1	1
18	17	0	0	2	1315770	1316595	1316640	825	1	1
18	17	0	1	2	1319166	1320261	1320303	1095	1	1
19	20	1	0	1	1322829	1323368	1323415	539	1	1
17	18	1	0	1	1325941	1326533	1326576	592	1	1
18	17	1	0	2	1329102	1329979	1330022	877	1	1
19	20	0	1	1	1332548	1333179	1333217	631	1	1
20	19	1	1	2	1335743	1336313	1336362	570	1	1
19	20	1	0	1	1338888	1339492	1339540	604	1	1
20	19	1	0	2	1342066	1342661	1342702	595	1	1
18	17	0	1	2	1345228	1345956	1345997	728	1	1
17	18	1	1	1	1348523	1349092	1349142	569	1	1
17	18	1	0	1	1351668	1352104	1352153	436	1	1
17	18	1	0	1	1354679	1355380	1355432	701	1	1
17	18	0	0	1	1357957	1358375	1358426	418	1	1
17	18	1	0	1	1360952	1361404	1361453	452	1	1
17	18	0	0	1	1363979	1364377	1364414	398	1	1
17	18	0	0	1	1366940	1367335	1367375	395	1	1
20	19	1	1	2	1369901	1370606	1370654	705	1	1
17	18	1	0	1	1373180	1373835	1373882	655	1	1
19	20	1	0	1	1376408	1377020	1377060	612	1	1
19	20	1	1	1	1379586	1380589	1380623	1003	1	1
18	17	0	0	2	1383149	1384022	1384069	873	1	1
17	18	0	0	1	1386595	1387184	1387231	589	1	1
19	20	0	1	1	1389757	1390552	1390593	795	1	1
18	17	0	1	2	1393119	1393781	1393822	662	1	1
18	17	0	1	2	1396347	1397035	1397083	688	1	1
17	18	0	0	1	1399609	1400116	1400161	507	1	1
20	19	1	1	2	1402687	1403416	1403457	729	1	1
20	19	0	1	2	1405983	1406818	1406869	835	1	1
18	17	0	1	2	1409395	1410079	1410114	684	1	1
18	17	0	1	2	1412640	1413404	1413443	764	1	1
18	17	0	0	2	1415969	1416667	1416705	698	1	1
18	17	0	0	2	1419231	1420157	1420201	926	1	1
20	19	1	1	2	1422727	1423640	1423681	913	1	1
20	19	1	1	2	1426206	1427319	1427361	1113	1	1
20	19	1	1	2	1429886	1430642	1430689	756	1	1
19	20	1	0	1	1433215	1434062	1434102	847	1	1
20	19	0	1	2	1436628	1437166	1437213	538	1	1
17	18	1	0	1	1439739	1440374	1440425	635	1	1
20	19	1	1	2	1442951	1443526	1443570	575	1	1
17	18	1	0	1	1446096	1446797	1446848	701	1	1
18	17	0	1	2	1449374	1450224	1450261	850	1	1
20	19	1	1	2	1452787	1453530	1453573	743	1	1
20	19	1	1	2	1456099	1456744	1456785	645	1	1
18	17	0	1	2	1459311	1459927	1459963	616	1	1
20	19	0	1	2	1462489	1463244	1463292	755	1	1
20	19	0	1	2	1465818	1466422	1466470	604	1	1
20	19	1	1	2	1468996	1470008	1470050	1012	1	1
19	20	1	1	1	1472576	1473314	1473362	738	1	1
18	17	0	0	2	1475888	1476377	1476423	489	1	1
20	19	1	1	2	1478949	1479747	1479785	798	1	1
17	18	0	0	1	1482311	1483037	1483081	726	1	1
17	18	1	0	1	1485606	1486437	1486476	831	1	1
17	18	1	0	1	1489002	1489582	1489621	580	1	1
17	18	1	0	1	1492147	1492757	1492799	610	1	1
18	17	0	0	2	1495325	1496014	1496061	689	1	1
18	17	0	0	2	1498587	1499276	1499323	689	1	1
19	17	1	1	1	1501849	1502657	1502702	808	1	1
17	19	0	1	1	1505228	1505894	1505931	666	1	1
17	19	1	1	1	1508456	1508862	1508908	406	1	1
17	19	1	1	2	1511434	1512385	1512421	951	1	1
17	19	0	1	1	1514947	1515432	1515482	485	1	1
17	19	0	1	2	1518008	1518593	1518644	585	1	1
19	17	0	1	1	1521170	1521688	1521738	518	1	1
17	19	0	0	2	1524264	1525158	1525201	894	1	1
19	17	1	1	1	1527727	1528478	1528513	751	1	1
19	17	1	1	1	1531039	1531499	1531541	460	1	1
22	21	1	1	1	1544070	1545424	1545475	1354	1	1
21	22	1	0	2	1548001	1548597	1548636	596	1	1
22	21	0	1	2	1551162	1551885	1551932	723	1	1
22	21	0	1	2	1554458	1555406	1555445	948	1	1
23	24	1	1	1	1557970	1558774	1558824	804	1	1
21	22	0	0	1	1561349	1562466	1562504	1117	1	1
22	21	0	1	2	1565030	1565608	1565648	578	1	1
24	23	1	0	2	1568174	1568827	1568877	653	1	1
22	21	0	1	2	1571403	1572594	1572641	1191	1	1
23	24	0	0	2	1575167	1576249	1576287	1082	1	1
24	23	1	1	1	1578813	1579492	1579532	679	1	1
22	21	0	1	2	1582058	1582825	1582861	767	1	1
24	23	1	0	1	1585387	1586484	1586525	1097	1	1
22	21	0	1	2	1589050	1589839	1589887	789	1	1
22	21	0	0	2	1592413	1593362	1593400	949	1	1
21	22	1	1	1	1595926	1596697	1596745	771	1	1
23	24	1	1	2	1599271	1600418	1600459	1147	1	1
22	21	0	0	2	1602985	1603755	1603804	770	1	1
21	22	1	0	1	1606330	1606975	1607016	645	1	1
24	23	0	1	1	1609542	1610445	1610495	903	1	1
23	24	1	1	2	1613021	1613722	1613757	701	1	1
22	21	0	1	2	1616283	1617112	1617153	829	1	1
23	24	1	1	2	1619679	1620641	1620683	962	1	1
24	23	1	0	1	1623208	1623876	1623911	668	1	1
22	21	0	0	2	1626437	1627193	1627240	756	1	1
23	24	0	1	2	1629766	1630599	1630636	833	1	1
24	23	0	1	1	1633161	1633845	1633881	684	1	1
21	22	1	0	1	1636407	1637103	1637143	696	1	1
22	21	0	1	2	1639668	1640475	1640522	807	1	1
22	21	0	1	2	1643047	1643952	1644001	905	1	1
21	22	0	0	1	1646527	1647122	1647163	595	1	1
22	21	0	0	2	1649688	1650608	1650659	920	1	1
24	23	0	1	1	1653184	1653960	1654004	776	1	1
23	24	1	1	1	1656530	1657462	1657500	932	1	1
22	21	0	1	2	1660026	1660888	1660929	862	1	1
24	23	1	1	1	1663455	1664543	1664593	1088	1	1
21	22	1	0	1	1667119	1667811	1667855	692	1	1
23	24	1	1	2	1670381	1671376	1671418	995	1	1
21	22	0	1	1	1673944	1674451	1674496	507	1	1
21	22	1	0	1	1677021	1677573	1677624	552	1	1
24	23	0	1	1	1680150	1680898	1680936	748	1	1
24	23	1	1	1	1683462	1684090	1684131	628	1	1
24	23	0	0	1	1686657	1687249	1687292	592	1	1
22	21	0	0	2	1689818	1690498	1690537	680	1	1
24	23	1	1	1	1693063	1693727	1693766	664	1	1
22	21	0	0	2	1696292	1697028	1697078	736	1	1
21	22	0	0	1	1699604	1700042	1700089	438	1	1
21	22	1	0	1	1702615	1703598	1703635	983	1	1
22	21	0	0	2	1706161	1707008	1707048	847	1	1
22	21	0	1	2	1709574	1710406	1710443	832	1	1
24	23	0	1	1	1712969	1713903	1713939	934	1	1
21	22	1	0	1	1716465	1717376	1717419	911	1	1
23	24	1	1	2	1719945	1721383	1721433	1438	1	1
23	24	1	0	2	1723959	1724736	1724779	777	1	1
23	24	1	1	2	1727305	1728219	1728258	914	1	1
24	23	1	1	1	1730784	1731307	1731353	523	1	1
24	23	1	0	1	1733879	1735048	1735083	1169	1	1
22	21	0	0	2	1737609	1738404	1738446	795	1	1
23	24	1	1	2	1740971	1741671	1741707	700	1	1
24	23	0	1	1	1744233	1744873	1744919	640	1	1
21	22	1	1	1	1747445	1748068	1748114	623	1	1
22	21	0	0	2	1750640	1751342	1751393	702	1	1
21	22	0	0	1	1753919	1754430	1754471	511	1	1
21	22	0	0	1	1756997	1757585	1757632	588	1	1
22	21	0	1	2	1760158	1760774	1760810	616	1	1
24	23	1	1	1	1763336	1764181	1764223	845	1	1
24	23	1	1	1	1766749	1767484	1767535	735	1	1
22	21	0	1	2	1770061	1770695	1770747	634	1	1
22	21	0	1	2	1773273	1774000	1774042	727	1	1
22	21	0	0	2	1776568	1777435	1777471	867	1	1
23	24	1	1	2	1779997	1780968	1781018	971	1	1
24	23	0	1	1	1783543	1784321	1784363	778	1	1
24	23	0	0	1	1786889	1787827	1787876	938	1	1
23	24	1	1	2	1790402	1791190	1791238	788	1	1
24	23	1	1	1	1793764	1794475	1794517	711	1	1
24	23	0	1	1	1797043	1797803	1797846	760	1	1
23	24	1	1	2	1800371	1801176	1801225	805	1	1
23	24	1	1	2	1803750	1804637	1804687	887	1	1
23	24	1	1	2	1807213	1807991	1808033	778	1	1
24	23	1	1	1	1810559	1811286	1811328	727	1	1
21	23	0	1	1	1813854	1814649	1814690	795	1	1
23	21	1	1	2	1817216	1818242	1818287	1026	1	1
21	23	1	1	1	1820813	1821591	1821632	778	1	1
23	21	0	1	2	1824158	1824871	1824911	713	1	1
21	23	0	1	1	1827437	1827994	1828039	557	1	1
21	23	0	1	1	1830565	1831201	1831251	636	1	1
21	23	1	1	1	1833777	1834303	1834345	526	1	1
23	21	1	0	2	1836871	1837431	1837473	560	1	1
23	21	1	1	1	1839999	1840701	1840752	702	1	1
23	21	0	1	1	1843278	1844310	1844349	1032	1	1
27	28	1	1	2	1859454	1860443	1860491	989	1	1
25	26	1	0	nan	1863017	nan	nan	nan	1	1
25	26	1	0	2	1869055	1869760	1869808	705	1	1
26	25	0	1	2	1872334	1873039	1873087	705	1	1
26	25	0	1	2	1875613	1876431	1876466	818	1	1
26	25	0	0	2	1878992	1879667	1879711	675	1	1
26	25	0	1	2	1882237	1882775	1882822	538	1	1
25	26	1	0	1	1885348	1885959	1886001	611	1	1
27	28	0	1	2	1888526	1889482	1889530	956	1	1
25	26	0	0	1	1892056	1892715	1892759	659	1	1
25	26	1	0	1	1895284	1895991	1896037	707	1	1
28	27	1	0	1	1898563	1899382	1899433	819	1	1
27	28	1	1	2	1901959	1902790	1902829	831	1	1
27	28	1	0	2	1905354	1906326	1906375	972	1	1
27	28	1	1	2	1908901	1909426	1909469	525	1	1
25	26	0	0	1	1911995	1912620	1912664	625	1	1
28	27	0	1	1	1915190	1915881	1915926	691	1	1
26	25	1	1	2	1918452	1919019	1919054	567	1	1
26	25	0	1	2	1921580	1922315	1922350	735	1	1
27	28	1	0	2	1924876	1925649	1925695	773	1	1
25	26	0	0	1	1928221	1929239	1929275	1018	1	1
25	26	0	0	1	1931801	1932281	1932319	480	1	1
26	25	0	0	2	1934845	1935424	1935464	579	1	1
28	27	1	1	1	1937990	1938741	1938776	751	1	1
27	28	1	1	2	1941302	1941912	1941955	610	1	1
28	27	1	1	1	1944481	1944906	1944949	425	1	1
26	25	0	1	2	1947475	1948280	1948328	805	1	1
25	26	1	0	1	1950854	1951402	1951439	548	1	1
28	27	1	1	1	1953965	1954650	1954701	685	1	1
28	27	1	0	1	1957227	1957964	1958013	737	1	1
25	26	0	1	1	1960539	1961085	1961125	546	1	1
25	26	0	0	1	1963650	1964194	1964236	544	1	1
25	26	0	0	1	1966762	1967193	1967230	431	1	1
28	27	0	1	1	1969756	1970381	1970425	625	1	1
28	27	1	1	1	1972951	1973552	1973587	601	1	1
26	25	0	1	2	1976113	1976836	1976882	723	1	1
28	27	1	0	1	1979408	1979932	1979977	524	1	1
28	27	1	0	1	1982503	1983377	1983423	874	1	1
28	27	1	1	1	1985948	1986452	1986500	504	1	1
27	28	1	0	2	1989026	1989691	1989729	665	1	1
27	28	1	1	2	1992255	1992944	1992991	689	1	1
28	27	0	1	1	1995517	1996079	1996119	562	1	1
27	28	1	0	2	1998645	1999269	1999314	624	1	1
25	26	1	0	1	2001840	2002578	2002626	738	1	1
28	27	1	0	1	2005152	2005824	2005871	672	1	1
25	26	0	0	1	2008397	2009181	2009217	784	1	1
28	27	1	0	1	2011743	2012318	2012362	575	1	1
28	27	1	1	1	2014887	2015300	2015339	413	1	1
27	28	1	1	2	2017865	2018510	2018551	645	1	1
27	28	1	0	2	2021077	2021670	2021712	593	1	1
27	28	1	1	2	2024238	2024678	2024723	440	1	1
27	28	1	0	2	2027249	2027737	2027784	488	1	1
28	27	1	1	1	2030310	2030921	2030963	611	1	1
27	28	1	0	2	2033489	2034215	2034258	726	1	1
27	28	1	1	1	2036784	2037200	2037236	416	1	1
27	28	1	1	1	2039761	2040323	2040364	562	1	1
28	27	1	1	2	2042890	2043475	2043525	585	1	1
27	28	1	1	1	2046051	2046503	2046553	452	1	1
25	26	1	0	1	2049079	2049928	2049965	849	1	1
25	26	1	0	1	2052491	2053101	2053144	610	1	1
26	25	0	1	2	2055670	2056526	2056573	856	1	1
28	27	0	0	2	2059099	2060210	2060253	1111	1	1
25	26	0	0	1	2062779	2063298	2063348	519	1	1
26	25	0	1	2	2065873	2066749	2066793	876	1	1
27	28	1	0	2	2069319	2070125	2070172	806	1	1
27	28	1	1	1	2072698	2073270	2073317	572	1	1
26	25	0	1	2	2075843	2076483	2076529	640	1	1
27	28	1	1	1	2079055	2080078	2080125	1023	1	1
27	28	1	1	1	2082651	2083276	2083320	625	1	1
26	25	1	0	2	2085846	2086493	2086532	647	1	1
26	25	1	1	2	2089058	2089696	2089744	638	1	1
25	26	1	0	1	2092270	2092861	2092905	591	1	1
25	26	0	0	1	2095431	2096134	2096184	703	1	1
26	25	0	1	2	2098710	2099330	2099379	620	1	1
26	25	0	0	2	2101905	2102673	2102725	768	1	1
25	26	0	0	1	2105250	2105795	2105836	545	1	1
26	25	0	0	2	2108362	2108932	2108981	570	1	1
25	26	1	0	1	2111507	2111999	2112042	492	1	1
26	25	0	1	2	2114568	2115048	2115086	480	1	1
26	25	0	1	2	2117612	2118279	2118315	667	1	1
26	25	0	1	2	2120841	2121649	2121694	808	1	1
27	25	0	1	1	2124220	2125209	2125257	989	1	1
25	27	1	1	1	2127783	2128444	2128485	661	1	1
25	27	0	1	1	2131011	2131707	2131747	696	1	1
27	25	1	0	1	2134273	2135068	2135109	795	1	1
25	27	0	1	2	2137635	2138382	2138421	747	1	1
25	27	1	0	2	2140947	2141737	2141784	790	1	1
25	27	1	1	1	2144310	2144866	2144912	556	1	1
27	25	1	1	1	2147438	2148243	2148291	805	1	1
27	25	1	0	1	2150817	2151543	2151586	726	1	1
25	27	1	1	2	2154112	2154666	2154714	554	1	1
31	32	1	1	1	2167695	2168362	2168397	667	1	1
30	29	0	1	1	2170923	2172031	2172078	1108	1	1
31	32	0	1	1	2174603	2175953	2175992	1350	1	1
32	31	0	1	2	2178518	2179927	2179973	1409	1	1
31	32	1	0	1	2182499	2183476	2183519	977	1	1
31	32	1	1	1	2186045	2186903	2186948	858	1	1
30	29	0	1	2	2189474	2190471	2190511	997	1	1
30	29	0	0	2	2193037	2193871	2193907	834	1	1
30	29	1	1	2	2196433	2197314	2197353	881	1	1
29	30	1	0	1	2199879	2200705	2200749	826	1	1
32	31	1	1	2	2203275	2204182	2204228	907	1	1
29	30	1	0	1	2206754	2207381	2207423	627	1	1
31	32	1	1	1	2209949	2211093	2211137	1144	1	1
31	32	1	1	1	2213663	2214538	2214583	875	1	1
30	29	0	0	2	2217108	2217784	2217828	676	1	1
30	29	0	1	2	2220354	2221136	2221173	782	1	1
31	32	1	1	1	2223699	2224327	2224368	628	1	1
31	32	1	1	1	2226894	2227457	2227496	563	1	1
30	29	0	0	2	2230022	2230622	2230658	600	1	1
32	31	1	1	2	2233184	2233842	2233886	658	1	1
29	30	1	0	1	2236412	2237111	2237148	699	1	1
29	30	1	0	1	2239674	2240521	2240561	847	1	1
31	32	1	0	1	2243087	2243835	2243873	748	1	1
31	32	1	1	1	2246399	2247006	2247051	607	1	1
29	30	1	0	1	2249577	2250203	2250246	626	1	1
32	31	1	1	2	2252772	2253383	2253424	611	1	1
30	29	0	1	2	2255950	2256694	2256736	744	1	1
29	30	1	0	1	2259262	2259924	2259965	662	1	1
30	29	1	0	2	2262491	2263153	2263193	662	1	1
32	31	0	1	2	2265719	2266523	2266572	804	1	1
29	30	1	0	1	2269098	2269585	2269633	487	1	1
29	30	1	0	1	2272159	2272756	2272795	597	1	1
32	31	0	0	2	2275321	2275929	2275973	608	1	1
32	31	1	1	2	2278499	2279317	2279352	818	1	1
32	31	1	1	2	2281878	2282593	2282631	715	1	1
32	31	1	1	2	2285157	2285688	2285725	531	1	1
29	30	1	0	1	2288251	2288748	2288787	497	1	1
31	32	0	1	1	2291313	2291891	2291931	578	1	1
32	31	0	1	2	2294457	2295075	2295126	618	1	1
31	32	0	1	1	2297652	2298229	2298271	577	1	1
31	32	1	1	1	2300797	2301275	2301316	478	1	1
32	31	0	0	2	2303842	2304490	2304527	648	1	1
29	30	1	1	1	2307053	2307629	2307672	576	1	1
29	30	0	1	1	2310198	2310981	2311018	783	1	1
30	29	0	0	2	2313544	2314528	2314564	984	1	1
32	31	0	1	2	2317090	2317885	2317926	795	1	1
31	32	0	1	1	2320452	2321102	2321138	650	1	1
31	32	1	0	1	2323664	2324197	2324233	533	1	1
29	30	0	0	1	2326759	2327379	2327428	620	1	1
31	32	1	1	1	2329953	2330578	2330623	625	1	1
29	30	0	0	1	2333148	2334289	2334336	1141	1	1
30	29	0	1	2	2336862	2337438	2337481	576	1	1
30	29	0	1	2	2340007	2340702	2340743	695	1	1
29	30	0	0	1	2343269	2343728	2343771	459	1	1
30	29	0	0	2	2346296	2347129	2347166	833	1	1
30	29	0	1	2	2349692	2350257	2350294	565	1	1
30	29	0	0	2	2352820	2353348	2353389	528	1	1
29	30	1	0	1	2355915	2356443	2356484	528	1	1
32	31	1	1	2	2359010	2359771	2359812	761	1	1
31	32	1	1	1	2362338	2362949	2362991	611	1	1
29	30	1	0	1	2365517	2366182	2366219	665	1	1
30	29	0	0	2	2368745	2369388	2369431	643	1	1
30	29	0	1	2	2371957	2372602	2372643	645	1	1
29	30	1	0	1	2375168	2375816	2375854	648	1	1
31	32	1	1	1	2378380	2379456	2379501	1076	1	1
29	30	0	0	1	2382027	2382590	2382629	563	1	1
32	31	1	1	2	2385155	2385839	2385874	684	1	1
32	31	0	1	2	2388400	2389106	2389153	706	1	1
30	29	0	0	2	2391679	2392490	2392532	811	1	1
30	29	0	1	2	2395058	2395716	2395760	658	1	1
32	31	1	1	2	2398286	2399172	2399223	886	1	1
29	30	0	0	1	2401749	2402290	2402334	541	1	1
29	30	1	0	1	2404860	2405438	2405479	578	1	1
31	32	0	0	1	2408005	2409041	2409092	1036	1	1
32	31	1	1	2	2411618	2412417	2412454	799	1	1
32	31	0	1	2	2414980	2415553	2415599	573	1	1
32	31	1	0	2	2418125	2419169	2419212	1044	1	1
29	30	0	0	1	2421738	2422675	2422725	937	1	1
32	31	1	1	2	2425251	2425866	2425904	615	1	1
31	32	1	1	1	2428429	2429209	2429249	780	1	1
31	29	1	1	2	2431775	2432408	2432444	633	1	1
31	29	1	0	2	2434970	2435445	2435489	475	1	1
29	31	1	0	2	2438014	2438650	2438700	636	1	1
31	29	1	1	2	2441226	2441822	2441862	596	1	1
31	29	1	0	2	2444388	2444888	2444940	500	1	1
31	29	1	1	1	2447466	2447975	2448018	509	1	1
29	31	1	1	2	2450543	2451346	2451397	803	1	1
31	29	1	0	1	2453922	2454586	2454625	664	1	1
31	29	1	0	1	2457151	2457596	2457636	445	1	1
29	31	1	0	2	2460162	2460666	2460714	504	1	1
