# Supplementary material for: Publisher Correction: Learning relative values in the striatum induces violations of normative decision making
Source: Nat Commun. 2019 Jun 27;10:2833. doi: 10.1038/s41467-019-10718-8 (PMC6597713; doi:10.1038/s41467-019-10718-8)
Supplement: Supplementary file 1 — Supplementary Figures [file 41467_2019_10718_MOESM1_ESM.zip › exp3/vp46.dat]

stim_left	stim_right	bait_left	bait_right	choice	stim_onset	resp_onset	outcome_onset	RT	trl_type	block
4	3	1	1	2	20	1094	1141	1074	1	1
2	1	0	1	1	3700	4932	4971	1232	1	1
4	3	1	0	2	7497	8710	8752	1213	1	1
3	4	1	0	nan	11278	nan	nan	nan	1	1
3	4	1	0	2	17316	18167	18203	851	1	1
4	3	1	1	1	20729	21763	21799	1034	1	1
1	2	0	0	1	24325	25378	25429	1053	1	1
4	3	1	1	2	27955	29402	29444	1447	1	1
1	2	1	0	1	31970	33185	33224	1215	1	1
1	2	0	0	1	35750	36659	36704	909	1	1
4	3	0	1	2	39230	40231	40267	1001	1	1
4	3	0	1	2	42793	43779	43830	986	1	1
4	3	1	1	2	46356	47240	47276	884	1	1
2	1	0	1	2	49801	51230	51274	1429	1	1
3	4	1	1	1	53799	55052	55087	1253	1	1
4	3	1	1	2	57613	58492	58533	879	1	1
3	4	0	1	1	61059	62420	62464	1361	1	1
1	2	1	0	1	64990	66418	66462	1428	1	1
3	4	1	0	1	68988	70054	70092	1066	1	1
3	4	0	1	1	72618	73377	73421	759	1	1
3	4	1	1	2	75947	77002	77051	1055	1	1
4	3	0	1	2	79577	80699	80748	1122	1	1
2	1	0	0	nan	83274	nan	nan	nan	1	1
2	1	0	0	1	89312	90574	90617	1262	1	1
3	4	0	0	1	93143	93973	94013	830	1	1
1	2	0	0	1	96539	97951	97994	1412	1	1
1	2	1	0	1	100520	101349	101390	829	1	1
2	1	0	1	2	103916	104835	104886	919	1	1
3	4	1	1	1	107412	108366	108415	954	1	1
2	1	0	0	2	110941	112294	112330	1353	1	1
3	4	1	1	1	114855	115801	115842	946	1	1
1	2	1	0	1	118368	119220	119255	852	1	1
4	3	1	1	2	121781	122737	122784	956	1	1
3	4	0	1	1	125310	126471	126515	1161	1	1
2	1	0	0	2	129041	129916	129961	875	1	1
1	2	1	0	1	132486	133863	133908	1377	1	1
2	1	0	1	2	136434	137386	137421	952	1	1
2	1	1	1	2	139947	140691	140733	744	1	1
1	2	0	0	1	143259	144084	144129	825	1	1
4	3	1	0	2	146655	147922	147960	1267	1	1
4	3	1	1	1	150485	151156	151205	671	1	1
4	3	1	1	1	153731	154643	154684	912	1	1
2	1	0	0	2	157210	158341	158381	1131	1	1
1	2	1	0	1	160907	161888	161927	981	1	1
1	2	0	0	1	164453	165026	165072	573	1	1
2	1	0	0	2	167598	168451	168501	853	1	1
3	4	1	1	1	171027	171896	171947	869	1	1
2	1	0	0	2	174473	175588	175627	1115	1	1
1	2	0	0	1	178153	178857	178906	704	1	1
3	4	1	0	2	181432	182346	182385	914	1	1
4	3	1	1	1	184911	186086	186132	1175	1	1
4	3	1	1	1	188658	189508	189545	850	1	1
4	3	1	1	1	192071	193014	193057	943	1	1
3	4	0	0	1	195583	196644	196687	1061	1	1
1	2	1	0	1	199213	200405	200451	1192	1	1
2	1	1	0	2	202977	203831	203880	854	1	1
2	1	0	1	1	206406	207348	207393	942	1	1
2	1	1	0	2	209919	210696	210739	777	1	1
2	1	0	0	1	213265	213856	213900	591	1	1
2	1	0	1	1	216426	217457	217497	1031	1	1
2	1	0	1	2	220023	220484	220524	461	1	1
4	3	0	1	nan	223050	nan	nan	nan	1	1
4	3	0	1	2	229089	230063	230109	974	1	1
2	1	0	1	2	232635	233496	233539	861	1	1
4	3	0	1	2	236064	237072	237118	1008	1	1
4	3	0	1	2	239644	240393	240430	749	1	1
3	4	1	1	1	242956	243728	243776	772	1	1
3	4	1	1	1	246302	247381	247422	1079	1	1
1	2	1	1	1	249948	251298	251337	1350	1	1
3	4	1	1	1	253863	254766	254816	903	1	1
2	1	0	1	2	257342	258009	258045	667	1	1
3	4	0	1	1	260570	261458	261507	888	1	1
3	4	1	1	1	264033	265260	265304	1227	1	1
2	1	0	1	2	267830	268707	268750	877	1	1
3	4	1	1	1	271276	272127	272163	851	1	1
1	2	1	0	1	274689	275551	275592	862	1	1
1	2	1	0	1	278118	278837	278887	719	1	1
4	3	0	1	2	281413	282353	282400	940	1	1
4	3	1	1	2	284926	286075	286114	1149	1	1
1	2	0	0	1	288640	289739	289777	1099	1	1
1	2	1	0	1	292303	293018	293056	715	1	1
2	1	0	1	2	295582	296266	296318	684	1	1
1	2	1	0	1	298843	299780	299830	937	1	1
3	1	0	1	2	302356	303397	303444	1041	1	1
1	3	0	1	1	305969	306601	306639	632	1	1
1	3	1	1	1	309164	310664	310703	1500	1	1
3	1	1	1	2	313229	314193	314233	964	1	1
3	1	1	0	2	316759	317595	317645	836	1	1
1	3	0	1	1	320171	320933	320974	762	1	1
3	1	1	1	1	323500	324150	324186	650	1	1
3	1	0	1	1	326712	327752	327799	1040	1	1
1	3	1	1	1	330325	330998	331044	673	1	1
3	1	1	0	2	333570	334288	334340	718	1	1
7	8	1	0	2	362325	363566	363613	1241	1	1
7	8	1	0	1	366139	366951	366992	812	1	1
5	6	0	0	1	369518	370888	370923	1370	1	1
5	6	0	0	2	373449	374370	374419	921	1	1
7	8	1	1	1	376945	377600	377648	655	1	1
6	5	0	1	1	380173	381186	381227	1013	1	1
8	7	1	1	2	383753	384712	384757	959	1	1
7	8	1	1	1	387283	388083	388119	800	1	1
7	8	1	0	1	390645	391506	391548	861	1	1
6	5	0	0	1	394074	395280	395329	1206	1	1
5	6	0	0	2	397855	399289	399327	1434	1	1
5	6	1	0	1	401853	402924	402973	1071	1	1
8	7	1	1	2	405499	406396	406436	897	1	1
6	5	0	1	2	408962	410101	410150	1139	1	1
5	6	0	0	1	412675	413836	413880	1161	1	1
8	7	1	0	2	416406	417156	417192	750	1	1
6	5	1	0	2	419718	421040	421089	1322	1	1
8	7	1	1	2	423615	424960	425004	1345	1	1
5	6	1	0	2	427530	428562	428600	1032	1	1
5	6	1	0	1	431126	431987	432029	861	1	1
7	8	1	1	1	434555	435785	435827	1230	1	1
7	8	1	1	1	438352	439198	439239	846	1	1
6	5	0	1	2	441765	443264	443304	1499	1	1
7	8	1	1	1	445830	446594	446633	764	1	1
8	7	0	1	2	449158	450283	450329	1125	1	1
7	8	1	1	1	452855	453570	453608	715	1	1
6	5	0	1	2	456134	457100	457138	966	1	1
8	7	0	0	2	459663	460501	460550	838	1	1
8	7	0	1	2	463076	463802	463845	726	1	1
8	7	1	1	2	466371	467136	467174	765	1	1
5	6	0	0	1	469700	470737	470787	1037	1	1
7	8	1	1	1	473313	474085	474133	772	1	1
6	5	0	0	2	476659	477827	477863	1168	1	1
6	5	1	1	2	480389	481216	481259	827	1	1
8	7	1	0	2	483785	484676	484722	891	1	1
5	6	1	1	1	487247	488500	488535	1253	1	1
7	8	1	1	1	491061	491847	491898	786	1	1
7	8	1	1	1	494424	495704	495745	1280	1	1
7	8	1	1	1	498271	498822	498873	551	1	1
6	5	0	1	2	501399	502354	502403	955	1	1
7	8	1	0	1	504929	505712	505748	783	1	1
7	8	1	0	1	508274	509093	509144	819	1	1
6	5	0	1	2	511670	512753	512791	1083	1	1
5	6	0	0	1	515317	516330	516370	1013	1	1
8	7	1	1	2	518896	519806	519850	910	1	1
7	8	1	1	1	522376	523105	523145	729	1	1
5	6	1	0	1	525671	526646	526691	975	1	1
6	5	0	0	2	529217	530158	530204	941	1	1
6	5	0	1	2	532730	533835	533884	1105	1	1
5	6	1	0	1	536410	537293	537330	883	1	1
5	6	0	0	1	539856	540494	540542	638	1	1
7	8	0	1	1	543068	543964	544005	896	1	1
7	8	1	1	1	546530	547227	547266	697	1	1
8	7	1	1	2	549792	550715	550763	923	1	1
7	8	0	0	1	553288	553869	553907	581	1	1
5	6	0	0	1	556433	557513	557554	1080	1	1
8	7	0	1	2	560080	560865	560916	785	1	1
8	7	1	1	2	563442	564354	564396	912	1	1
7	8	1	0	1	566921	567723	567758	802	1	1
8	7	0	1	2	570284	571392	571438	1108	1	1
5	6	0	0	1	573964	574610	574650	646	1	1
7	8	0	1	1	577176	577878	577928	702	1	1
5	6	1	0	1	580454	581344	581391	890	1	1
5	6	0	0	1	583917	584596	584636	679	1	1
6	5	0	1	2	587162	588156	588199	994	1	1
5	6	0	0	1	590725	591370	591411	645	1	1
6	5	0	0	2	593937	594658	594706	721	1	1
5	6	1	0	1	597232	598168	598219	936	1	1
8	7	1	1	2	600745	601368	601414	623	1	1
8	7	1	1	2	603940	604517	604559	577	1	1
8	7	1	1	2	607085	607610	607653	525	1	1
5	6	1	0	1	610179	611298	611334	1119	1	1
6	5	0	1	2	613859	614859	614896	1000	1	1
8	7	1	0	2	617422	618202	618242	780	1	1
7	8	0	1	1	620768	621683	621721	915	1	1
5	6	1	0	1	624247	625331	625368	1084	1	1
6	5	1	1	2	627894	628912	628948	1018	1	1
6	5	0	1	2	631474	632793	632829	1319	1	1
5	6	1	0	1	635354	636319	636358	965	1	1
6	5	0	1	2	638884	639867	639904	983	1	1
7	5	1	0	1	642430	643779	643819	1349	1	1
7	5	1	0	1	646345	647469	647516	1124	1	1
5	7	1	0	2	650041	650897	650945	856	1	1
5	7	1	1	1	653471	654752	654792	1281	1	1
7	5	1	0	2	657318	658628	658673	1310	1	1
5	7	1	1	2	661199	661914	661952	715	1	1
7	5	1	0	1	664477	665354	665397	877	1	1
7	5	1	1	1	667923	668764	668810	841	1	1
5	7	1	1	2	671336	672286	672323	950	1	1
7	5	0	1	1	674849	675409	675451	560	1	1
9	10	0	0	1	684551	685841	685889	1290	1	1
10	9	0	0	1	688415	689341	689385	926	1	1
9	10	1	0	2	691911	692517	692563	606	1	1
10	9	0	1	2	695089	695977	696026	888	1	1
11	12	1	0	1	698552	699728	699773	1176	1	1
11	12	1	0	1	702299	703276	703319	977	1	1
10	9	0	1	2	705845	707009	707049	1164	1	1
9	10	1	0	2	709575	710897	710947	1322	1	1
12	11	1	1	2	713473	714401	714443	928	1	1
11	12	0	1	1	716969	718049	718090	1080	1	1
11	12	1	0	1	720616	722034	722071	1418	1	1
9	10	0	1	1	724597	725654	725701	1057	1	1
9	10	1	0	2	728227	729418	729464	1191	1	1
10	9	0	0	2	731990	733069	733111	1079	1	1
9	10	1	0	1	735637	736303	736340	666	1	1
9	10	1	0	1	738865	739628	739668	763	1	1
10	9	0	0	2	742194	743070	743114	876	1	1
9	10	1	0	1	745640	746344	746393	704	1	1
10	9	0	1	2	748919	749953	749989	1034	1	1
11	12	1	0	1	752515	753667	753703	1152	1	1
12	11	1	1	2	756229	757132	757182	903	1	1
11	12	0	1	1	759708	760553	760595	845	1	1
12	11	1	1	2	763121	764419	764459	1298	1	1
12	11	1	1	2	766985	767782	767821	797	1	1
11	12	0	1	1	770347	771557	771602	1210	1	1
10	9	0	1	2	774127	775499	775549	1372	1	1
10	9	0	1	2	778075	778918	778962	843	1	1
11	12	1	0	1	781488	782565	782608	1077	1	1
11	12	1	1	1	785134	786097	786138	963	1	1
9	10	0	0	1	788664	789601	789651	937	1	1
11	12	1	1	1	792177	793120	793164	943	1	1
9	10	1	0	1	795689	796327	796375	638	1	1
12	11	0	1	2	798901	799680	799721	779	1	1
11	12	0	1	1	802247	803055	803100	808	1	1
12	11	1	0	2	805626	806491	806529	865	1	1
11	12	0	1	2	809055	809909	809958	854	1	1
11	12	1	1	2	812484	813306	813354	822	1	1
11	12	1	1	2	815880	816837	816883	957	1	1
10	9	0	0	2	819409	820435	820480	1026	1	1
10	9	0	1	2	823006	823653	823692	647	1	1
9	10	1	0	1	826217	827150	827188	933	1	1
12	11	0	1	1	829714	830790	830834	1076	1	1
10	9	0	1	2	833360	834423	834464	1063	1	1
11	12	1	1	2	836990	838233	838278	1243	1	1
11	12	1	0	2	840804	841409	841456	605	1	1
9	10	0	0	1	843982	845429	845471	1447	1	1
11	12	1	1	1	847997	849208	849251	1211	1	1
12	11	1	1	2	851777	852813	852848	1036	1	1
9	10	0	0	1	855374	856267	856311	893	1	1
10	9	1	1	2	858836	859610	859656	774	1	1
11	12	1	1	2	862182	863423	863470	1241	1	1
9	10	1	0	1	865996	866780	866816	784	1	1
10	9	0	0	2	869341	870078	870128	737	1	1
10	9	1	0	2	872654	873358	873406	704	1	1
9	10	0	0	1	875932	877057	877103	1125	1	1
11	12	1	1	2	879629	881094	881134	1465	1	1
10	9	0	1	2	883660	884687	884731	1027	1	1
10	9	0	1	2	887257	888134	888177	877	1	1
10	9	0	0	2	890703	891351	891389	648	1	1
9	10	0	1	1	893914	894801	894851	887	1	1
12	11	0	1	1	897377	898433	898481	1056	1	1
11	12	1	1	1	901007	902214	902262	1207	1	1
12	11	1	1	1	904787	905961	906009	1174	1	1
11	12	1	0	2	908534	909121	909170	587	1	1
11	12	1	1	2	911696	912741	912783	1045	1	1
12	11	1	0	1	915309	916113	916162	804	1	1
9	10	0	0	1	918688	919467	919508	779	1	1
12	11	1	1	2	922034	923435	923472	1401	1	1
10	9	0	1	2	925998	927003	927052	1005	1	1
9	10	1	0	1	929578	930317	930364	739	1	1
10	9	0	1	2	932890	933664	933710	774	1	1
11	12	1	1	2	936236	937100	937139	864	1	1
11	12	1	0	2	939665	940310	940351	645	1	1
9	10	1	0	1	942876	943669	943713	793	1	1
9	10	1	0	1	946239	947127	947175	888	1	1
11	12	1	1	1	949701	950561	950605	860	1	1
11	12	1	0	1	953130	954343	954385	1213	1	1
11	12	1	1	1	956911	957526	957563	615	1	1
11	12	0	1	1	960089	960770	960808	681	1	1
10	9	0	0	2	963334	964562	964606	1228	1	1
11	9	1	0	2	967132	967866	967901	734	1	1
9	11	1	1	2	970427	971669	971715	1242	1	1
9	11	1	0	2	974241	974958	974994	717	1	1
9	11	1	1	1	977519	978212	978255	693	1	1
11	9	1	1	1	980781	981642	981685	861	1	1
11	9	0	0	1	984211	985063	985114	852	1	1
11	9	1	1	1	987640	988348	988392	708	1	1
11	9	1	0	1	990918	991651	991688	733	1	1
11	9	1	1	1	994214	994852	994900	638	1	1
9	11	0	1	2	997425	998476	998513	1051	1	1
15	16	1	1	1	1010490	1011612	1011661	1122	1	1
15	16	1	1	1	1014187	1014981	1015023	794	1	1
13	14	1	0	2	1017549	1019010	1019054	1461	1	1
16	15	1	1	2	1021580	1022796	1022835	1216	1	1
16	15	1	1	2	1025361	1026610	1026649	1249	1	1
16	15	1	1	2	1029175	1030138	1030178	963	1	1
16	15	1	0	2	1032704	1033802	1033842	1098	1	1
16	15	0	1	2	1036367	1037487	1037522	1120	1	1
13	14	1	0	1	1040048	1041299	1041336	1251	1	1
15	16	1	1	nan	1043861	nan	nan	nan	1	1
15	16	1	1	1	1049900	1050584	1050619	684	1	1
14	13	0	0	2	1053145	1054058	1054099	913	1	1
13	14	1	0	1	1056625	1057651	1057695	1026	1	1
14	13	0	1	2	1060221	1061329	1061375	1108	1	1
15	16	0	0	1	1063901	1064770	1064821	869	1	1
16	15	0	1	2	1067347	1068063	1068100	716	1	1
15	16	1	1	1	1070626	1071617	1071663	991	1	1
13	14	1	0	1	1074189	1075648	1075694	1459	1	1
16	15	1	1	2	1078220	1078879	1078923	659	1	1
13	14	1	1	1	1081449	1082478	1082519	1029	1	1
16	15	1	0	2	1085045	1085849	1085898	804	1	1
16	15	1	1	2	1088424	1089084	1089127	660	1	1
14	13	0	0	2	1091653	1092651	1092690	998	1	1
15	16	1	1	1	1095216	1096039	1096085	823	1	1
16	15	0	1	2	1098611	1099653	1099699	1042	1	1
13	14	0	1	1	1102224	1103432	1103479	1208	1	1
14	13	0	1	2	1106005	1106705	1106741	700	1	1
13	14	0	0	1	1109267	1110378	1110421	1111	1	1
16	15	1	0	nan	1112947	nan	nan	nan	1	1
16	15	1	0	2	1118986	1119586	1119621	600	1	1
13	14	0	0	1	1122147	1123434	1123469	1287	1	1
14	13	0	0	2	1125994	1126794	1126831	800	1	1
13	14	0	0	1	1129357	1130314	1130360	957	1	1
16	15	1	1	2	1132886	1133750	1133790	864	1	1
15	16	1	1	1	1136315	1137134	1137185	819	1	1
15	16	1	1	1	1139711	1140577	1140614	866	1	1
15	16	0	0	1	1143140	1144071	1144111	931	1	1
16	15	1	1	1	1146636	1148001	1148042	1365	1	1
13	14	1	0	1	1150567	1151459	1151504	892	1	1
15	16	1	1	1	1154030	1155441	1155485	1411	1	1
16	15	0	0	2	1158011	1159297	1159333	1286	1	1
16	15	0	1	2	1161859	1162481	1162528	622	1	1
14	13	0	1	2	1165054	1166191	1166241	1137	1	1
15	16	1	1	1	1168767	1169464	1169503	697	1	1
13	14	1	0	1	1172029	1172871	1172916	842	1	1
13	14	0	0	1	1175442	1176346	1176395	904	1	1
14	13	0	0	1	1178921	1180260	1180309	1339	1	1
15	16	1	1	2	1182835	1184156	1184207	1321	1	1
16	15	1	1	2	1186733	1187764	1187803	1031	1	1
15	16	1	0	1	1190329	1191168	1191216	839	1	1
16	15	1	1	nan	1193742	nan	nan	nan	1	1
16	15	1	1	2	1199780	1200172	1200215	392	1	1
16	15	1	0	1	1202741	1203554	1203594	813	1	1
15	16	1	0	1	1206120	1207131	1207174	1011	1	1
16	15	0	1	2	1209700	1210459	1210503	759	1	1
16	15	1	0	2	1213029	1213747	1213798	718	1	1
15	16	1	0	1	1216324	1217607	1217646	1283	1	1
16	15	1	1	2	1220171	1220822	1220857	651	1	1
15	16	1	0	1	1223383	1223933	1223969	550	1	1
16	15	1	1	1	1226494	1227372	1227414	878	1	1
16	15	1	1	2	1229940	1231003	1231044	1063	1	1
16	15	1	1	2	1233570	1234458	1234507	888	1	1
14	13	0	1	nan	1237033	nan	nan	nan	1	1
14	13	0	1	2	1243072	1243594	1243640	522	1	1
14	13	0	1	2	1246166	1246734	1246785	568	1	1
13	14	1	0	1	1249311	1250021	1250064	710	1	1
14	13	0	1	1	1252590	1253373	1253409	783	1	1
13	14	1	1	2	1255935	1257172	1257223	1237	1	1
14	13	0	1	1	1259749	1261030	1261071	1281	1	1
13	14	1	0	1	1263596	1264683	1264734	1087	1	1
14	13	0	0	2	1267260	1268082	1268130	822	1	1
13	14	0	0	1	1270656	1271441	1271492	785	1	1
13	14	0	0	2	1274018	1274635	1274670	617	1	1
13	14	1	0	1	1277196	1278014	1278049	818	1	1
13	14	0	0	1	1280575	1281309	1281345	734	1	1
13	14	1	0	1	1283870	1284516	1284556	646	1	1
13	14	0	0	1	1287082	1287741	1287785	659	1	1
14	13	0	1	1	1290311	1291287	1291331	976	1	1
14	13	0	1	2	1293857	1294978	1295028	1121	1	1
14	13	1	0	2	1297554	1298367	1298407	813	1	1
14	13	0	1	2	1300933	1302354	1302405	1421	1	1
13	14	0	0	1	1304931	1305551	1305600	620	1	1
13	14	1	0	1	1308126	1308589	1308627	463	1	1
13	14	1	0	1	1311153	1311736	1311772	583	1	1
15	13	1	0	nan	1314298	nan	nan	nan	1	1
15	13	1	0	1	1320337	1320722	1320772	385	1	1
13	15	0	1	2	1323298	1324736	1324786	1438	1	1
15	13	1	1	1	1327312	1328152	1328199	840	1	1
15	13	1	0	2	1330725	1331396	1331444	671	1	1
13	15	1	0	2	1333970	1334753	1334790	783	1	1
13	15	1	1	2	1337315	1338512	1338553	1197	1	1
13	15	1	0	2	1341079	1342239	1342284	1160	1	1
15	13	1	0	1	1344809	1345773	1345813	964	1	1
15	13	1	1	1	1348339	1348846	1348891	507	1	1
15	13	1	1	1	1351417	1352081	1352119	664	1	1
18	17	0	1	1	1415049	1416133	1416170	1084	1	1
19	20	1	1	2	1418696	1419985	1420034	1289	1	1
20	19	0	1	1	1422560	1423369	1423413	809	1	1
18	17	1	0	2	1425939	1426922	1426959	983	1	1
20	19	0	1	nan	1429485	nan	nan	nan	1	1
20	19	0	1	1	1435524	1436240	1436276	716	1	1
20	19	1	1	2	1438802	1439524	1439572	722	1	1
19	20	1	1	1	1442098	1442949	1442984	851	1	1
20	19	1	0	2	1445510	1446333	1446380	823	1	1
19	20	1	1	1	1448906	1449971	1450010	1065	1	1
19	20	1	1	1	1452536	1453575	1453623	1039	1	1
20	19	0	0	1	1456149	1457347	1457387	1198	1	1
17	18	0	0	2	1459913	1461211	1461251	1298	1	1
19	20	0	1	1	1463777	1464832	1464881	1055	1	1
20	19	0	1	1	1467407	1468327	1468377	920	1	1
20	19	1	0	2	1470903	1471864	1471906	961	1	1
18	17	1	1	2	1474432	1475667	1475704	1235	1	1
18	17	0	1	2	1478230	1479490	1479534	1260	1	1
19	20	1	1	1	1482060	1483500	1483549	1440	1	1
20	19	1	1	2	1486075	1486947	1486995	872	1	1
19	20	1	1	1	1489521	1490056	1490106	535	1	1
18	17	0	1	2	1492632	1493953	1494004	1321	1	1
20	19	1	0	2	1496530	1497596	1497634	1066	1	1
17	18	1	0	1	1500160	1501471	1501514	1311	1	1
18	17	0	0	nan	1504040	nan	nan	nan	1	1
18	17	0	0	2	1510079	1510993	1511033	914	1	1
18	17	0	1	2	1513558	1514445	1514495	887	1	1
19	20	1	0	1	1517021	1517964	1518008	943	1	1
17	18	1	0	1	1520534	1521796	1521839	1262	1	1
18	17	1	0	2	1524365	1525273	1525318	908	1	1
19	20	0	1	1	1527844	1528740	1528781	896	1	1
20	19	1	1	1	1531307	1532388	1532427	1081	1	1
19	20	1	0	2	1534953	1535885	1535923	932	1	1
20	19	1	0	2	1538449	1539114	1539152	665	1	1
18	17	0	1	2	1541678	1542891	1542932	1213	1	1
17	18	1	1	nan	1545458	nan	nan	nan	1	1
17	18	1	1	1	1551497	1552291	1552333	794	1	1
17	18	1	0	1	1554859	1555978	1556013	1119	1	1
17	18	1	0	1	1558539	1559467	1559509	928	1	1
17	18	0	0	1	1562035	1562945	1562989	910	1	1
17	18	1	0	1	1565515	1566292	1566334	777	1	1
17	18	0	0	1	1568860	1569660	1569697	800	1	1
17	18	0	0	1	1572222	1573029	1573076	807	1	1
20	19	1	1	2	1575601	1576865	1576906	1264	1	1
17	18	1	0	1	1579432	1580916	1580954	1484	1	1
19	20	1	0	2	1583480	1584539	1584584	1059	1	1
19	20	1	1	1	1587110	1587864	1587913	754	1	1
18	17	0	0	2	1590439	1591425	1591476	986	1	1
17	18	0	0	1	1594002	1594744	1594788	742	1	1
19	20	0	1	1	1597314	1598222	1598267	908	1	1
18	17	0	1	2	1600793	1601815	1601864	1022	1	1
18	17	0	1	2	1604390	1605649	1605695	1259	1	1
17	18	0	0	1	1608220	1608930	1608973	710	1	1
20	19	1	1	2	1611499	1612292	1612335	793	1	1
20	19	0	1	2	1614861	1615676	1615714	815	1	1
18	17	0	1	2	1618240	1619435	1619478	1195	1	1
18	17	0	1	2	1622004	1622760	1622807	756	1	1
18	17	0	0	2	1625333	1626596	1626638	1263	1	1
18	17	0	0	2	1629164	1629768	1629816	604	1	1
20	19	1	1	2	1632342	1633119	1633161	777	1	1
20	19	1	1	nan	1635687	nan	nan	nan	1	1
20	19	1	1	2	1641726	1643119	1643165	1393	1	1
20	19	1	1	2	1645690	1646636	1646677	946	1	1
19	20	1	0	1	1649203	1650039	1650090	836	1	1
20	19	0	1	2	1652616	1653586	1653636	970	1	1
17	18	1	0	1	1656162	1657602	1657651	1440	1	1
20	19	1	1	2	1660177	1661027	1661063	850	1	1
17	18	1	0	1	1663589	1664599	1664643	1010	1	1
18	17	0	1	2	1667169	1668346	1668390	1177	1	1
20	19	1	1	2	1670916	1671993	1672037	1077	1	1
20	19	1	1	2	1674562	1675607	1675650	1045	1	1
18	17	0	1	2	1678176	1679291	1679330	1115	1	1
20	19	0	1	2	1681856	1682715	1682759	859	1	1
20	19	0	1	2	1685285	1685962	1686004	677	1	1
20	19	1	1	2	1688530	1689224	1689266	694	1	1
19	20	1	1	1	1691792	1692775	1692812	983	1	1
18	17	0	0	2	1695338	1695982	1696024	644	1	1
20	19	1	1	2	1698550	1699362	1699403	812	1	1
17	18	0	0	1	1701929	1702686	1702732	757	1	1
17	18	1	0	1	1705258	1706209	1706245	951	1	1
17	18	1	0	1	1708771	1709704	1709741	933	1	1
17	18	1	0	1	1712267	1713030	1713070	763	1	1
18	17	0	0	2	1715596	1716224	1716265	628	1	1
18	17	0	0	2	1718790	1719605	1719644	815	1	1
19	17	1	1	1	1722169	1723165	1723207	996	1	1
17	19	0	1	2	1725732	1726629	1726669	897	1	1
17	19	1	1	2	1729195	1729899	1729948	704	1	1
17	19	1	1	2	1732474	1733142	1733193	668	1	1
17	19	0	1	2	1735719	1736586	1736622	867	1	1
17	19	0	1	2	1739148	1739799	1739851	651	1	1
19	17	0	1	1	1742377	1743252	1743297	875	1	1
17	19	0	0	2	1745822	1746666	1746709	844	1	1
19	17	1	1	1	1749235	1750278	1750322	1043	1	1
19	17	1	1	1	1752848	1753504	1753551	656	1	1
22	21	1	1	2	1772537	1773604	1773641	1067	1	1
21	22	1	0	nan	1776166	nan	nan	nan	1	1
21	22	1	0	1	1782205	1783080	1783125	875	1	1
22	21	0	1	2	1785651	1786835	1786872	1184	1	1
22	21	0	1	2	1789398	1790225	1790268	827	1	1
23	24	1	1	2	1792794	1794055	1794099	1261	1	1
21	22	0	0	1	1796624	1797653	1797695	1029	1	1
22	21	0	1	2	1800221	1801454	1801492	1233	1	1
24	23	1	0	1	1804018	1805178	1805222	1160	1	1
22	21	0	1	2	1807748	1808694	1808735	946	1	1
23	24	0	0	2	1811261	1812555	1812599	1294	1	1
24	23	1	1	1	1815125	1816183	1816229	1058	1	1
22	21	0	1	2	1818755	1819590	1819642	835	1	1
24	23	1	0	1	1822168	1823276	1823322	1108	1	1
22	21	0	1	2	1825848	1826827	1826868	979	1	1
22	21	0	0	2	1829394	1830195	1830230	801	1	1
21	22	1	1	1	1832756	1833633	1833676	877	1	1
23	24	1	1	2	1836202	1836971	1837022	769	1	1
22	21	0	0	2	1839548	1840428	1840468	880	1	1
21	22	1	0	1	1842994	1843840	1843880	846	1	1
24	23	0	1	1	1846406	1847355	1847393	949	1	1
23	24	1	1	1	1849919	1851096	1851140	1177	1	1
22	21	0	1	2	1853666	1854630	1854670	964	1	1
23	24	1	1	1	1857195	1858043	1858082	848	1	1
24	23	1	0	2	1860608	1861581	1861628	973	1	1
22	21	0	0	2	1864154	1864873	1864924	719	1	1
23	24	0	1	1	1867450	1868891	1868938	1441	1	1
24	23	0	1	1	1871464	1872347	1872384	883	1	1
21	22	1	0	1	1874910	1875931	1875981	1021	1	1
22	21	0	1	2	1878507	1879290	1879326	783	1	1
22	21	0	1	2	1881852	1882550	1882588	698	1	1
21	22	0	0	1	1885114	1885941	1885984	827	1	1
22	21	0	0	2	1888510	1889380	1889430	870	1	1
24	23	0	1	1	1891956	1892946	1892993	990	1	1
23	24	1	1	1	1895519	1895963	1896004	444	1	1
22	21	0	1	2	1898530	1899414	1899450	884	1	1
24	23	1	1	1	1901975	1903275	1903314	1300	1	1
21	22	1	0	1	1905840	1906965	1907011	1125	1	1
23	24	1	1	1	1909536	1910236	1910272	700	1	1
21	22	0	1	1	1912798	1913762	1913802	964	1	1
21	22	1	0	2	1916328	1917419	1917465	1091	1	1
24	23	0	1	2	1919991	1921289	1921329	1298	1	1
24	23	1	1	1	1923855	1924811	1924859	956	1	1
24	23	0	0	1	1927385	1928401	1928439	1016	1	1
22	21	0	0	2	1930965	1931702	1931751	737	1	1
24	23	1	1	2	1934277	1935595	1935632	1318	1	1
22	21	0	0	2	1938157	1938926	1938977	769	1	1
21	22	0	0	1	1941503	1942149	1942189	646	1	1
21	22	1	0	1	1944715	1945312	1945350	597	1	1
22	21	0	0	2	1947876	1948627	1948662	751	1	1
22	21	0	1	2	1951188	1952124	1952175	936	1	1
24	23	0	1	2	1954701	1955880	1955922	1179	1	1
21	22	1	0	1	1958448	1959195	1959234	747	1	1
23	24	1	1	2	1961760	1962616	1962664	856	1	1
23	24	1	0	2	1965189	1966319	1966360	1130	1	1
23	24	1	1	1	1968886	1969611	1969656	725	1	1
24	23	1	1	1	1972182	1972750	1972801	568	1	1
24	23	1	0	1	1975326	1976666	1976715	1340	1	1
22	21	0	0	2	1979241	1980143	1980194	902	1	1
23	24	1	1	1	1982720	1983871	1983908	1151	1	1
24	23	0	1	1	1986434	1987576	1987621	1142	1	1
21	22	1	1	1	1990147	1991285	1991335	1138	1	1
22	21	0	0	2	1993861	1994514	1994563	653	1	1
21	22	0	0	1	1997089	1997847	1997892	758	1	1
21	22	0	0	1	2000418	2001152	2001187	734	1	1
22	21	0	1	2	2003713	2004548	2004583	835	1	1
24	23	1	1	1	2007109	2008161	2008196	1052	1	1
24	23	1	1	1	2010722	2011430	2011475	708	1	1
22	21	0	1	2	2014001	2014936	2014971	935	1	1
22	21	0	1	2	2017497	2018297	2018333	800	1	1
22	21	0	0	2	2020859	2021664	2021712	805	1	1
23	24	1	1	1	2024238	2025190	2025225	952	1	1
24	23	0	1	1	2027751	2028431	2028470	680	1	1
24	23	0	0	2	2030996	2031705	2031749	709	1	1
23	24	1	1	2	2034275	2035438	2035479	1163	1	1
24	23	1	1	1	2038005	2038891	2038942	886	1	1
24	23	0	1	1	2041468	2042184	2042220	716	1	1
23	24	1	1	1	2044746	2045306	2045349	560	1	1
23	24	1	1	1	2047874	2048431	2048477	557	1	1
23	24	1	1	1	2051002	2052028	2052073	1026	1	1
24	23	1	1	1	2054599	2055219	2055268	620	1	1
21	23	0	1	1	2057794	2059029	2059065	1235	1	1
23	21	1	1	nan	2061591	nan	nan	nan	1	1
23	21	1	1	2	2067630	2068124	2068165	494	1	1
21	23	1	1	2	2070691	2071859	2071895	1168	1	1
23	21	0	1	1	2074421	2075224	2075274	803	1	1
21	23	0	1	1	2077800	2078397	2078436	597	1	1
21	23	0	1	1	2080962	2081931	2081982	969	1	1
21	23	1	1	2	2084508	2085254	2085294	746	1	1
23	21	1	0	1	2087820	2088736	2088774	916	1	1
23	21	1	1	1	2091300	2091991	2092036	691	1	1
23	21	0	1	1	2094561	2095229	2095264	668	1	1
27	28	1	1	1	2108880	2110161	2110202	1281	1	1
25	26	1	0	2	2112728	2113889	2113932	1161	1	1
26	25	0	1	2	2116458	2117503	2117545	1045	1	1
26	25	0	1	2	2120071	2121064	2121108	993	1	1
26	25	0	0	2	2123634	2124530	2124571	896	1	1
26	25	0	1	2	2127097	2128129	2128167	1032	1	1
25	26	1	0	1	2130693	2131626	2131663	933	1	1
27	28	0	1	1	2134189	2135247	2135293	1058	1	1
25	26	0	0	1	2137819	2138991	2139040	1172	1	1
25	26	1	0	1	2141566	2142307	2142352	741	1	1
28	27	1	0	1	2144878	2146097	2146133	1219	1	1
27	28	1	1	2	2148659	2149647	2149696	988	1	1
27	28	1	0	2	2152222	2153112	2153159	890	1	1
27	28	1	1	1	2155684	2156462	2156504	778	1	1
25	26	0	0	1	2159030	2159940	2159983	910	1	1
28	27	0	1	2	2162509	2163548	2163597	1039	1	1
26	25	1	1	nan	2166122	nan	nan	nan	1	1
26	25	1	1	2	2172161	2172985	2173031	824	1	1
26	25	0	1	2	2175557	2176451	2176494	894	1	1
27	28	1	0	1	2179020	2179916	2179956	896	1	1
25	26	0	0	1	2182482	2183445	2183486	963	1	1
25	26	0	0	1	2186012	2186846	2186882	834	1	1
26	25	0	0	2	2189407	2190398	2190445	991	1	1
28	27	1	1	2	2192970	2194039	2194074	1069	1	1
27	28	1	1	1	2196600	2197474	2197520	874	1	1
28	27	1	1	2	2200046	2200749	2200799	703	1	1
26	25	0	1	2	2203325	2204289	2204329	964	1	1
25	26	1	0	1	2206854	2207488	2207524	634	1	1
28	27	1	1	2	2210049	2210889	2210936	840	1	1
28	27	1	0	2	2213462	2214382	2214432	920	1	1
25	26	0	1	1	2216958	2217634	2217677	676	1	1
25	26	0	0	2	2220203	2220839	2220889	636	1	1
25	26	0	0	1	2223415	2223998	2224034	583	1	1
28	27	0	1	2	2226560	2227460	2227496	900	1	1
28	27	1	1	2	2230022	2230648	2230691	626	1	1
26	25	0	1	2	2233217	2234238	2234288	1021	1	1
28	27	1	0	2	2236814	2237524	2237566	710	1	1
28	27	1	0	1	2240092	2240778	2240828	686	1	1
28	27	1	1	1	2243354	2244056	2244107	702	1	1
27	28	1	0	2	2246633	2247710	2247754	1077	1	1
27	28	1	1	1	2250280	2250753	2250798	473	1	1
28	27	0	1	2	2253324	2253834	2253876	510	1	1
27	28	1	0	1	2256402	2256910	2256954	508	1	1
25	26	1	0	1	2259480	2260360	2260400	880	1	1
28	27	1	0	1	2262926	2263826	2263862	900	1	1
25	26	0	0	1	2266388	2267334	2267375	946	1	1
28	27	1	0	2	2269901	2271169	2271206	1268	1	1
28	27	1	1	1	2273732	2274195	2274234	463	1	1
27	28	1	1	2	2276759	2277539	2277579	780	1	1
27	28	1	0	2	2280105	2280792	2280841	687	1	1
27	28	1	1	1	2283367	2283881	2283919	514	1	1
27	28	1	0	1	2286445	2287107	2287147	662	1	1
28	27	1	1	2	2289673	2290418	2290459	745	1	1
27	28	1	0	1	2292985	2293659	2293705	674	1	1
27	28	1	1	1	2296230	2297012	2297050	782	1	1
27	28	1	1	1	2299576	2300497	2300546	921	1	1
28	27	1	1	nan	2303072	nan	nan	nan	1	1
28	27	1	1	2	2309111	2309422	2309462	311	1	1
27	28	1	1	1	2311988	2312842	2312891	854	1	1
25	26	1	0	1	2315417	2316327	2316371	910	1	1
25	26	1	0	1	2318897	2319467	2319515	570	1	1
26	25	0	1	2	2322041	2323042	2323078	1001	1	1
28	27	0	0	2	2325604	2326701	2326742	1097	1	1
25	26	0	0	1	2329268	2330055	2330104	787	1	1
26	25	0	1	2	2332630	2333381	2333416	751	1	1
27	28	1	0	1	2335942	2336847	2336896	905	1	1
27	28	1	1	1	2339421	2339900	2339940	479	1	1
26	25	0	1	2	2342466	2343515	2343553	1049	1	1
27	28	1	1	1	2346079	2347189	2347233	1110	1	1
27	28	1	1	1	2349759	2350471	2350512	712	1	1
26	25	1	0	2	2353038	2353687	2353724	649	1	1
26	25	1	1	1	2356249	2356888	2356935	639	1	1
25	26	1	0	2	2359461	2360186	2360231	725	1	1
25	26	0	0	1	2362757	2363415	2363459	658	1	1
26	25	0	1	2	2365985	2366726	2366771	741	1	1
26	25	0	0	2	2369297	2370155	2370200	858	1	1
25	26	0	0	1	2372726	2373524	2373563	798	1	1
26	25	0	0	2	2376088	2377181	2377226	1093	1	1
25	26	1	0	1	2379752	2380663	2380705	911	1	1
26	25	0	1	2	2383231	2384010	2384051	779	1	1
26	25	0	1	2	2386577	2387443	2387480	866	1	1
26	25	0	1	2	2390006	2390791	2390842	785	1	1
27	25	0	1	1	2393368	2394274	2394322	906	1	1
25	27	1	1	1	2396848	2398260	2398303	1412	1	1
25	27	0	1	1	2400829	2401536	2401582	707	1	1
27	25	1	0	1	2404107	2404525	2404576	418	1	1
25	27	0	1	2	2407102	2408115	2408155	1013	1	1
25	27	1	0	2	2410681	2411235	2411284	554	1	1
25	27	1	1	1	2413809	2414226	2414261	417	1	1
27	25	1	1	1	2416787	2417349	2417389	562	1	1
27	25	1	0	1	2419915	2420709	2420751	794	1	1
25	27	1	1	1	2423277	2424196	2424248	919	1	1
31	32	1	1	1	2461517	2462880	2462922	1363	1	1
30	29	0	1	1	2465448	2466801	2466836	1353	1	1
31	32	0	1	2	2469362	2470696	2470734	1334	1	1
32	31	0	1	1	2473260	2474706	2474748	1446	1	1
31	32	1	0	1	2477274	2477798	2477843	524	1	1
31	32	1	1	1	2480369	2481478	2481523	1109	1	1
30	29	0	1	2	2484049	2485208	2485253	1159	1	1
30	29	0	0	2	2487779	2488588	2488632	809	1	1
30	29	1	1	2	2491158	2492148	2492195	990	1	1
29	30	1	0	1	2494721	2495728	2495775	1007	1	1
32	31	1	1	2	2498301	2499482	2499522	1181	1	1
29	30	1	0	2	2502048	2503264	2503303	1216	1	1
31	32	1	1	1	2505828	2506826	2506866	998	1	1
31	32	1	1	1	2509391	2510321	2510362	930	1	1
30	29	0	0	2	2512888	2513782	2513824	894	1	1
30	29	0	1	2	2516350	2517186	2517237	836	1	1
31	32	1	1	1	2519763	2520706	2520748	943	1	1
31	32	1	1	1	2523275	2523813	2523861	538	1	1
30	29	0	0	2	2526387	2527150	2527190	763	1	1
32	31	1	1	2	2529716	2530863	2530903	1147	1	1
29	30	1	0	1	2533429	2534722	2534767	1293	1	1
29	30	1	0	1	2537293	2538682	2538732	1389	1	1
31	32	1	0	1	2541258	2541889	2541927	631	1	1
31	32	1	1	1	2544453	2545600	2545640	1147	1	1
29	30	1	0	1	2548166	2549059	2549103	893	1	1
32	31	1	1	2	2551629	2552348	2552398	719	1	1
30	29	0	1	2	2554924	2555953	2555995	1029	1	1
29	30	1	0	1	2558521	2559372	2559407	851	1	1
30	29	1	0	2	2561933	2563034	2563071	1101	1	1
32	31	0	1	2	2565597	2566896	2566935	1299	1	1
29	30	1	0	1	2569461	2570344	2570381	883	1	1
29	30	1	0	1	2572907	2573950	2573994	1043	1	1
32	31	0	0	2	2576520	2577413	2577456	893	1	1
32	31	1	1	2	2579982	2580779	2580819	797	1	1
32	31	1	1	2	2583345	2583996	2584047	651	1	1
32	31	1	1	2	2586573	2587323	2587359	750	1	1
29	30	1	0	1	2589885	2591352	2591391	1467	1	1
31	32	0	1	1	2593917	2594644	2594686	727	1	1
32	31	0	1	2	2597212	2597946	2597981	734	1	1
31	32	0	1	1	2600507	2601297	2601344	790	1	1
31	32	1	1	2	2603870	2604560	2604606	690	1	1
32	31	0	0	1	2607131	2608117	2608169	986	1	1
29	30	1	1	1	2610694	2611842	2611882	1148	1	1
29	30	0	1	1	2614408	2615065	2615111	657	1	1
30	29	0	0	1	2617636	2618567	2618607	931	1	1
32	31	0	1	2	2621132	2622115	2622153	983	1	1
31	32	0	1	1	2624679	2625242	2625281	563	1	1
31	32	1	0	2	2627807	2628706	2628744	899	1	1
29	30	0	0	1	2631269	2632297	2632340	1028	1	1
31	32	1	1	1	2634866	2635541	2635585	675	1	1
29	30	0	0	1	2638111	2639146	2639182	1035	1	1
30	29	0	1	2	2641708	2642729	2642778	1021	1	1
30	29	0	1	2	2645304	2646164	2646207	860	1	1
29	30	0	0	1	2648733	2650193	2650239	1460	1	1
30	29	0	0	2	2652765	2653448	2653484	683	1	1
30	29	0	1	2	2656010	2656774	2656813	764	1	1
30	29	0	0	2	2659339	2660140	2660175	801	1	1
29	30	1	0	1	2662701	2663449	2663487	748	1	1
32	31	1	1	2	2666013	2666695	2666732	682	1	1
31	32	1	1	1	2669258	2670040	2670078	782	1	1
29	30	1	0	1	2672604	2673331	2673373	727	1	1
30	29	0	0	2	2675899	2676896	2676936	997	1	1
30	29	0	1	2	2679462	2680665	2680700	1203	1	1
29	30	1	0	2	2683226	2684142	2684179	916	1	1
31	32	1	1	1	2686705	2688106	2688144	1401	1	1
29	30	0	0	1	2690670	2691882	2691924	1212	1	1
32	31	1	1	2	2694450	2695121	2695169	671	1	1
32	31	0	1	2	2697695	2698577	2698615	882	1	1
30	29	0	0	2	2701141	2702329	2702379	1188	1	1
30	29	0	1	2	2704905	2705898	2705942	993	1	1
32	31	1	1	2	2708468	2708938	2708986	470	1	1
29	30	0	0	1	2711512	2712230	2712265	718	1	1
29	30	1	0	1	2714791	2715703	2715744	912	1	1
31	32	0	0	1	2718270	2718773	2718822	503	1	1
32	31	1	1	2	2721348	2722125	2722168	777	1	1
32	31	0	1	2	2724694	2725328	2725363	634	1	1
32	31	1	0	2	2727889	2728851	2728892	962	1	1
29	30	0	0	1	2731418	2732302	2732338	884	1	1
32	31	1	1	2	2734864	2735938	2735985	1074	1	1
31	32	1	1	1	2738511	2739056	2739096	545	1	1
31	29	1	1	1	2741622	2742277	2742325	655	1	1
31	29	1	0	1	2744851	2745782	2745821	931	1	1
29	31	1	0	2	2748347	2749689	2749735	1342	1	1
31	29	1	1	2	2752261	2753059	2753097	798	1	1
31	29	1	0	2	2755623	2756633	2756677	1010	1	1
31	29	1	1	1	2759203	2759776	2759822	573	1	1
29	31	1	1	2	2762348	2763151	2763201	803	1	1
31	29	1	0	1	2765727	2766635	2766680	908	1	1
31	29	1	0	1	2769206	2769740	2769791	534	1	1
29	31	1	0	2	2772317	2773088	2773137	771	1	1
