# Supplementary material for: Publisher Correction: Learning relative values in the striatum induces violations of normative decision making
Source: Nat Commun. 2019 Jun 27;10:2833. doi: 10.1038/s41467-019-10718-8 (PMC6597713; doi:10.1038/s41467-019-10718-8)
Supplement: Supplementary file 1 — Supplementary Figures [file 41467_2019_10718_MOESM1_ESM.zip › exp3/vp47.dat]

stim_left	stim_right	bait_left	bait_right	choice	stim_onset	resp_onset	outcome_onset	RT	trl_type	block
4	3	1	1	1	20	397	438	377	1	1
2	1	0	1	1	2964	4174	4219	1210	1	1
4	3	1	0	1	6744	7376	7414	632	1	1
3	4	1	0	2	9939	10724	10759	785	1	1
4	3	1	1	1	13285	13841	13887	556	1	1
1	2	0	0	1	16413	17011	17049	598	1	1
4	3	1	1	1	19575	20172	20210	597	1	1
1	2	1	0	1	22736	23437	23489	701	1	1
1	2	0	0	1	26015	26755	26801	740	1	1
4	3	0	1	2	29327	30154	30197	827	1	1
4	3	0	1	2	32723	33536	33576	813	1	1
4	3	1	1	2	36102	36989	37038	887	1	1
2	1	0	1	2	39564	40556	40601	992	1	1
3	4	1	1	2	43127	43866	43913	739	1	1
4	3	1	1	1	46439	47077	47125	638	1	1
3	4	0	1	2	49651	50585	50621	934	1	1
1	2	1	0	1	53147	54151	54201	1004	1	1
3	4	1	0	2	56727	57323	57362	596	1	1
3	4	0	1	1	59888	60893	60942	1005	1	1
3	4	1	1	2	63468	63906	63953	438	1	1
4	3	0	1	1	66479	67137	67182	658	1	1
2	1	0	0	1	69707	70770	70811	1063	1	1
3	4	0	0	2	73337	74245	74291	908	1	1
1	2	0	0	1	76817	77644	77687	827	1	1
1	2	1	0	1	80212	80924	80965	712	1	1
2	1	0	1	2	83491	84075	84110	584	1	1
3	4	1	1	2	86636	87548	87589	912	1	1
2	1	0	0	2	90115	90750	90801	635	1	1
3	4	1	1	1	93327	94180	94230	853	1	1
1	2	1	0	1	96756	98027	98078	1271	1	1
4	3	1	1	1	100604	101599	101641	995	1	1
3	4	0	1	2	104167	105069	105120	902	1	1
2	1	0	0	2	107646	108343	108382	697	1	1
1	2	1	0	1	110908	111484	111527	576	1	1
2	1	0	1	2	114053	114702	114738	649	1	1
2	1	1	1	2	117264	118007	118050	743	1	1
1	2	0	0	2	120576	121571	121613	995	1	1
4	3	1	0	nan	124139	nan	nan	nan	1	1
4	3	1	0	2	130178	130426	130462	248	1	1
4	3	1	1	1	132988	133384	133423	396	1	1
4	3	1	1	1	135949	136352	136401	403	1	1
2	1	0	0	2	138927	139928	139964	1001	1	1
1	2	1	0	2	142490	142937	142975	447	1	1
1	2	0	0	1	145501	145910	145952	409	1	1
2	1	0	0	2	148478	149081	149131	603	1	1
3	4	1	1	2	151656	152461	152510	805	1	1
2	1	0	0	2	155035	156085	156123	1050	1	1
1	2	0	0	1	158649	159186	159234	537	1	1
3	4	1	0	2	161760	162432	162479	672	1	1
4	3	1	1	2	165005	165866	165908	861	1	1
4	3	1	1	nan	168434	nan	nan	nan	1	1
4	3	1	1	2	174473	174796	174841	323	1	1
4	3	1	1	2	177367	177745	177785	378	1	1
3	4	0	0	1	180311	180900	180947	589	1	1
1	2	1	0	1	183473	184276	184326	803	1	1
2	1	1	0	2	186852	187449	187487	597	1	1
2	1	0	1	1	190013	190475	190515	462	1	1
2	1	1	0	2	193041	193542	193593	501	1	1
2	1	0	0	2	196119	196491	196537	372	1	1
2	1	0	1	1	199063	199657	199698	594	1	1
2	1	0	1	1	202224	203045	203094	821	1	1
4	3	0	1	1	205620	206418	206456	798	1	1
2	1	0	1	2	208982	209518	209568	536	1	1
4	3	0	1	1	212094	212721	212763	627	1	1
4	3	0	1	2	215289	215721	215757	432	1	1
3	4	1	1	1	218283	218845	218885	562	1	1
3	4	1	1	1	221411	222171	222214	760	1	1
1	2	1	1	2	224740	225867	225911	1127	1	1
3	4	1	1	2	228437	228957	229005	520	1	1
2	1	0	1	2	231531	232490	232535	959	1	1
3	4	0	1	2	235061	235931	235981	870	1	1
3	4	1	1	2	238507	238956	238992	449	1	1
2	1	0	1	2	241518	242236	242287	718	1	1
3	4	1	1	1	244813	245764	245800	951	1	1
1	2	1	0	1	248326	249040	249079	714	1	1
1	2	1	0	1	251604	252024	252073	420	1	1
4	3	0	1	2	254599	255466	255502	867	1	1
4	3	1	1	2	258028	258589	258630	561	1	1
1	2	0	0	1	261156	261900	261942	744	1	1
1	2	1	0	2	264468	265320	265371	852	1	1
2	1	0	1	2	267897	268429	268466	532	1	1
1	2	1	0	1	270992	271419	271460	427	1	1
3	1	0	1	2	273986	274468	274505	482	1	1
1	3	0	1	1	277031	277659	277700	628	1	1
1	3	1	1	2	280226	280747	280794	521	1	1
3	1	1	1	1	283320	283963	284006	643	1	1
3	1	1	0	1	286532	286991	287034	459	1	1
1	3	0	1	2	289560	290052	290095	492	1	1
3	1	1	1	1	292621	293104	293139	483	1	1
3	1	0	1	1	295665	296098	296134	433	1	1
1	3	1	1	2	298659	299600	299646	941	1	1
3	1	1	0	1	302172	302787	302825	615	1	1
7	8	1	0	2	308964	309769	309817	805	1	1
7	8	1	0	1	312343	312760	312811	417	1	1
5	6	0	0	2	315337	316238	316274	901	1	1
5	6	0	0	2	318800	319421	319469	621	1	1
7	8	1	1	1	321995	322658	322697	663	1	1
6	5	0	1	1	325223	325959	326009	736	1	1
8	7	1	1	2	328535	329420	329455	885	1	1
7	8	1	1	1	331981	332557	332600	576	1	1
7	8	1	0	1	335126	335734	335778	608	1	1
6	5	0	0	2	338304	339396	339442	1092	1	1
5	6	0	0	2	341967	342882	342921	915	1	1
5	6	1	0	2	345447	346170	346216	723	1	1
8	7	1	1	2	348742	349665	349712	923	1	1
6	5	0	1	2	352238	353184	353225	946	1	1
5	6	0	0	1	355751	356402	356454	651	1	1
8	7	1	0	2	358980	359582	359632	602	1	1
6	5	1	0	2	362158	363030	363078	872	1	1
8	7	1	1	2	365604	366401	366440	797	1	1
5	6	1	0	1	368966	369702	369752	736	1	1
5	6	1	0	1	372278	372853	372897	575	1	1
7	8	1	1	1	375423	376142	376192	719	1	1
7	8	1	1	1	378718	379423	379471	705	1	1
6	5	0	1	2	381997	383127	383168	1130	1	1
7	8	1	1	1	385694	386186	386229	492	1	1
8	7	0	1	2	388755	389565	389608	810	1	1
7	8	1	1	1	392134	392894	392937	760	1	1
6	5	0	1	2	395463	396121	396165	658	1	1
8	7	0	0	2	398691	399509	399561	818	1	1
8	7	0	1	2	402087	402964	403007	877	1	1
8	7	1	1	2	405533	405998	406035	465	1	1
5	6	0	0	1	408560	409269	409313	709	1	1
7	8	1	1	1	411839	412591	412642	752	1	1
6	5	0	0	2	415168	416171	416222	1003	1	1
6	5	1	1	2	418748	419367	419417	619	1	1
8	7	1	0	2	421943	422628	422679	685	1	1
5	6	1	1	1	425204	425925	425974	721	1	1
7	8	1	1	1	428500	429117	429152	617	1	1
7	8	1	1	1	431678	432186	432230	508	1	1
7	8	1	1	1	434756	435528	435576	772	1	1
6	5	0	1	2	438102	438874	438921	772	1	1
7	8	1	0	1	441447	442130	442166	683	1	1
7	8	1	0	2	444692	445921	445964	1229	1	1
6	5	0	1	2	448489	449320	449359	831	1	1
5	6	0	0	1	451885	452598	452638	713	1	1
8	7	1	1	2	455164	455881	455916	717	1	1
7	8	1	1	1	458442	458965	459011	523	1	1
5	6	1	0	1	461537	462236	462273	699	1	1
6	5	0	0	2	464799	465574	465619	775	1	1
6	5	0	1	2	468144	468819	468864	675	1	1
5	6	1	0	1	471390	471976	472025	586	1	1
5	6	0	0	1	474551	475270	475321	719	1	1
7	8	0	1	1	477847	478476	478516	629	1	1
7	8	1	1	1	481041	481526	481577	485	1	1
8	7	1	1	2	484103	485052	485090	949	1	1
7	8	0	0	1	487615	488563	488602	948	1	1
5	6	0	0	1	491128	491895	491931	767	1	1
8	7	0	1	2	494457	494885	494925	428	1	1
8	7	1	1	2	497451	497974	498020	523	1	1
7	8	1	0	1	500546	501127	501165	581	1	1
8	7	0	1	2	503691	504289	504326	598	1	1
5	6	0	0	1	506852	507504	507555	652	1	1
7	8	0	1	1	510081	511060	511101	979	1	1
5	6	1	0	1	513627	514325	514363	698	1	1
5	6	0	0	1	516889	517761	517809	872	1	1
6	5	0	1	2	520335	521153	521205	818	1	1
5	6	0	0	1	523731	524384	524433	653	1	1
6	5	0	0	2	526959	527596	527645	637	1	1
5	6	1	0	1	530171	530774	530823	603	1	1
8	7	1	1	2	533349	534209	534252	860	1	1
8	7	1	1	2	536778	537425	537464	647	1	1
8	7	1	1	2	539990	540475	540525	485	1	1
5	6	1	0	1	543051	543575	543620	524	1	1
6	5	0	1	2	546146	546844	546882	698	1	1
8	7	1	0	2	549408	550150	550194	742	1	1
7	8	0	1	1	552720	553562	553606	842	1	1
5	6	1	0	1	556132	556813	556851	681	1	1
6	5	1	1	2	559377	560039	560080	662	1	1
6	5	0	1	2	562606	563296	563342	690	1	1
5	6	1	0	1	565868	566494	566537	626	1	1
6	5	0	1	2	569063	569850	569899	787	1	1
7	5	1	0	1	572425	573125	573161	700	1	1
7	5	1	0	1	575687	576311	576356	624	1	1
5	7	1	0	2	578882	579908	579952	1026	1	1
5	7	1	1	1	582478	583489	583532	1011	1	1
7	5	1	0	1	586058	586964	587011	906	1	1
5	7	1	1	2	589537	590217	590257	680	1	1
7	5	1	0	1	592782	593422	593468	640	1	1
7	5	1	1	1	595994	596465	596513	471	1	1
5	7	1	1	2	599039	599738	599775	699	1	1
7	5	0	1	1	602301	603017	603053	716	1	1
9	10	0	0	2	608824	609256	609293	432	1	1
10	9	0	0	1	611819	612527	612571	708	1	1
9	10	1	0	2	615097	616266	616302	1169	1	1
10	9	0	1	2	618828	619291	619329	463	1	1
11	12	1	0	1	621855	622943	622993	1088	1	1
11	12	1	0	1	625519	625994	626037	475	1	1
10	9	0	1	2	628563	629524	629567	961	1	1
9	10	1	0	1	632093	632965	633013	872	1	1
12	11	1	1	2	635538	636098	636141	560	1	1
11	12	0	1	1	638667	639324	639369	657	1	1
11	12	1	0	1	641895	642381	642430	486	1	1
9	10	0	1	1	644956	646303	646345	1347	1	1
9	10	1	0	1	648870	649387	649422	517	1	1
10	9	0	0	2	651948	653068	653119	1120	1	1
9	10	1	0	1	655645	656100	656147	455	1	1
9	10	1	0	1	658673	659210	659258	537	1	1
10	9	0	0	2	661784	662281	662320	497	1	1
9	10	1	0	1	664845	665434	665481	589	1	1
10	9	0	1	2	668007	668472	668509	465	1	1
11	12	1	0	1	671035	671419	671470	384	1	1
12	11	1	1	2	673995	674569	674614	574	1	1
11	12	0	1	1	677140	677696	677742	556	1	1
12	11	1	1	2	680268	680934	680971	666	1	1
12	11	1	1	2	683497	684166	684216	669	1	1
11	12	0	1	1	686742	687187	687227	445	1	1
10	9	0	1	2	689753	690671	690706	918	1	1
10	9	0	1	2	693232	693676	693717	444	1	1
11	12	1	0	1	696243	696951	696996	708	1	1
11	12	1	1	1	699522	699985	700024	463	1	1
9	10	0	0	2	702550	703140	703185	590	1	1
11	12	1	1	1	705711	706543	706581	832	1	1
9	10	1	0	1	709107	709866	709910	759	1	1
12	11	0	1	2	712436	713029	713071	593	1	1
11	12	0	1	1	715597	716418	716467	821	1	1
12	11	1	0	1	718993	720064	720114	1071	1	1
11	12	0	1	1	722640	723433	723476	793	1	1
11	12	1	1	2	726002	726489	726537	487	1	1
11	12	1	1	2	729063	729712	729749	649	1	1
10	9	0	0	2	732275	733155	733195	880	1	1
10	9	0	1	2	735721	736306	736356	585	1	1
9	10	1	0	1	738882	739639	739685	757	1	1
12	11	0	1	1	742211	743277	743315	1066	1	1
10	9	0	1	2	745841	746830	746878	989	1	1
11	12	1	1	1	749404	750387	750424	983	1	1
11	12	1	0	2	752950	753662	753703	712	1	1
9	10	0	0	1	756229	756941	756982	712	1	1
11	12	1	1	1	759507	759983	760026	476	1	1
12	11	1	1	2	762552	763251	763288	699	1	1
9	10	0	0	1	765814	766672	766717	858	1	1
10	9	1	1	2	769243	769810	769845	567	1	1
11	12	1	1	1	772371	773055	773090	684	1	1
9	10	1	0	1	775616	776338	776386	722	1	1
10	9	0	0	2	778912	779508	779547	596	1	1
10	9	1	0	2	782073	782625	782675	552	1	1
9	10	0	0	1	785201	785881	785920	680	1	1
11	12	1	1	1	788446	789241	789283	795	1	1
10	9	0	1	2	791809	792536	792578	727	1	1
10	9	0	1	2	795104	795757	795807	653	1	1
10	9	0	0	2	798332	799120	799169	788	1	1
9	10	0	1	1	801695	802332	802381	637	1	1
12	11	0	1	2	804906	805707	805743	801	1	1
11	12	1	1	1	808269	808855	808904	586	1	1
12	11	1	1	2	811430	811976	812016	546	1	1
11	12	1	0	1	814542	815194	815244	652	1	1
11	12	1	1	1	817770	818241	818289	471	1	1
12	11	1	0	2	820814	821374	821417	560	1	1
9	10	0	0	1	823943	824738	824779	795	1	1
12	11	1	1	2	827305	827982	828024	677	1	1
10	9	0	1	2	830550	831366	831403	816	1	1
9	10	1	0	1	833929	834484	834531	555	1	1
10	9	0	1	2	837057	837677	837726	620	1	1
11	12	1	1	2	840252	840643	840687	391	1	1
11	12	1	0	1	843213	843735	843782	522	1	1
9	10	1	0	1	846307	847088	847127	781	1	1
9	10	1	0	1	849653	850079	850121	426	1	1
11	12	1	1	1	852647	853130	853166	483	1	1
11	12	1	0	1	855692	856084	856127	392	1	1
11	12	1	1	1	858652	858970	859020	318	1	1
11	12	0	1	1	861546	862313	862349	767	1	1
10	9	0	0	2	864875	865556	865594	681	1	1
11	9	1	0	2	868120	868612	868656	492	1	1
9	11	1	1	2	871182	871795	871834	613	1	1
9	11	1	0	2	874360	874818	874862	458	1	1
9	11	1	1	1	877388	877777	877822	389	1	1
11	9	1	1	2	880348	881070	881118	722	1	1
11	9	0	0	2	883644	884181	884229	537	1	1
11	9	1	1	2	886755	887250	887290	495	1	1
11	9	1	0	2	889816	890549	890586	733	1	1
11	9	1	1	1	893112	893614	893664	502	1	1
9	11	0	1	2	896189	897021	897059	832	1	1
15	16	1	1	2	902479	903274	903315	795	1	1
15	16	1	1	2	905841	906288	906326	447	1	1
13	14	1	0	nan	908852	nan	nan	nan	1	1
13	14	1	0	1	914891	915288	915326	397	1	1
16	15	1	1	1	917852	918294	918337	442	1	1
16	15	1	1	1	920863	921359	921398	496	1	1
16	15	1	1	1	923924	924425	924476	501	1	1
16	15	1	0	1	927002	927517	927554	515	1	1
16	15	0	1	1	930080	930573	930615	493	1	1
13	14	1	0	1	933141	933688	933726	547	1	1
15	16	1	1	2	936252	936860	936905	608	1	1
14	13	0	0	2	939431	940135	940183	704	1	1
13	14	1	0	1	942709	943493	943529	784	1	1
14	13	0	1	2	946055	946495	946540	440	1	1
15	16	0	0	2	949066	949965	950002	899	1	1
16	15	0	1	1	952528	953140	953181	612	1	1
15	16	1	1	2	955707	956242	956292	535	1	1
13	14	1	0	1	958818	959532	959571	714	1	1
16	15	1	1	1	962097	962714	962749	617	1	1
13	14	1	1	1	965275	966094	966145	819	1	1
16	15	1	0	1	968671	969233	969273	562	1	1
16	15	1	1	1	971799	972286	972334	487	1	1
14	13	0	0	2	974860	975606	975646	746	1	1
15	16	1	1	2	978172	978880	978925	708	1	1
16	15	0	1	1	981450	982075	982120	625	1	1
13	14	0	1	1	984645	985084	985131	439	1	1
14	13	0	1	2	987656	988529	988576	873	1	1
13	14	0	0	1	991102	991682	991721	580	1	1
16	15	1	0	1	994247	994806	994849	559	1	1
13	14	0	0	1	997375	998440	998479	1065	1	1
14	13	0	0	1	1001005	1001813	1001858	808	1	1
13	14	0	0	1	1004384	1005084	1005120	700	1	1
16	15	1	1	1	1007646	1008791	1008834	1145	1	1
15	16	1	1	2	1011360	1012002	1012045	642	1	1
15	16	1	1	2	1014571	1015074	1015123	503	1	1
15	16	0	0	2	1017649	1018217	1018268	568	1	1
16	15	1	1	1	1020794	1021288	1021329	494	1	1
13	14	1	0	1	1023855	1024425	1024474	570	1	1
15	16	1	1	2	1027000	1027629	1027669	629	1	1
16	15	0	0	1	1030195	1030887	1030931	692	1	1
16	15	0	1	1	1033457	1034090	1034126	633	1	1
14	13	0	1	2	1036652	1037276	1037321	624	1	1
15	16	1	1	2	1039847	1040742	1040784	895	1	1
13	14	1	0	1	1043310	1044123	1044163	813	1	1
13	14	0	0	1	1046688	1047158	1047207	470	1	1
14	13	0	0	2	1049733	1050259	1050302	526	1	1
15	16	1	1	2	1052828	1054016	1054065	1188	1	1
16	15	1	1	1	1056591	1057066	1057110	475	1	1
15	16	1	0	2	1059636	1059969	1060020	333	1	1
16	15	1	1	1	1062546	1063373	1063416	827	1	1
16	15	1	0	1	1065942	1066756	1066795	814	1	1
15	16	1	0	1	1069321	1069868	1069907	547	1	1
16	15	0	1	2	1072432	1072890	1072934	458	1	1
16	15	1	0	2	1075460	1076270	1076313	810	1	1
15	16	1	0	2	1078839	1079803	1079843	964	1	1
16	15	1	1	1	1082369	1083187	1083239	818	1	1
15	16	1	0	1	1085764	1086674	1086718	910	1	1
16	15	1	1	2	1089244	1089750	1089796	506	1	1
16	15	1	1	2	1092322	1093296	1093342	974	1	1
16	15	1	1	2	1095868	1096639	1096688	771	1	1
14	13	0	1	2	1099213	1099948	1099983	735	1	1
14	13	0	1	2	1102509	1103021	1103061	512	1	1
13	14	1	0	1	1105587	1106138	1106189	551	1	1
14	13	0	1	2	1108715	1109288	1109334	573	1	1
13	14	1	1	1	1111860	1112589	1112629	729	1	1
14	13	0	1	2	1115155	1115964	1116008	809	1	1
13	14	1	0	1	1118534	1118929	1118969	395	1	1
14	13	0	0	2	1121495	1122005	1122047	510	1	1
13	14	0	0	1	1124573	1124998	1125041	425	1	1
13	14	0	0	1	1127567	1127946	1127985	379	1	1
13	14	1	0	1	1130511	1130890	1130929	379	1	1
13	14	0	0	1	1133455	1134015	1134057	560	1	1
13	14	1	0	1	1136583	1137029	1137068	446	1	1
13	14	0	0	1	1139594	1139972	1140012	378	1	1
14	13	0	1	2	1142538	1143171	1143207	633	1	1
14	13	0	1	2	1145733	1146204	1146252	471	1	1
14	13	1	0	2	1148778	1149246	1149296	468	1	1
14	13	0	1	2	1151822	1152212	1152257	390	1	1
13	14	0	0	1	1154783	1155323	1155368	540	1	1
13	14	1	0	1	1157894	1158644	1158680	750	1	1
13	14	1	0	1	1161206	1162090	1162126	884	1	1
15	13	1	0	2	1164652	1165178	1165221	526	1	1
13	15	0	1	1	1167747	1168344	1168382	597	1	1
15	13	1	1	1	1170908	1171932	1171979	1024	1	1
15	13	1	0	1	1174505	1175076	1175124	571	1	1
13	15	1	0	2	1177650	1178356	1178402	706	1	1
13	15	1	1	2	1180928	1181682	1181731	754	1	1
13	15	1	0	2	1184257	1184757	1184792	500	1	1
15	13	1	0	2	1187318	1188336	1188372	1018	1	1
15	13	1	1	1	1190898	1191359	1191400	461	1	1
15	13	1	1	1	1193926	1194537	1194578	611	1	1
18	17	0	1	1	1202892	1203569	1203611	677	1	1
19	20	1	1	2	1206137	1206985	1207023	848	1	1
20	19	0	1	1	1209549	1210170	1210218	621	1	1
18	17	1	0	2	1212744	1213589	1213631	845	1	1
20	19	0	1	2	1216157	1217142	1217177	985	1	1
20	19	1	1	2	1219703	1220687	1220723	984	1	1
19	20	1	1	1	1223249	1224101	1224136	852	1	1
20	19	1	0	2	1226662	1227339	1227381	677	1	1
19	20	1	1	1	1229907	1230425	1230476	518	1	1
19	20	1	1	1	1233002	1233453	1233503	451	1	1
20	19	0	0	2	1236029	1236709	1236749	680	1	1
17	18	0	0	1	1239274	1240148	1240194	874	1	1
19	20	0	1	1	1242720	1243772	1243808	1052	1	1
20	19	0	1	2	1246334	1246879	1246919	545	1	1
20	19	1	0	2	1249445	1249979	1250030	534	1	1
18	17	1	1	1	1252556	1253558	1253593	1002	1	1
18	17	0	1	1	1256119	1256445	1256487	326	1	1
19	20	1	1	1	1259013	1259812	1259850	799	1	1
20	19	1	1	2	1262375	1263050	1263095	675	1	1
19	20	1	1	1	1265621	1266236	1266273	615	1	1
18	17	0	1	1	1268799	1269774	1269819	975	1	1
20	19	1	0	2	1272345	1273126	1273165	781	1	1
17	18	1	0	2	1275691	1276373	1276410	682	1	1
18	17	0	0	2	1278936	1279462	1279505	526	1	1
18	17	0	1	2	1282030	1282414	1282449	384	1	1
19	20	1	0	1	1284975	1285699	1285744	724	1	1
17	18	1	0	1	1288270	1288987	1289023	717	1	1
18	17	1	0	2	1291549	1292163	1292201	614	1	1
19	20	0	1	1	1294727	1295562	1295613	835	1	1
20	19	1	1	2	1298139	1298827	1298875	688	1	1
19	20	1	0	1	1301401	1302660	1302706	1259	1	1
20	19	1	0	2	1305232	1305882	1305918	650	1	1
18	17	0	1	2	1308443	1309513	1309548	1070	1	1
17	18	1	1	1	1312073	1312630	1312676	557	1	1
17	18	1	0	1	1315201	1315609	1315653	408	1	1
17	18	1	0	1	1318179	1318749	1318798	570	1	1
17	18	0	0	1	1321324	1321832	1321876	508	1	1
17	18	1	0	1	1324402	1324915	1324954	513	1	1
17	18	0	0	1	1327480	1328023	1328065	543	1	1
17	18	0	0	1	1330591	1331064	1331109	473	1	1
20	19	1	1	2	1333635	1334375	1334422	740	1	1
17	18	1	0	1	1336947	1337623	1337667	676	1	1
19	20	1	0	1	1340193	1340996	1341046	803	1	1
19	20	1	1	1	1343572	1344090	1344140	518	1	1
18	17	0	0	2	1346666	1347431	1347469	765	1	1
17	18	0	0	1	1349995	1350732	1350781	737	1	1
19	20	0	1	1	1353307	1354013	1354060	706	1	1
18	17	0	1	1	1356586	1357108	1357155	522	1	1
18	17	0	1	2	1359680	1359980	1360015	300	1	1
17	18	0	0	1	1362541	1363191	1363227	650	1	1
20	19	1	1	2	1365753	1366431	1366472	678	1	1
20	19	0	1	2	1368998	1369413	1369449	415	1	1
18	17	0	1	2	1371975	1372501	1372544	526	1	1
18	17	0	1	2	1375070	1375484	1375522	414	1	1
18	17	0	0	2	1378047	1378562	1378599	515	1	1
18	17	0	0	2	1381125	1381673	1381711	548	1	1
20	19	1	1	2	1384237	1384918	1384956	681	1	1
20	19	1	1	2	1387482	1388257	1388301	775	1	1
20	19	1	1	2	1390827	1391457	1391496	630	1	1
19	20	1	0	1	1394022	1394952	1394993	930	1	1
20	19	0	1	2	1397518	1398099	1398137	581	1	1
17	18	1	0	1	1400663	1401637	1401684	974	1	1
20	19	1	1	2	1404210	1404893	1404929	683	1	1
17	18	1	0	1	1407455	1408317	1408358	862	1	1
18	17	0	1	2	1410884	1411592	1411637	708	1	1
20	19	1	1	2	1414163	1414806	1414848	643	1	1
20	19	1	1	2	1417374	1418380	1418428	1006	1	1
18	17	0	1	2	1420954	1421898	1421941	944	1	1
20	19	0	1	2	1424467	1425139	1425186	672	1	1
20	19	0	1	2	1427712	1428229	1428281	517	1	1
20	19	1	1	2	1430807	1431654	1431693	847	1	1
19	20	1	1	1	1434219	1434918	1434955	699	1	1
18	17	0	0	2	1437481	1438067	1438117	586	1	1
20	19	1	1	2	1440642	1441137	1441178	495	1	1
17	18	0	0	1	1443704	1444324	1444373	620	1	1
17	18	1	0	1	1446899	1447359	1447400	460	1	1
17	18	1	0	1	1449926	1450404	1450445	478	1	1
17	18	1	0	1	1452971	1453384	1453422	413	1	1
18	17	0	0	2	1455948	1456349	1456400	401	1	1
18	17	0	0	2	1458926	1459311	1459361	385	1	1
19	17	1	1	2	1461887	1462475	1462522	588	1	1
17	19	0	1	1	1465048	1465547	1465583	499	1	1
17	19	1	1	2	1468109	1469197	1469247	1088	1	1
17	19	1	1	2	1471773	1472339	1472375	566	1	1
17	19	0	1	2	1474901	1475352	1475403	451	1	1
17	19	0	1	2	1477928	1478482	1478531	554	1	1
19	17	0	1	1	1481057	1481742	1481793	685	1	1
17	19	0	0	2	1484318	1484944	1484988	626	1	1
19	17	1	1	1	1487513	1487926	1487965	413	1	1
19	17	1	1	1	1490491	1490916	1490959	425	1	1
22	21	1	1	2	1498888	1499644	1499691	756	1	1
21	22	1	0	2	1502217	1503132	1503171	915	1	1
22	21	0	1	1	1505696	1506434	1506483	738	1	1
22	21	0	1	1	1509009	1510240	1510280	1231	1	1
23	24	1	1	2	1512806	1513904	1513943	1098	1	1
21	22	0	0	2	1516469	1517203	1517239	734	1	1
22	21	0	1	2	1519764	1520471	1520517	707	1	1
24	23	1	0	1	1523043	1524076	1524114	1033	1	1
22	21	0	1	2	1526640	1527136	1527175	496	1	1
23	24	0	0	2	1529701	1530378	1530420	677	1	1
24	23	1	1	1	1532946	1533567	1533615	621	1	1
22	21	0	1	2	1536141	1536864	1536910	723	1	1
24	23	1	0	1	1539436	1540363	1540406	927	1	1
22	21	0	1	2	1542932	1543570	1543618	638	1	1
22	21	0	0	2	1546144	1546739	1546780	595	1	1
21	22	1	1	1	1549306	1550235	1550276	929	1	1
23	24	1	1	2	1552802	1553597	1553638	795	1	1
22	21	0	0	2	1556164	1557000	1557050	836	1	1
21	22	1	0	1	1559576	1560287	1560329	711	1	1
24	23	0	1	1	1562855	1564162	1564210	1307	1	1
23	24	1	1	2	1566736	1567465	1567505	729	1	1
22	21	0	1	2	1570031	1571155	1571202	1124	1	1
23	24	1	1	2	1573728	1574601	1574648	873	1	1
24	23	1	0	1	1577174	1578108	1578144	934	1	1
22	21	0	0	2	1580670	1581441	1581490	771	1	1
23	24	0	1	2	1584016	1584838	1584885	822	1	1
24	23	0	1	1	1587411	1588428	1588465	1017	1	1
21	22	1	0	1	1590991	1592178	1592229	1187	1	1
22	21	0	1	2	1594755	1595596	1595641	841	1	1
22	21	0	1	2	1598167	1598801	1598836	634	1	1
21	22	0	0	1	1601362	1602324	1602366	962	1	1
22	21	0	0	2	1604892	1605852	1605895	960	1	1
24	23	0	1	1	1608421	1609442	1609492	1021	1	1
23	24	1	1	2	1612018	1612676	1612720	658	1	1
22	21	0	1	2	1615246	1616220	1616267	974	1	1
24	23	1	1	1	1618792	1619701	1619746	909	1	1
21	22	1	0	1	1622272	1623202	1623242	930	1	1
23	24	1	1	2	1625768	1626608	1626654	840	1	1
21	22	0	1	1	1629180	1630032	1630067	852	1	1
21	22	1	0	1	1632593	1633547	1633596	954	1	1
24	23	0	1	1	1636122	1637079	1637126	957	1	1
24	23	1	1	1	1639652	1640315	1640354	663	1	1
24	23	0	0	2	1642880	1643249	1643298	369	1	1
22	21	0	0	1	1645824	1646310	1646360	486	1	1
24	23	1	1	1	1648886	1649642	1649688	756	1	1
22	21	0	0	2	1652214	1652913	1652950	699	1	1
21	22	0	0	1	1655476	1656326	1656363	850	1	1
21	22	1	0	1	1658889	1659542	1659591	653	1	1
22	21	0	0	2	1662117	1662833	1662870	716	1	1
22	21	0	1	2	1665396	1666249	1666299	853	1	1
24	23	0	1	1	1668825	1669604	1669645	779	1	1
21	22	1	0	2	1672170	1672641	1672689	471	1	1
23	24	1	1	2	1675215	1675942	1675984	727	1	1
23	24	1	0	2	1678510	1679036	1679079	526	1	1
23	24	1	1	2	1681605	1682394	1682441	789	1	1
24	23	1	1	1	1684967	1685659	1685703	692	1	1
24	23	1	0	1	1688229	1688799	1688848	570	1	1
22	21	0	0	2	1691374	1692248	1692294	874	1	1
23	24	1	1	2	1694820	1695615	1695656	795	1	1
24	23	0	1	1	1698182	1699205	1699253	1023	1	1
21	22	1	1	1	1701778	1702668	1702715	890	1	1
22	21	0	0	2	1705241	1706160	1706195	919	1	1
21	22	0	0	1	1708720	1709537	1709574	817	1	1
21	22	0	0	1	1712099	1712650	1712702	551	1	1
22	21	0	1	2	1715228	1716122	1716164	894	1	1
24	23	1	1	1	1718690	1719639	1719677	949	1	1
24	23	1	1	1	1722203	1723193	1723240	990	1	1
22	21	0	1	2	1725766	1727052	1727087	1286	1	1
22	21	0	1	2	1729613	1730581	1730617	968	1	1
22	21	0	0	2	1733143	1733940	1733979	797	1	1
23	24	1	1	2	1736505	1737246	1737291	741	1	1
24	23	0	1	2	1739817	1740564	1740603	747	1	1
24	23	0	0	2	1743129	1744060	1744100	931	1	1
23	24	1	1	2	1746625	1747504	1747545	879	1	1
24	23	1	1	1	1750071	1750885	1750924	814	1	1
24	23	0	1	1	1753450	1753980	1754019	530	1	1
23	24	1	1	2	1756545	1757498	1757549	953	1	1
23	24	1	1	2	1760074	1760819	1760861	745	1	1
23	24	1	1	2	1763387	1763959	1764005	572	1	1
24	23	1	1	1	1766531	1767552	1767602	1021	1	1
21	23	0	1	1	1770128	1770966	1771014	838	1	1
23	21	1	1	2	1773540	1774865	1774912	1325	1	1
21	23	1	1	1	1777438	1778363	1778408	925	1	1
23	21	0	1	2	1780934	1781961	1782004	1027	1	1
21	23	0	1	1	1784530	1785291	1785333	761	1	1
21	23	0	1	1	1787859	1788583	1788629	724	1	1
21	23	1	1	1	1791155	1792166	1792208	1011	1	1
23	21	1	0	1	1794734	1795286	1795336	552	1	1
23	21	1	1	1	1797862	1798229	1798264	367	1	1
23	21	0	1	1	1800790	1801292	1801342	502	1	1
27	28	1	1	1	1809321	1810052	1810090	731	1	1
25	26	1	0	2	1812616	1813498	1813536	882	1	1
26	25	0	1	2	1816062	1816734	1816781	672	1	1
26	25	0	1	2	1819307	1820137	1820177	830	1	1
26	25	0	0	2	1822703	1823115	1823155	412	1	1
26	25	0	1	2	1825681	1826313	1826350	632	1	1
25	26	1	0	1	1828876	1829486	1829528	610	1	1
27	28	0	1	1	1832054	1833063	1833108	1009	1	1
25	26	0	0	1	1835633	1836977	1837022	1344	1	1
25	26	1	0	1	1839548	1840128	1840167	580	1	1
28	27	1	0	2	1842693	1843562	1843613	869	1	1
27	28	1	1	2	1846138	1847093	1847142	955	1	1
27	28	1	0	2	1849668	1850124	1850170	456	1	1
27	28	1	1	2	1852696	1853206	1853248	510	1	1
25	26	0	0	1	1855774	1856878	1856928	1104	1	1
28	27	0	1	1	1859454	1860405	1860441	951	1	1
26	25	1	1	2	1862967	1863845	1863887	878	1	1
26	25	0	1	2	1866412	1867288	1867332	876	1	1
27	28	1	0	1	1869858	1870977	1871013	1119	1	1
25	26	0	0	1	1873538	1874542	1874592	1004	1	1
25	26	0	0	1	1877118	1877688	1877737	570	1	1
26	25	0	0	2	1880263	1881077	1881116	814	1	1
28	27	1	1	2	1883642	1884709	1884746	1067	1	1
27	28	1	1	1	1887272	1887806	1887857	534	1	1
28	27	1	1	2	1890383	1891191	1891236	808	1	1
26	25	0	1	2	1893762	1894668	1894716	906	1	1
25	26	1	0	1	1897242	1897974	1898011	732	1	1
28	27	1	1	nan	1900537	nan	nan	nan	1	1
28	27	1	1	2	1906576	1906910	1906960	334	1	1
28	27	1	0	2	1909486	1909855	1909904	369	1	1
25	26	0	1	1	1912430	1913274	1913317	844	1	1
25	26	0	0	1	1915843	1916278	1916328	435	1	1
25	26	0	0	1	1918854	1919486	1919523	632	1	1
28	27	0	1	1	1922049	1922674	1922718	625	1	1
28	27	1	1	1	1925244	1925988	1926030	744	1	1
26	25	0	1	2	1928556	1929306	1929342	750	1	1
28	27	1	0	2	1931868	1932510	1932554	642	1	1
28	27	1	0	2	1935080	1935917	1935966	837	1	1
28	27	1	1	2	1938492	1939495	1939546	1003	1	1
27	28	1	0	1	1942072	1943034	1943075	962	1	1
27	28	1	1	1	1945601	1946146	1946187	545	1	1
28	27	0	1	2	1948713	1949294	1949332	581	1	1
27	28	1	0	1	1951858	1952472	1952510	614	1	1
25	26	1	0	1	1955036	1955957	1956006	921	1	1
28	27	1	0	2	1958532	1959580	1959619	1048	1	1
25	26	0	0	1	1962145	1962886	1962931	741	1	1
28	27	1	0	2	1965457	1966541	1966578	1084	1	1
28	27	1	1	2	1969104	1970172	1970208	1068	1	1
27	28	1	1	1	1972734	1973473	1973520	739	1	1
27	28	1	0	1	1976046	1976463	1976497	417	1	1
27	28	1	1	1	1979023	1979714	1979759	691	1	1
27	28	1	0	1	1982285	1982917	1982954	632	1	1
28	27	1	1	2	1985480	1985989	1986032	509	1	1
27	28	1	0	1	1988558	1989168	1989210	610	1	1
27	28	1	1	1	1991736	1992191	1992238	455	1	1
27	28	1	1	1	1994764	1995246	1995283	482	1	1
28	27	1	1	2	1997808	1998508	1998544	700	1	1
27	28	1	1	1	2001070	2001703	2001739	633	1	1
25	26	1	0	1	2004265	2005172	2005219	907	1	1
25	26	1	0	1	2007745	2008195	2008230	450	1	1
26	25	0	1	2	2010756	2011403	2011442	647	1	1
28	27	0	0	2	2013967	2015359	2015406	1392	1	1
25	26	0	0	1	2017932	2018759	2018802	827	1	1
26	25	0	1	2	2021328	2022156	2022197	828	1	1
27	28	1	0	1	2024723	2025541	2025576	818	1	1
27	28	1	1	1	2028102	2028647	2028688	545	1	1
26	25	0	1	2	2031214	2031983	2032033	769	1	1
27	28	1	1	1	2034559	2035522	2035563	963	1	1
27	28	1	1	1	2038089	2038618	2038658	529	1	1
26	25	1	0	1	2041183	2042181	2042221	998	1	1
26	25	1	1	1	2044746	2045339	2045382	593	1	1
25	26	1	0	1	2047908	2048431	2048477	523	1	1
25	26	0	0	1	2051003	2051480	2051521	477	1	1
26	25	0	1	2	2054047	2054488	2054532	441	1	1
26	25	0	0	2	2057058	2057496	2057543	438	1	1
25	26	0	0	1	2060069	2060842	2060889	773	1	1
26	25	0	0	2	2063414	2063873	2063916	459	1	1
25	26	1	0	1	2066442	2067071	2067111	629	1	1
26	25	0	1	2	2069637	2070086	2070122	449	1	1
26	25	0	1	2	2072648	2073294	2073334	646	1	1
26	25	0	1	2	2075860	2076962	2076997	1102	1	1
27	25	0	1	2	2079523	2080075	2080125	552	1	1
25	27	1	1	1	2082651	2083597	2083638	946	1	1
25	27	0	1	1	2086164	2086696	2086733	532	1	1
27	25	1	0	2	2089259	2090230	2090279	971	1	1
25	27	0	1	1	2092805	2093737	2093775	932	1	1
25	27	1	0	1	2096301	2097060	2097104	759	1	1
25	27	1	1	2	2099630	2100289	2100333	659	1	1
27	25	1	1	1	2102858	2103508	2103544	650	1	1
27	25	1	0	1	2106070	2106527	2106572	457	1	1
25	27	1	1	2	2109098	2109745	2109784	647	1	1
31	32	1	1	1	2117110	2117526	2117562	416	1	1
30	29	0	1	1	2120088	2121103	2121142	1015	1	1
31	32	0	1	1	2123668	2124324	2124370	656	1	1
32	31	0	1	2	2126896	2127733	2127783	837	1	1
31	32	1	0	1	2130309	2130837	2130877	528	1	1
31	32	1	1	1	2133403	2133778	2133821	375	1	1
30	29	0	1	1	2136347	2137482	2137518	1135	1	1
30	29	0	0	2	2140044	2141002	2141048	958	1	1
30	29	1	1	2	2143574	2144138	2144176	564	1	1
29	30	1	0	1	2146702	2147536	2147572	834	1	1
32	31	1	1	2	2150097	2151257	2151302	1160	1	1
29	30	1	0	1	2153828	2155026	2155066	1198	1	1
31	32	1	1	1	2157591	2158537	2158578	946	1	1
31	32	1	1	1	2161104	2161535	2161573	431	1	1
30	29	0	0	1	2164098	2165260	2165303	1162	1	1
30	29	0	1	2	2167829	2168451	2168498	622	1	1
31	32	1	1	1	2171024	2171689	2171726	665	1	1
31	32	1	1	1	2174252	2175197	2175239	945	1	1
30	29	0	0	1	2177765	2178697	2178735	932	1	1
32	31	1	1	2	2181261	2182065	2182114	804	1	1
29	30	1	0	1	2184640	2185840	2185878	1200	1	1
29	30	1	0	1	2188404	2188911	2188956	507	1	1
31	32	1	0	1	2191482	2192149	2192184	667	1	1
31	32	1	1	1	2194710	2195704	2195747	994	1	1
29	30	1	0	1	2198273	2199049	2199093	776	1	1
32	31	1	1	2	2201619	2202341	2202388	722	1	1
30	29	0	1	2	2204914	2206135	2206185	1221	1	1
29	30	1	0	1	2208711	2209686	2209732	975	1	1
30	29	1	0	2	2212258	2213192	2213228	934	1	1
32	31	0	1	2	2215754	2216546	2216590	792	1	1
29	30	1	0	1	2219116	2219902	2219952	786	1	1
29	30	1	0	1	2222478	2223284	2223331	806	1	1
32	31	0	0	2	2225857	2226583	2226627	726	1	1
32	31	1	1	2	2229153	2230185	2230223	1032	1	1
32	31	1	1	2	2232749	2233329	2233368	580	1	1
32	31	1	1	2	2235894	2236314	2236362	420	1	1
29	30	1	0	1	2238888	2239922	2239959	1034	1	1
31	32	0	1	1	2242484	2243355	2243404	871	1	1
32	31	0	1	2	2245930	2246456	2246499	526	1	1
31	32	0	1	1	2249025	2249879	2249928	854	1	1
31	32	1	1	1	2252454	2253230	2253274	776	1	1
32	31	0	0	2	2255800	2256558	2256603	758	1	1
29	30	1	1	1	2259129	2260217	2260266	1088	1	1
29	30	0	1	1	2262792	2263590	2263628	798	1	1
30	29	0	0	2	2266154	2267053	2267091	899	1	1
32	31	0	1	2	2269617	2270454	2270503	837	1	1
31	32	0	1	1	2273029	2273496	2273548	467	1	1
31	32	1	0	1	2276074	2277119	2277161	1045	1	1
29	30	0	0	1	2279687	2280601	2280640	914	1	1
31	32	1	1	1	2283166	2283824	2283869	658	1	1
29	30	0	0	1	2286395	2287462	2287499	1067	1	1
30	29	0	1	2	2290025	2290643	2290694	618	1	1
30	29	0	1	2	2293220	2294039	2294089	819	1	1
29	30	0	0	1	2296615	2297753	2297803	1138	1	1
30	29	0	0	2	2300329	2301404	2301450	1075	1	1
30	29	0	1	2	2303975	2304893	2304929	918	1	1
30	29	0	0	2	2307455	2308427	2308475	972	1	1
29	30	1	0	1	2311001	2311806	2311854	805	1	1
32	31	1	1	2	2314380	2315188	2315233	808	1	1
31	32	1	1	1	2317759	2318479	2318529	720	1	1
29	30	1	0	1	2321054	2321836	2321874	782	1	1
30	29	0	0	2	2324400	2325285	2325337	885	1	1
30	29	0	1	2	2327863	2328905	2328950	1042	1	1
29	30	1	0	1	2331476	2332279	2332329	803	1	1
31	32	1	1	1	2334855	2335797	2335842	942	1	1
29	30	0	0	1	2338368	2339645	2339689	1277	1	1
32	31	1	1	2	2342215	2343041	2343085	826	1	1
32	31	0	1	2	2345611	2346260	2346297	649	1	1
30	29	0	0	2	2348822	2349820	2349860	998	1	1
30	29	0	1	2	2352385	2353073	2353121	688	1	1
32	31	1	1	2	2355647	2356273	2356316	626	1	1
29	30	0	0	2	2358842	2359354	2359394	512	1	1
29	30	1	0	1	2361920	2362591	2362639	671	1	1
31	32	0	0	2	2365165	2365858	2365901	693	1	1
32	31	1	1	1	2368427	2368895	2368946	468	1	1
32	31	0	1	2	2371472	2371954	2371990	482	1	1
32	31	1	0	2	2374516	2374968	2375018	452	1	1
29	30	0	0	1	2377544	2378604	2378648	1060	1	1
32	31	1	1	2	2381174	2382026	2382077	852	1	1
31	32	1	1	1	2384603	2385798	2385841	1195	1	1
31	29	1	1	1	2388367	2388791	2388835	424	1	1
31	29	1	0	1	2391361	2391788	2391829	427	1	1
29	31	1	0	2	2394355	2394999	2395041	644	1	1
31	29	1	1	1	2397567	2398419	2398470	852	1	1
31	29	1	0	1	2400996	2401863	2401899	867	1	1
31	29	1	1	2	2404425	2405179	2405228	754	1	1
29	31	1	1	1	2407754	2408879	2408925	1125	1	1
31	29	1	0	1	2411451	2412032	2412070	581	1	1
31	29	1	0	1	2414596	2415018	2415064	422	1	1
29	31	1	0	2	2417590	2418519	2418560	929	1	1
