# Supplementary material for: Publisher Correction: Learning relative values in the striatum induces violations of normative decision making
Source: Nat Commun. 2019 Jun 27;10:2833. doi: 10.1038/s41467-019-10718-8 (PMC6597713; doi:10.1038/s41467-019-10718-8)
Supplement: Supplementary file 1 — Supplementary Figures [file 41467_2019_10718_MOESM1_ESM.zip › exp3/vp48.dat]

stim_left	stim_right	bait_left	bait_right	choice	stim_onset	resp_onset	outcome_onset	RT	trl_type	block
4	3	1	1	1	20	1398	1442	1378	1	1
2	1	0	1	2	3968	4696	4737	728	1	1
4	3	1	0	1	7263	8196	8233	933	1	1
3	4	1	0	2	10759	11283	11328	524	1	1
4	3	1	1	1	13854	14317	14356	463	1	1
1	2	0	0	1	16881	17621	17668	740	1	1
4	3	1	1	2	20193	20840	20879	647	1	1
1	2	1	0	1	23405	24256	24292	851	1	1
1	2	0	0	2	26818	27321	27370	503	1	1
4	3	0	1	2	29896	30860	30899	964	1	1
4	3	0	1	2	33425	34453	34496	1028	1	1
4	3	1	1	2	37022	37767	37808	745	1	1
2	1	0	1	1	40334	41411	41454	1077	1	1
3	4	1	1	1	43980	44941	44984	961	1	1
4	3	1	1	2	47510	48178	48229	668	1	1
3	4	0	1	1	50755	51539	51575	784	1	1
1	2	1	0	1	54101	54904	54954	803	1	1
3	4	1	0	1	57480	58718	58768	1238	1	1
3	4	0	1	1	61293	62055	62096	762	1	1
3	4	1	1	1	64622	65562	65609	940	1	1
4	3	0	1	2	68135	69022	69072	887	1	1
2	1	0	0	2	71598	72301	72350	703	1	1
3	4	0	0	1	74876	75460	75495	584	1	1
1	2	0	0	1	78021	78711	78757	690	1	1
1	2	1	0	1	81283	82050	82086	767	1	1
2	1	0	1	2	84612	85223	85264	611	1	1
3	4	1	1	1	87790	88316	88359	526	1	1
2	1	0	0	2	90885	91501	91537	616	1	1
3	4	1	1	1	94063	94537	94582	474	1	1
1	2	1	0	1	97107	97642	97693	535	1	1
4	3	1	1	2	100219	101062	101105	843	1	1
3	4	0	1	1	103631	104215	104250	584	1	1
2	1	0	0	2	106776	107184	107228	408	1	1
1	2	1	0	1	109754	110217	110255	463	1	1
2	1	0	1	2	112781	113376	113417	595	1	1
2	1	1	1	2	115943	116523	116562	580	1	1
1	2	0	0	1	119088	119565	119606	477	1	1
4	3	1	0	2	122132	122690	122734	558	1	1
4	3	1	1	2	125260	125902	125946	642	1	1
4	3	1	1	2	128472	129260	129308	788	1	1
2	1	0	0	2	131834	132335	132386	501	1	1
1	2	1	0	1	134912	135267	135313	355	1	1
1	2	0	0	1	137839	138340	138375	501	1	1
2	1	0	0	2	140901	141240	141285	339	1	1
3	4	1	1	1	143811	144296	144346	485	1	1
2	1	0	0	2	146872	147307	147357	435	1	1
1	2	0	0	1	149883	150562	150603	679	1	1
3	4	1	0	1	153128	153773	153814	645	1	1
4	3	1	1	2	156340	157163	157210	823	1	1
4	3	1	1	2	159736	160514	160556	778	1	1
4	3	1	1	nan	163081	nan	nan	nan	1	1
4	3	1	1	2	169120	169976	170023	856	1	1
3	4	0	0	1	172549	172934	172984	385	1	1
1	2	1	0	2	175510	175911	175962	401	1	1
2	1	1	0	2	178488	179145	179190	657	1	1
2	1	0	1	1	181716	182139	182185	423	1	1
2	1	1	0	2	184710	185309	185346	599	1	1
2	1	0	0	2	187872	188666	188708	794	1	1
2	1	0	1	1	191234	191583	191619	349	1	1
2	1	0	1	2	194145	194618	194663	473	1	1
4	3	0	1	2	197189	198004	198042	815	1	1
2	1	0	1	2	200568	201207	201254	639	1	1
4	3	0	1	2	203780	204446	204483	666	1	1
4	3	0	1	2	207008	207526	207577	518	1	1
3	4	1	1	2	210103	210971	211006	868	1	1
3	4	1	1	1	213532	214165	214201	633	1	1
1	2	1	1	1	216727	217578	217614	851	1	1
3	4	1	1	1	220140	220804	220842	664	1	1
2	1	0	1	2	223368	224261	224305	893	1	1
3	4	0	1	1	226831	227512	227550	681	1	1
3	4	1	1	1	230076	231030	231080	954	1	1
2	1	0	1	2	233605	234090	234141	485	1	1
3	4	1	1	1	236667	237241	237286	574	1	1
1	2	1	0	1	239811	240753	240798	942	1	1
1	2	1	0	1	243324	243782	243826	458	1	1
4	3	0	1	2	246352	247241	247289	889	1	1
4	3	1	1	2	249815	250380	250417	565	1	1
1	2	0	0	1	252943	253818	253863	875	1	1
1	2	1	0	1	256389	257234	257275	845	1	1
2	1	0	1	2	259801	260456	260504	655	1	1
1	2	1	0	1	263029	263411	263448	382	1	1
3	1	0	1	2	265974	266485	266526	511	1	1
1	3	0	1	1	269051	269759	269804	708	1	1
1	3	1	1	2	272330	272912	272949	582	1	1
3	1	1	1	2	275475	276058	276094	583	1	1
3	1	1	0	1	278620	278967	279004	347	1	1
1	3	0	1	2	281530	282293	282333	763	1	1
3	1	1	1	1	284859	285609	285645	750	1	1
3	1	0	1	1	288171	288847	288890	676	1	1
1	3	1	1	1	291416	292100	292136	684	1	1
3	1	1	0	2	294662	295155	295197	493	1	1
7	8	1	0	1	314885	316380	316424	1495	1	1
7	8	1	0	1	318950	319524	319569	574	1	1
5	6	0	0	2	322095	322812	322848	717	1	1
5	6	0	0	1	325374	326171	326210	797	1	1
7	8	1	1	1	328736	329637	329673	901	1	1
6	5	0	1	2	332198	332871	332918	673	1	1
8	7	1	1	nan	335444	nan	nan	nan	1	1
8	7	1	1	2	341482	341882	341917	400	1	1
7	8	1	1	1	344443	344966	345012	523	1	1
7	8	1	0	1	347538	347933	347973	395	1	1
6	5	0	0	2	350499	351031	351067	532	1	1
5	6	0	0	1	353593	354147	354195	554	1	1
5	6	1	0	1	356721	357297	357340	576	1	1
8	7	1	1	2	359866	360309	360351	443	1	1
6	5	0	1	2	362877	363837	363881	960	1	1
5	6	0	0	1	366407	366839	366875	432	1	1
8	7	1	0	2	369401	369917	369953	516	1	1
6	5	1	0	2	372479	373626	373666	1147	1	1
8	7	1	1	2	376192	376979	377029	787	1	1
5	6	1	0	1	379555	379905	379956	350	1	1
5	6	1	0	1	382482	383000	383051	518	1	1
7	8	1	1	1	385577	386105	386145	528	1	1
7	8	1	1	1	388671	389079	389123	408	1	1
6	5	0	1	2	391649	392326	392368	677	1	1
7	8	1	1	1	394894	395249	395295	355	1	1
8	7	0	1	2	397821	398169	398206	348	1	1
7	8	1	1	1	400732	401116	401167	384	1	1
6	5	0	1	2	403693	404149	404194	456	1	1
8	7	0	0	2	406720	407330	407373	610	1	1
8	7	0	1	2	409899	410492	410534	593	1	1
8	7	1	1	2	413060	413949	413997	889	1	1
5	6	0	0	1	416523	416844	416891	321	1	1
7	8	1	1	1	419417	419990	420036	573	1	1
6	5	0	0	2	422562	422976	423013	414	1	1
6	5	1	1	1	425539	426007	426058	468	1	1
8	7	1	0	2	428583	429033	429069	450	1	1
5	6	1	1	1	431594	432036	432080	442	1	1
7	8	1	1	1	434605	435009	435057	404	1	1
7	8	1	1	1	437583	437975	438018	392	1	1
7	8	1	1	1	440544	441088	441129	544	1	1
6	5	0	1	2	443655	444336	444374	681	1	1
7	8	1	0	1	446900	447285	447335	385	1	1
7	8	1	0	1	449861	450276	450313	415	1	1
6	5	0	1	2	452839	453504	453541	665	1	1
5	6	0	0	1	456067	456527	456569	460	1	1
8	7	1	1	2	459095	459507	459546	412	1	1
7	8	1	1	1	462072	462381	462424	309	1	1
5	6	1	0	2	464949	465280	465318	331	1	1
6	5	0	0	2	467843	468502	468546	659	1	1
6	5	0	1	2	471072	471786	471825	714	1	1
5	6	1	0	1	474350	474901	474936	551	1	1
5	6	0	0	1	477462	477941	477980	479	1	1
7	8	0	1	1	480506	480989	481025	483	1	1
7	8	1	1	2	483551	484529	484571	978	1	1
8	7	1	1	1	487097	488056	488101	959	1	1
7	8	0	0	2	490627	491487	491530	860	1	1
5	6	0	0	1	494056	494565	494608	509	1	1
8	7	0	1	2	497134	497652	497702	518	1	1
8	7	1	1	2	500228	500932	500981	704	1	1
7	8	1	0	1	503507	504131	504176	624	1	1
8	7	0	1	2	506702	507150	507187	448	1	1
5	6	0	0	1	509713	510188	510231	475	1	1
7	8	0	1	2	512757	513402	513443	645	1	1
5	6	1	0	1	515969	516432	516471	463	1	1
5	6	0	0	2	518997	519450	519499	453	1	1
6	5	0	1	2	522024	522800	522844	776	1	1
5	6	0	0	1	525370	525885	525922	515	1	1
6	5	0	0	2	528448	529120	529167	672	1	1
5	6	1	0	1	531693	532251	532295	558	1	1
8	7	1	1	2	534821	535517	535557	696	1	1
8	7	1	1	2	538083	538764	538802	681	1	1
8	7	1	1	1	541328	542003	542047	675	1	1
5	6	1	0	1	544573	545806	545845	1233	1	1
6	5	0	1	nan	548371	nan	nan	nan	1	1
6	5	0	1	1	554409	554789	554827	380	1	1
8	7	1	0	2	557353	557867	557905	514	1	1
7	8	0	1	1	560431	560799	560849	368	1	1
5	6	1	0	1	563375	564027	564078	652	1	1
6	5	1	1	2	566604	567354	567390	750	1	1
6	5	0	1	1	569916	570523	570568	607	1	1
5	6	1	0	1	573094	573656	573696	562	1	1
6	5	0	1	2	576222	576687	576724	465	1	1
7	5	1	0	1	579250	579758	579802	508	1	1
7	5	1	0	1	582328	582749	582796	421	1	1
5	7	1	0	2	585322	585721	585757	399	1	1
5	7	1	1	1	588283	588898	588935	615	1	1
7	5	1	0	1	591461	591828	591879	367	1	1
5	7	1	1	2	594405	594850	594890	445	1	1
7	5	1	0	1	597416	597769	597818	353	1	1
7	5	1	1	1	600343	600745	600795	402	1	1
5	7	1	1	2	603321	603832	603873	511	1	1
7	5	0	1	1	606399	606820	606867	421	1	1
9	10	0	0	1	635856	636631	636676	775	1	1
10	9	0	0	2	639202	639751	639787	549	1	1
9	10	1	0	1	642313	643247	643283	934	1	1
10	9	0	1	2	645809	646302	646345	493	1	1
11	12	1	0	2	648870	649578	649623	708	1	1
11	12	1	0	1	652149	652706	652751	557	1	1
10	9	0	1	2	655277	655800	655846	523	1	1
9	10	1	0	1	658372	658815	658857	443	1	1
12	11	1	1	2	661383	661933	661968	550	1	1
11	12	0	1	1	664494	665009	665046	515	1	1
11	12	1	0	2	667572	667980	668024	408	1	1
9	10	0	1	1	670550	671042	671085	492	1	1
9	10	1	0	2	673611	674569	674614	958	1	1
10	9	0	0	1	677140	677639	677676	499	1	1
9	10	1	0	1	680201	680550	680586	349	1	1
9	10	1	0	1	683112	683781	683831	669	1	1
10	9	0	0	2	686357	686748	686792	391	1	1
9	10	1	0	1	689318	689647	689686	329	1	1
10	9	0	1	2	692212	692622	692664	410	1	1
11	12	1	0	1	695189	696114	696160	925	1	1
12	11	1	1	2	698686	699123	699171	437	1	1
11	12	0	1	1	701697	702550	702600	853	1	1
12	11	1	1	2	705126	705712	705761	586	1	1
12	11	1	1	2	708287	709278	709324	991	1	1
11	12	0	1	1	711850	712838	712887	988	1	1
10	9	0	1	2	715413	716802	716852	1389	1	1
10	9	0	1	2	719378	720290	720331	912	1	1
11	12	1	0	1	722857	723783	723827	926	1	1
11	12	1	1	2	726353	727030	727072	677	1	1
9	10	0	0	1	729598	730598	730635	1000	1	1
11	12	1	1	1	733161	734216	734265	1055	1	1
9	10	1	0	2	736791	737421	737460	630	1	1
12	11	0	1	2	739986	740700	740739	714	1	1
11	12	0	1	2	743265	743920	743967	655	1	1
12	11	1	0	1	746493	746822	746861	329	1	1
11	12	0	1	1	749387	749833	749872	446	1	1
11	12	1	1	2	752398	752851	752900	453	1	1
11	12	1	1	1	755426	756153	756195	727	1	1
10	9	0	0	2	758721	759583	759625	862	1	1
10	9	0	1	1	762150	762876	762920	726	1	1
9	10	1	0	2	765446	766153	766199	707	1	1
12	11	0	1	1	768724	769560	769611	836	1	1
10	9	0	1	2	772137	773073	773124	936	1	1
11	12	1	1	2	775650	776379	776419	729	1	1
11	12	1	0	1	778945	779592	779631	647	1	1
9	10	0	0	1	782157	783005	783043	848	1	1
11	12	1	1	1	785569	786295	786339	726	1	1
12	11	1	1	1	788865	789586	789634	721	1	1
9	10	0	0	2	792160	793059	793097	899	1	1
10	9	1	1	2	795623	796336	796375	713	1	1
11	12	1	1	1	798901	799850	799888	949	1	1
9	10	1	0	2	802414	803266	803317	852	1	1
10	9	0	0	1	805843	806478	806529	635	1	1
10	9	1	0	1	809055	809587	809624	532	1	1
9	10	0	0	2	812150	813025	813070	875	1	1
11	12	1	1	2	815595	816495	816532	900	1	1
10	9	0	1	2	819058	819809	819844	751	1	1
10	9	0	1	2	822370	823103	823140	733	1	1
10	9	0	0	2	825666	826442	826485	776	1	1
9	10	0	1	1	829011	829677	829714	666	1	1
12	11	0	1	1	832239	833108	833160	869	1	1
11	12	1	1	2	835685	836314	836355	629	1	1
12	11	1	1	2	838880	839844	839884	964	1	1
11	12	1	0	1	842410	843057	843096	647	1	1
11	12	1	1	1	845622	846066	846107	444	1	1
12	11	1	0	2	848633	850028	850071	1395	1	1
9	10	0	0	1	852597	853688	853735	1091	1	1
12	11	1	1	2	856260	857176	857214	916	1	1
10	9	0	1	2	859740	860520	860559	780	1	1
9	10	1	0	2	863085	863970	864005	885	1	1
10	9	0	1	1	866531	866878	866916	347	1	1
11	12	1	1	2	869442	870165	870211	723	1	1
11	12	1	0	1	872737	873719	873758	982	1	1
9	10	1	0	2	876284	877166	877204	882	1	1
9	10	1	0	1	879729	880626	880666	897	1	1
11	12	1	1	1	883192	884141	884179	949	1	1
11	12	1	0	2	886705	887321	887357	616	1	1
11	12	1	1	1	889883	890804	890853	921	1	1
11	12	0	1	2	893379	894229	894266	850	1	1
10	9	0	0	1	896792	897617	897662	825	1	1
11	9	1	0	2	900187	900821	900857	634	1	1
9	11	1	1	2	903382	904159	904202	777	1	1
9	11	1	0	1	906728	908207	908250	1479	1	1
9	11	1	1	1	910776	911451	911495	675	1	1
11	9	1	1	2	914021	915048	915092	1027	1	1
11	9	0	0	1	917618	918310	918354	692	1	1
11	9	1	1	2	920880	921759	921800	879	1	1
11	9	1	0	1	924325	925716	925764	1391	1	1
11	9	1	1	1	928290	929071	929110	781	1	1
9	11	0	1	1	931635	932492	932539	857	1	1
15	16	1	1	nan	988861	nan	nan	nan	1	1
15	16	1	1	1	994900	995165	995201	265	1	1
15	16	1	1	2	997727	998419	998463	692	1	1
13	14	1	0	2	1000988	1001900	1001942	912	1	1
16	15	1	1	1	1004468	1004995	1005037	527	1	1
16	15	1	1	2	1007562	1008202	1008248	640	1	1
16	15	1	1	1	1010774	1011607	1011644	833	1	1
16	15	1	0	2	1014170	1014946	1014990	776	1	1
16	15	0	1	1	1017515	1018027	1018067	512	1	1
13	14	1	0	2	1020593	1021223	1021262	630	1	1
15	16	1	1	1	1023788	1024333	1024374	545	1	1
14	13	0	0	2	1026900	1027604	1027652	704	1	1
13	14	1	0	1	1030178	1031000	1031048	822	1	1
14	13	0	1	2	1033574	1034249	1034293	675	1	1
15	16	0	0	2	1036819	1037516	1037555	697	1	1
16	15	0	1	1	1040081	1040930	1040968	849	1	1
15	16	1	1	2	1043494	1044345	1044380	851	1	1
13	14	1	0	2	1046906	1047767	1047809	861	1	1
16	15	1	1	1	1050335	1050769	1050804	434	1	1
13	14	1	1	2	1053329	1053854	1053898	525	1	1
16	15	1	0	1	1056424	1057064	1057110	640	1	1
16	15	1	1	1	1059636	1060016	1060054	380	1	1
14	13	0	0	2	1062580	1063450	1063500	870	1	1
15	16	1	1	1	1066026	1066845	1066896	819	1	1
16	15	0	1	1	1069421	1070504	1070542	1083	1	1
13	14	0	1	2	1073068	1073780	1073821	712	1	1
14	13	0	1	2	1076347	1077028	1077066	681	1	1
13	14	0	0	1	1079592	1080411	1080462	819	1	1
16	15	1	0	1	1082988	1084340	1084376	1352	1	1
13	14	0	0	2	1086902	1087653	1087688	751	1	1
14	13	0	0	2	1090214	1090911	1090950	697	1	1
13	14	0	0	2	1093476	1094267	1094312	791	1	1
16	15	1	1	1	1096838	1097377	1097424	539	1	1
15	16	1	1	2	1099950	1100762	1100803	812	1	1
15	16	1	1	1	1103329	1104137	1104182	808	1	1
15	16	0	0	2	1106708	1107643	1107694	935	1	1
16	15	1	1	1	1110220	1110856	1110906	636	1	1
13	14	1	0	1	1113432	1114292	1114335	860	1	1
15	16	1	1	2	1116861	1117914	1117965	1053	1	1
16	15	0	0	1	1120491	1121185	1121227	694	1	1
16	15	0	1	2	1123753	1124521	1124556	768	1	1
14	13	0	1	1	1127082	1128269	1128320	1187	1	1
15	16	1	1	1	1130846	1131879	1131916	1033	1	1
13	14	1	0	2	1134442	1135517	1135563	1075	1	1
13	14	0	0	2	1138089	1139165	1139209	1076	1	1
14	13	0	0	1	1141735	1142986	1143023	1251	1	1
15	16	1	1	1	1145549	1146888	1146938	1339	1	1
16	15	1	1	2	1149464	1150278	1150317	814	1	1
15	16	1	0	2	1152843	1153859	1153896	1016	1	1
16	15	1	1	1	1156422	1156984	1157024	562	1	1
16	15	1	0	1	1159550	1160435	1160470	885	1	1
15	16	1	0	1	1162996	1164035	1164084	1039	1	1
16	15	0	1	1	1166609	1167678	1167713	1069	1	1
16	15	1	0	2	1170239	1171160	1171210	921	1	1
15	16	1	0	1	1173735	1174457	1174505	722	1	1
16	15	1	1	2	1177031	1177850	1177901	819	1	1
15	16	1	0	1	1180426	1181023	1181062	597	1	1
16	15	1	1	2	1183588	1184426	1184475	838	1	1
16	15	1	1	1	1187000	1187483	1187519	483	1	1
16	15	1	1	nan	1190045	nan	nan	nan	1	1
16	15	1	1	1	1196084	1196457	1196502	373	1	1
14	13	0	1	2	1199028	1199590	1199630	562	1	1
14	13	0	1	2	1202156	1202743	1202791	587	1	1
13	14	1	0	1	1205317	1205889	1205936	572	1	1
14	13	0	1	2	1208462	1208911	1208947	449	1	1
13	14	1	1	1	1211473	1211822	1211858	349	1	1
14	13	0	1	2	1214384	1214980	1215019	596	1	1
13	14	1	0	1	1217545	1218012	1218064	467	1	1
14	13	0	0	2	1220590	1221049	1221092	459	1	1
13	14	0	0	1	1223617	1224012	1224052	395	1	1
13	14	0	0	1	1226578	1227065	1227113	487	1	1
13	14	1	0	1	1229639	1230358	1230409	719	1	1
13	14	0	0	1	1232935	1233650	1233687	715	1	1
13	14	1	0	2	1236213	1236625	1236665	412	1	1
13	14	0	0	1	1239191	1239478	1239525	287	1	1
14	13	0	1	1	1242051	1242344	1242386	293	1	1
14	13	0	1	2	1244912	1245450	1245497	538	1	1
14	13	1	0	2	1248023	1248894	1248943	871	1	1
14	13	0	1	1	1251469	1251668	1251703	199	1	1
13	14	0	0	1	1254229	1254531	1254580	302	1	1
13	14	1	0	2	1257106	1257687	1257725	581	1	1
13	14	1	0	1	1260251	1260688	1260736	437	1	1
15	13	1	0	2	1263262	1263913	1263965	651	1	1
13	15	0	1	2	1266490	1267567	1267611	1077	1	1
15	13	1	1	1	1270137	1270588	1270639	451	1	1
15	13	1	0	2	1273165	1273893	1273934	728	1	1
13	15	1	0	1	1276460	1277057	1277096	597	1	1
13	15	1	1	2	1279622	1280364	1280408	742	1	1
13	15	1	0	2	1282934	1283427	1283469	493	1	1
15	13	1	0	1	1285995	1286345	1286396	350	1	1
15	13	1	1	1	1288922	1289423	1289474	501	1	1
15	13	1	1	1	1292000	1293113	1293154	1113	1	1
18	17	0	1	2	1366689	1368140	1368178	1451	1	1
19	20	1	1	1	1370704	1371414	1371457	710	1	1
20	19	0	1	2	1373983	1374517	1374568	534	1	1
18	17	1	0	2	1377094	1377714	1377763	620	1	1
20	19	0	1	2	1380289	1381201	1381242	912	1	1
20	19	1	1	2	1383768	1384525	1384571	757	1	1
19	20	1	1	1	1387097	1387561	1387599	464	1	1
20	19	1	0	2	1390125	1390791	1390827	666	1	1
19	20	1	1	2	1393353	1394297	1394340	944	1	1
19	20	1	1	1	1396866	1397315	1397351	449	1	1
20	19	0	0	2	1399877	1400735	1400780	858	1	1
17	18	0	0	2	1403306	1404218	1404260	912	1	1
19	20	0	1	1	1406786	1407304	1407354	518	1	1
20	19	0	1	1	1409880	1410487	1410533	607	1	1
20	19	1	0	2	1413059	1413585	1413627	526	1	1
18	17	1	1	1	1416153	1416984	1417023	831	1	1
18	17	0	1	2	1419549	1420196	1420235	647	1	1
19	20	1	1	1	1422761	1423370	1423413	609	1	1
20	19	1	1	2	1425939	1426553	1426591	614	1	1
19	20	1	1	1	1429117	1429782	1429820	665	1	1
18	17	0	1	2	1432346	1433616	1433667	1270	1	1
20	19	1	0	2	1436193	1436986	1437029	793	1	1
17	18	1	0	1	1439555	1440485	1440525	930	1	1
18	17	0	0	2	1443051	1443711	1443754	660	1	1
18	17	0	1	2	1446280	1447237	1447283	957	1	1
19	20	1	0	1	1449809	1450431	1450478	622	1	1
17	18	1	0	2	1453004	1454183	1454225	1179	1	1
18	17	1	0	2	1456751	1457793	1457839	1042	1	1
19	20	0	1	1	1460364	1460956	1461000	592	1	1
20	19	1	1	1	1463526	1464512	1464563	986	1	1
19	20	1	0	1	1467089	1467708	1467758	619	1	1
20	19	1	0	2	1470284	1471140	1471187	856	1	1
18	17	0	1	1	1473713	1474234	1474282	521	1	1
17	18	1	1	1	1476808	1477644	1477694	836	1	1
17	18	1	0	2	1480220	1481127	1481174	907	1	1
17	18	1	0	1	1483700	1484188	1484235	488	1	1
17	18	0	0	1	1486761	1487328	1487363	567	1	1
17	18	1	0	2	1489889	1490460	1490508	571	1	1
17	18	0	0	1	1493034	1493476	1493519	442	1	1
17	18	0	0	1	1496045	1496986	1497032	941	1	1
20	19	1	1	2	1499557	1500551	1500595	994	1	1
17	18	1	0	2	1503120	1503580	1503622	460	1	1
19	20	1	0	1	1506148	1506593	1506633	445	1	1
19	20	1	1	1	1509159	1509477	1509527	318	1	1
18	17	0	0	2	1512053	1512588	1512639	535	1	1
17	18	0	0	1	1515164	1515706	1515750	542	1	1
19	20	0	1	2	1518276	1518796	1518844	520	1	1
18	17	0	1	2	1521370	1522037	1522073	667	1	1
18	17	0	1	2	1524599	1525086	1525134	487	1	1
17	18	0	0	1	1527660	1528558	1528597	898	1	1
20	19	1	1	2	1531123	1531628	1531675	505	1	1
20	19	0	1	1	1534200	1534601	1534635	401	1	1
18	17	0	1	2	1537161	1537553	1537596	392	1	1
18	17	0	1	2	1540122	1540637	1540674	515	1	1
18	17	0	0	2	1543200	1543636	1543685	436	1	1
18	17	0	0	1	1546211	1546549	1546596	338	1	1
20	19	1	1	2	1549122	1549467	1549506	345	1	1
20	19	1	1	1	1552032	1552350	1552400	318	1	1
20	19	1	1	2	1554926	1555351	1555394	425	1	1
19	20	1	0	1	1557920	1558268	1558305	348	1	1
20	19	0	1	1	1560831	1561416	1561467	585	1	1
17	18	1	0	2	1563993	1564888	1564929	895	1	1
20	19	1	1	1	1567455	1568140	1568191	685	1	1
17	18	1	0	1	1570717	1571724	1571771	1007	1	1
18	17	0	1	2	1574297	1574929	1574966	632	1	1
20	19	1	1	2	1577492	1578357	1578395	865	1	1
20	19	1	1	1	1580921	1581439	1581490	518	1	1
18	17	0	1	2	1584016	1584814	1584852	798	1	1
20	19	0	1	2	1587378	1588293	1588331	915	1	1
20	19	0	1	1	1590857	1591419	1591459	562	1	1
20	19	1	1	2	1593985	1594538	1594587	553	1	1
19	20	1	1	1	1597113	1597747	1597782	634	1	1
18	17	0	0	2	1600308	1600752	1600793	444	1	1
20	19	1	1	2	1603319	1603963	1604005	644	1	1
17	18	0	0	1	1606531	1607520	1607568	989	1	1
17	18	1	0	2	1610094	1610875	1610914	781	1	1
17	18	1	0	1	1613440	1613832	1613875	392	1	1
17	18	1	0	1	1616400	1616842	1616885	442	1	1
18	17	0	0	2	1619411	1620064	1620114	653	1	1
18	17	0	0	2	1622640	1623446	1623493	806	1	1
19	17	1	1	1	1626019	1626285	1626320	266	1	1
17	19	0	1	2	1628846	1629211	1629247	365	1	1
17	19	1	1	1	1631773	1632337	1632375	564	1	1
17	19	1	1	2	1634901	1635378	1635420	477	1	1
17	19	0	1	1	1637946	1638186	1638230	240	1	1
17	19	0	1	1	1640756	1641900	1641944	1144	1	1
19	17	0	1	2	1644469	1644999	1645038	530	1	1
17	19	0	0	1	1647564	1648180	1648216	616	1	1
19	17	1	1	2	1650742	1651280	1651328	538	1	1
19	17	1	1	2	1653854	1654630	1654673	776	1	1
22	21	1	1	1	1874643	1875614	1875663	971	1	1
21	22	1	0	1	1878189	1879662	1879711	1473	1	1
22	21	0	1	2	1882237	1883006	1883057	769	1	1
22	21	0	1	2	1885582	1886274	1886318	692	1	1
23	24	1	1	1	1888844	1889617	1889664	773	1	1
21	22	0	0	2	1892190	1892698	1892742	508	1	1
22	21	0	1	2	1895268	1896588	1896623	1320	1	1
24	23	1	0	2	1899149	1899977	1900018	828	1	1
22	21	0	1	1	1902544	1903203	1903247	659	1	1
23	24	0	0	1	1905773	1906722	1906760	949	1	1
24	23	1	1	2	1909286	1909827	1909871	541	1	1
22	21	0	1	2	1912397	1913385	1913434	988	1	1
24	23	1	0	2	1915960	1916635	1916679	675	1	1
22	21	0	1	1	1919205	1919810	1919858	605	1	1
22	21	0	0	2	1922383	1922932	1922969	549	1	1
21	22	1	1	1	1925495	1925862	1925913	367	1	1
23	24	1	1	2	1928439	1929364	1929409	925	1	1
22	21	0	0	2	1931935	1932531	1932571	596	1	1
21	22	1	0	1	1935096	1935637	1935682	541	1	1
24	23	0	1	2	1938208	1938878	1938927	670	1	1
23	24	1	1	1	1941453	1941767	1941804	314	1	1
22	21	0	1	2	1944330	1944710	1944748	380	1	1
23	24	1	1	1	1947274	1947850	1947893	576	1	1
24	23	1	0	2	1950419	1950774	1950820	355	1	1
22	21	0	0	1	1953346	1953806	1953848	460	1	1
23	24	0	1	2	1956374	1956720	1956759	346	1	1
24	23	0	1	2	1959285	1959842	1959887	557	1	1
21	22	1	0	1	1962413	1962930	1962965	517	1	1
22	21	0	1	2	1965491	1966045	1966093	554	1	1
22	21	0	1	2	1968619	1969440	1969489	821	1	1
21	22	0	0	1	1972014	1972466	1972516	452	1	1
22	21	0	0	2	1975042	1975415	1975460	373	1	1
24	23	0	1	2	1977986	1978698	1978739	712	1	1
23	24	1	1	1	1981265	1981633	1981683	368	1	1
22	21	0	1	2	1984209	1985016	1985062	807	1	1
24	23	1	1	1	1987588	1988357	1988408	769	1	1
21	22	1	0	1	1990933	1991976	1992021	1043	1	1
23	24	1	1	2	1994547	1995505	1995550	958	1	1
21	22	0	1	1	1998076	1998721	1998762	645	1	1
21	22	1	0	2	2001288	2002162	2002208	874	1	1
24	23	0	1	2	2004734	2005331	2005369	597	1	1
24	23	1	1	2	2007895	2008581	2008631	686	1	1
24	23	0	0	1	2011157	2012288	2012328	1131	1	1
22	21	0	0	2	2014854	2015493	2015540	639	1	1
24	23	1	1	2	2018066	2018755	2018802	689	1	1
22	21	0	0	1	2021328	2021850	2021896	522	1	1
21	22	0	0	1	2024422	2025033	2025075	611	1	1
21	22	1	0	1	2027601	2028666	2028705	1065	1	1
22	21	0	0	2	2031231	2031750	2031799	519	1	1
22	21	0	1	2	2034325	2035165	2035212	840	1	1
24	23	0	1	2	2037738	2038536	2038574	798	1	1
21	22	1	0	1	2041100	2042207	2042254	1107	1	1
23	24	1	1	1	2044780	2045806	2045851	1026	1	1
23	24	1	0	1	2048376	2048899	2048945	523	1	1
23	24	1	1	2	2051471	2052238	2052274	767	1	1
24	23	1	1	2	2054800	2055305	2055352	505	1	1
24	23	1	0	2	2057878	2058523	2058564	645	1	1
22	21	0	0	1	2061089	2061495	2061541	406	1	1
23	24	1	1	1	2064067	2064609	2064652	542	1	1
24	23	0	1	2	2067178	2067615	2067663	437	1	1
21	22	1	1	1	2070189	2070685	2070725	496	1	1
22	21	0	0	2	2073250	2073889	2073936	639	1	1
21	22	0	0	1	2076462	2076903	2076947	441	1	1
21	22	0	0	2	2079473	2080150	2080192	677	1	1
22	21	0	1	2	2082718	2083274	2083321	556	1	1
24	23	1	1	2	2085846	2086908	2086950	1062	1	1
24	23	1	1	2	2089476	2089986	2090028	510	1	1
22	21	0	1	1	2092554	2093618	2093658	1064	1	1
22	21	0	1	2	2096184	2096641	2096686	457	1	1
22	21	0	0	2	2099212	2099754	2099797	542	1	1
23	24	1	1	1	2102323	2102734	2102775	411	1	1
24	23	0	1	2	2105301	2105793	2105836	492	1	1
24	23	0	0	2	2108362	2108783	2108830	421	1	1
23	24	1	1	1	2111356	2112012	2112059	656	1	1
24	23	1	1	2	2114585	2114982	2115020	397	1	1
24	23	0	1	2	2117545	2118359	2118399	814	1	1
23	24	1	1	1	2120924	2121730	2121778	806	1	1
23	24	1	1	1	2124303	2124784	2124822	481	1	1
23	24	1	1	2	2127348	2127936	2127983	588	1	1
24	23	1	1	2	2130509	2131587	2131630	1078	1	1
21	23	0	1	1	2134156	2134797	2134842	641	1	1
23	21	1	1	1	2137368	2138379	2138422	1011	1	1
21	23	1	1	2	2140947	2142059	2142102	1112	1	1
23	21	0	1	2	2144628	2145387	2145430	759	1	1
21	23	0	1	1	2147956	2148637	2148676	681	1	1
21	23	0	1	2	2151202	2151883	2151921	681	1	1
21	23	1	1	2	2154447	2155037	2155082	590	1	1
23	21	1	0	1	2157608	2158364	2158411	756	1	1
23	21	1	1	1	2160937	2161584	2161623	647	1	1
23	21	0	1	2	2164149	2165127	2165169	978	1	1
27	28	1	1	2	2204362	2205435	2205483	1073	1	1
25	26	1	0	2	2208009	2208758	2208795	749	1	1
26	25	0	1	2	2211321	2212144	2212191	823	1	1
26	25	0	1	1	2214717	2215093	2215135	376	1	1
26	25	0	0	2	2217661	2218157	2218196	496	1	1
26	25	0	1	2	2220722	2221304	2221341	582	1	1
25	26	1	0	1	2223867	2224294	2224335	427	1	1
27	28	0	1	1	2226861	2227638	2227681	777	1	1
25	26	0	0	2	2230206	2230846	2230892	640	1	1
25	26	1	0	1	2233418	2233913	2233953	495	1	1
28	27	1	0	2	2236479	2237148	2237199	669	1	1
27	28	1	1	2	2239725	2240411	2240461	686	1	1
27	28	1	0	2	2242986	2243723	2243773	737	1	1
27	28	1	1	1	2246298	2246626	2246666	328	1	1
25	26	0	0	2	2249192	2250016	2250062	824	1	1
28	27	0	1	1	2252588	2253114	2253157	526	1	1
26	25	1	1	2	2255683	2256528	2256569	845	1	1
26	25	0	1	1	2259095	2259635	2259681	540	1	1
27	28	1	0	2	2262207	2263209	2263244	1002	1	1
25	26	0	0	1	2265770	2266441	2266489	671	1	1
25	26	0	0	1	2269015	2270221	2270269	1206	1	1
26	25	0	0	2	2272795	2273792	2273832	997	1	1
28	27	1	1	2	2276358	2277325	2277362	967	1	1
27	28	1	1	1	2279888	2280659	2280707	771	1	1
28	27	1	1	2	2283233	2284113	2284153	880	1	1
26	25	0	1	2	2286679	2287448	2287499	769	1	1
25	26	1	0	1	2290025	2290870	2290911	845	1	1
28	27	1	1	2	2293437	2294308	2294357	871	1	1
28	27	1	0	2	2296883	2297417	2297452	534	1	1
25	26	0	1	1	2299978	2300430	2300479	452	1	1
25	26	0	0	1	2303005	2303922	2303959	917	1	1
25	26	0	0	1	2306485	2307541	2307589	1056	1	1
28	27	0	1	2	2310115	2310551	2310600	436	1	1
28	27	1	1	2	2313126	2313734	2313778	608	1	1
26	25	0	1	1	2316304	2317023	2317073	719	1	1
28	27	1	0	1	2319599	2320485	2320536	886	1	1
28	27	1	0	2	2323062	2324016	2324066	954	1	1
28	27	1	1	1	2326591	2327032	2327077	441	1	1
27	28	1	0	1	2329602	2330350	2330389	748	1	1
27	28	1	1	1	2332914	2333791	2333835	877	1	1
28	27	0	1	2	2336360	2337073	2337113	713	1	1
27	28	1	0	1	2339639	2340625	2340676	986	1	1
25	26	1	0	2	2343202	2344048	2344089	846	1	1
28	27	1	0	1	2346614	2347343	2347384	729	1	1
25	26	0	0	1	2349910	2350757	2350796	847	1	1
28	27	1	0	2	2353322	2353895	2353941	573	1	1
28	27	1	1	1	2356467	2357052	2357103	585	1	1
27	28	1	1	1	2359629	2360036	2360080	407	1	1
27	28	1	0	2	2362606	2363228	2363275	622	1	1
27	28	1	1	1	2365801	2366358	2366403	557	1	1
27	28	1	0	2	2368929	2369435	2369481	506	1	1
28	27	1	1	2	2372007	2372504	2372542	497	1	1
27	28	1	0	1	2375068	2375727	2375771	659	1	1
27	28	1	1	1	2378297	2378855	2378899	558	1	1
27	28	1	1	2	2381425	2382178	2382228	753	1	1
28	27	1	1	1	2384754	2385235	2385272	481	1	1
27	28	1	1	1	2387798	2388725	2388768	927	1	1
25	26	1	0	2	2391294	2391653	2391696	359	1	1
25	26	1	0	2	2394222	2395279	2395326	1057	1	1
26	25	0	1	2	2397851	2398996	2399039	1145	1	1
28	27	0	0	1	2401565	2402478	2402518	913	1	1
25	26	0	0	1	2405044	2405785	2405831	741	1	1
26	25	0	1	2	2408356	2409110	2409159	754	1	1
27	28	1	0	1	2411685	2412255	2412304	570	1	1
27	28	1	1	1	2414830	2415620	2415666	790	1	1
26	25	0	1	2	2418192	2418958	2418995	766	1	1
27	28	1	1	2	2421521	2422434	2422475	913	1	1
27	28	1	1	1	2425000	2425815	2425854	815	1	1
26	25	1	0	2	2428379	2429187	2429233	808	1	1
26	25	1	1	2	2431758	2432959	2432996	1201	1	1
25	26	1	0	1	2435522	2436195	2436241	673	1	1
25	26	0	0	1	2438767	2439253	2439303	486	1	1
26	25	0	1	1	2441829	2442973	2443016	1144	1	1
26	25	0	0	2	2445542	2446232	2446278	690	1	1
25	26	0	0	2	2448804	2450016	2450059	1212	1	1
26	25	0	0	1	2452584	2453160	2453203	576	1	1
25	26	1	0	1	2455729	2456595	2456633	866	1	1
26	25	0	1	2	2459158	2459882	2459928	724	1	1
26	25	0	1	2	2462454	2463340	2463391	886	1	1
26	25	0	1	2	2465916	2466678	2466719	762	1	1
27	25	0	1	2	2469245	2470127	2470165	882	1	1
25	27	1	1	1	2472691	2473363	2473410	672	1	1
25	27	0	1	1	2475936	2476707	2476756	771	1	1
27	25	1	0	2	2479282	2480457	2480503	1175	1	1
25	27	0	1	2	2483029	2483854	2483899	825	1	1
25	27	1	0	2	2486425	2487056	2487094	631	1	1
25	27	1	1	1	2489620	2490253	2490289	633	1	1
27	25	1	1	1	2492815	2493167	2493216	352	1	1
27	25	1	0	2	2495742	2496141	2496177	399	1	1
25	27	1	1	1	2498703	2499309	2499355	606	1	1
31	32	1	1	1	2546059	2546709	2546745	650	1	1
30	29	0	1	2	2549271	2549972	2550007	701	1	1
31	32	0	1	2	2552532	2553259	2553302	727	1	1
32	31	0	1	1	2555828	2556244	2556279	416	1	1
31	32	1	0	2	2558805	2559503	2559541	698	1	1
31	32	1	1	1	2562067	2562669	2562720	602	1	1
30	29	0	1	2	2565245	2566007	2566048	762	1	1
30	29	0	0	2	2568574	2569216	2569260	642	1	1
30	29	1	1	2	2571786	2572393	2572438	607	1	1
29	30	1	0	1	2574964	2575779	2575817	815	1	1
32	31	1	1	1	2578343	2579089	2579129	746	1	1
29	30	1	0	2	2581655	2582515	2582559	860	1	1
31	32	1	1	1	2585084	2585807	2585854	723	1	1
31	32	1	1	2	2588380	2589203	2589250	823	1	1
30	29	0	0	1	2591776	2592295	2592344	519	1	1
30	29	0	1	2	2594870	2595451	2595489	581	1	1
31	32	1	1	2	2598015	2598929	2598968	914	1	1
31	32	1	1	1	2601494	2601879	2601929	385	1	1
30	29	0	0	2	2604455	2605021	2605057	566	1	1
32	31	1	1	1	2607583	2607887	2607935	304	1	1
29	30	1	0	1	2610460	2611071	2611113	611	1	1
29	30	1	0	2	2613639	2614326	2614375	687	1	1
31	32	1	0	1	2616901	2617168	2617218	267	1	1
31	32	1	1	1	2619744	2620147	2620196	403	1	1
29	30	1	0	2	2622722	2623469	2623508	747	1	1
32	31	1	1	1	2626034	2626496	2626536	462	1	1
30	29	0	1	2	2629062	2629608	2629647	546	1	1
29	30	1	0	1	2632173	2632503	2632541	330	1	1
30	29	1	0	2	2635067	2635445	2635485	378	1	1
32	31	0	1	1	2638011	2638259	2638295	248	1	1
29	30	1	0	1	2640821	2641385	2641423	564	1	1
29	30	1	0	2	2643949	2644672	2644719	723	1	1
32	31	0	0	1	2647245	2647965	2648014	720	1	1
32	31	1	1	1	2650540	2651238	2651276	698	1	1
32	31	1	1	2	2653802	2654361	2654404	559	1	1
32	31	1	1	1	2656930	2658129	2658168	1199	1	1
29	30	1	0	2	2660694	2661448	2661497	754	1	1
31	32	0	1	1	2664022	2664576	2664625	554	1	1
32	31	0	1	1	2667151	2667997	2668037	846	1	1
31	32	0	1	2	2670563	2670760	2670797	197	1	1
31	32	1	1	2	2673323	2673728	2673775	405	1	1
32	31	0	0	1	2676301	2676939	2676986	638	1	1
29	30	1	1	2	2679512	2679919	2679964	407	1	1
29	30	0	1	1	2682490	2683183	2683226	693	1	1
30	29	0	0	2	2685752	2686372	2686421	620	1	1
32	31	0	1	1	2688947	2689642	2689683	695	1	1
31	32	0	1	1	2692209	2692747	2692794	538	1	1
31	32	1	0	2	2695320	2695693	2695738	373	1	1
29	30	0	0	1	2698264	2698482	2698532	218	1	1
31	32	1	1	2	2701058	2701705	2701743	647	1	1
29	30	0	0	2	2704269	2704599	2704637	330	1	1
30	29	0	1	1	2707163	2707694	2707732	531	1	1
30	29	0	1	2	2710258	2710740	2710776	482	1	1
29	30	0	0	1	2713302	2713701	2713737	399	1	1
30	29	0	0	2	2716263	2717350	2717401	1087	1	1
30	29	0	1	2	2719926	2720679	2720729	753	1	1
30	29	0	0	1	2723255	2723826	2723874	571	1	1
29	30	1	0	1	2726400	2727343	2727387	943	1	1
32	31	1	1	1	2729913	2730558	2730599	645	1	1
31	32	1	1	2	2733125	2733525	2733576	400	1	1
29	30	1	0	1	2736102	2736922	2736972	820	1	1
30	29	0	0	1	2739498	2740693	2740736	1195	1	1
30	29	0	1	2	2743262	2744350	2744399	1088	1	1
29	30	1	0	1	2746925	2747397	2747444	472	1	1
31	32	1	1	2	2749969	2751017	2751057	1048	1	1
29	30	0	0	1	2753583	2754218	2754268	635	1	1
32	31	1	1	2	2756794	2757507	2757547	713	1	1
32	31	0	1	2	2760073	2760626	2760675	553	1	1
30	29	0	0	1	2763201	2764050	2764088	849	1	1
30	29	0	1	2	2766613	2767315	2767366	702	1	1
32	31	1	1	1	2769892	2770787	2770829	895	1	1
29	30	0	0	1	2773355	2774203	2774241	848	1	1
29	30	1	0	2	2776767	2777409	2777453	642	1	1
31	32	0	0	2	2779979	2780942	2780983	963	1	1
32	31	1	1	1	2783508	2784080	2784127	572	1	1
32	31	0	1	1	2786653	2787488	2787523	835	1	1
32	31	1	0	1	2790049	2791049	2791086	1000	1	1
29	30	0	0	2	2793612	2794802	2794850	1190	1	1
32	31	1	1	1	2797376	2798446	2798496	1070	1	1
31	32	1	1	2	2801022	2801564	2801608	542	1	1
31	29	1	1	1	2804134	2804725	2804769	591	1	1
31	29	1	0	1	2807295	2808712	2808751	1417	1	1
29	31	1	0	2	2811276	2811959	2811996	683	1	1
31	29	1	1	1	2814522	2815169	2815207	647	1	1
31	29	1	0	1	2817733	2818005	2818051	272	1	1
31	29	1	1	1	2820577	2821016	2821062	439	1	1
29	31	1	1	2	2823588	2824173	2824224	585	1	1
31	29	1	0	1	2826750	2827086	2827134	336	1	1
31	29	1	0	2	2829660	2830316	2830363	656	1	1
29	31	1	0	2	2832889	2833720	2833758	831	1	1
