# Supplementary material for: Publisher Correction: Learning relative values in the striatum induces violations of normative decision making
Source: Nat Commun. 2019 Jun 27;10:2833. doi: 10.1038/s41467-019-10718-8 (PMC6597713; doi:10.1038/s41467-019-10718-8)
Supplement: Supplementary file 1 — Supplementary Figures [file 41467_2019_10718_MOESM1_ESM.zip › exp3/vp49.dat]

stim_left	stim_right	bait_left	bait_right	choice	stim_onset	resp_onset	outcome_onset	RT	trl_type	block
4	3	1	1	2	20	667	706	647	1	1
2	1	0	1	1	3232	3851	3901	619	1	1
4	3	1	0	2	6427	6830	6878	403	1	1
3	4	1	0	2	9404	9981	10023	577	1	1
4	3	1	1	2	12549	13140	13185	591	1	1
1	2	0	0	1	15710	16275	16313	565	1	1
4	3	1	1	2	18839	19379	19424	540	1	1
1	2	1	0	2	21950	22544	22586	594	1	1
1	2	0	0	1	25111	25592	25630	481	1	1
4	3	0	1	2	28156	28674	28725	518	1	1
4	3	0	1	1	31250	31743	31786	493	1	1
4	3	1	1	1	34312	34942	34981	630	1	1
2	1	0	1	2	37507	38159	38209	652	1	1
3	4	1	1	1	40735	41720	41755	985	1	1
4	3	1	1	1	44281	44855	44900	574	1	1
3	4	0	1	2	47426	48005	48045	579	1	1
1	2	1	0	2	50571	51117	51156	546	1	1
3	4	1	0	2	53682	54488	54535	806	1	1
3	4	0	1	1	57061	57825	57864	764	1	1
3	4	1	1	2	60390	60769	60808	379	1	1
4	3	0	1	1	63334	63922	63970	588	1	1
2	1	0	0	2	66496	67199	67248	703	1	1
3	4	0	0	2	69774	70378	70427	604	1	1
1	2	0	0	2	72953	73584	73622	631	1	1
1	2	1	0	1	76148	77053	77101	905	1	1
2	1	0	1	2	79627	80389	80430	762	1	1
3	4	1	1	2	82956	83514	83558	558	1	1
2	1	0	0	2	86084	86769	86820	685	1	1
3	4	1	1	1	89346	90349	90400	1003	1	1
1	2	1	0	1	92925	93667	93712	742	1	1
4	3	1	1	1	96238	97048	97091	810	1	1
3	4	0	1	2	99617	100078	100118	461	1	1
2	1	0	0	2	102644	103424	103464	780	1	1
1	2	1	0	2	105990	106520	106559	530	1	1
2	1	0	1	2	109084	109715	109754	631	1	1
2	1	1	1	2	112279	112877	112915	598	1	1
1	2	0	0	1	115441	116146	116194	705	1	1
4	3	1	0	2	118720	119266	119305	546	1	1
4	3	1	1	1	121831	122442	122483	611	1	1
4	3	1	1	2	125009	125471	125511	462	1	1
2	1	0	0	2	128037	128714	128756	677	1	1
1	2	1	0	1	131282	131881	131918	599	1	1
1	2	0	0	2	134444	135034	135079	590	1	1
2	1	0	0	2	137605	138265	138308	660	1	1
3	4	1	1	2	140834	141509	141553	675	1	1
2	1	0	0	2	144079	144704	144748	625	1	1
1	2	0	0	1	147274	147802	147843	528	1	1
3	4	1	0	2	150368	150804	150854	436	1	1
4	3	1	1	1	153379	154000	154049	621	1	1
4	3	1	1	2	156574	157146	157193	572	1	1
4	3	1	1	1	159719	160300	160338	581	1	1
3	4	0	0	2	162864	163243	163282	379	1	1
1	2	1	0	1	165808	166309	166360	501	1	1
2	1	1	0	1	168886	169761	169806	875	1	1
2	1	0	1	2	172332	172741	172784	409	1	1
2	1	1	0	2	175309	175839	175878	530	1	1
2	1	0	0	2	178404	179137	179174	733	1	1
2	1	0	1	2	181699	182279	182318	580	1	1
2	1	0	1	2	184844	185303	185346	459	1	1
4	3	0	1	1	187872	188756	188792	884	1	1
2	1	0	1	2	191318	191727	191769	409	1	1
4	3	0	1	1	194295	194860	194898	565	1	1
4	3	0	1	2	197423	197761	197808	338	1	1
3	4	1	1	2	200334	201060	201104	726	1	1
3	4	1	1	2	203629	204137	204181	508	1	1
1	2	1	1	1	206707	207452	207494	745	1	1
3	4	1	1	2	210019	210586	210622	567	1	1
2	1	0	1	1	213147	213854	213900	707	1	1
3	4	0	1	2	216426	216876	216911	450	1	1
3	4	1	1	2	219437	220012	220056	575	1	1
2	1	0	1	1	222582	223357	223402	775	1	1
3	4	1	1	2	225927	226384	226429	457	1	1
1	2	1	0	1	228955	229617	229658	662	1	1
1	2	1	0	1	232184	232942	232987	758	1	1
4	3	0	1	1	235512	236165	236215	653	1	1
4	3	1	1	1	238741	239466	239510	725	1	1
1	2	0	0	1	242036	242659	242705	623	1	1
1	2	1	0	1	245231	245914	245950	683	1	1
2	1	0	1	2	248476	249411	249447	935	1	1
1	2	1	0	1	251972	252602	252642	630	1	1
3	1	0	1	1	255167	255967	256004	800	1	1
1	3	0	1	1	258530	259551	259600	1021	1	1
1	3	1	1	2	262126	262890	262929	764	1	1
3	1	1	1	1	265455	266114	266158	659	1	1
3	1	1	0	1	268683	269362	269403	679	1	1
1	3	0	1	2	271929	272642	272681	713	1	1
3	1	1	1	1	275207	275989	276027	782	1	1
3	1	0	1	2	278553	279213	279255	660	1	1
1	3	1	1	2	281781	282261	282300	480	1	1
3	1	1	0	2	284826	285673	285712	847	1	1
7	8	1	0	1	300884	301824	301871	940	1	1
7	8	1	0	1	304397	304834	304882	437	1	1
5	6	0	0	2	307408	307997	308044	589	1	1
5	6	0	0	2	310570	311109	311155	539	1	1
7	8	1	1	1	313681	314215	314250	534	1	1
6	5	0	1	2	316776	317471	317512	695	1	1
8	7	1	1	2	320037	320978	321024	941	1	1
7	8	1	1	1	323550	324100	324136	550	1	1
7	8	1	0	1	326662	327214	327264	552	1	1
6	5	0	0	2	329790	330418	330459	628	1	1
5	6	0	0	1	332985	333589	333637	604	1	1
5	6	1	0	1	336163	336853	336899	690	1	1
8	7	1	1	2	339425	340304	340345	879	1	1
6	5	0	1	1	342871	343726	343774	855	1	1
5	6	0	0	2	346300	347061	347103	761	1	1
8	7	1	0	2	349629	350255	350298	626	1	1
6	5	1	0	2	352824	353554	353593	730	1	1
8	7	1	1	2	356119	356622	356671	503	1	1
5	6	1	0	1	359197	359886	359933	689	1	1
5	6	1	0	1	362459	362956	362994	497	1	1
7	8	1	1	1	365520	366296	366340	776	1	1
7	8	1	1	1	368866	369319	369367	453	1	1
6	5	0	1	2	371893	372619	372663	726	1	1
7	8	1	1	2	375189	375868	375908	679	1	1
8	7	0	1	2	378434	379052	379103	618	1	1
7	8	1	1	2	381629	382276	382315	647	1	1
6	5	0	1	2	384841	385625	385660	784	1	1
8	7	0	0	1	388186	388960	389006	774	1	1
8	7	0	1	2	391532	392171	392217	639	1	1
8	7	1	1	2	394743	395453	395496	710	1	1
5	6	0	0	2	398022	398650	398691	628	1	1
7	8	1	1	1	401217	401740	401786	523	1	1
6	5	0	0	2	404312	404972	405014	660	1	1
6	5	1	1	1	407540	408122	408159	582	1	1
8	7	1	0	2	410685	411359	411404	674	1	1
5	6	1	1	2	413930	414793	414833	863	1	1
7	8	1	1	1	417359	417912	417961	553	1	1
7	8	1	1	1	420487	420892	420939	405	1	1
7	8	1	1	1	423465	423966	424017	501	1	1
6	5	0	1	2	426543	427231	427279	688	1	1
7	8	1	0	1	429805	430294	430340	489	1	1
7	8	1	0	1	432866	433478	433518	612	1	1
6	5	0	1	2	436044	436678	436713	634	1	1
5	6	0	0	1	439239	440020	440059	781	1	1
8	7	1	1	2	442585	443160	443203	575	1	1
7	8	1	1	1	445729	446283	446332	554	1	1
5	6	1	0	2	448857	449445	449493	588	1	1
6	5	0	0	2	452019	452687	452738	668	1	1
6	5	0	1	1	455264	455889	455933	625	1	1
5	6	1	0	2	458459	459099	459145	640	1	1
5	6	0	0	1	461671	462463	462507	792	1	1
7	8	0	1	2	465033	465800	465836	767	1	1
7	8	1	1	1	468362	469059	469098	697	1	1
8	7	1	1	2	471624	472224	472259	600	1	1
7	8	0	0	1	474785	475453	475505	668	1	1
5	6	0	0	2	478031	478614	478649	583	1	1
8	7	0	1	2	481175	481723	481761	548	1	1
8	7	1	1	2	484287	485020	485056	733	1	1
7	8	1	0	1	487582	488142	488184	560	1	1
8	7	0	1	2	490710	491283	491329	573	1	1
5	6	0	0	2	493855	494503	494541	648	1	1
7	8	0	1	1	497067	497612	497652	545	1	1
5	6	1	0	2	500178	500836	500881	658	1	1
5	6	0	0	1	503406	504365	504410	959	1	1
6	5	0	1	2	506936	507773	507823	837	1	1
5	6	0	0	1	510348	510831	510867	483	1	1
6	5	0	0	2	513393	514209	514246	816	1	1
5	6	1	0	1	516772	517435	517474	663	1	1
8	7	1	1	2	520000	520726	520770	726	1	1
8	7	1	1	2	523296	523998	524048	702	1	1
8	7	1	1	2	526574	527317	527361	743	1	1
5	6	1	0	1	529886	530639	530689	753	1	1
6	5	0	1	2	533215	534089	534135	874	1	1
8	7	1	0	2	536661	537280	537330	619	1	1
7	8	0	1	1	539856	540393	540442	537	1	1
5	6	1	0	2	542967	543476	543519	509	1	1
6	5	1	1	1	546045	546654	546698	609	1	1
6	5	0	1	1	549224	549890	549926	666	1	1
5	6	1	0	1	552452	553280	553322	828	1	1
6	5	0	1	2	555848	556562	556601	714	1	1
7	5	1	0	1	559126	559683	559729	557	1	1
7	5	1	0	1	562255	562685	562723	430	1	1
5	7	1	0	2	565249	565944	565985	695	1	1
5	7	1	1	2	568511	569275	569314	764	1	1
7	5	1	0	1	571839	572334	572375	495	1	1
5	7	1	1	2	574901	575663	575704	762	1	1
7	5	1	0	1	578229	578846	578882	617	1	1
7	5	1	1	1	581408	582118	582160	710	1	1
5	7	1	1	2	584686	585252	585289	566	1	1
7	5	0	1	1	587814	588561	588601	747	1	1
9	10	0	0	2	613425	614320	614361	895	1	1
10	9	0	0	1	616887	617290	617339	403	1	1
9	10	1	0	1	619865	620491	620534	626	1	1
10	9	0	1	2	623060	623562	623612	502	1	1
11	12	1	0	1	626138	626867	626907	729	1	1
11	12	1	0	1	629433	629893	629935	460	1	1
10	9	0	1	2	632461	633018	633063	557	1	1
9	10	1	0	1	635589	636154	636191	565	1	1
12	11	1	1	2	638717	639200	639235	483	1	1
11	12	0	1	1	641761	642273	642313	512	1	1
11	12	1	0	1	644839	645354	645391	515	1	1
9	10	0	1	2	647917	648464	648503	547	1	1
9	10	1	0	2	651028	651522	651564	494	1	1
10	9	0	0	2	654090	654569	654608	479	1	1
9	10	1	0	1	657134	657737	657786	603	1	1
9	10	1	0	2	660312	661051	661098	739	1	1
10	9	0	0	2	663624	664321	664360	697	1	1
9	10	1	0	1	666886	667325	667371	439	1	1
10	9	0	1	2	669897	670481	670516	584	1	1
11	12	1	0	1	673042	673965	674011	923	1	1
12	11	1	1	2	676538	677170	677207	632	1	1
11	12	0	1	1	679733	680295	680335	562	1	1
12	11	1	1	2	682861	683426	683463	565	1	1
12	11	1	1	2	685989	686531	686575	542	1	1
11	12	0	1	1	689101	689747	689786	646	1	1
10	9	0	1	1	692312	692985	693032	673	1	1
10	9	0	1	2	695558	696065	696110	507	1	1
11	12	1	0	1	698635	699285	699321	650	1	1
11	12	1	1	1	701847	702365	702416	518	1	1
9	10	0	0	2	704942	705548	705594	606	1	1
11	12	1	1	1	708120	708626	708672	506	1	1
9	10	1	0	1	711198	711853	711900	655	1	1
12	11	0	1	2	714426	715065	715112	639	1	1
11	12	0	1	1	717638	718104	718140	466	1	1
12	11	1	0	2	720666	721172	721218	506	1	1
11	12	0	1	1	723744	724330	724379	586	1	1
11	12	1	1	1	726905	727422	727457	517	1	1
11	12	1	1	1	729983	730477	730518	494	1	1
10	9	0	0	2	733044	733587	733630	543	1	1
10	9	0	1	1	736156	736746	736791	590	1	1
9	10	1	0	1	739317	739957	740003	640	1	1
12	11	0	1	2	742529	743122	743165	593	1	1
10	9	0	1	1	745690	746235	746276	545	1	1
11	12	1	1	2	748802	749528	749571	726	1	1
11	12	1	0	1	752097	752880	752917	783	1	1
9	10	0	0	1	755443	756084	756128	641	1	1
11	12	1	1	1	758654	759121	759156	467	1	1
12	11	1	1	2	761682	762293	762334	611	1	1
9	10	0	0	1	764860	765359	765396	499	1	1
10	9	1	1	2	767922	768626	768674	704	1	1
11	12	1	1	1	771200	771759	771802	559	1	1
9	10	1	0	1	774328	775468	775516	1140	1	1
10	9	0	0	1	778042	778616	778661	574	1	1
10	9	1	0	1	781187	781729	781772	542	1	1
9	10	0	0	1	784298	784806	784850	508	1	1
11	12	1	1	1	787376	787848	787894	472	1	1
10	9	0	1	1	790420	791017	791056	597	1	1
10	9	0	1	2	793582	794414	794452	832	1	1
10	9	0	0	2	796978	797708	797747	730	1	1
9	10	0	1	1	800273	800965	801009	692	1	1
12	11	0	1	1	803535	804078	804120	543	1	1
11	12	1	1	1	806646	807416	807466	770	1	1
12	11	1	1	2	809992	810425	810460	433	1	1
11	12	1	0	1	812986	813558	813605	572	1	1
11	12	1	1	1	816131	816554	816599	423	1	1
12	11	1	0	2	819125	819521	819560	396	1	1
9	10	0	0	1	822086	822644	822688	558	1	1
12	11	1	1	2	825214	825764	825799	550	1	1
10	9	0	1	1	828325	828889	828927	564	1	1
9	10	1	0	1	831453	832173	832223	720	1	1
10	9	0	1	2	834749	835257	835301	508	1	1
11	12	1	1	1	837827	838403	838445	576	1	1
11	12	1	0	1	840971	841525	841574	554	1	1
9	10	1	0	1	844099	844831	844869	732	1	1
9	10	1	0	1	847395	847930	847980	535	1	1
11	12	1	1	1	850506	851154	851192	648	1	1
11	12	1	0	1	853718	854268	854303	550	1	1
11	12	1	1	1	856829	857409	857448	580	1	1
11	12	0	1	1	859974	860372	860409	398	1	1
10	9	0	0	2	862935	863594	863637	659	1	1
11	9	1	0	1	866163	866708	866749	545	1	1
9	11	1	1	2	869275	869989	870027	714	1	1
9	11	1	0	2	872553	873126	873172	573	1	1
9	11	1	1	1	875698	876159	876200	461	1	1
11	9	1	1	2	878726	879328	879378	602	1	1
11	9	0	0	1	881904	882646	882690	742	1	1
11	9	1	1	2	885216	885848	885885	632	1	1
11	9	1	0	2	888411	888832	888879	421	1	1
11	9	1	1	2	891405	892101	892141	696	1	1
9	11	0	1	2	894667	895432	895470	765	1	1
15	16	1	1	2	915175	916107	916146	932	1	1
15	16	1	1	2	918671	919212	919257	541	1	1
13	14	1	0	1	921783	922588	922636	805	1	1
16	15	1	1	1	925162	926173	926216	1011	1	1
16	15	1	1	1	928742	929397	929444	655	1	1
16	15	1	1	1	931970	932578	932622	608	1	1
16	15	1	0	1	935148	935711	935750	563	1	1
16	15	0	1	1	938276	938933	938979	657	1	1
13	14	1	0	1	941505	942372	942408	867	1	1
15	16	1	1	2	944934	945938	945988	1004	1	1
14	13	0	0	1	948514	949263	949300	749	1	1
13	14	1	0	1	951826	952577	952612	751	1	1
14	13	0	1	1	955138	955618	955656	480	1	1
15	16	0	0	2	958182	959076	959119	894	1	1
16	15	0	1	1	961645	962267	962314	622	1	1
15	16	1	1	2	964840	965691	965726	851	1	1
13	14	1	0	1	968252	968817	968855	565	1	1
16	15	1	1	1	971380	972232	972284	852	1	1
13	14	1	1	1	974810	975502	975546	692	1	1
16	15	1	0	1	978072	978774	978824	702	1	1
16	15	1	1	1	981350	982262	982304	912	1	1
14	13	0	0	2	984830	985586	985632	756	1	1
15	16	1	1	2	988158	988948	988995	790	1	1
16	15	0	1	1	991521	992244	992290	723	1	1
13	14	0	1	1	994816	995732	995769	916	1	1
14	13	0	1	2	998295	999284	999332	989	1	1
13	14	0	0	2	1001858	1002666	1002711	808	1	1
16	15	1	0	1	1005237	1005818	1005856	581	1	1
13	14	0	0	2	1008382	1009056	1009101	674	1	1
14	13	0	0	1	1011627	1012446	1012497	819	1	1
13	14	0	0	2	1015023	1015703	1015742	680	1	1
16	15	1	1	1	1018268	1018928	1018971	660	1	1
15	16	1	1	1	1021497	1022147	1022182	650	1	1
15	16	1	1	2	1024708	1025505	1025545	797	1	1
15	16	0	0	2	1028071	1028620	1028656	549	1	1
16	15	1	1	1	1031182	1031792	1031834	610	1	1
13	14	1	0	2	1034360	1035024	1035063	664	1	1
15	16	1	1	1	1037589	1038159	1038208	570	1	1
16	15	0	0	1	1040733	1041600	1041637	867	1	1
16	15	0	1	1	1044163	1044718	1044765	555	1	1
14	13	0	1	2	1047291	1047953	1047993	662	1	1
15	16	1	1	2	1050519	1051253	1051289	734	1	1
13	14	1	0	2	1053815	1054696	1054735	881	1	1
13	14	0	0	1	1057260	1057863	1057913	603	1	1
14	13	0	0	2	1060439	1061108	1061158	669	1	1
15	16	1	1	1	1063684	1064271	1064320	587	1	1
16	15	1	1	2	1066845	1067696	1067732	851	1	1
15	16	1	0	2	1070258	1071078	1071128	820	1	1
16	15	1	1	2	1073654	1074298	1074339	644	1	1
16	15	1	0	1	1076865	1077602	1077652	737	1	1
15	16	1	0	2	1080177	1080844	1080880	667	1	1
16	15	0	1	1	1083406	1084083	1084125	677	1	1
16	15	1	0	2	1086651	1087669	1087705	1018	1	1
15	16	1	0	2	1090231	1090976	1091017	745	1	1
16	15	1	1	2	1093543	1094178	1094229	635	1	1
15	16	1	0	2	1096755	1097302	1097340	547	1	1
16	15	1	1	2	1099866	1100734	1100769	868	1	1
16	15	1	1	2	1103295	1103897	1103947	602	1	1
16	15	1	1	2	1106473	1107528	1107577	1055	1	1
14	13	0	1	2	1110103	1110651	1110689	548	1	1
14	13	0	1	2	1113215	1113743	1113783	528	1	1
13	14	1	0	1	1116309	1116927	1116978	618	1	1
14	13	0	1	2	1119504	1120316	1120357	812	1	1
13	14	1	1	1	1122883	1124182	1124221	1299	1	1
14	13	0	1	2	1126747	1127505	1127550	758	1	1
13	14	1	0	1	1130076	1130561	1130611	485	1	1
14	13	0	0	2	1133137	1134075	1134124	938	1	1
13	14	0	0	1	1136650	1137630	1137670	980	1	1
13	14	0	0	1	1140196	1141056	1141100	860	1	1
13	14	1	0	1	1143626	1144093	1144144	467	1	1
13	14	0	0	1	1146670	1147361	1147406	691	1	1
13	14	1	0	1	1149932	1150280	1150317	348	1	1
13	14	0	0	1	1152842	1153252	1153294	410	1	1
14	13	0	1	2	1155820	1156395	1156439	575	1	1
14	13	0	1	2	1158965	1159467	1159517	502	1	1
14	13	1	0	2	1162043	1162558	1162595	515	1	1
14	13	0	1	1	1165121	1165665	1165706	544	1	1
13	14	0	0	2	1168232	1168632	1168667	400	1	1
13	14	1	0	1	1171193	1171655	1171695	462	1	1
13	14	1	0	1	1174220	1174592	1174639	372	1	1
15	13	1	0	2	1177165	1177539	1177583	374	1	1
13	15	0	1	2	1180109	1180632	1180677	523	1	1
15	13	1	1	1	1183203	1183616	1183655	413	1	1
15	13	1	0	2	1186181	1186576	1186616	395	1	1
13	15	1	0	2	1189142	1189713	1189761	571	1	1
13	15	1	1	1	1192286	1193102	1193140	816	1	1
13	15	1	0	1	1195665	1196426	1196468	761	1	1
15	13	1	0	2	1198994	1200117	1200165	1123	1	1
15	13	1	1	1	1202691	1203218	1203260	527	1	1
15	13	1	1	1	1205786	1206176	1206221	390	1	1
18	17	0	1	1	1247136	1247918	1247956	782	1	1
19	20	1	1	2	1250482	1251343	1251385	861	1	1
20	19	0	1	1	1253911	1254522	1254564	611	1	1
18	17	1	0	2	1257089	1257737	1257775	648	1	1
20	19	0	1	2	1260301	1261293	1261338	992	1	1
20	19	1	1	2	1263864	1264287	1264333	423	1	1
19	20	1	1	1	1266858	1267357	1267394	499	1	1
20	19	1	0	2	1269920	1270684	1270723	764	1	1
19	20	1	1	2	1273248	1273981	1274018	733	1	1
19	20	1	1	2	1276544	1277060	1277096	516	1	1
20	19	0	0	1	1279622	1280054	1280090	432	1	1
17	18	0	0	2	1282616	1283324	1283369	708	1	1
19	20	0	1	2	1285895	1286491	1286530	596	1	1
20	19	0	1	1	1289056	1289784	1289826	728	1	1
20	19	1	0	2	1292351	1292805	1292853	454	1	1
18	17	1	1	2	1295379	1296053	1296098	674	1	1
18	17	0	1	2	1298624	1299098	1299143	474	1	1
19	20	1	1	1	1301669	1302323	1302371	654	1	1
20	19	1	1	2	1304897	1305456	1305499	559	1	1
19	20	1	1	1	1308025	1308542	1308577	517	1	1
18	17	0	1	1	1311103	1311630	1311672	527	1	1
20	19	1	0	2	1314198	1314825	1314867	627	1	1
17	18	1	0	1	1317393	1317944	1317995	551	1	1
18	17	0	0	2	1320521	1320965	1321006	444	1	1
18	17	0	1	1	1323532	1324235	1324285	703	1	1
19	20	1	0	2	1326811	1327419	1327463	608	1	1
17	18	1	0	1	1329989	1330854	1330892	865	1	1
18	17	1	0	2	1333418	1333948	1333987	530	1	1
19	20	0	1	2	1336513	1337141	1337182	628	1	1
20	19	1	1	1	1339708	1340311	1340360	603	1	1
19	20	1	0	2	1342886	1343519	1343555	633	1	1
20	19	1	0	1	1346081	1346652	1346700	571	1	1
18	17	0	1	2	1349226	1349937	1349978	711	1	1
17	18	1	1	1	1352504	1353072	1353123	568	1	1
17	18	1	0	2	1355649	1356315	1356352	666	1	1
17	18	1	0	1	1358878	1359264	1359312	386	1	1
17	18	0	0	1	1361838	1362584	1362625	746	1	1
17	18	1	0	2	1365150	1365693	1365736	543	1	1
17	18	0	0	1	1368262	1368693	1368730	431	1	1
17	18	0	0	1	1371256	1371660	1371708	404	1	1
20	19	1	1	2	1374234	1374723	1374769	489	1	1
17	18	1	0	1	1377295	1377822	1377863	527	1	1
19	20	1	0	2	1380389	1381131	1381176	742	1	1
19	20	1	1	1	1383701	1384109	1384153	408	1	1
18	17	0	0	2	1386679	1387279	1387315	600	1	1
17	18	0	0	2	1389840	1390361	1390409	521	1	1
19	20	0	1	2	1392935	1393657	1393705	722	1	1
18	17	0	1	1	1396230	1396848	1396883	618	1	1
18	17	0	1	2	1399409	1399851	1399894	442	1	1
17	18	0	0	2	1402420	1402967	1403005	547	1	1
20	19	1	1	1	1405531	1406004	1406050	473	1	1
20	19	0	1	1	1408575	1409052	1409094	477	1	1
18	17	0	1	2	1411620	1411983	1412021	363	1	1
18	17	0	1	2	1414547	1415024	1415066	477	1	1
18	17	0	0	2	1417592	1418178	1418227	586	1	1
18	17	0	0	2	1420753	1421178	1421222	425	1	1
20	19	1	1	1	1423748	1424754	1424801	1006	1	1
20	19	1	1	1	1427327	1427871	1427913	544	1	1
20	19	1	1	1	1430439	1431000	1431041	561	1	1
19	20	1	0	2	1433567	1434450	1434487	883	1	1
20	19	0	1	1	1437013	1437982	1438033	969	1	1
17	18	1	0	1	1440559	1441317	1441362	758	1	1
20	19	1	1	1	1443888	1445003	1445042	1115	1	1
17	18	1	0	1	1447568	1448285	1448320	717	1	1
18	17	0	1	2	1450846	1451377	1451415	531	1	1
20	19	1	1	1	1453941	1454551	1454593	610	1	1
20	19	1	1	1	1457119	1457755	1457805	636	1	1
18	17	0	1	2	1460331	1461298	1461335	967	1	1
20	19	0	1	1	1463861	1464525	1464563	664	1	1
20	19	0	1	2	1467089	1467707	1467758	618	1	1
20	19	1	1	1	1470284	1470923	1470970	639	1	1
19	20	1	1	2	1473496	1474132	1474182	636	1	1
18	17	0	0	1	1476707	1477374	1477410	667	1	1
20	19	1	1	2	1479936	1480512	1480555	576	1	1
17	18	0	0	1	1483081	1483645	1483683	564	1	1
17	18	1	0	1	1486209	1486711	1486761	502	1	1
17	18	1	0	2	1489287	1489904	1489939	617	1	1
17	18	1	0	1	1492465	1492900	1492950	435	1	1
18	17	0	0	2	1495476	1495920	1495961	444	1	1
18	17	0	0	2	1498487	1498893	1498939	406	1	1
19	17	1	1	2	1501464	1502268	1502317	804	1	1
17	19	0	1	1	1504843	1505454	1505496	611	1	1
17	19	1	1	1	1508022	1508524	1508574	502	1	1
17	19	1	1	1	1511100	1511544	1511585	444	1	1
17	19	0	1	1	1514110	1514503	1514545	393	1	1
17	19	0	1	2	1517071	1517617	1517657	546	1	1
19	17	0	1	1	1520183	1520670	1520718	487	1	1
17	19	0	0	1	1523244	1523909	1523946	665	1	1
19	17	1	1	1	1526472	1527026	1527074	554	1	1
19	17	1	1	1	1529600	1530091	1530136	491	1	1
22	21	1	1	1	1571336	1572089	1572139	753	1	1
21	22	1	0	2	1574665	1575235	1575284	570	1	1
22	21	0	1	1	1577810	1578316	1578362	506	1	1
22	21	0	1	2	1580887	1581285	1581322	398	1	1
23	24	1	1	2	1583848	1584614	1584651	766	1	1
21	22	0	0	1	1587177	1587654	1587696	477	1	1
22	21	0	1	2	1590222	1590875	1590924	653	1	1
24	23	1	0	1	1593450	1593944	1593985	494	1	1
22	21	0	1	2	1596511	1597063	1597113	552	1	1
23	24	0	0	1	1599639	1600022	1600057	383	1	1
24	23	1	1	1	1602583	1603264	1603303	681	1	1
22	21	0	1	2	1605828	1606449	1606498	621	1	1
24	23	1	0	1	1609023	1609840	1609877	817	1	1
22	21	0	1	2	1612402	1613117	1613155	715	1	1
22	21	0	0	2	1615681	1616119	1616166	438	1	1
21	22	1	1	1	1618692	1619164	1619211	472	1	1
23	24	1	1	2	1621736	1622609	1622657	873	1	1
22	21	0	0	2	1625182	1625729	1625768	547	1	1
21	22	1	0	1	1628294	1628753	1628796	459	1	1
24	23	0	1	2	1631321	1631942	1631991	621	1	1
23	24	1	1	1	1634516	1635096	1635135	580	1	1
22	21	0	1	2	1637661	1638427	1638464	766	1	1
23	24	1	1	1	1640990	1641731	1641776	741	1	1
24	23	1	0	2	1644302	1644973	1645021	671	1	1
22	21	0	0	2	1647547	1648087	1648133	540	1	1
23	24	0	1	1	1650659	1651374	1651411	715	1	1
24	23	0	1	2	1653937	1654564	1654606	627	1	1
21	22	1	0	1	1657132	1657660	1657701	528	1	1
22	21	0	1	2	1660227	1660830	1660879	603	1	1
22	21	0	1	2	1663405	1663952	1663991	547	1	1
21	22	0	0	1	1666517	1667038	1667085	521	1	1
22	21	0	0	2	1669611	1670296	1670347	685	1	1
24	23	0	1	1	1672873	1673708	1673760	835	1	1
23	24	1	1	2	1676286	1677637	1677674	1351	1	1
22	21	0	1	2	1680200	1680883	1680919	683	1	1
24	23	1	1	1	1683445	1684224	1684265	779	1	1
21	22	1	0	1	1686791	1687405	1687443	614	1	1
23	24	1	1	1	1689969	1690573	1690621	604	1	1
21	22	0	1	1	1693147	1693726	1693766	579	1	1
21	22	1	0	2	1696292	1696899	1696944	607	1	1
24	23	0	1	1	1699470	1700153	1700189	683	1	1
24	23	1	1	1	1702715	1703637	1703685	922	1	1
24	23	0	0	1	1706211	1706708	1706747	497	1	1
22	21	0	0	2	1709273	1710177	1710226	904	1	1
24	23	1	1	1	1712752	1713281	1713321	529	1	1
22	21	0	0	2	1715847	1716474	1716516	627	1	1
21	22	0	0	1	1719041	1719653	1719694	612	1	1
21	22	1	0	1	1722220	1722749	1722789	529	1	1
22	21	0	0	2	1725314	1726058	1726101	744	1	1
22	21	0	1	2	1728626	1729204	1729245	578	1	1
24	23	0	1	2	1731771	1732915	1732959	1144	1	1
21	22	1	0	1	1735485	1736061	1736104	576	1	1
23	24	1	1	1	1738630	1739333	1739382	703	1	1
23	24	1	0	1	1741908	1742754	1742795	846	1	1
23	24	1	1	1	1745321	1745989	1746040	668	1	1
24	23	1	1	2	1748566	1749167	1749218	601	1	1
24	23	1	0	2	1751744	1752249	1752296	505	1	1
22	21	0	0	2	1754822	1755469	1755508	647	1	1
23	24	1	1	1	1758034	1758576	1758619	542	1	1
24	23	0	1	2	1761145	1761935	1761981	790	1	1
21	22	1	1	1	1764507	1764974	1765009	467	1	1
22	21	0	0	2	1767535	1768018	1768054	483	1	1
21	22	0	0	1	1770580	1770964	1771014	384	1	1
21	22	0	0	1	1773540	1774095	1774143	555	1	1
22	21	0	1	2	1776668	1777215	1777254	547	1	1
24	23	1	1	2	1779780	1780299	1780349	519	1	1
24	23	1	1	2	1782874	1783529	1783577	655	1	1
22	21	0	1	2	1786103	1786660	1786705	557	1	1
22	21	0	1	2	1789231	1789811	1789850	580	1	1
22	21	0	0	2	1792376	1792912	1792961	536	1	1
23	24	1	1	1	1795487	1795960	1796006	473	1	1
24	23	0	1	2	1798532	1799163	1799201	631	1	1
24	23	0	0	2	1801727	1802418	1802463	691	1	1
23	24	1	1	1	1804988	1805434	1805474	446	1	1
24	23	1	1	2	1807999	1808693	1808735	694	1	1
24	23	0	1	2	1811261	1811882	1811930	621	1	1
23	24	1	1	1	1814456	1815072	1815109	616	1	1
23	24	1	1	1	1817635	1818156	1818203	521	1	1
23	24	1	1	1	1820729	1821165	1821214	436	1	1
24	23	1	1	2	1823740	1824174	1824225	434	1	1
21	23	0	1	1	1826751	1827273	1827320	522	1	1
23	21	1	1	2	1829846	1830237	1830281	391	1	1
21	23	1	1	1	1832807	1833333	1833375	526	1	1
23	21	0	1	2	1835901	1836484	1836520	583	1	1
21	23	0	1	1	1839046	1839626	1839665	580	1	1
21	23	0	1	1	1842191	1842734	1842776	543	1	1
21	23	1	1	2	1845302	1845927	1845971	625	1	1
23	21	1	0	2	1848497	1849175	1849216	678	1	1
23	21	1	1	1	1851742	1852224	1852261	482	1	1
23	21	0	1	1	1854787	1855436	1855473	649	1	1
27	28	1	1	1	1891303	1891981	1892023	678	1	1
25	26	1	0	2	1894548	1895234	1895284	686	1	1
26	25	0	1	2	1897810	1898400	1898446	590	1	1
26	25	0	1	1	1900972	1901554	1901591	582	1	1
26	25	0	0	2	1904117	1904614	1904652	497	1	1
26	25	0	1	2	1907178	1907688	1907730	510	1	1
25	26	1	0	1	1910256	1910744	1910791	488	1	1
27	28	0	1	1	1913317	1914120	1914170	803	1	1
25	26	0	0	1	1916696	1917431	1917482	735	1	1
25	26	1	0	1	1920008	1920406	1920443	398	1	1
28	27	1	0	2	1922969	1923730	1923772	761	1	1
27	28	1	1	2	1926298	1927264	1927301	966	1	1
27	28	1	0	2	1929827	1930552	1930597	725	1	1
27	28	1	1	2	1933123	1933896	1933942	773	1	1
25	26	0	0	1	1936468	1937233	1937271	765	1	1
28	27	0	1	2	1939797	1940532	1940583	735	1	1
26	25	1	1	2	1943109	1944210	1944246	1101	1	1
26	25	0	1	1	1946772	1947694	1947743	922	1	1
27	28	1	0	2	1950268	1950823	1950871	555	1	1
25	26	0	0	1	1953397	1953987	1954032	590	1	1
25	26	0	0	1	1956558	1957393	1957428	835	1	1
26	25	0	0	2	1959954	1960628	1960673	674	1	1
28	27	1	1	1	1963199	1963791	1963835	592	1	1
27	28	1	1	2	1966360	1967115	1967163	755	1	1
28	27	1	1	1	1969689	1970206	1970241	517	1	1
26	25	0	1	2	1972767	1973416	1973453	649	1	1
25	26	1	0	1	1975979	1977159	1977200	1180	1	1
28	27	1	1	2	1979726	1980547	1980596	821	1	1
28	27	1	0	1	1983122	1984255	1984293	1133	1	1
25	26	0	1	1	1986818	1987599	1987638	781	1	1
25	26	0	0	1	1990164	1990646	1990683	482	1	1
25	26	0	0	1	1993208	1993614	1993660	406	1	1
28	27	0	1	1	1996186	1997076	1997123	890	1	1
28	27	1	1	2	1999649	2000474	2000518	825	1	1
26	25	0	1	1	2003044	2003893	2003931	849	1	1
28	27	1	0	2	2006457	2007776	2007812	1319	1	1
28	27	1	0	1	2010338	2011301	2011341	963	1	1
28	27	1	1	1	2013867	2014301	2014352	434	1	1
27	28	1	0	1	2016878	2017299	2017346	421	1	1
27	28	1	1	2	2019872	2020545	2020592	673	1	1
28	27	0	1	1	2023118	2023845	2023887	727	1	1
27	28	1	0	2	2026413	2027211	2027249	798	1	1
25	26	1	0	1	2029775	2030356	2030394	581	1	1
28	27	1	0	1	2032920	2033843	2033890	923	1	1
25	26	0	0	1	2036416	2037594	2037637	1178	1	1
28	27	1	0	2	2040163	2040998	2041033	835	1	1
28	27	1	1	1	2043559	2044288	2044328	729	1	1
27	28	1	1	2	2046854	2047574	2047624	720	1	1
27	28	1	0	1	2050150	2051147	2051187	997	1	1
27	28	1	1	2	2053713	2054500	2054549	787	1	1
27	28	1	0	1	2057075	2057686	2057727	611	1	1
28	27	1	1	1	2060253	2061055	2061106	802	1	1
27	28	1	0	1	2063632	2064751	2064786	1119	1	1
27	28	1	1	2	2067312	2068450	2068500	1138	1	1
27	28	1	1	nan	2071026	nan	nan	nan	1	1
27	28	1	1	2	2077064	2077715	2077750	651	1	1
28	27	1	1	2	2080276	2080941	2080979	665	1	1
27	28	1	1	2	2083505	2084150	2084190	645	1	1
25	26	1	0	1	2086716	2087382	2087419	666	1	1
25	26	1	0	1	2089945	2090535	2090580	590	1	1
26	25	0	1	2	2093106	2093719	2093759	613	1	1
28	27	0	0	2	2096284	2097153	2097205	869	1	1
25	26	0	0	1	2099730	2100245	2100282	515	1	1
26	25	0	1	2	2102808	2103548	2103594	740	1	1
27	28	1	0	1	2106120	2106885	2106923	765	1	1
27	28	1	1	2	2109449	2110278	2110319	829	1	1
26	25	0	1	2	2112845	2113614	2113665	769	1	1
27	28	1	1	1	2116190	2116718	2116759	528	1	1
27	28	1	1	1	2119285	2120048	2120088	763	1	1
26	25	1	0	2	2122614	2123428	2123467	814	1	1
26	25	1	1	2	2125993	2126800	2126846	807	1	1
25	26	1	0	1	2129372	2129884	2129924	512	1	1
25	26	0	0	1	2132450	2132884	2132935	434	1	1
26	25	0	1	2	2135461	2136068	2136113	607	1	1
26	25	0	0	2	2138639	2139233	2139275	594	1	1
25	26	0	0	1	2141801	2142319	2142369	518	1	1
26	25	0	0	2	2144895	2145548	2145598	653	1	1
25	26	1	0	1	2148124	2148694	2148743	570	1	1
26	25	0	1	2	2151268	2152080	2152122	812	1	1
26	25	0	1	2	2154647	2155305	2155350	658	1	1
26	25	0	1	2	2157876	2158536	2158578	660	1	1
27	25	0	1	2	2161104	2161893	2161941	789	1	1
25	27	1	1	1	2164467	2164952	2165002	485	1	1
25	27	0	1	1	2167528	2168205	2168247	677	1	1
27	25	1	0	2	2170773	2171248	2171291	475	1	1
25	27	0	1	1	2173817	2174421	2174470	604	1	1
25	27	1	0	1	2176996	2177666	2177715	670	1	1
25	27	1	1	1	2180241	2180928	2180977	687	1	1
27	25	1	1	2	2183503	2184248	2184289	745	1	1
27	25	1	0	2	2186815	2187782	2187818	967	1	1
25	27	1	1	1	2190344	2190857	2190896	513	1	1
31	32	1	1	2	2250815	2251622	2251668	807	1	1
30	29	0	1	1	2254194	2254915	2254963	721	1	1
31	32	0	1	1	2257489	2258463	2258510	974	1	1
32	31	0	1	1	2261036	2261609	2261654	573	1	1
31	32	1	0	2	2264180	2265044	2265084	864	1	1
31	32	1	1	1	2267610	2268531	2268580	921	1	1
30	29	0	1	1	2271106	2271884	2271925	778	1	1
30	29	0	0	2	2274451	2274968	2275003	517	1	1
30	29	1	1	2	2277529	2278079	2278115	550	1	1
29	30	1	0	1	2280640	2281216	2281259	576	1	1
32	31	1	1	1	2283785	2284329	2284371	544	1	1
29	30	1	0	2	2286897	2287556	2287599	659	1	1
31	32	1	1	1	2290125	2291135	2291179	1010	1	1
31	32	1	1	1	2293705	2294392	2294441	687	1	1
30	29	0	0	2	2296967	2297625	2297669	658	1	1
30	29	0	1	2	2300195	2300656	2300697	461	1	1
31	32	1	1	1	2303223	2303943	2303992	720	1	1
31	32	1	1	2	2306518	2306951	2306987	433	1	1
30	29	0	0	2	2309512	2310201	2310248	689	1	1
32	31	1	1	1	2312774	2313430	2313477	656	1	1
29	30	1	0	2	2316003	2316656	2316705	653	1	1
29	30	1	0	1	2319231	2320184	2320235	953	1	1
31	32	1	0	1	2322761	2323439	2323480	678	1	1
31	32	1	1	2	2326006	2326622	2326658	616	1	1
29	30	1	0	1	2329184	2329766	2329803	582	1	1
32	31	1	1	1	2332329	2332920	2332965	591	1	1
30	29	0	1	2	2335491	2336055	2336093	564	1	1
29	30	1	0	1	2338619	2339219	2339254	600	1	1
30	29	1	0	2	2341780	2342520	2342566	740	1	1
32	31	0	1	1	2345092	2345721	2345761	629	1	1
29	30	1	0	1	2348287	2349189	2349241	902	1	1
29	30	1	0	1	2351767	2352568	2352603	801	1	1
32	31	0	0	2	2355129	2355812	2355848	683	1	1
32	31	1	1	1	2358374	2358930	2358976	556	1	1
32	31	1	1	2	2361502	2362226	2362272	724	1	1
32	31	1	1	1	2364797	2365365	2365416	568	1	1
29	30	1	0	1	2367942	2368812	2368862	870	1	1
31	32	0	1	2	2371388	2372138	2372174	750	1	1
32	31	0	1	2	2374700	2375461	2375503	761	1	1
31	32	0	1	1	2378029	2378685	2378732	656	1	1
31	32	1	1	2	2381257	2381829	2381876	572	1	1
32	31	0	0	1	2384402	2385197	2385239	795	1	1
29	30	1	1	1	2387765	2388499	2388534	734	1	1
29	30	0	1	1	2391060	2391554	2391595	494	1	1
30	29	0	0	2	2394121	2394690	2394740	569	1	1
32	31	0	1	1	2397266	2397950	2397985	684	1	1
31	32	0	1	2	2400511	2401405	2401448	894	1	1
31	32	1	0	1	2403974	2404790	2404827	816	1	1
29	30	0	0	1	2407353	2408518	2408557	1165	1	1
31	32	1	1	2	2411083	2412092	2412137	1009	1	1
29	30	0	0	1	2414663	2415416	2415466	753	1	1
30	29	0	1	2	2417992	2418671	2418711	679	1	1
30	29	0	1	2	2421237	2422198	2422240	961	1	1
29	30	0	0	1	2424766	2425467	2425519	701	1	1
30	29	0	0	2	2428045	2428617	2428664	572	1	1
30	29	0	1	2	2431190	2431677	2431725	487	1	1
30	29	0	0	2	2434251	2435064	2435104	813	1	1
29	30	1	0	1	2437630	2438275	2438316	645	1	1
32	31	1	1	1	2440842	2441540	2441578	698	1	1
31	32	1	1	2	2444103	2444825	2444873	722	1	1
29	30	1	0	1	2447399	2448205	2448252	806	1	1
30	29	0	0	2	2450778	2451733	2451781	955	1	1
30	29	0	1	1	2454307	2455268	2455311	961	1	1
29	30	1	0	1	2457837	2458755	2458790	918	1	1
31	32	1	1	2	2461316	2462103	2462153	787	1	1
29	30	0	0	1	2464679	2465251	2465297	572	1	1
32	31	1	1	1	2467823	2468636	2468676	813	1	1
32	31	0	1	1	2471202	2471803	2471838	601	1	1
30	29	0	0	2	2474364	2475123	2475167	759	1	1
30	29	0	1	2	2477693	2478188	2478228	495	1	1
32	31	1	1	2	2480754	2481357	2481406	603	1	1
29	30	0	0	1	2483932	2484709	2484752	777	1	1
29	30	1	0	1	2487278	2487749	2487796	471	1	1
31	32	0	0	1	2490322	2491080	2491125	758	1	1
32	31	1	1	2	2493651	2494503	2494554	852	1	1
32	31	0	1	2	2497080	2497573	2497615	493	1	1
32	31	1	0	2	2500141	2500874	2500911	733	1	1
29	30	0	0	1	2503437	2504381	2504424	944	1	1
32	31	1	1	2	2506949	2507872	2507920	923	1	1
31	32	1	1	1	2510445	2511305	2511349	860	1	1
31	29	1	1	1	2513875	2514554	2514594	679	1	1
31	29	1	0	1	2517120	2517545	2517588	425	1	1
29	31	1	0	1	2520114	2520547	2520582	433	1	1
31	29	1	1	2	2523108	2523653	2523694	545	1	1
31	29	1	0	1	2526220	2526798	2526839	578	1	1
31	29	1	1	2	2529365	2530010	2530050	645	1	1
29	31	1	1	1	2532576	2533230	2533279	654	1	1
31	29	1	0	1	2535805	2536275	2536323	470	1	1
31	29	1	0	2	2538849	2539606	2539652	757	1	1
29	31	1	0	2	2542178	2542874	2542914	696	1	1
